# Supplementary material for: Deubiquitinating enzymes and the proteasome regulate preferential sets of ubiquitin substrates
Source: Nat Commun. 2022 May 18;13:2736. doi: 10.1038/s41467-022-30376-7 (PMC9117253; doi:10.1038/s41467-022-30376-7)
Supplement: Supplementary file 6 — Supplementary Data 4 [file 41467_2022_30376_MOESM6_ESM.xlsx]

## Sheet: SupplementUbisiteTable
Gene				TAK243 vs DMSO						MG132 vs DMSO						PR619 vs DMSO						Miscellaneous												Values (LFQ log2)
Positions within proteins	Proteins	Protein names	Gene names	Significant (FDR=0.05 S0=0.1)	-Log p-value	q-value	Difference (log2)	Student's T-test Test statistic	TAK all sites average	Significant (FDR=0.05 S0=0.1)	-Log p-value	q-value	Difference (log2)	Student's T-test Test statistic	MG all sites average	Significant (FDR=0.05 S0=0.1)	-Log p-value	q-value	Difference (log2)	Student's T-test Test statistic	PR all sites average	Charge	Ub Enzyme	Enzyme	Protein in His10Ub	Localization prob	PEP	Score	Delta score	Score for localization	Mass error [ppm]	Intensity	Sequence window	DMSO1	DMSO2	DMSO3	TAK1	TAK2	TAK3	MG1	MG2	MG3	PR1	PR2	PR3
179	Q96IC2	Putative RNA exonuclease NEF-sp	44M2.3		NaN	NaN	NaN	NaN	NaN		NaN	NaN	NaN	NaN	NaN	+	2.03273	0.00471706	3.40675	4.13403	3.40675	3				0.975785	8.48902e-06	114.56	101.89	114.56	-1.3705	61344000	NAKAAINLQDDPIIQKYGSKKVGLTRCLLTK	19.1305	20.9407	21.0039	NaN	NaN	NaN	NaN	NaN	NaN	23.0042	24.2282	24.0629
52	Q9NRG9	Aladin	AAAS		NaN	NaN	NaN	NaN	NaN	+	1.34758	0.0477426	5.03056	2.72593	5.03056		NaN	NaN	NaN	NaN	NaN	3			+	0.975332	2.83094e-14	139.89	127.53	83.964	0.53099	526850000	DFRGQWINLPVLQLTKDPLKTPGRLDHGTRT	19.8857	25.2412	20.3439	NaN	NaN	NaN	26.5362	27.5147	26.5116	NaN	NaN	NaN
228	Q86V21	Acetoacetyl-CoA synthetase	AACS		NaN	NaN	NaN	NaN	NaN		NaN	NaN	NaN	NaN	NaN	+	1.57655	0.0128167	2.28367	2.98281	4.5374	2				0.999999	0.000179677	146.11	104.66	146.11	-0.088391	248930000	NGKEHNHMEKLQQVVKGLPDLKKVVVIPYVS	20.26	21.369	19.8976	NaN	NaN	NaN	NaN	NaN	NaN	23.4732	21.8246	23.0798
95	Q86V21	Acetoacetyl-CoA synthetase	AACS		NaN	NaN	NaN	NaN	NaN		NaN	NaN	NaN	NaN	NaN	+	2.3014	0.00342637	6.04438	5.12423	4.5374	2				1	1.23606e-05	187.99	150.27	187.99	-1.5858	325980000	VVDTSKGIADVPEWFKGSRLNYAENLLRHKE	18.2121	21.4566	21.2256	NaN	NaN	NaN	NaN	NaN	NaN	25.8018	26.6335	26.5921
646	Q86V21	Acetoacetyl-CoA synthetase	AACS		NaN	NaN	NaN	NaN	NaN		NaN	NaN	NaN	NaN	NaN	+	2.40986	0.00291487	5.96852	5.44873	4.5374	3				1	1.68125e-26	143.19	134.17	97.5	0.28259	505650000	NGKKVEVAVKQIIAGKAVEQGGAFSNPETLD	19.2525	21.9722	22.1339	NaN	NaN	NaN	NaN	NaN	NaN	26.5748	27.737	26.9524
85	Q86V21	Acetoacetyl-CoA synthetase	AACS		NaN	NaN	NaN	NaN	NaN		NaN	NaN	NaN	NaN	NaN	+	1.46397	0.0139376	3.85301	2.91596	4.5374	3				0.999996	4.72683e-05	98.132	84.958	98.132	0.23154	76799000	GIVFSRVYDEVVDTSKGIADVPEWFKGSRLN	18.809	20.2109	21.6417	NaN	NaN	NaN	NaN	NaN	NaN	22.2867	25.2394	24.6947
160	Q6PD74	Alpha- and gamma-adaptin-binding protein p34	AAGAB		NaN	NaN	NaN	NaN	NaN		NaN	NaN	NaN	NaN	NaN	+	4.04285	0	5.76551	12.486	5.76551	4				1	3.44232e-53	166.79	166.79	101.59	0.53229	177520000	ELPEEDDDFPESTGVKRIVQALNANVWSNVV	19.4374	20.3119	19.906	NaN	NaN	NaN	NaN	NaN	NaN	25.2243	25.609	26.1183
44	Q9Y312	Protein AAR2 homolog	AAR2		NaN	NaN	NaN	NaN	NaN		NaN	NaN	NaN	NaN	NaN	+	2.1998	0.00370215	3.98286	4.63579	3.98286	3			+	1	0.00037553	81.346	66.927	65.716	-2.0911	62906000	GTEFGIDYNSWEVGPKFRGVKMIPPGIHFLH	18.8476	20.8854	21.2417	NaN	NaN	NaN	NaN	NaN	NaN	24.0692	24.294	24.5601
677	P49588	Alanine--tRNA ligase, cytoplasmic	AARS		NaN	NaN	NaN	NaN	NaN		NaN	NaN	NaN	NaN	1.61376	+	1.77835	0.00650772	5.77294	3.70698	6.68781	2			+	1	2.35076e-165	303	272.8	303	-0.31328	697230000	AAKAVYTQDCPLAAAKAIQGLRAVFDETYPD	19.4255	21.6363	22.1461	NaN	NaN	NaN	NaN	NaN	NaN	24.9041	29.0206	26.6019
876	P49588	Alanine--tRNA ligase, cytoplasmic	AARS		NaN	NaN	NaN	NaN	NaN		NaN	NaN	NaN	NaN	1.61376	+	1.17055	0.0257063	5.41709	2.3801	6.68781	2			+	0.999731	0.000941502	140.5	70.695	91.069	1.3103	803340000	EMESGASAKALNEALKLFKMHSPQTSAMLFT	19.11	22.0833	20.3356	NaN	NaN	NaN	NaN	NaN	NaN	21.9642	28.3503	27.4657
879	P49588	Alanine--tRNA ligase, cytoplasmic	AARS		NaN	NaN	NaN	NaN	NaN		NaN	NaN	NaN	NaN	1.61376	+	2.55417	0.00210198	5.30529	5.83891	6.68781	4			+	1	6.19787e-24	139.11	125.92	139.11	-0.62341	245880000	SGASAKALNEALKLFKMHSPQTSAMLFTVDN	18.67	20.2354	20.9023	NaN	NaN	NaN	NaN	NaN	NaN	24.5912	26.142	24.9904
789	P49588	Alanine--tRNA ligase, cytoplasmic	AARS		NaN	NaN	NaN	NaN	NaN		NaN	NaN	NaN	NaN	1.61376	+	2.86794	0.0012	8.85429	7.29559	6.68781	3			+	1	6.31883e-06	191.45	158.7	112.83	-0.23253	3221000000	LSVMEAKVKAQTAPNKDVQREIADLGEALAT	19.33	20.3562	22.9519	NaN	NaN	NaN	NaN	NaN	NaN	30.2943	29.453	29.4537
930	P49588	Alanine--tRNA ligase, cytoplasmic	AARS		NaN	NaN	NaN	NaN	NaN		NaN	NaN	NaN	NaN	1.61376	+	1.94993	0.00448034	7.1131	4.19051	6.68781	2			+	0.985192	3.92794e-212	318.49	289.69	249.75	-0.47253	1616300000	KASEWVQQVSGLMDGKGGGKDVSAQATGKNV	19.1183	23.6817	20.6537	NaN	NaN	NaN	NaN	NaN	NaN	28.733	26.5813	29.4788
934	P49588	Alanine--tRNA ligase, cytoplasmic	AARS		NaN	NaN	NaN	NaN	NaN		NaN	NaN	NaN	NaN	1.61376	+	3.65318	0	10.1567	11.2789	6.68781	2			+	1	8.08331e-82	272.1	228.66	234.24	0.0064625	6747500000	WVQQVSGLMDGKGGGKDVSAQATGKNVGCLQ	19.0453	21.165	19.3812	NaN	NaN	NaN	NaN	NaN	NaN	30.6395	29.1305	30.2918
384	P49588	Alanine--tRNA ligase, cytoplasmic	AARS		NaN	NaN	NaN	NaN	NaN		NaN	NaN	NaN	NaN	1.61376	+	1.95749	0.00437678	7.71658	4.23011	6.68781	3			+	1	2.49666e-149	300.07	244.67	41.912	0.51238	2907800000	DMVKDIINEEEVQFLKTLSRGRRILDRKIQS	19.2439	22.6686	21.1176	NaN	NaN	NaN	NaN	NaN	NaN	26.0177	30.7697	29.3925
372	P49588	Alanine--tRNA ligase, cytoplasmic	AARS		NaN	NaN	NaN	NaN	NaN		NaN	NaN	NaN	NaN	1.61376	+	1.0874	0.0398442	2.20181	2.09304	6.68781	3			+	1	1.20199e-14	140.02	126.98	140.02	0.3923	34738000	LGDAFPELKKDPDMVKDIINEEEVQFLKTLS	20.4519	21.6243	19.9637	NaN	NaN	NaN	NaN	NaN	NaN	21.3656	23.124	24.1558
812	P49588	Alanine--tRNA ligase, cytoplasmic	AARS		NaN	NaN	NaN	NaN	NaN		NaN	NaN	NaN	NaN	1.61376	+	1.60972	0.00918882	5.95659	3.31904	6.68781	4			+	1	3.91359e-206	304.89	265.88	63.125	0.7136	579970000	DLGEALATAVIPQWQKDELRETLKSLKKVMD	18.3965	20.7736	21.8923	NaN	NaN	NaN	NaN	NaN	NaN	23.9183	28.5728	26.441
641	P49588	Alanine--tRNA ligase, cytoplasmic	AARS		NaN	NaN	NaN	NaN	NaN		NaN	NaN	NaN	NaN	1.61376	+	2.6306	0.00195337	8.25669	6.34929	6.68781	2			+	1	5.48477e-77	231.66	188.94	231.66	2.7959	2268200000	GSLVAPDRLRFDFTAKGAMSTQQIKKAEEIA	18.4786	22.4706	20.2883	NaN	NaN	NaN	NaN	NaN	NaN	28.4085	29.3253	28.2739
650	P49588	Alanine--tRNA ligase, cytoplasmic	AARS		NaN	NaN	NaN	NaN	NaN		NaN	NaN	NaN	NaN	1.61376	+	2.23535	0.00353802	6.01469	4.9279	6.68781	2			+	0.999917	2.38172e-15	223.08	167.07	223.08	0.20652	1409800000	RFDFTAKGAMSTQQIKKAEEIANEMIEAAKA	20.5849	22.01	21.3911	NaN	NaN	NaN	NaN	NaN	NaN	25.5034	27.4166	29.1101
651	P49588	Alanine--tRNA ligase, cytoplasmic	AARS		NaN	NaN	NaN	NaN	NaN		1.2561	0.0716422	1.61376	2.29549	1.61376	+	3.59155	0.000355556	7.89608	10.5945	6.68781	2			+	1	1.16671e-38	233.37	208.53	224.43	0.21125	2259100000	FDFTAKGAMSTQQIKKAEEIANEMIEAAKAV	20.7646	20.6888	21.3093	NaN	NaN	NaN	23.6147	21.5788	22.6686	27.9536	29.5635	28.6758
915	P49588	Alanine--tRNA ligase, cytoplasmic	AARS		NaN	NaN	NaN	NaN	NaN		NaN	NaN	NaN	NaN	1.61376	+	3.15936	0.000444444	8.62044	8.53494	6.68781	2			+	1	3.18602e-46	229.23	189.65	229.23	-0.99074	1523300000	TCLCQVPQNAANRGLKASEWVQQVSGLMDGK	18.0929	20.4563	20.7046	NaN	NaN	NaN	NaN	NaN	NaN	27.8918	29.0949	28.1283
762	P49588	Alanine--tRNA ligase, cytoplasmic	AARS		NaN	NaN	NaN	NaN	NaN		NaN	NaN	NaN	NaN	1.61376	+	4.19363	0	6.60445	13.7723	6.68781	3			+	1	1.23245e-75	257.88	180.15	85.469	-3.2386	2985200000	KGIRRIVAVTGAEAQKALRKAESLKKCLSVM	20.5429	20.4327	20.4313	NaN	NaN	NaN	NaN	NaN	NaN	26.3942	27.1264	27.6996
396	P49588	Alanine--tRNA ligase, cytoplasmic	AARS		NaN	NaN	NaN	NaN	NaN		NaN	NaN	NaN	NaN	1.61376	+	4.54787	0	7.64677	16.706	6.68781	2			+	1	0.00157433	188.66	62.416	174.86	-0.80132	2103400000	QFLKTLSRGRRILDRKIQSLGDSKTIPGDTA	20.1802	21.1487	21.2984	NaN	NaN	NaN	NaN	NaN	NaN	28.6614	28.4216	28.4848
824	P49588	Alanine--tRNA ligase, cytoplasmic	AARS		NaN	NaN	NaN	NaN	NaN		NaN	NaN	NaN	NaN	1.61376	+	2.29344	0.00353875	5.58551	5.0654	6.68781	3			+	1	0.000653844	145.17	117.08	60.518	-0.93075	527390000	QWQKDELRETLKSLKKVMDDLDRASKADVQK	19.7133	20.6479	21.8299	NaN	NaN	NaN	NaN	NaN	NaN	24.9492	26.2991	27.6994
451	P49588	Alanine--tRNA ligase, cytoplasmic	AARS		NaN	NaN	NaN	NaN	NaN		NaN	NaN	NaN	NaN	1.61376	+	1.90123	0.00483932	7.3048	4.06917	6.68781	2			+	1	0.00172681	178.99	110.91	169.57	-0.78048	3431200000	VDMDGFEEERKLAQLKSQGKGAGGEDLIMLD	18.6073	24.2831	21.6707	NaN	NaN	NaN	NaN	NaN	NaN	28.1132	29.5935	28.7687
272	P49588	Alanine--tRNA ligase, cytoplasmic	AARS		NaN	NaN	NaN	NaN	NaN		NaN	NaN	NaN	NaN	1.61376	+	1.40339	0.0153525	4.19011	2.80937	6.68781	3			+	1	6.60917e-42	178.22	171.1	143.74	-0.67283	580570000	NYDTDLFVPYFEAIQKGTGARPYTGKVGAED	18.9731	21.7292	23.0006	NaN	NaN	NaN	NaN	NaN	NaN	23.9935	26.3252	25.9545
625	P49588	Alanine--tRNA ligase, cytoplasmic	AARS		NaN	NaN	NaN	NaN	NaN		NaN	NaN	NaN	NaN	1.61376	+	3.07282	0.000990874	7.8522	8.0705	6.68781	3			+	1	3.55233e-137	291.37	257.49	62.765	-0.37095	914440000	ILNFALRSVLGEADQKGSLVAPDRLRFDFTA	18.3969	20.6343	20.9722	NaN	NaN	NaN	NaN	NaN	NaN	27.215	28.3206	28.0244
564	P49588	Alanine--tRNA ligase, cytoplasmic	AARS		NaN	NaN	NaN	NaN	NaN		NaN	NaN	NaN	NaN	1.61376	+	3.88679	0	7.90558	12.288	6.68781	4			+	1	1.7978e-25	233.57	196.54	54.103	-0.25728	2029200000	VKVDDSSEDKTEFTVKNAQVRGGYVLHIGTI	19.6916	21.4599	20.6011	NaN	NaN	NaN	NaN	NaN	NaN	28.3339	28.8602	28.2753
846	P49588	Alanine--tRNA ligase, cytoplasmic	AARS		NaN	NaN	NaN	NaN	NaN		NaN	NaN	NaN	NaN	1.61376	+	1.47237	0.0132672	4.07218	2.94524	6.68781	3			+	1	5.50841e-41	158.67	151.31	158.67	0.45233	470830000	RASKADVQKRVLEKTKQFIDSNPNQPLVILE	20.072	20.4419	21.3742	NaN	NaN	NaN	NaN	NaN	NaN	22.2741	25.6588	26.1717
258	Q9BTE6	Alanyl-tRNA editing protein Aarsd1	AARSD1		NaN	NaN	NaN	NaN	NaN		NaN	NaN	NaN	NaN	NaN	+	3.50547	0.000271186	7.63809	10.0942	7.293	3			+	1	0.000543332	89.231	61.902	89.231	-0.14854	926220000	GNRVLKWMERSHGTEKALTALLKCGAEDHVE	19.5563	21.5804	20.3223	NaN	NaN	NaN	NaN	NaN	NaN	27.7963	28.6989	27.878
376	Q9BTE6	Alanyl-tRNA editing protein Aarsd1	AARSD1		NaN	NaN	NaN	NaN	NaN		NaN	NaN	NaN	NaN	NaN	+	3.02673	0.000983012	6.94791	7.77109	7.293	3			+	0.999663	0.00126192	84.479	35.685	71.159	0.0927	512490000	SVETLGPRVAEVLEGKGAGKKGRFQGKATKM	19.0189	20.1901	21.7287	NaN	NaN	NaN	NaN	NaN	NaN	27.1748	27.1056	27.501
494	Q4L235	Acyl-CoA synthetase family member 4	AASDH		NaN	NaN	NaN	NaN	NaN		1.16352	0.073246	2.81744	2.27461	3.61511		NaN	NaN	NaN	NaN	NaN	2		+		1	0.00344266	144.09	105.8	144.09	-0.42908	138940000	QEKLILFMVSKDASVKEYIFKELQKYLPSHA	20.2991	23.0329	21.5491	NaN	NaN	NaN	26.0796	23.5203	23.7336	NaN	NaN	NaN
745	Q4L235	Acyl-CoA synthetase family member 4	AASDH		NaN	NaN	NaN	NaN	NaN	+	1.65008	0.0299315	4.41279	3.34444	3.61511		NaN	NaN	NaN	NaN	NaN	3		+		1	7.60605e-05	116.19	97.776	116.19	-1.3842	491090000	KSKDPSCVAKVSEEGKPAIGTQKMELHVRWR	18.2939	20.858	22.0943	NaN	NaN	NaN	25.7902	24.443	24.2514	NaN	NaN	NaN
155	Q9NRN7	L-aminoadipate-semialdehyde dehydrogenase-phosphopantetheinyl transferase	AASDHPPT		NaN	NaN	NaN	NaN	NaN		NaN	NaN	NaN	NaN	NaN	+	2.18619	0.00375706	3.59373	4.54314	2.88105	3		+		1	0.00111277	104.79	61.294	88.056	0.18626	66686000	SIPEFFHIMKRKFTNKEWETIRSFKDEWTQL	19.6624	20.1921	21.2947	NaN	NaN	NaN	NaN	NaN	NaN	24.3365	24.5982	22.9957
226	Q9NRN7	L-aminoadipate-semialdehyde dehydrogenase-phosphopantetheinyl transferase	AASDHPPT		NaN	NaN	NaN	NaN	NaN		NaN	NaN	NaN	NaN	NaN	+	1.58899	0.0127485	2.16837	2.98557	2.88105	3		+		0.999994	0.000660186	73.983	59.729	73.983	0.93932	19275000	QVYKETRLFLDGEEEKEWAFEESKIDEHHFV	19.5103	20.7226	20.4289	NaN	NaN	NaN	NaN	NaN	NaN	23.3693	21.6624	22.1352
264	Q9NY61	Protein AATF	AATF		NaN	NaN	NaN	NaN	NaN	+	2.58646	0.0140415	4.7532	5.86722	3.92658		NaN	NaN	NaN	NaN	5.02778	3			+	0.738062	0.000567698	67.655	54.714	43.848	0.76682	222440000	LTTNQLPQPDVFPLFKDKGGPEFSSALKNSH	20.6688	20.7061	22.5385	NaN	NaN	NaN	26.6962	25.4841	25.9928	NaN	NaN	NaN
266	Q9NY61	Protein AATF	AATF		NaN	NaN	NaN	NaN	NaN		0.779565	0.177866	2.59905	1.58758	3.92658		NaN	NaN	NaN	NaN	5.02778	3			+	1	0.000307389	109.15	98.316	109.15	-0.67792	206900000	TNQLPQPDVFPLFKDKGGPEFSSALKNSHKA	20.1282	21.0431	21.4355	NaN	NaN	NaN	26.4201	21.6724	22.3116	NaN	NaN	NaN
246	Q9NY61	Protein AATF	AATF		NaN	NaN	NaN	NaN	NaN	+	2.22163	0.0186684	4.11958	4.71204	3.92658		NaN	NaN	NaN	NaN	5.02778	3			+	1	0.000229198	79.568	68.316	79.568	-0.24838	287160000	IALWDQLLEGRIKLQKALLTTNQLPQPDVFP	22.8102	21.7603	21.5055	NaN	NaN	NaN	27.4716	25.47	25.4932	NaN	NaN	NaN
496	Q9NY61	Protein AATF	AATF		NaN	NaN	NaN	NaN	NaN	+	3.41492	0.01284	3.09266	8.12798	3.92658		NaN	NaN	NaN	NaN	5.02778	3			+	1	0.00201268	106.91	77.377	106.91	0.22527	54977000	PNDQVAMGRQWLAIQKLRSKIHKKVDRKASK	21.0685	21.381	20.5999	NaN	NaN	NaN	24.3349	23.7884	24.2042	NaN	NaN	NaN
159	Q9NY61	Protein AATF	AATF		NaN	NaN	NaN	NaN	NaN	+	2.23275	0.0193835	3.7099	4.68239	3.92658	+	3.44602	0.000193159	5.02778	9.1798	5.02778	3			+	0.991979	1.74915e-06	105.5	87.8	94.71	-0.81159	250230000	AKTPGFSVQSISDFEKFTKGMDDLGSSEEEE	20.336	21.0528	20.8964	NaN	NaN	NaN	24.5577	24.2324	25.9066	25.1212	26.2239	24.7419
422	Q9NY61	Protein AATF	AATF		NaN	NaN	NaN	NaN	NaN	+	2.38427	0.0162078	5.28512	5.30779	3.92658		NaN	NaN	NaN	NaN	5.02778	4			+	0.999999	7.66629e-06	60.675	55.409	60.675	-0.69998	254770000	LRRTQTKRSVYRVLGKPEPAAQPVPESLPGE	20.0421	21.263	20.3099	NaN	NaN	NaN	27.2484	24.4237	25.7982	NaN	NaN	NaN
2023	O95477	ATP-binding cassette sub-family A member 1	ABCA1	+	1.4996	0.00925357	-5.47073	-3.0595	-5.47073		0.71123	0.212277	-2.38794	-1.4618	-2.38794		0.539082	0.219941	-1.85181	-1.14579	-1.85181	3				1	0.00133745	112.04	80.17	72.321	-0.47185	126520000	EFFALLRGVPEKEVGKVGEWAIRKLGLVKYG	21.2946	25.6708	25.762	19.4936	19.691	17.1307	21.3421	22.693	21.5286	21.683	22.7823	22.7067
279	P08183	Multidrug resistance protein 1	ABCB1		0.185561	0.665945	-1.4793	-0.470689	-3.64292		0.0224806	0.963722	-0.196523	-0.0650956	-1.14378		NaN	NaN	NaN	NaN	-3.32052	2		+	+	1	9.32363e-19	231.81	157.63	231.81	0.23176	4886500000	VIAFGGQKKELERYNKNLEEAKRIGIKKAIT	29.1779	28.9111	21.0129	22.0022	25.6282	27.189	24.6142	25.6452	28.0976	NaN	NaN	NaN
1062;1061	P08183;P21439	Multidrug resistance protein 1;Multidrug resistance protein 3	ABCB1;ABCB4	+	4.4855	0	-5.80654	-15.2145	-3.64292		0.700598	0.222255	-2.09104	-1.43122	-1.14378	+	4.65012	0	-3.32052	-13.4762	-3.32052	2		+	+	1	8.00617e-06	155.02	139.44	155.02	0.30758	174080000	RANVPVLQGLSLEVKKGQTLALVGSSGCGKS;RPDIPVLQGLSLEVKKGQTLALVGSSGCGKS	25.0458	25.3042	25.4825	19.1142	19.9564	19.3424	24.5293	24.5538	20.4763	22.0437	22.0159	21.8115
527	P33527	Multidrug resistance-associated protein 1	ABCC1	+	1.46533	0.0110098	-4.31388	-2.94255	-2.40179		0.374439	0.501693	1.11763	0.827081	0.316397		0.978887	0.0520571	-2.45738	-1.9251	0.517292	3			+	1	0.00392805	152.31	63.964	76.035	0.73368	556510000	IKVLKLYAWELAFKDKVLAIRQEELKVLKKS	23.8666	24.5235	25.8182	19.5866	22.862	18.818	28.0755	24.8374	24.6483	20.7428	24.2286	21.8647
262	P33527	Multidrug resistance-associated protein 1	ABCC1		0.585269	0.15159	-2.83155	-1.25358	-2.40179		0.307089	0.567312	1.34243	0.713454	0.316397		0.0742597	0.883777	0.486556	0.202696	0.517292	3			+	0.910511	3.96922e-10	130.24	120.18	90.707	-1.3208	901450000	EDTSEQVVPVLVKNWKKECAKTRKQPVKVVY	22.3661	26.4548	25.2145	22.5404	24.5374	18.4629	28.4522	25.638	23.9724	21.2744	27.4682	26.7524
303	P33527	Multidrug resistance-associated protein 1	ABCC1	+	1.93456	0.00347615	-6.14366	-4.11218	-2.40179		0.24739	0.640001	-1.13727	-0.59263	0.316397		0.373049	0.442473	-0.704716	-0.790472	0.517292	3			+	0.999971	4.08838e-14	190.27	171.14	147.92	-0.089713	1451500000	SSKVDANEEVEALIVKSPQKEWNPSLFKVLY	27.7815	26.0677	27.3974	23.3404	20.5709	18.9043	28.8715	22.8403	26.1231	25.1855	27.0447	26.9023
814	P33527	Multidrug resistance-associated protein 1	ABCC1		NaN	NaN	NaN	NaN	-2.40179		NaN	NaN	NaN	NaN	0.316397		0.834039	0.0789308	2.74341	1.6876	0.517292	2			+	0.984388	0.000124101	156.71	109.82	156.71	1.0773	276030000	DAHVGKHIFENVIGPKGMLKNKTRILVTHSM	19.0908	24.0208	20.5995	NaN	NaN	NaN	NaN	NaN	NaN	23.4363	23.6366	24.8684
280	P33527	Multidrug resistance-associated protein 1	ABCC1		NaN	NaN	NaN	NaN	-2.40179		0.0374287	0.945151	0.213058	0.104941	0.316397		NaN	NaN	NaN	NaN	0.517292	2			+	1	0.000142288	179.42	145.17	179.42	0.093417	750120000	CAKTRKQPVKVVYSSKDPAQPKESSKVDANE	27.4499	26.9795	21.979	NaN	NaN	NaN	27.3083	24.9194	24.8197	NaN	NaN	NaN
496	P33527	Multidrug resistance-associated protein 1	ABCC1		0.248489	0.558316	-1.14314	-0.594954	-2.40179		0.558252	0.313995	-2.09522	-1.18753	0.316397		0.217684	0.652802	-0.929525	-0.527569	0.517292	2			+	1	0.00012191	195.51	163.75	195.4	0.38637	27151000000	AVMAMKTKTYQVAHMKSKDNRIKLMNEILNG	26.6738	27.5481	29.8992	24.3551	29.6925	26.6442	28.1927	23.5026	26.1402	26.1063	29.7918	25.4346
498	P33527	Multidrug resistance-associated protein 1	ABCC1		0.466834	0.239819	2.42325	1.03297	-2.40179		0.473142	0.381589	2.45775	1.04506	0.316397		0.654126	0.133618	3.96541	1.39496	0.517292	2			+	0.76298	0.00476268	114.5	86.971	114.5	-0.45236	12249000000	MAMKTKTYQVAHMKSKDNRIKLMNEILNGIK	28.5482	26.2052	21.5729	25.9725	29.9326	28.0627	29.4769	26.2476	27.975	28.7874	30.5724	27.2355
1265	O15439	Multidrug resistance-associated protein 4	ABCC4		NaN	NaN	NaN	NaN	-5.56836		0.544476	0.364572	0.858056	1.07726	-0.713764		NaN	NaN	NaN	NaN	-1.82241	3			+	0.999074	1.15464e-05	101.67	96.564	63.691	-1.1724	19424000	GRLKEYDEPYVLLQNKESLFYKMVQQLGKAE	21.3609	21.0664	21.5318	NaN	NaN	NaN	22.6151	23.0801	20.8382	NaN	NaN	NaN
622	O15439	Multidrug resistance-associated protein 4	ABCC4		NaN	NaN	NaN	NaN	-5.56836		0.426615	0.428899	2.21451	0.955641	-0.713764		NaN	NaN	NaN	NaN	-1.82241	2			+	1	2.00979e-71	249.32	226.54	249.32	0.73643	322960000	KDGKMVQKGTYTEFLKSGIDFGSLLKKDNEE	19.5495	21.1764	26.8094	NaN	NaN	NaN	24.9353	25.0717	24.1719	NaN	NaN	NaN
1066	O15439	Multidrug resistance-associated protein 4	ABCC4	+	3.48309	0	-8.71347	-10.1426	-5.56836	+	2.86012	0.010717	-5.07487	-6.84568	-0.713764	+	2.21439	0.00357346	-4.45874	-4.73367	-1.82241	2			+	1	3.37678e-35	247.22	211.32	247.22	0.092261	344730000	SPGGPLVLKHLTALIKSQEKVGIVGRTGAGK	25.3133	27.0282	27.111	18.4932	17.9637	16.8552	21.6119	21.7241	20.8919	20.8269	22.4864	22.763
515	O15439	Multidrug resistance-associated protein 4	ABCC4	+	1.2692	0.0170481	-4.9582	-2.56526	-5.56836		0.493538	0.36502	-2.18409	-1.07605	-0.713764		0.0754501	0.883557	-0.375442	-0.203061	-1.82241	3			+	1	7.72847e-16	197.14	181.25	94.387	2.8143	103860000	EKERYEKVIKACALKKDLQLLEDGDLTVIGD	19.9103	25.3901	24.8275	19.2068	18.7469	17.2996	22.8582	20.4045	20.313	22.7608	22.9063	23.3344
633	O15439	Multidrug resistance-associated protein 4	ABCC4		NaN	NaN	NaN	NaN	-5.56836		0.955961	0.123191	2.07117	1.85887	-0.713764		NaN	NaN	NaN	NaN	-1.82241	3			+	1	3.9732e-06	103.88	99.354	103.88	0.14277	94151000	TEFLKSGIDFGSLLKKDNEESEQPPVPGTPT	23.0139	22.5481	20.5594	NaN	NaN	NaN	25.1412	22.8278	24.3659	NaN	NaN	NaN
1253	O15439	Multidrug resistance-associated protein 4	ABCC4	+	1.26089	0.0192855	-3.06177	-2.47002	-5.56836		0.122447	0.827655	0.296598	0.301165	-0.713764		0.599328	0.20542	-0.987468	-1.17917	-1.82241	3			+	1	0.000405241	89.507	69.4	89.507	-0.5354	88982000	IIDSDKIMVLDSGRLKEYDEPYVLLQNKESL	22.3702	24.52	22.54	19.4368	21.8722	18.9358	24.547	22.8533	22.9196	22.6603	22.0139	21.7935
1278	O15439	Multidrug resistance-associated protein 4	ABCC4	+	2.92696	0.000268908	-5.67577	-7.19507	-5.56836		0.353759	0.516675	-1.31804	-0.799175	-0.713764	+	1.15703	0.033149	-2.18137	-2.21106	-1.82241	3			+	1	2.80315e-10	116.29	99.413	99.021	-0.20613	371110000	QNKESLFYKMVQQLGKAEAAALTETAKQVYF	22.956	25.2185	24.5896	18.3128	18.7931	18.6307	25.7249	21.6204	21.4646	21.3974	23.2185	21.604
670	O15439	Multidrug resistance-associated protein 4	ABCC4	+	2.3459	0.00198291	-5.57478	-5.21992	-5.56836		0.641088	0.289973	-1.00888	-1.24513	-0.713764		0.823653	0.107064	-1.04043	-1.51827	-1.82241	3			+	1	5.50631e-11	110.83	104.19	70.449	0.73895	176370000	SESSVWSQQSSRPSLKDGALESQDTENVPVT	24.3138	25.4128	24.2838	20.5528	19.2633	17.47	24.8016	23.4435	22.7386	23.694	22.8161	24.379
509	O15439	Multidrug resistance-associated protein 4	ABCC4	+	2.42656	0.00168902	-5.42616	-5.45067	-5.56836		1.20626	0.0709016	-2.27832	-2.30685	-0.713764	+	1.19664	0.0314599	-1.89102	-2.24375	-1.82241	3			+	0.999997	0.0166523	75.109	37.765	73.616	-0.011752	92845000	LFGKKYEKERYEKVIKACALKKDLQLLEDGD	23.4509	24.471	25.6721	19.3185	20.0641	17.9329	23.3618	22.1519	21.2454	22.1769	23.3799	22.3641
383	O15440	Multidrug resistance-associated protein 5	ABCC5		0.34358	0.395158	-1.62646	-0.789462	-1.62646		0.111268	0.835006	-0.433161	-0.286902	-0.433161		0.115949	0.824844	-0.427945	-0.296875	-0.0162563	3				1	1.96197e-21	229.48	186.61	90.108	-0.15213	4502400000	IKMYAWVKAFSQSVQKIREEERRILEKAGYF	25.7029	28.9548	29.8924	24.1742	29.3087	26.1877	26.6228	27.8956	28.7322	27.9245	28.4078	26.9339
821	O15440	Multidrug resistance-associated protein 5	ABCC5		NaN	NaN	NaN	NaN	-1.62646		NaN	NaN	NaN	NaN	-0.433161		0.113835	0.829025	0.395433	0.290648	-0.0162563	3				1	1.04008e-26	212.32	185.11	212.32	1.081	271850000	KSQDKGPKTGSVKKEKAVKPEEGQLVQLEEK	24.6827	23.8981	20.9712	NaN	NaN	NaN	NaN	NaN	NaN	23.4841	22.6608	24.5934
696	P33897	ATP-binding cassette sub-family D member 1	ABCD1	+	0.974298	0.0490513	1.51438	1.82834	1.51438	+	2.57613	0.0138037	5.2218	5.89943	5.2218		NaN	NaN	NaN	NaN	NaN	3		+		1	0.000943115	193.28	127.14	55.567	-0.66597	785110000	FEKLDSAARLSLTEEKQRLEQQLAGIPKMQR	20.5394	21.9456	21.4107	23	23.3097	22.0591	27.8177	25.6639	26.1497	NaN	NaN	NaN
286	P28288	ATP-binding cassette sub-family D member 3	ABCD3		NaN	NaN	NaN	NaN	-5.5565		NaN	NaN	NaN	NaN	-1.73571	+	2.18968	0.00357228	5.15015	4.7333	3.76249	3			+	1	4.31403e-16	206.51	167.87	80.534	-0.13678	156470000	RLITNSEEIAFYNGNKREKQTVHSVFRKLVE	18.8614	20.6679	20.6677	NaN	NaN	NaN	NaN	NaN	NaN	23.6502	26.0517	25.9456
260	P28288	ATP-binding cassette sub-family D member 3	ABCD3	+	1.61043	0.00689381	-5.5565	-3.30738	-5.5565		0.559572	0.319245	-1.73571	-1.17599	-1.73571		0.744052	0.107196	2.37482	1.51765	3.76249	3			+	1	3.04706e-68	258.15	229.43	86.467	1.9725	495530000	TRLRRPIGKMTITEQKYEGEYRYVNSRLITN	23.6342	21.6109	26.2327	19.0575	19.1622	16.5886	22.5595	21.4725	22.2386	26.1792	27.2454	25.1777
181	P61221	ATP-binding cassette sub-family E member 1	ABCE1		NaN	NaN	NaN	NaN	-4.75039	+	2.10419	0.0208313	3.8082	4.36574	2.55865	+	2.77411	0.00181892	4.83086	6.49971	2.48063	3			+	1	0.000145372	127.87	92.326	90.689	-0.47743	448390000	AIIKPQYVDQIPKAAKGTVGSILDRKDETKT	19.9271	21.193	21.2773	NaN	NaN	NaN	25.7394	23.6867	24.6616	26.4802	24.7368	25.4073
195	P61221	ATP-binding cassette sub-family E member 1	ABCE1		NaN	NaN	NaN	NaN	-4.75039		0.909914	0.131085	2.67259	1.81682	2.55865		NaN	NaN	NaN	NaN	2.48063	3			+	1	1.10916e-10	118.54	109.6	118.54	0.018978	284810000	AKGTVGSILDRKDETKTQAIVCQQLDLTHLK	22.6597	21.6976	22.2864	NaN	NaN	NaN	26.7091	22.2691	25.6833	NaN	NaN	NaN
210	P61221	ATP-binding cassette sub-family E member 1	ABCE1		NaN	NaN	NaN	NaN	-4.75039		1.358	0.0518157	2.72965	2.62639	2.55865		NaN	NaN	NaN	NaN	2.48063	3			+	1	3.47493e-12	149.57	131.27	149.57	0.39233	113940000	KTQAIVCQQLDLTHLKERNVEDLSGGELQRF	20.8913	22.3497	21.4862	NaN	NaN	NaN	25.9319	23.1386	23.8456	NaN	NaN	NaN
126	P61221	ATP-binding cassette sub-family E member 1	ABCE1		NaN	NaN	NaN	NaN	-4.75039	+	2.40607	0.0162734	4.42293	5.26922	2.55865	+	2.53639	0.00250916	3.81203	5.54513	2.48063	2			+	0.999978	0.00210943	159.37	107.51	159.37	0.17316	333870000	TNGIGKSTALKILAGKQKPNLGKYDDPPDWQ	19.3628	20.7899	20.8622	NaN	NaN	NaN	24.0069	24.088	24.8731	25.1168	25.0801	23.5698
419	P61221	ATP-binding cassette sub-family E member 1	ABCE1		NaN	NaN	NaN	NaN	-4.75039		NaN	NaN	NaN	NaN	2.55865	+	2.07108	0.00492409	2.50644	4.04633	2.48063	3			+	1	0.00168526	97.813	59.246	60.691	0.24795	239340000	VPVLNVSYKPQKISPKSTGSVRQLLHEKIRD	22.593	23.0584	22.3704	NaN	NaN	NaN	NaN	NaN	NaN	24.9027	26.1119	24.5265
121	P61221	ATP-binding cassette sub-family E member 1	ABCE1	+	1.25594	0.0176104	-4.75039	-2.53312	-4.75039		0.182708	0.729944	-0.84012	-0.453658	2.55865		0.213973	0.653025	-1.2268	-0.52729	2.48063	2			+	1	0.000542857	155.84	93.882	155.84	-0.34657	445530000	LGLVGTNGIGKSTALKILAGKQKPNLGKYDD	22.5896	24.6099	27.6045	20.7605	21.5814	18.211	22.2213	25.4886	24.5737	27.0015	22.6701	21.452
351	Q9UG63	ATP-binding cassette sub-family F member 2	ABCF2		NaN	NaN	NaN	NaN	-6.65999		NaN	NaN	NaN	NaN	1.78047	+	2.57725	0.00210444	6.03245	5.99414	5.04941	3				1	0.000939765	110.38	83.053	86.898	0.41593	452420000	AHMKNYIARFGHGSAKLARQAQSKEKTLQKM	19.7032	20.8924	22.0709	NaN	NaN	NaN	NaN	NaN	NaN	26.9846	27.9192	25.86
618	Q9UG63	ATP-binding cassette sub-family F member 2	ABCF2	+	3.02307	0.00033218	-6.65999	-7.71868	-6.65999		0.330858	0.537568	-1.5779	-0.764403	1.78047		0.276394	0.546543	1.61178	0.659981	5.04941	3				1	2.21945e-05	187.85	138.43	76.302	-2.2987	1378500000	EHLKSKLVDEEPQLTKRTHNV__________	23.859	24.7744	25.0708	18.5508	18.605	16.5684	26.8502	21.035	21.0853	29.6688	27.0676	21.8031
339	Q9UG63	ATP-binding cassette sub-family F member 2	ABCF2		NaN	NaN	NaN	NaN	-6.65999		NaN	NaN	NaN	NaN	1.78047	+	2.38082	0.00335937	4.31802	5.18111	5.04941	4				1	8.88341e-12	165.8	150.64	124.26	-0.39227	209500000	QMKRFHWEQDQIAHMKNYIARFGHGSAKLAR	19.9536	21.2118	22.1099	NaN	NaN	NaN	NaN	NaN	NaN	24.8013	26.1176	25.3105
608	Q9UG63	ATP-binding cassette sub-family F member 2	ABCF2		NaN	NaN	NaN	NaN	-6.65999	+	1.69096	0.0290098	3.89183	3.40022	1.78047	+	2.54615	0.0021269	7.64118	6.01459	5.04941	2				1	0.00017277	160.86	115.7	160.86	0.5405	1427900000	KWPGDILAYKEHLKSKLVDEEPQLTKRTHNV	19.5354	21.3989	21.5377	NaN	NaN	NaN	27.1408	25.0229	23.9236	29.0341	26.5068	27.9149
508	Q9UG63	ATP-binding cassette sub-family F member 2	ABCF2		NaN	NaN	NaN	NaN	-6.65999		0.968002	0.111787	3.02749	1.93453	1.78047	+	1.62668	0.00901491	5.64363	3.34726	5.04941	2				1	3.20239e-20	217.14	191.02	134.13	-0.24102	509130000	KEEMRKIIGRYGLTGKQQVSPIRNLSDGQKC	19.4084	24.1025	20.4753	NaN	NaN	NaN	25.1753	23.3941	25.1598	26.0983	27.6903	26.4678
144	Q9NUQ8	ATP-binding cassette sub-family F member 3	ABCF3		NaN	NaN	NaN	NaN	NaN		1.26152	0.0657526	2.1076	2.38408	2.1076	+	2.54521	0.00210902	4.64199	5.72062	3.99691	3				1	2.69752e-25	153.14	138.37	140.17	0.059248	264020000	RLKAKQEKRSEKDTLKTSNPLVLEEASASQA	20.694	21.7459	21.4995	NaN	NaN	NaN	24.9233	22.7741	22.9595	26.8758	24.6095	25.9853
302	Q9NUQ8	ATP-binding cassette sub-family F member 3	ABCF3		NaN	NaN	NaN	NaN	NaN		NaN	NaN	NaN	NaN	2.1076	+	2.34347	0.00335795	4.8871	5.14496	3.99691	3				1	0.000201965	145.25	81.762	93.345	-0.016198	221330000	ELAEIYAKLEEIEADKAPARASVILAGLGFT	19.5681	21.0155	22.2349	NaN	NaN	NaN	NaN	NaN	NaN	25.1115	26.2156	26.1528
472	Q9NUQ8	ATP-binding cassette sub-family F member 3	ABCF3		NaN	NaN	NaN	NaN	NaN		NaN	NaN	NaN	NaN	2.1076	+	1.92346	0.00643692	2.46163	3.71433	3.99691	4				0.992718	4.58793e-05	103.88	86.33	103.88	0.11108	87881000	KLKMLEKLPELKPVDKESEVVMKFPDGFEKF	20.5876	22.1544	21.783	NaN	NaN	NaN	NaN	NaN	NaN	23.5935	24.5747	23.7417
151	Q96IU4	Alpha/beta hydrolase domain-containing protein 14B	ABHD14B		NaN	NaN	NaN	NaN	NaN		NaN	NaN	NaN	NaN	NaN	+	2.84943	0.00161942	5.26064	6.83981	5.76063	4				1	3.78316e-20	105.98	96.187	105.98	-0.29039	146920000	PICTDKINAANYASVKTPALIVYGDQDPMGQ	19.6131	19.6205	21.5727	NaN	NaN	NaN	NaN	NaN	NaN	25.426	25.8259	25.3362
173	Q96IU4	Alpha/beta hydrolase domain-containing protein 14B	ABHD14B		NaN	NaN	NaN	NaN	NaN		NaN	NaN	NaN	NaN	NaN	+	3.22373	0.000439628	6.26063	8.50599	5.76063	4				1	5.11246e-56	184.26	175.86	99.954	-0.33355	353790000	YGDQDPMGQTSFEHLKQLPNHRVLIMKGAGH	18.6849	20.6044	20.4903	NaN	NaN	NaN	NaN	NaN	NaN	26.1955	26.4154	25.9506
207	Q5VST6	Alpha/beta hydrolase domain-containing protein 17B	ABHD17B	+	2.31137	0.00254342	-6.25327	-5.16874	-6.25327		0.342416	0.531944	-1.20979	-0.774369	-1.20979	+	1.13061	0.0332723	-2.69891	-2.20745	-2.69891	2				1	4.27003e-27	225.97	152.47	225.97	0.11968	1082200000	SPLTSGMRVAFPDTKKTYCFDAFPNIDKISK	23.8522	26.268	24.6375	19.656	19.3716	16.9703	25.6378	24.197	21.2936	20.8464	23.8275	21.9871
74	P08910	Abhydrolase domain-containing protein 2	ABHD2		NaN	NaN	NaN	NaN	-4.14329		0.872757	0.140345	3.04655	1.76636	3.22639		NaN	NaN	NaN	NaN	-0.101689	4				1	7.69789e-05	90.464	78.336	90.464	-1.4211	100700000	CPLLTKEYIPPLIWGKSGHIQTALYGKMGRV	18.5055	24.0959	21.5459	NaN	NaN	NaN	24.6861	24.4927	24.1082	NaN	NaN	NaN
57	P08910	Abhydrolase domain-containing protein 2	ABHD2	+	2.01222	0.00323168	-5.00797	-4.24787	-4.14329		0.840204	0.160214	2.08229	1.66561	3.22639		0.708789	0.125405	-1.82814	-1.43086	-0.101689	2				1	0.00044418	141.1	69.746	141.1	1.097	517740000	PDLYFQDSGLSRFLLKSCPLLTKEYIPPLIW	23.839	26.3009	22.9522	20.0788	19.2953	18.6941	27.5722	25.9712	25.7955	21.2975	23.1708	23.1394
64	P08910	Abhydrolase domain-containing protein 2	ABHD2		NaN	NaN	NaN	NaN	-4.14329	+	3.84687	0.00432	5.19939	11.1622	3.22639		NaN	NaN	NaN	NaN	-0.101689	3				1	0.00026331	86.411	75.776	86.411	-0.092272	208190000	SGLSRFLLKSCPLLTKEYIPPLIWGKSGHIQ	20.2704	20.8144	21.4068	NaN	NaN	NaN	25.9701	26.335	25.7847	NaN	NaN	NaN
282	P08910	Abhydrolase domain-containing protein 2	ABHD2	+	1.7015	0.00665561	-3.27862	-3.36806	-4.14329		1.11069	0.0837091	2.57734	2.16364	3.22639		0.895216	0.0749198	1.62476	1.71701	-0.101689	3				1	6.40653e-16	216.03	167.61	55.314	-0.20661	1393500000	IILSHRQALFGDHVKKPQSLEDTDLSRLYTA	24.6803	23.7453	26.3635	22.0925	22.0486	20.8122	28.7772	26.0963	27.6477	26.8209	26.9999	25.8426
267	Q9BV23	Monoacylglycerol lipase ABHD6	ABHD6		NaN	NaN	NaN	NaN	NaN		NaN	NaN	NaN	NaN	NaN	+	1.67123	0.00916693	3.59546	3.33324	3.47903	3			+	1	0.00347286	77.744	71.45	77.541	-0.17897	118050000	SEKSRYSLHQNMDKIKVPTQIIWGKQDQVLD	20.0233	22.879	20.2485	NaN	NaN	NaN	NaN	NaN	NaN	24.555	24.1026	25.2795
276	Q9BV23	Monoacylglycerol lipase ABHD6	ABHD6		NaN	NaN	NaN	NaN	NaN		NaN	NaN	NaN	NaN	NaN	+	1.803	0.00720105	3.36261	3.59831	3.47903	3			+	1	2.12493e-12	118.67	105.99	118.67	-0.33867	72661000	QNMDKIKVPTQIIWGKQDQVLDVSGADMLAK	19.2625	21.2079	21.8433	NaN	NaN	NaN	NaN	NaN	NaN	24.5833	24.2691	23.5491
417	O14639	Actin-binding LIM protein 1	ABLIM1		NaN	NaN	NaN	NaN	-6.08107		NaN	NaN	NaN	NaN	-2.10093		0.817967	0.0800224	3.33368	1.67757	2.85856	4				1	7.30643e-15	112.34	106.56	40.208	-0.75828	153530000	DLITYEPFYTSGYDDKQERQSLGESPRTLSP	18.5469	24.5439	21.7867	NaN	NaN	NaN	NaN	NaN	NaN	23.875	26.3919	24.6116
275	O14639	Actin-binding LIM protein 1	ABLIM1	+	2.90932	0.000285714	-7.37124	-7.34047	-6.08107		0.759775	0.191144	-2.14831	-1.53407	-2.10093		0.617524	0.156152	-3.07116	-1.31565	2.85856	2				1	2.53392e-14	192.15	167.29	192.15	-0.97601	1982200000	LTGEYISKDGAPYCEKDYQGLFGVKCEACHQ	26.9043	29.0805	28.4953	21.7002	19.5839	21.0823	28.1322	25.6091	24.2938	21.0851	28.3891	25.7924
234	O14639	Actin-binding LIM protein 1	ABLIM1		NaN	NaN	NaN	NaN	-6.08107		NaN	NaN	NaN	NaN	-2.10093	+	1.66162	0.0089515	4.14805	3.35372	2.85856	2				1	0.00026539	128.67	93.406	128.67	0.36709	108420000	ETTFSSNCAGCGRDIKNGQALLALDKQWHLG	19.7122	22.1626	19.6851	NaN	NaN	NaN	NaN	NaN	NaN	24.3179	26.1703	23.5158
563	O14639	Actin-binding LIM protein 1	ABLIM1		NaN	NaN	NaN	NaN	-6.08107		NaN	NaN	NaN	NaN	-2.10093	+	1.8308	0.00739991	2.74945	3.57353	2.85856	4				1	2.60936e-32	121.2	111.57	121.2	-0.35049	67473000	SKFPAAQAPDPSETPKIETDHWPGPPSFAVV	20.0923	21.803	21.8878	NaN	NaN	NaN	NaN	NaN	NaN	24.0319	24.5634	23.4362
583	O14639	Actin-binding LIM protein 1	ABLIM1		NaN	NaN	NaN	NaN	-6.08107		NaN	NaN	NaN	NaN	-2.10093	+	2.61855	0.00207992	3.61359	5.7424	2.85856	4				1	9.31718e-06	102.33	87.564	67.866	-0.55205	71296000	HWPGPPSFAVVGPDMKRRSSGREEDDEELLR	19.9996	20.9803	21.5211	NaN	NaN	NaN	NaN	NaN	NaN	24.5059	23.9251	24.9109
539	O14639	Actin-binding LIM protein 1	ABLIM1		NaN	NaN	NaN	NaN	-6.08107		NaN	NaN	NaN	NaN	-2.10093	+	2.58599	0.00225963	3.54471	5.62892	2.85856	3				0.999999	2.28928e-15	182.18	156.36	182.18	0.12232	372210000	KPPIYKQHAALAAQSKSSEDIIKFSKFPAAQ	22.2121	22.2875	22.1367	NaN	NaN	NaN	NaN	NaN	NaN	24.7114	26.4082	26.1507
384	O14639	Actin-binding LIM protein 1	ABLIM1		NaN	NaN	NaN	NaN	-6.08107		NaN	NaN	NaN	NaN	-2.10093	+	1.52667	0.0121301	3.93364	3.0505	2.85856	2				0.999962	2.9081e-07	117.27	92.311	117.27	1.7163	721720000	GHTIYAKVDNEILDYKDLAAIPKVKAIYDIE	23.8941	24.8351	21.2467	NaN	NaN	NaN	NaN	NaN	NaN	26.2511	27.9078	27.6179
546	O14639	Actin-binding LIM protein 1	ABLIM1	+	1.46982	0.010575	-4.7909	-2.97216	-6.08107		0.703407	0.221321	-2.05356	-1.43418	-2.10093	+	1.04386	0.0420874	2.82981	2.06038	2.85856	3				0.998856	0.00369853	137.05	114.26	79.693	-0.41635	535980000	HAALAAQSKSSEDIIKFSKFPAAQAPDPSET	21.3388	24.4234	25.4963	20.1489	19.4373	17.2996	22.5429	21.637	20.9179	26.3139	27.1072	26.3268
393	O14639	Actin-binding LIM protein 1	ABLIM1		NaN	NaN	NaN	NaN	-6.08107		NaN	NaN	NaN	NaN	-2.10093	+	1.40968	0.0148205	4.64525	2.84093	2.85856	3				1	9.29869e-81	236.03	212.52	200	-0.031665	467630000	NEILDYKDLAAIPKVKAIYDIERPDLITYEP	19.5214	24.104	22.2795	NaN	NaN	NaN	NaN	NaN	NaN	25.1255	27.6514	27.0638
916	Q13085	Acetyl-CoA carboxylase 1;Biotin carboxylase	ACACA		NaN	NaN	NaN	NaN	NaN		NaN	NaN	NaN	NaN	2.70593	+	2.59478	0.00209652	4.39445	5.83465	4.96882	3		+	+	0.994162	0.011564	67.08	44.55	61.577	-0.06703	119700000	DIMTSVSGRIPPNVEKSIKKEMAQYASNITS	18.7905	20.777	19.5814	NaN	NaN	NaN	NaN	NaN	NaN	24.5711	24.228	23.5331
825	Q13085	Acetyl-CoA carboxylase 1;Biotin carboxylase	ACACA		NaN	NaN	NaN	NaN	NaN		NaN	NaN	NaN	NaN	2.70593	+	2.25014	0.00347527	6.18659	4.98238	4.96882	4		+	+	1	5.66546e-42	218.69	206.03	63.606	-0.62619	747410000	DPGCVLAKMQLDNPSKVQQAELHTGSLPRIQ	18.9477	22.1066	21.3442	NaN	NaN	NaN	NaN	NaN	NaN	26.5859	28.222	26.1503
276	Q13085	Acetyl-CoA carboxylase 1;Biotin carboxylase	ACACA		NaN	NaN	NaN	NaN	NaN		NaN	NaN	NaN	NaN	2.70593	+	2.46781	0.00261496	5.02711	5.53342	4.96882	2		+	+	1	0.000228768	128.01	115.85	92.538	-0.48682	182870000	SGSGLRVDWQENDFSKRILNVPQELYEKGYV	18.8304	20.6239	21.4669	NaN	NaN	NaN	NaN	NaN	NaN	25.4368	24.9086	25.6572
520;663	Q13085;O00763	Acetyl-CoA carboxylase 1;Biotin carboxylase;Acetyl-CoA carboxylase 2;Biotin carboxylase	ACACA;ACACB		NaN	NaN	NaN	NaN	NaN		1.23289	0.0652458	2.70593	2.39284	2.70593	+	1.92936	0.00517881	4.26714	3.98196	4.96882	3		+	+	1	2.41076e-17	128.98	113.47	120.52	0.69322	110900000	VIAARITSENPDEGFKPSSGTVQELNFRSNK	18.8342	21.044	20.485	NaN	NaN	NaN	23.5691	22.1209	23.0075	24.3938	25.74	22.8144
413	Q6JQN1	Acyl-CoA dehydrogenase family member 10	ACAD10		NaN	NaN	NaN	NaN	NaN		0.573752	0.308684	1.69936	1.19827	1.69936		NaN	NaN	NaN	NaN	NaN	4				1	5.2253e-05	83.245	76.133	62.847	1.0658	23755000	IHSVDLQAVGLEDYGKQGDYIPRQVRTWVKQ	18.7711	21.2642	22.3	NaN	NaN	NaN	23.9561	21.2062	22.2712	NaN	NaN	NaN
256	P11310	Medium-chain specific acyl-CoA dehydrogenase, mitochondrial	ACADM		NaN	NaN	NaN	NaN	NaN	+	1.6406	0.0329555	3.1272	3.22364	3.1272		NaN	NaN	NaN	NaN	NaN	3				0.979899	0.0102984	77.677	47.423	64.439	0.027922	48392000	GQRCSDTRGIVFEDVKVPKENVLIGDGAGFK	20.2914	19.2283	21.8221	NaN	NaN	NaN	24.4457	23.1798	23.0979	NaN	NaN	NaN
233	Q96P50	Arf-GAP with coiled-coil, ANK repeat and PH domain-containing protein 3	ACAP3		NaN	NaN	NaN	NaN	NaN		0.080538	0.882539	-0.257163	-0.20954	-0.257163		NaN	NaN	NaN	NaN	NaN	3				1	0.0019755	59.513	28.124	56.121	-0.27674	6275900	LAAELDQLVIDSAVEKREMERKHAAIQQRTL	19.0692	22.5396	21.864	NaN	NaN	NaN	21.5373	20.9326	20.2315	NaN	NaN	NaN
181	P24752	Acetyl-CoA acetyltransferase, mitochondrial	ACAT1		NaN	NaN	NaN	NaN	NaN	+	1.52429	0.0449922	1.7516	2.77762	1.7516		NaN	NaN	NaN	NaN	NaN	3		+		0.999981	0.00116903	68.413	43.628	68.413	-0.33038	26700000	GSTPYGGVKLEDLIVKDGLTDVYNKIHMGSC	20.8367	21.7326	21.0042	NaN	NaN	NaN	23.7619	22.1948	22.8717	NaN	NaN	NaN
200	Q9BWD1	Acetyl-CoA acetyltransferase, cytosolic	ACAT2		NaN	NaN	NaN	NaN	NaN		NaN	NaN	NaN	NaN	2.51349	+	1.41341	0.0156496	3.56303	2.79657	4.08605	4		+		1	0.000174032	91.657	78.824	50.787	-0.44581	92872000	SQNRTENAQKAGHFDKEIVPVLVSTRKGLIE	18.7883	21.6393	21.1545	NaN	NaN	NaN	NaN	NaN	NaN	22.5684	24.5851	25.1178
180	Q9BWD1	Acetyl-CoA acetyltransferase, cytosolic	ACAT2		NaN	NaN	NaN	NaN	NaN	+	1.4618	0.0439501	2.51349	2.79881	2.51349	+	2.02959	0.00417545	4.60906	4.26117	4.08605	3		+		1	0.000149389	159.99	136.62	60.345	2.5735	171760000	ENVAKKWQVSREDQDKVAVLSQNRTENAQKA	19.327	21.9898	21.3484	NaN	NaN	NaN	23.332	23.2634	24.6868	25.2728	25.3895	24.7536
120	Q9BR61	Acyl-CoA-binding domain-containing protein 6	ACBD6		NaN	NaN	NaN	NaN	NaN		NaN	NaN	NaN	NaN	NaN	+	3.10413	0.000955975	6.22486	7.98898	5.13345	2			+	1	1.42699e-44	245.58	144.71	202	0.20866	385540000	SSPSQAMQEYIAVVKKLDPGWNPQIPEKKGK	19.694	20.5916	19.5342	NaN	NaN	NaN	NaN	NaN	NaN	26.2122	27.1693	25.1128
176	Q9BR61	Acyl-CoA-binding domain-containing protein 6	ACBD6		NaN	NaN	NaN	NaN	NaN		NaN	NaN	NaN	NaN	NaN	+	1.9762	0.00451848	5.35782	4.17833	5.13345	2			+	1	5.30908e-50	253.79	206.6	240.12	0.85465	283400000	NIFDYCRENNIDHITKAIKSKNVDVNVKDEE	18.7062	21.2654	20.935	NaN	NaN	NaN	NaN	NaN	NaN	24.598	27.3784	25.0037
93	Q9BR61	Acyl-CoA-binding domain-containing protein 6	ACBD6		NaN	NaN	NaN	NaN	NaN		NaN	NaN	NaN	NaN	NaN	+	2.25612	0.00350317	3.81768	4.76116	5.13345	2			+	0.999423	1.02959e-19	146.88	129.02	146.88	2.1222	152960000	GNCNTPKPSFFDFEGKQKWEAWKALGDSSPS	20.4809	21.5468	20.9929	NaN	NaN	NaN	NaN	NaN	NaN	23.829	25.9933	24.6514
1209	Q9UKV3	Apoptotic chromatin condensation inducer in the nucleus	ACIN1		NaN	NaN	NaN	NaN	NaN		NaN	NaN	NaN	NaN	NaN	+	1.01086	0.0485142	2.32607	1.97153	2.32607	3				1	0.00025024	95.015	79.072	87.148	0.044826	56739000	KKSEKKEKAQEEPPAKLLDDLFRKTKAAPCI	21.2967	22.1175	20.3358	NaN	NaN	NaN	NaN	NaN	NaN	21.7074	24.8002	24.2207
964	P53396	ATP-citrate synthase	ACLY		NaN	NaN	NaN	NaN	-5.87908		NaN	NaN	NaN	NaN	3.35754	+	2.04386	0.00418528	4.9882	4.32839	1.15544	3		+	+	0.649777	5.40874e-05	101.75	90.986	101.75	0.016789	316900000	AFDSGIIPMEFVNKMKKEGKLIMGIGHRVKS	19.0965	20.0704	21.7825	NaN	NaN	NaN	NaN	NaN	NaN	24.0972	26.525	25.2919
151	P53396	ATP-citrate synthase	ACLY		NaN	NaN	NaN	NaN	-5.87908	+	1.5468	0.0347756	4.24428	3.11067	3.35754		NaN	NaN	NaN	NaN	1.15544	2		+	+	1	1.78247e-05	170.47	129.44	170.47	0.48291	514700000	HEGGVDVGDVDAKAQKLLVGVDEKLNPEDIK	20.8609	22.3529	21.8663	NaN	NaN	NaN	28.2087	25.3928	24.2113	NaN	NaN	NaN
259	P53396	ATP-citrate synthase	ACLY		NaN	NaN	NaN	NaN	-5.87908		0.823356	0.164137	2.28622	1.64893	3.35754		NaN	NaN	NaN	NaN	1.15544	3		+	+	0.999171	2.6096e-24	175.52	165.96	93.776	-1.3634	84251000	REAYPEEAYIADLDAKSGASLKLTLLNPKGR	19.5793	21.5536	22.3297	NaN	NaN	NaN	23.2342	21.8341	25.2531	NaN	NaN	NaN
635	P53396	ATP-citrate synthase	ACLY	+	1.10627	0.0261677	-5.87908	-2.26205	-5.87908		0.15345	0.770121	-0.787205	-0.39033	3.35754	+	3.37788	0.000339223	-4.94319	-8.85448	1.15544	3		+	+	1	5.39869e-47	140.66	129.91	90.972	0.54328	1371300000	IIGPATVGGIKPGCFKIGNTGGMLDNILASK	27.3897	27.2769	26.0562	25.9249	19.0355	18.1252	29.541	23.1063	25.7139	21.7495	21.8516	22.2921
97	P53396	ATP-citrate synthase	ACLY		NaN	NaN	NaN	NaN	-5.87908		0.817423	0.158168	3.38046	1.67777	3.35754		NaN	NaN	NaN	NaN	1.15544	2		+	+	0.999999	1.56793e-31	178.15	135.41	178.15	-3.5116	304760000	KSWLKPRLGQEATVGKATGFLKNFLIEPFVP	20.2771	24.9338	20.4139	NaN	NaN	NaN	26.6598	26.134	22.9725	NaN	NaN	NaN
4	P53396	ATP-citrate synthase	ACLY		NaN	NaN	NaN	NaN	-5.87908		1.01278	0.0960463	4.37511	2.05662	3.35754		NaN	NaN	NaN	NaN	1.15544	2		+	+	1	2.28996e-07	197.94	139.02	197.94	-0.23859	1934200000	____________MSAKAISEQTGKELLYKFI	26.4933	25.7505	20.5392	NaN	NaN	NaN	30.1765	27.7123	28.0194	NaN	NaN	NaN
488	P53396	ATP-citrate synthase	ACLY		NaN	NaN	NaN	NaN	-5.87908	+	1.63312	0.0304564	4.69115	3.32172	3.35754	+	1.50363	0.0130306	3.42132	2.9685	1.15544	3		+	+	1	0.000420012	135.99	85.946	46.481	-1.2405	385020000	AMPQDSVPSPRSLQGKSTTLFSRHTKAIVWG	19.3586	22.4774	21.0532	NaN	NaN	NaN	27.4851	24.4259	25.2779	24.4677	25.2317	23.2272
230	P53396	ATP-citrate synthase	ACLY		NaN	NaN	NaN	NaN	-5.87908	+	2.3461	0.016129	5.31325	5.19657	3.35754		NaN	NaN	NaN	NaN	1.15544	2		+	+	0.999001	2.60771e-08	192.91	147.23	172.98	0.17485	501600000	LDLAAKVDATADYICKVKWGDIEFPPPFGRE	21.3753	20.8564	21.8539	NaN	NaN	NaN	28.4209	25.9369	25.6676	NaN	NaN	NaN
978	P53396	ATP-citrate synthase	ACLY		NaN	NaN	NaN	NaN	-5.87908		1.02568	0.0966786	3.35702	2.05113	3.35754		NaN	NaN	NaN	NaN	1.15544	3		+	+	1	0.000831322	142.92	109.28	42.083	0.79963	286020000	MKKEGKLIMGIGHRVKSINNPDMRVQILKDY	18.7087	21.8249	20.9718	NaN	NaN	NaN	21.4714	25.5171	24.5879	NaN	NaN	NaN
141	P21399	Cytoplasmic aconitate hydratase	ACO1		NaN	NaN	NaN	NaN	NaN		NaN	NaN	NaN	NaN	4.16958	+	1.62713	0.0101166	3.29182	3.21213	3.89336	3		+		1	1.37775e-13	158.31	125.27	93.51	-0.70479	249830000	HSIQVDFNRRADSLQKNQDLEFERNRERFEF	19.4526	21.6476	21.9124	NaN	NaN	NaN	NaN	NaN	NaN	23.417	25.1395	24.3316
785	P21399	Cytoplasmic aconitate hydratase	ACO1		NaN	NaN	NaN	NaN	NaN	+	2.47346	0.0158958	3.21548	5.22573	4.16958	+	3.21029	0.00103314	3.11396	7.43376	3.89336	3		+		0.999998	0.000346098	93.959	81.082	93.959	-0.19653	167520000	AGKEYGAGSSRDWAAKGPFLLGIKAVLAESY	20.8515	21.2218	21.271	NaN	NaN	NaN	25.3349	24.4471	23.6552	23.6067	23.9847	24.6482
580	P21399	Cytoplasmic aconitate hydratase	ACO1		NaN	NaN	NaN	NaN	NaN	+	1.86797	0.0236823	5.12368	3.89295	4.16958		NaN	NaN	NaN	NaN	3.89336	2		+		1	2.44673e-122	289.96	250.18	289.96	0.43207	644680000	TIRIDFEKEPLGVNAKGQQVFLKDIWPTRDE	20.111	21.726	21.8997	NaN	NaN	NaN	28.5147	25.4058	25.1873	NaN	NaN	NaN
615	P21399	Cytoplasmic aconitate hydratase	ACO1		NaN	NaN	NaN	NaN	NaN		NaN	NaN	NaN	NaN	4.16958	+	2.08512	0.00418177	4.00316	4.34173	3.89336	3		+		1	2.62629e-23	159.47	152.37	159.47	0.61869	375750000	ERQYVIPGMFKEVYQKIETVNESWNALATPS	19.5267	21.369	22.2527	NaN	NaN	NaN	NaN	NaN	NaN	24.8844	24.8691	25.4044
632	P21399	Cytoplasmic aconitate hydratase	ACO1		NaN	NaN	NaN	NaN	NaN		NaN	NaN	NaN	NaN	4.16958	+	2.05341	0.00420328	4.12563	4.27531	3.89336	3		+		0.998781	3.75565e-43	203.84	185.34	203.84	-0.51646	197220000	ETVNESWNALATPSDKLFFWNSKSTYIKSPP	20.009	22.2055	21.4373	NaN	NaN	NaN	NaN	NaN	NaN	24.5684	26.4733	24.9869
386	P21399	Cytoplasmic aconitate hydratase	ACO1		NaN	NaN	NaN	NaN	NaN		NaN	NaN	NaN	NaN	4.16958	+	3.33498	0.000315789	4.93226	8.66788	3.89336	3		+		0.988261	0.0238101	60.682	28.746	60.682	0.62375	218560000	SGPKRPQDKVAVSDMKKDFESCLGAKQGFKG	19.7979	20.5881	20.0568	NaN	NaN	NaN	NaN	NaN	NaN	25.859	24.4844	24.8962
4	P49753	Acyl-coenzyme A thioesterase 2, mitochondrial	ACOT2		NaN	NaN	NaN	NaN	NaN	+	2.27088	0.0163446	6.06134	5.03494	5.80535		NaN	NaN	NaN	NaN	3.53382	4		+		1	1.7952e-09	144.68	129.52	77.562	0.23022	513270000	____________MSNKLLSPHPHSVVLRSEF	19.1281	21.4837	20.8456	NaN	NaN	NaN	28.0724	26.4373	25.1316	NaN	NaN	NaN
482;420	P49753;Q86TX2	Acyl-coenzyme A thioesterase 2, mitochondrial;Acyl-coenzyme A thioesterase 1	ACOT2;ACOT1		NaN	NaN	NaN	NaN	NaN	+	1.81805	0.024243	6.39557	3.82784	5.80535	+	1.25919	0.0217565	3.58873	2.49636	3.53382	3		+		1	4.98346e-05	120.68	93.568	50.149	0.3318	890120000	FFHKHLGGHEGTIPSKV______________	19.369	23.5852	20.9168	NaN	NaN	NaN	28.6957	26.5666	27.1677	26.4376	25.2096	23.6176
348;286	P49753;Q86TX2	Acyl-coenzyme A thioesterase 2, mitochondrial;Acyl-coenzyme A thioesterase 1	ACOT2;ACOT1		NaN	NaN	NaN	NaN	NaN	+	1.46956	0.038312	4.95914	2.97788	5.80535	+	1.19713	0.0260169	3.47891	2.37317	3.53382	2		+		1	9.38734e-50	218.43	201.21	218.43	0.35536	551090000	TLPPVGVNRNRIKVTKDGYADIVDVLNSPLE	19.9832	24.0111	20.9579	NaN	NaN	NaN	27.9435	25.9322	26.2582	24.4836	26.0179	24.583
172	O00154	Cytosolic acyl coenzyme A thioester hydrolase	ACOT7		NaN	NaN	NaN	NaN	NaN		NaN	NaN	NaN	NaN	NaN	+	2.83191	0.0018541	5.11549	6.7521	5.11549	3		+		1	0.000424946	103.97	82.418	49.535	0.076709	282470000	KATLWYVPLSLKNVDKVLEVPPVVYSRQEQE	19.6759	21.9049	20.6412	NaN	NaN	NaN	NaN	NaN	NaN	25.7411	26.1085	25.7189
188	O14734	Acyl-coenzyme A thioesterase 8	ACOT8	+	2.02798	0.00303726	-5.09091	-4.29459	-5.09091		0.273866	0.622875	0.670355	0.619618	0.670355		0.189959	0.708965	-0.546835	-0.455007	-0.546835	3		+		1	5.51367e-08	105.79	101.9	46.178	0.46552	291310000	LALNRIAAQEVPIEIKPVNPSPLSQLQRMEP	23.4904	25.1853	24.5962	18.0446	21.2219	18.7326	26.7818	24.3778	24.1233	22.531	25.7922	23.3081
29	Q15067	Peroxisomal acyl-coenzyme A oxidase 1	ACOX1		NaN	NaN	NaN	NaN	NaN		NaN	NaN	NaN	NaN	1.58303		0.245978	0.606152	1.0058	0.585874	1.0058	4		+		1	1.05311e-23	134.29	122.64	78.236	-1.1938	79445000	FNPELLTHILDGSPEKTRRRREIENMILNDP	20.1687	24.2719	21.0938	NaN	NaN	NaN	NaN	NaN	NaN	20.9045	24.4312	23.2162
643	Q15067	Peroxisomal acyl-coenzyme A oxidase 1	ACOX1		NaN	NaN	NaN	NaN	NaN		0.240355	0.642928	1.58303	0.58713	1.58303		NaN	NaN	NaN	NaN	1.0058	3		+		1	1.10641e-06	130.24	102.15	110.55	1.2256	655690000	VYENLFEWAKNSPLNKAEVHESYKHLKSLQS	18.5558	25.3687	26.7442	NaN	NaN	NaN	25.8579	24.0003	25.5596	NaN	NaN	NaN
156	P24666	Low molecular weight phosphotyrosine protein phosphatase	ACP1		NaN	NaN	NaN	NaN	NaN		NaN	NaN	NaN	NaN	NaN	+	4.18449	0	8.03121	14.2396	7.20982	3		+	+	1	0.0377004	69.432	49.646	57.463	-0.1179	1211500000	TVYQQCVRCCRAFLEKAH_____________	20.0774	20.3319	20.7449	NaN	NaN	NaN	NaN	NaN	NaN	29.2433	27.8643	28.1402
113	P24666	Low molecular weight phosphotyrosine protein phosphatase	ACP1		NaN	NaN	NaN	NaN	NaN		NaN	NaN	NaN	NaN	NaN	+	2.6534	0.00213266	6.38844	6.28874	7.20982	2		+	+	1	0.000284337	125.28	99.476	125.28	0.41746	939990000	RDLNRKSNQVKTCKAKIELLGSYDPQKQLII	19.701	21.7247	22.6314	NaN	NaN	NaN	NaN	NaN	NaN	27.7114	28.2702	27.2408
648	P33121	Long-chain-fatty-acid--CoA ligase 1	ACSL1		NaN	NaN	NaN	NaN	NaN		0.749633	0.21933	1.21745	1.43923	0.931178		NaN	NaN	NaN	NaN	NaN	3		+		0.999999	0.00207527	84.896	56.719	84.896	0.30532	59513000	AILEDMVRLGKDSGLKPFEQVKGITLHPELF	20.1179	20.8273	21.6625	NaN	NaN	NaN	22.9767	22.3324	20.9508	NaN	NaN	NaN
532	P33121	Long-chain-fatty-acid--CoA ligase 1	ACSL1		NaN	NaN	NaN	NaN	NaN		0.169155	0.752747	0.644903	0.41883	0.931178		NaN	NaN	NaN	NaN	NaN	3		+		1	3.45902e-11	176.81	135.43	176.81	0.46037	225570000	QGYLKDPAKTAEALDKDGWLHTGDIGKWLPN	23.0181	23.1386	21.5201	NaN	NaN	NaN	25.7187	22.7602	21.1326	NaN	NaN	NaN
58	O95573	Long-chain-fatty-acid--CoA ligase 3	ACSL3		NaN	NaN	NaN	NaN	-4.66543		NaN	NaN	NaN	NaN	2.77866	+	1.01767	0.0417272	4.49406	2.06832	5.40511	2		+	+	1	0.000400081	141.71	112.55	141.71	0.78455	2308100000	FFSESRQEKSNRIKAKPVNSKPDSAYRSVNS	24.6581	22.2506	19.7603	NaN	NaN	NaN	NaN	NaN	NaN	29.55	24.3664	26.2348
706	O95573	Long-chain-fatty-acid--CoA ligase 3	ACSL3		NaN	NaN	NaN	NaN	-4.66543		0.750152	0.19684	2.06166	1.51331	2.77866	+	1.59646	0.00932802	6.76714	3.31087	5.40511	4		+	+	1	2.28257e-184	331.57	280.76	45.915	0.26231	3742800000	TGLVTDAFKLKRKELKTHYQADIERMYGRK_	20.308	25.554	23.8702	NaN	NaN	NaN	26.6068	25.4972	25.0196	29.2551	29.9892	29.5831
220	O95573	Long-chain-fatty-acid--CoA ligase 3	ACSL3		NaN	NaN	NaN	NaN	-4.66543		NaN	NaN	NaN	NaN	2.77866	+	1.74578	0.00702179	5.5289	3.61895	5.40511	3		+	+	0.999309	2.40449e-05	198.87	80.936	77.282	-0.41877	2922600000	TEVTNIITSKELLQTKLKDIVSLVPRLRHII	24.9285	20.7078	21.5426	NaN	NaN	NaN	NaN	NaN	NaN	29.1363	27.4311	27.1982
222	O95573	Long-chain-fatty-acid--CoA ligase 3	ACSL3		NaN	NaN	NaN	NaN	-4.66543	+	1.5882	0.0381421	2.18742	2.98768	2.77866	+	3.29537	0.000913462	3.40161	7.88935	5.40511	3		+	+	1	0.00182465	127.56	24.846	64.688	-0.28373	446990000	VTNIITSKELLQTKLKDIVSLVPRLRHIITV	20.3161	21.1278	21.0803	NaN	NaN	NaN	22.5	23.5769	22.8303	24.0493	23.9076	24.9515
122	O95573	Long-chain-fatty-acid--CoA ligase 3	ACSL3		NaN	NaN	NaN	NaN	-4.66543		1.0223	0.100745	2.78947	2.01995	2.77866	+	1.45719	0.0135898	4.50036	2.93388	5.40511	2		+	+	0.999776	8.91017e-20	205.31	183.17	205.31	1.022	764030000	TREVLNEEDEVQPNGKIFKKVILGQYNWLSY	21.0611	21.7028	25.221	NaN	NaN	NaN	25.4596	25.3606	25.63	26.7694	28.2805	26.3394
679	O95573	Long-chain-fatty-acid--CoA ligase 3	ACSL3		NaN	NaN	NaN	NaN	-4.66543		0.899711	0.129877	3.33849	1.82353	2.77866	+	2.0977	0.00376345	7.40887	4.60499	5.40511	4		+	+	1	7.73225e-10	116.98	98.917	89.028	0.62377	4968000000	EAAISASLEKFEIPVKIRLSPEPWTPETGLV	20.8355	21.4953	25.829	NaN	NaN	NaN	24.9724	26.8316	25.8287	30.1741	30.5328	30.2219
240	O95573	Long-chain-fatty-acid--CoA ligase 3	ACSL3		NaN	NaN	NaN	NaN	-4.66543		0.475674	0.391038	1.59351	1.0259	2.77866	+	1.53094	0.0119586	4.08323	3.06819	5.40511	3		+	+	1	9.53769e-10	117	110.96	117	-0.20701	579930000	VSLVPRLRHIITVDGKPPTWSEFPKGIIVHT	20.2518	24.4844	21.9738	NaN	NaN	NaN	22.9467	25.3209	23.0973	26.4275	26.132	26.5258
699	O95573	Long-chain-fatty-acid--CoA ligase 3	ACSL3		NaN	NaN	NaN	NaN	-4.66543		NaN	NaN	NaN	NaN	2.77866	+	1.68231	0.00788051	6.34067	3.49861	5.40511	3		+	+	0.943225	1.12752e-26	206.55	173.27	133.94	0.76066	1665600000	PEPWTPETGLVTDAFKLKRKELKTHYQADIE	20.0442	21.3123	24.8448	NaN	NaN	NaN	NaN	NaN	NaN	29.8911	28.6445	26.6877
701	O95573	Long-chain-fatty-acid--CoA ligase 3	ACSL3		NaN	NaN	NaN	NaN	-4.66543		1.33612	0.0510296	3.48118	2.6394	2.77866		NaN	NaN	NaN	NaN	5.40511	2		+	+	0.654679	6.73816e-21	191.09	163.22	191.09	-0.086325	3722900000	PWTPETGLVTDAFKLKRKELKTHYQADIERM	21.2354	21.2432	21.1296	NaN	NaN	NaN	22.274	26.2012	25.5765	NaN	NaN	NaN
397	O95573	Long-chain-fatty-acid--CoA ligase 3	ACSL3		NaN	NaN	NaN	NaN	-4.66543		NaN	NaN	NaN	NaN	2.77866	+	2.58401	0.00212557	4.34972	5.79319	5.40511	3		+	+	1	1.38643e-09	199.43	180.19	56.147	-1.026	242140000	AVPEIMDRIYKNVMNKVSEMSSFQRNLFILA	20.8581	22.5372	20.6299	NaN	NaN	NaN	NaN	NaN	NaN	25.6128	26.1565	25.305
521	O95573	Long-chain-fatty-acid--CoA ligase 3	ACSL3		NaN	NaN	NaN	NaN	-4.66543		NaN	NaN	NaN	NaN	2.77866	+	3.43324	0.000190476	5.04545	9.12906	5.40511	4		+	+	1	2.83346e-12	196.95	191.41	51.265	-0.49575	418530000	IKLKNWEEGGYFNTDKPHPRGEILIGGQSVT	20.9109	21.3539	19.8446	NaN	NaN	NaN	NaN	NaN	NaN	25.6857	25.6805	25.8797
8	O95573	Long-chain-fatty-acid--CoA ligase 3	ACSL3		NaN	NaN	NaN	NaN	-4.66543	+	1.53006	0.034544	5.80566	3.1362	2.77866	+	2.43227	0.00221966	7.86623	5.64471	5.40511	2		+	+	1	8.42705e-15	208.17	193.48	203.61	-0.44103	5167200000	________MNNHVSSKPSTMKLKHTINPILL	18.4604	22.5344	20.8086	NaN	NaN	NaN	29.0788	26.2117	24.7751	27.4303	29.0629	28.0639
96	O95573	Long-chain-fatty-acid--CoA ligase 3	ACSL3		NaN	NaN	NaN	NaN	-4.66543		0.747425	0.190703	2.71417	1.53575	2.77866		NaN	NaN	NaN	NaN	5.40511	2		+	+	0.997653	0.00288765	170.17	69.979	151.17	-1.4506	1907800000	LYPGCDTLDKVFTYAKNKFKNKRLLGTREVL	24.5236	24.6981	23.037	NaN	NaN	NaN	29.2436	27.3195	23.8382	NaN	NaN	NaN
547	O95573	Long-chain-fatty-acid--CoA ligase 3	ACSL3		NaN	NaN	NaN	NaN	-4.66543		1.11721	0.0858499	2.17671	2.14191	2.77866	+	2.53744	0.00204205	6.74324	5.92297	5.40511	3		+	+	1	1.43672e-08	196.11	181.42	76.357	-0.49457	2132600000	GQSVTMGYYKNEAKTKADFFEDENGQRWLCT	22.4478	21.4641	21.8056	NaN	NaN	NaN	24.9138	25.409	22.5844	26.6431	29.9571	28.6875
673	O95573	Long-chain-fatty-acid--CoA ligase 3	ACSL3		NaN	NaN	NaN	NaN	-4.66543		NaN	NaN	NaN	NaN	2.77866	+	1.33441	0.0164923	6.35905	2.72959	5.40511	4		+	+	1	2.75505e-77	253.84	218.76	89.028	0.62377	3991600000	VLKVLSEAAISASLEKFEIPVKIRLSPEPWT	18.7592	25.9319	24.5043	NaN	NaN	NaN	NaN	NaN	NaN	28.6461	29.6007	30.0256
113	O60488	Long-chain-fatty-acid--CoA ligase 4	ACSL4		NaN	NaN	NaN	NaN	-4.53073		NaN	NaN	NaN	NaN	0.381602	+	1.87693	0.00634327	3.34597	3.76221	3.94779	3		+	+	0.987346	4.45176e-05	98.694	84.221	98.694	0.32787	215350000	TREILSEENEMQPNGKVFKKLILGNYKWMNY	19.6213	21.425	21.4841	NaN	NaN	NaN	NaN	NaN	NaN	23.2707	24.9879	24.3097
231	O60488	Long-chain-fatty-acid--CoA ligase 4	ACSL4		NaN	NaN	NaN	NaN	-4.53073		NaN	NaN	NaN	NaN	0.381602	+	2.1064	0.00377886	5.58214	4.53682	3.94779	3		+	+	0.999663	0.000346485	107.03	83.175	103.08	-0.033557	290920000	LLDISCVKHIIYVDNKAINKAEYPEGFEIHS	19.047	21.3259	21.1303	NaN	NaN	NaN	NaN	NaN	NaN	27.3101	26.523	24.4165
407	O60488	Long-chain-fatty-acid--CoA ligase 4	ACSL4		NaN	NaN	NaN	NaN	-4.53073		NaN	NaN	NaN	NaN	0.381602	+	4.03075	0	5.82028	12.4424	3.94779	2		+	+	1	0.00101462	143.96	104.41	143.5	0.076591	373300000	MNYIQKTLFKIGYDYKLEQIKKGYDAPLCNL	21.4257	20.2071	20.7453	NaN	NaN	NaN	NaN	NaN	NaN	26.8039	26.4433	26.5916
89	O60488	Long-chain-fatty-acid--CoA ligase 4	ACSL4		NaN	NaN	NaN	NaN	-4.53073		NaN	NaN	NaN	NaN	0.381602	+	2.38131	0.0033554	4.27839	5.17678	3.94779	2		+	+	1	3.00551e-06	196.07	151.32	196.07	-0.96142	260120000	PGADTLDKLFDHAVSKFGKKDSLGTREILSE	22.236	21.9882	20.4992	NaN	NaN	NaN	NaN	NaN	NaN	26.3499	26.3223	24.8864
690	O60488	Long-chain-fatty-acid--CoA ligase 4	ACSL4		NaN	NaN	NaN	NaN	-4.53073		NaN	NaN	NaN	NaN	0.381602	+	1.67456	0.00794174	6.65005	3.48932	3.94779	3		+	+	0.943225	1.12752e-26	206.55	173.27	133.94	0.76066	1665600000	PEPWTPETGLVTDAFKLKRKELRNHYLKDIE	20.0472	20.3811	24.8448	NaN	NaN	NaN	NaN	NaN	NaN	29.8911	28.6445	26.6877
692	O60488	Long-chain-fatty-acid--CoA ligase 4	ACSL4		NaN	NaN	NaN	NaN	-4.53073		1.30065	0.0549556	3.44034	2.56837	0.381602		NaN	NaN	NaN	NaN	3.94779	2		+	+	0.654679	6.73816e-21	191.09	163.22	191.09	-0.086325	3566800000	PWTPETGLVTDAFKLKRKELRNHYLKDIERM	20.8001	21.3743	21.5563	NaN	NaN	NaN	22.274	26.2012	25.5765	NaN	NaN	NaN
702	O60488	Long-chain-fatty-acid--CoA ligase 4	ACSL4		NaN	NaN	NaN	NaN	-4.53073		NaN	NaN	NaN	NaN	0.381602		0.595514	0.171608	2.60208	1.2668	3.94779	3		+	+	1	0.00118433	159.58	110.23	94.692	0.46757	345930000	DAFKLKRKELRNHYLKDIERMYGGK______	22.6026	23.6972	20.4886	NaN	NaN	NaN	NaN	NaN	NaN	21.7323	25.2333	27.629
388	O60488	Long-chain-fatty-acid--CoA ligase 4	ACSL4	+	1.13128	0.0253687	-4.53073	-2.28423	-4.53073		0.53319	0.329796	-2.34966	-1.15056	0.381602		0.294698	0.521751	1.35447	0.690209	3.94779	2		+	+	1	6.15848e-06	183.08	155.96	164.04	0.00063976	504160000	AVPEIMDRIYKNVMSKVQEMNYIQKTLFKIG	20.8429	26.3588	26.4501	20.6765	19.6092	19.774	21.0524	22.8951	22.6555	26.2505	25.6712	25.7935
621	O60488	Long-chain-fatty-acid--CoA ligase 4	ACSL4		NaN	NaN	NaN	NaN	-4.53073		NaN	NaN	NaN	NaN	0.381602	+	2.39939	0.00325624	4.84582	5.30472	3.94779	3		+	+	1	2.92745e-08	115.38	96.715	115.38	0.27773	148550000	KSDQSYVISFVVPNQKRLTLLAQQKGVEGTW	19.6138	20.228	22.2453	NaN	NaN	NaN	NaN	NaN	NaN	25.7411	25.1965	25.687
401	O60488	Long-chain-fatty-acid--CoA ligase 4	ACSL4		NaN	NaN	NaN	NaN	-4.53073		0.0108135	0.982309	0.0541242	0.0309224	0.381602		0.280012	0.552348	1.05092	0.652703	3.94779	2		+	+	1	0.009702	107.79	57.748	107.79	0.64356	151670000	MSKVQEMNYIQKTLFKIGYDYKLEQIKKGYD	19.9206	24.863	23.5	NaN	NaN	NaN	21.78	23.0883	23.2349	23.1685	23.3949	25.2156
576;585	O60488;O95573	Long-chain-fatty-acid--CoA ligase 4;Long-chain-fatty-acid--CoA ligase 3	ACSL4;ACSL3		NaN	NaN	NaN	NaN	-4.59808		NaN	NaN	NaN	NaN	1.58013	+	1.11593	0.0330462	3.27937	2.21285	4.67645	3		+	+	1	0.000393316	85.734	71.381	85.734	-0.32401	58737000	PDGCLKIIDRKKDLVKLQAGEYVSLGKVEAA;PDGCLQIIDRKKDLVKLQAGEYVSLGKVEAA	17.5337	20.5169	20.719	NaN	NaN	NaN	NaN	NaN	NaN	21.5978	22.3491	24.6608
587;596	O60488;O95573	Long-chain-fatty-acid--CoA ligase 4;Long-chain-fatty-acid--CoA ligase 3	ACSL4;ACSL3	+	1.46884	0.0108353	-4.66543	-2.96516	-4.59808		0.663473	0.250855	1.63833	1.34393	1.58013	+	1.88455	0.00564815	4.90866	3.92051	4.67645	2		+	+	0.999994	2.65727e-14	159.52	134.05	159.52	-0.03896	2889500000	KDLVKLQAGEYVSLGKVEAALKNCPLIDNIC;KDLVKLQAGEYVSLGKVEAALKNLPLVDNIC	22.4015	26.0697	25.1617	18.5314	21.7779	19.3273	26.5564	25.9482	26.0433	29.5221	28.8455	29.9913
638	Q9NR19	Acetyl-coenzyme A synthetase, cytoplasmic	ACSS2		NaN	NaN	NaN	NaN	NaN		NaN	NaN	NaN	NaN	NaN	+	5.1965	0	3.98247	17.4664	4.42948	3		+		1	7.03214e-07	107.72	92.795	107.72	0.52077	107890000	FSPKLTEELKKQIREKIGPIATPDYIQNAPG	20.8077	20.9759	20.7748	NaN	NaN	NaN	NaN	NaN	NaN	24.9939	24.8926	24.6194
656	Q9NR19	Acetyl-coenzyme A synthetase, cytoplasmic	ACSS2		NaN	NaN	NaN	NaN	NaN		NaN	NaN	NaN	NaN	NaN	+	3.40684	0.000352294	4.87649	8.95751	4.42948	3		+		1	1.13881e-21	141.07	126.64	118.96	0.48841	120600000	PIATPDYIQNAPGLPKTRSGKIMRRVLRKIA	19.4299	20.2105	20.1132	NaN	NaN	NaN	NaN	NaN	NaN	24.289	25.5161	24.5781
18	P60709	Actin, cytoplasmic 1;Actin, cytoplasmic 1, N-terminally processed	ACTB		NaN	NaN	NaN	NaN	-4.19593		0.0634373	0.905703	0.242241	0.169678	0.262848		NaN	NaN	NaN	NaN	1.91602	3			+	1	0	390.73	379.79	206.03	-1.1586	1290600000	DDIAALVVDNGSGMCKAGFAGDDAPRAVFPS	20.8028	23.1917	22.796	NaN	NaN	NaN	22.1188	20.8187	24.5797	NaN	NaN	NaN
61;63;62;61;63;63	P60709;P62736;P63267;P63261;P68032;P68133	Actin, cytoplasmic 1;Actin, cytoplasmic 1, N-terminally processed;Actin, aortic smooth muscle;Actin, gamma-enteric smooth muscle;Actin, cytoplasmic 2;Actin, cytoplasmic 2, N-terminally processed;Actin, alpha cardiac muscle 1;Actin, alpha skeletal muscle	ACTB;ACTA2;ACTG2;ACTG1;ACTC1;ACTA1	+	1.01193	0.0398421	-2.26272	-1.9687	-4.56482		0.0997689	0.850034	0.46571	0.262389	-1.29768		0.871362	0.0756396	1.98004	1.71055	-0.471126	4			+	1	2.36055e-140	307.34	277.67	225.3	0.33448	11308000000	GMGQKDSYVGDEAQSKRGILTLKYPIEHGII;GMGQKDSYVGDEAQSKRGILTLKYPIEHGIV	28.1625	29.6232	26.0932	26.1495	25.5306	25.4107	29.0228	30.3631	25.8901	29.6374	29.7159	30.4657
326;328;327;326;328;328	P60709;P62736;P63267;P63261;P68032;P68133	Actin, cytoplasmic 1;Actin, cytoplasmic 1, N-terminally processed;Actin, aortic smooth muscle;Actin, gamma-enteric smooth muscle;Actin, cytoplasmic 2;Actin, cytoplasmic 2, N-terminally processed;Actin, alpha cardiac muscle 1;Actin, alpha skeletal muscle	ACTB;ACTA2;ACTG2;ACTG1;ACTC1;ACTA1	+	1.67312	0.00611437	-5.96819	-3.46519	-4.56482		0.763785	0.183078	-2.79828	-1.56695	-1.29768		0.0684863	0.896674	0.247246	0.181668	-0.471126	4			+	1	1.60785e-10	195.27	151.06	70.414	2.1362	38853000000	DRMQKEITALAPSTMKIKIIAPPERKYSVWI	28.79	31.6673	32.3455	24.0983	27.341	23.4589	29.8998	25.6326	28.8755	31.4881	32.0941	29.9622
328;330;329;328;330;330	P60709;P62736;P63267;P63261;P68032;P68133	Actin, cytoplasmic 1;Actin, cytoplasmic 1, N-terminally processed;Actin, aortic smooth muscle;Actin, gamma-enteric smooth muscle;Actin, cytoplasmic 2;Actin, cytoplasmic 2, N-terminally processed;Actin, alpha cardiac muscle 1;Actin, alpha skeletal muscle	ACTB;ACTA2;ACTG2;ACTG1;ACTC1;ACTA1	+	0.922087	0.0449614	-4.46923	-1.8903	-4.56482		0.464947	0.407357	-1.32936	-0.994759	-1.29768	+	1.29306	0.0210078	3.01943	2.52762	-0.471126	2			+	1	3.27737e-06	180.36	157	97.431	-0.34551	48981000000	MQKEITALAPSTMKIKIIAPPERKYSVWIGG	27.2193	27.8913	24.9573	22.4684	25.6976	18.4943	25.7857	26.5918	23.7024	29.9668	30.6668	28.4927
50;52;51;50;52;52	P60709;P62736;P63267;P63261;P68032;P68133	Actin, cytoplasmic 1;Actin, cytoplasmic 1, N-terminally processed;Actin, aortic smooth muscle;Actin, gamma-enteric smooth muscle;Actin, cytoplasmic 2;Actin, cytoplasmic 2, N-terminally processed;Actin, alpha cardiac muscle 1;Actin, alpha skeletal muscle	ACTB;ACTA2;ACTG2;ACTG1;ACTC1;ACTA1		0.780415	0.0704038	-4.76123	-1.63443	-4.56482		0.587137	0.306275	1.44684	1.20569	-1.29768	+	2.16876	0.00476891	2.07479	4.12098	-0.471126	4			+	1	1.83066e-154	292.78	283.3	225.3	0.33448	23826000000	VGRPRHQGVMVGMGQKDSYVGDEAQSKRGIL	27.7467	27.7389	27.7356	26.8472	24.5834	17.5069	31.1741	27.3758	29.0118	30.6218	29.4301	29.3936
315;317;316;315;317;317	P60709;P62736;P63267;P63261;P68032;P68133	Actin, cytoplasmic 1;Actin, cytoplasmic 1, N-terminally processed;Actin, aortic smooth muscle;Actin, gamma-enteric smooth muscle;Actin, cytoplasmic 2;Actin, cytoplasmic 2, N-terminally processed;Actin, alpha cardiac muscle 1;Actin, alpha skeletal muscle	ACTB;ACTA2;ACTG2;ACTG1;ACTC1;ACTA1	+	1.24543	0.0177676	-5.3226	-2.52666	-4.56482		0.403518	0.468805	-1.21424	-0.882999	-1.29768	+	1.26822	0.0260063	1.94525	2.37327	-0.471126	2			+	1	1.21631e-79	234.92	171.85	234.92	1.8594	16770000000	SGGTTMYPGIADRMQKEITALAPSTMKIKII	27.7212	28.9242	27.1151	20.7527	26.4659	20.574	24.4913	27.2203	28.4061	28.8991	30.2745	30.4225
291;291	P60709;P63261	Actin, cytoplasmic 1;Actin, cytoplasmic 1, N-terminally processed;Actin, cytoplasmic 2;Actin, cytoplasmic 2, N-terminally processed	ACTB;ACTG1		0.636845	0.122535	-3.51269	-1.35759	-4.19593	+	1.87025	0.024541	3.34889	3.74744	0.262848		0.491734	0.262037	1.74329	1.05966	1.91602	3			+	1	0	401.18	366.5	131.59	-0.73644	10187000000	ETTFNSIMKCDVDIRKDLYANTVLSGGTTMY	25.5274	27.1654	25.7246	25.8537	24.1673	17.8583	30.6904	28.811	28.9627	25.3253	30.3687	27.9532
113;113	P60709;P63261	Actin, cytoplasmic 1;Actin, cytoplasmic 1, N-terminally processed;Actin, cytoplasmic 2;Actin, cytoplasmic 2, N-terminally processed	ACTB;ACTG1		0.423851	0.277124	-3.07487	-0.962116	-4.19593		0.488143	0.373784	1.94099	1.05993	0.262848		0.443482	0.302363	2.40207	0.989937	1.91602	3			+	1	3.22864e-275	334.79	315.54	83.253	0.20478	13738000000	PEEHPVLLTEAPLNPKANREKMTQIMFETFN	26.7326	24.0999	29.2706	26.8675	25.7725	18.2385	27.0221	30.0339	28.87	27.5303	32.6639	27.1151
329	Q562R1	Beta-actin-like protein 2	ACTBL2	+	1.15302	0.0220169	-6.9527	-2.36834	-6.9527		0.546376	0.335114	1.46662	1.13963	1.46662		0.0160443	0.976005	-0.0558573	-0.0445258	-0.0558573	2				1	0.00533471	159.28	91.295	97.431	-0.34551	28896000000	MQKEIITLAPSTMKIKIIAPPERKYSVWIGG	28.9029	30.6382	29.8342	23.3141	27.4182	17.7849	33.2649	30.928	29.5823	30.2472	27.7343	31.2262
86;86	P68032;P68133	Actin, alpha cardiac muscle 1;Actin, alpha skeletal muscle	ACTC1;ACTA1	+	1.04305	0.0311851	-4.9337	-2.12486	-4.9337		0.714488	0.205908	-2.85822	-1.48239	-2.85822		0.886058	0.067212	-2.85827	-1.78297	-2.85827	5			+	1	4.44486e-285	329.88	308.71	71.06	0.43302	14364000000	YPIEHGIITNWDDMEKIWHHTFYNELRVAPE	27.2907	31.397	30.7592	23.6107	22.5654	28.4697	24.8423	29.3519	26.678	26.7341	25.7061	28.4318
60	O96019	Actin-like protein 6A	ACTL6A		NaN	NaN	NaN	NaN	NaN		NaN	NaN	NaN	NaN	3.14028	+	1.61207	0.00969695	4.19213	3.24808	4.02351	2			+	0.993029	6.33161e-22	215.5	206.8	215.5	0.53613	182400000	VERDDGSTLMEIDGDKGKQGGPTYYIDTNAL	18.076	20.4412	20.4937	NaN	NaN	NaN	NaN	NaN	NaN	22.5624	25.5509	23.4741
62	O96019	Actin-like protein 6A	ACTL6A		NaN	NaN	NaN	NaN	NaN		0.147185	0.782397	0.618675	0.37188	3.14028		0.839642	0.0742896	3.50881	1.72059	4.02351	3			+	1	1.25925e-11	171.29	145.25	101.52	1.3905	474700000	RDDGSTLMEIDGDKGKQGGPTYYIDTNALRV	22.7504	26.2805	20.9259	NaN	NaN	NaN	25.4822	22.5877	24.9989	26.6132	26.8635	25.7505
238	O96019	Actin-like protein 6A	ACTL6A		NaN	NaN	NaN	NaN	NaN	+	1.54018	0.034465	4.86585	3.12571	3.14028	+	1.37551	0.0163017	4.07285	2.74763	4.02351	3			+	1	0.0121835	124.08	103.56	48.794	0.14735	799160000	IASKEAVREGSPANWKRKEKLPQVTRSWHNY	24.7076	20.9915	20.4965	NaN	NaN	NaN	28.302	26.4644	26.1915	26.2918	25.612	26.3457
112	O96019	Actin-like protein 6A	ACTL6A		NaN	NaN	NaN	NaN	NaN	+	1.38021	0.0462278	3.93631	2.75064	3.14028	+	1.67245	0.00869196	4.32024	3.38862	4.02351	4			+	1	7.06172e-26	155.76	144.89	112.54	-0.78128	835030000	DSFQAILDHTYKMHVKSEASLHPVLMSEAPW	19.7384	23.8344	21.2998	NaN	NaN	NaN	25.6154	25.3538	25.8903	25.3369	26.157	26.1614
106	P12814	Alpha-actinin-1	ACTN1		NaN	NaN	NaN	NaN	-5.06542		NaN	NaN	NaN	NaN	-0.346915		0.276102	0.566885	0.826638	0.634738	2.01093	2			+	1	1.01841e-15	139.3	107.04	139.3	-0.055242	191420000	SNVNKALDFIASKGVKLVSIGAEEIVDGNVK	20.4291	21.67	22.4639	NaN	NaN	NaN	NaN	NaN	NaN	21.0204	24.4126	21.6099
220	P12814	Alpha-actinin-1	ACTN1		NaN	NaN	NaN	NaN	-5.06542		NaN	NaN	NaN	NaN	-0.346915	+	1.63825	0.00920168	4.50099	3.32317	2.01093	3			+	1	5.69688e-24	155.76	141.72	155.76	0.017478	2296200000	LNTAFDVAEKYLDIPKMLDAEDIVGTARPDE	20.9037	24.0215	20.9535	NaN	NaN	NaN	NaN	NaN	NaN	25.0395	27.0411	27.3011
31	P12814	Alpha-actinin-1	ACTN1	+	1.77543	0.004403	-5.83563	-3.70249	-5.06542		0.868161	0.153491	-1.93569	-1.70187	-0.346915		0.597121	0.181447	1.7173	1.23851	2.01093	4			+	1	6.36152e-243	302.92	299.15	78.415	-0.37722	2387200000	EEDWDRDLLLDPAWEKQQRKTFTAWCNSHLR	24.5278	26.5714	27.9778	19.152	22.664	19.754	24.8663	24.4699	23.9336	26.6716	29.469	28.0883
195	P12814	Alpha-actinin-1	ACTN1		NaN	NaN	NaN	NaN	-5.06542		NaN	NaN	NaN	NaN	-0.346915		0.530289	0.218441	2.5167	1.14913	2.01093	3			+	1	0.00277074	92.906	71.847	73.881	-0.51198	1255600000	CALIHRHRPELIDYGKLRKDDPLTNLNTAFD	21.0576	27.2675	27.1242	NaN	NaN	NaN	NaN	NaN	NaN	28.5015	27.1157	27.3821
95	P12814	Alpha-actinin-1	ACTN1		NaN	NaN	NaN	NaN	-5.06542		NaN	NaN	NaN	NaN	-0.346915	+	3.11026	0.00107833	4.14568	7.52843	2.01093	2			+	1	0.000180848	158.52	112.92	158.52	-1.1126	145690000	PERGKMRVHKISNVNKALDFIASKGVKLVSI	20.4952	21.4498	21.4901	NaN	NaN	NaN	NaN	NaN	NaN	24.7097	25.7788	25.3837
47	P12814	Alpha-actinin-1	ACTN1		NaN	NaN	NaN	NaN	-5.06542		NaN	NaN	NaN	NaN	-0.346915	+	2.25384	0.00353333	3.30279	4.66451	2.01093	3			+	1	7.70566e-07	128.59	108.77	51.061	0.53832	51865000	QQRKTFTAWCNSHLRKAGTQIENIEEDFRDG	19.4538	21.2572	20.1644	NaN	NaN	NaN	NaN	NaN	NaN	23.1174	23.4966	24.1697
198	P12814	Alpha-actinin-1	ACTN1		NaN	NaN	NaN	NaN	-5.06542		0.185023	0.732294	0.616992	0.449579	-0.346915	+	1.21795	0.0262389	2.69128	2.36449	2.01093	2			+	1	3.37473e-63	246.27	188.1	246.27	0.19364	1267300000	IHRHRPELIDYGKLRKDDPLTNLNTAFDVAE	23.6753	24.8681	21.334	NaN	NaN	NaN	25.0185	23.3602	23.0889	26.5461	25.2676	26.3982
331	P12814	Alpha-actinin-1	ACTN1		0.526044	0.184358	-3.35983	-1.15469	-5.06542		0.158986	0.763693	0.712104	0.400075	-0.346915		0.581391	0.179313	-2.71837	-1.24439	2.01093	3			+	1	2.03168e-15	158.17	145.28	158.17	-0.45139	1290700000	FRDYRRLHKPPKVQEKCQLEINFNTLQTKLR	23.8169	27.0184	27.5348	26.2908	24.2087	17.7911	29.1137	24.9771	26.4157	20.843	26.7	22.672
89	P12814	Alpha-actinin-1	ACTN1		NaN	NaN	NaN	NaN	-5.06542		NaN	NaN	NaN	NaN	-0.346915	+	3.03231	0.000954895	6.2526	7.69823	2.01093	2			+	1	2.44348e-17	203.64	118.37	200.27	0.0016471	1285000000	GERLAKPERGKMRVHKISNVNKALDFIASKG	20.0281	21.5161	20.659	NaN	NaN	NaN	NaN	NaN	NaN	25.9167	27.1982	27.846
113	P35609	Alpha-actinin-2	ACTN2		NaN	NaN	NaN	NaN	NaN		NaN	NaN	NaN	NaN	NaN		0.620018	0.16761	1.75135	1.27868	1.75135	2				1	1.01841e-15	139.3	107.04	139.3	-0.055242	155020000	ANVNKALDYIASKGVKLVSIGAEEIVDGNVK	19.2309	21.67	20.888	NaN	NaN	NaN	NaN	NaN	NaN	21.0204	24.4126	21.6099
54;61	P35609;Q08043	Alpha-actinin-2;Alpha-actinin-3	ACTN2;ACTN3	+	1.17157	0.0943002	-4.17329	-2.46576	NaN		0.513574	0.458671	-0.611792	-0.650897	NaN	+	0.597121	0.181426	1.7173	1.23851	1.75135	3				1	0.000338657	88.507	77.237	51.061	0.53832	43774000	QQRKTFTAWCNSHLRKAGTQIENIEEDFRNG	24.1724	26.7949	27.7563	23.35	23.4364	19.4173	26.99	24.7235	25.1747	23.1174	26.7	24.1697
239	O43707	Alpha-actinin-4	ACTN4		NaN	NaN	NaN	NaN	-5.69787		NaN	NaN	NaN	NaN	-1.72302		0.369389	0.404401	1.77452	0.841012	-0.058176	4			+	1	3.05794e-06	104.18	94.973	104.18	0.011204	116890000	LNNAFEVAEKYLDIPKMLDAEDIVNTARPDE	19.3032	25.2081	21.4076	NaN	NaN	NaN	NaN	NaN	NaN	21.8417	25.3632	24.0375
604	O43707	Alpha-actinin-4	ACTN4	+	2.53457	0.00153739	-5.69787	-5.81972	-5.69787	+	1.71494	0.0311077	-2.52811	-3.29549	-1.72302	+	1.1985	0.0313144	-1.89087	-2.24688	-0.058176	4			+	1	3.82923e-11	107.23	94.303	107.23	0.05623	77844000	AIHKEAQRIAESNHIKLSGSNPYTTVTPQII	23.0704	25.192	24.872	19.6091	18.8183	17.6134	21.8609	21.6803	22.0088	22.0419	23.149	22.2709
217	O43707	Alpha-actinin-4	ACTN4		NaN	NaN	NaN	NaN	-5.69787		0.201505	0.704109	-0.917919	-0.494572	-1.72302		NaN	NaN	NaN	NaN	-0.058176	3			+	1	1.72415e-20	182.82	166.59	182.82	-0.29579	472120000	IHRHRPELIEYDKLRKDDPVTNLNNAFEVAE	20.8761	25.767	25.2715	NaN	NaN	NaN	24.685	22.1557	22.3201	NaN	NaN	NaN
421;402	O43707;P12814	Alpha-actinin-4;Alpha-actinin-1	ACTN4;ACTN1		NaN	NaN	NaN	NaN	-5.38165		0.15711	0.762052	1.08746	0.403852	-1.03497		0.230612	0.6215	1.53017	0.566412	0.976377	2			+	1	6.10935e-07	140.61	118.86	140.61	-0.31718	2281300000	RRLERLDHLAEKFRQKASIHEAWTDGKEAML	27.5265	20.7445	28.0539	NaN	NaN	NaN	29.7483	25.2011	25.3409	26.8783	26.2142	27.1199
54;35;42;49	O43707;P12814;P35609;Q08043	Alpha-actinin-4;Alpha-actinin-1;Alpha-actinin-2;Alpha-actinin-3	ACTN4;ACTN1;ACTN2;ACTN3	+	1.27338	0.0162606	-6.0008	-2.59704	-5.38165		0.580125	0.296712	-2.21544	-1.22938	-1.03497		0.541465	0.208397	-2.64555	-1.17172	1.75135	3			+	1	8.77833e-07	187.62	164.74	77.912	0.13384	454100000	DRDLLLDPAWEKQQRKTFTAWCNSHLRKAGT	22.3996	26.5764	27.925	19.5119	22.2134	17.1733	24.117	22.9075	23.2302	20.6774	25.4339	22.853
350;338	O43707;P35609	Alpha-actinin-4;Alpha-actinin-2	ACTN4;ACTN2	+	1.17157	0.0943002	-4.17329	-2.46576	-5.69787		0.513574	0.458671	-0.611792	-0.650897	-1.72302	+	0.597121	0.181426	1.7173	1.23851	0.846585	3			+	1	2.03168e-15	158.17	145.28	158.17	-0.45139	1290700000	FRDYRRKHKPPKVQEKCQLEINFNTLQTKLR;FRDYRRVHKPPKVQEKCQLEINFNTLQTKLR	24.1724	26.7949	27.7563	23.35	23.4364	19.4173	26.99	24.7235	25.1747	23.1174	26.7	24.1697
50;38;45	O43707;P35609;Q08043	Alpha-actinin-4;Alpha-actinin-2;Alpha-actinin-3	ACTN4;ACTN2;ACTN3	+	1.17157	0.0943002	-4.17329	-2.46576	-5.69787		0.513574	0.458671	-0.611792	-0.650897	-1.72302	+	0.597121	0.181426	1.7173	1.23851	0.846585	3			+	1	1.10404e-08	197.06	132.77	64.65	2.3673	1995500000	EDDWDRDLLLDPAWEKQQRKTFTAWCNSHLR;EEDWDRDLLLDPAWEKQQRKTFTAWCNSHLR;EEEWDRDLLLDPAWEKQQRKTFTAWCNSHLR	24.1724	26.7949	27.7563	23.35	23.4364	19.4173	26.99	24.7235	25.1747	23.1174	26.7	24.1697
230	Q9NZ32	Actin-related protein 10	ACTR10		NaN	NaN	NaN	NaN	NaN	+	1.65552	0.0289931	5.24038	3.39732	2.34423		NaN	NaN	NaN	NaN	-0.697197	4				1	3.37716e-94	234.53	222.88	234.53	-0.44121	220340000	CFVSDLKRGLKIQAAKFNIDGNNERPSPPPN	17.9151	20.2836	21.8169	NaN	NaN	NaN	26.915	23.8742	24.9476	NaN	NaN	NaN
26	Q9NZ32	Actin-related protein 10	ACTR10		NaN	NaN	NaN	NaN	NaN		0.641226	0.266382	1.5805	1.30353	2.34423		NaN	NaN	NaN	NaN	-0.697197	3				1	6.46137e-12	119.73	104.95	119.73	0.21872	30049000	GEKTAVVIDLGEAFTKCGFAGETGPRCIIPS	19.9448	20.9428	21.8273	NaN	NaN	NaN	20.6954	24.0306	22.7304	NaN	NaN	NaN
410	Q9NZ32	Actin-related protein 10	ACTR10		NaN	NaN	NaN	NaN	NaN		0.0364452	0.945632	0.211817	0.102383	2.34423		0.105975	0.834868	-0.697197	-0.281984	-0.697197	3				1	0.0116894	77.318	58.512	52.482	1.1655	476360000	LEMMFDVGKTQPPLMKRAFSTEK________	20.4545	26.0698	26.9107	NaN	NaN	NaN	26.7343	24.5449	23.6498	23.7681	24.2581	22.4586
230	P61163	Alpha-centractin	ACTR1A		NaN	NaN	NaN	NaN	NaN		0.0255749	0.961287	0.11935	0.0717536	0.888293		NaN	NaN	NaN	NaN	NaN	3				0.999692	0.000634426	73.208	67.999	73.208	0.64251	102500000	KAIKERACYLSINPQKDETLETEKAQYYLPD	23.0111	23.8345	21.3601	NaN	NaN	NaN	24.754	23.648	20.1618	NaN	NaN	NaN
238	P61163	Alpha-centractin	ACTR1A		NaN	NaN	NaN	NaN	NaN		0.923871	0.140301	1.65724	1.76659	0.888293		NaN	NaN	NaN	NaN	NaN	3				1	2.28162e-11	113.24	107.45	64.954	-0.90659	45777000	YLSINPQKDETLETEKAQYYLPDGSTIEIGP	20.2807	21.151	21.1126	NaN	NaN	NaN	21.6231	21.8143	24.0786	NaN	NaN	NaN
219	P61160	Actin-related protein 2	ACTR2		NaN	NaN	NaN	NaN	-4.44182		NaN	NaN	NaN	NaN	2.53654		0.527478	0.239812	1.38053	1.10285	2.39339	2			+	1	6.01319e-91	272.92	217.35	272.92	-0.26408	364970000	FNHSADFETVRMIKEKLCYVGYNIEQEQKLA	23.4853	22.5754	20.7571	NaN	NaN	NaN	NaN	NaN	NaN	22.5623	25.2746	23.1226
97	P61160	Actin-related protein 2	ACTR2		NaN	NaN	NaN	NaN	-4.44182	+	1.97958	0.0209807	5.40353	4.1898	2.53654		NaN	NaN	NaN	NaN	2.39339	4			+	1	2.04044e-15	147.09	137.93	96.773	0.18415	385390000	WDDMKHLWDYTFGPEKLNIDTRNCKILLTEP	18.8532	22.81	20.6716	NaN	NaN	NaN	26.3295	25.5536	26.6622	NaN	NaN	NaN
118	P61160	Actin-related protein 2	ACTR2		0.677269	0.106513	-3.16239	-1.42378	-4.44182		0.0877608	0.86418	0.668205	0.238241	2.53654		0.151337	0.759727	0.884668	0.387852	2.39339	2			+	1	6.62656e-09	196.48	154.09	196.48	0.32452	1261200000	RNCKILLTEPPMNPTKNREKIVEVMFETYQF	20.6612	25.2786	24.8643	20.7735	22.896	17.6473	28.1189	20.2694	24.4203	25.8183	21.2877	26.3521
7	P61160	Actin-related protein 2	ACTR2		NaN	NaN	NaN	NaN	-4.44182	+	2.15592	0.0205023	4.06646	4.5315	2.53654	+	2.7182	0.00209559	4.48973	6.24807	2.39339	2			+	1	8.34647e-17	178.71	137.99	178.71	-0.33259	182820000	_________MDSQGRKVVVCDNGTGFVKCGY	19.4733	20.9469	20.4036	NaN	NaN	NaN	24.1189	24.5104	25.4506	24.6352	25.2591	23.3418
46	P61160	Actin-related protein 2	ACTR2	+	2.08786	0.00305755	-5.72125	-4.49533	-4.44182		0.300759	0.571044	-1.55673	-0.706532	2.53654		0.137363	0.791227	0.467568	0.344478	2.39339	2			+	1	1.93763e-05	167.12	115.77	166.86	-0.59553	555720000	IFPALVGRPIIRSTTKVGNIEIKDLMVGDEA	22.9668	24.9722	25.4887	19.3005	19.9403	17.0231	21.2757	20.6633	26.8185	26.393	25.3985	23.0389
53	P61160	Actin-related protein 2	ACTR2		NaN	NaN	NaN	NaN	-4.44182		NaN	NaN	NaN	NaN	2.53654		0.697078	0.129461	1.84877	1.41265	2.39339	3			+	1	1.54859e-10	116.21	105.4	43.696	-1.9168	66113000	RPIIRSTTKVGNIEIKDLMVGDEASELRSML	19.57	21.0413	21.59	NaN	NaN	NaN	NaN	NaN	NaN	20.6046	22.9733	24.1697
388	P61160	Actin-related protein 2	ACTR2		NaN	NaN	NaN	NaN	-4.44182		1.01441	0.0965102	4.10121	2.0532	2.53654	+	1.27003	0.0195791	5.28903	2.57527	2.39339	3			+	1	0.000975294	124.81	50.875	41.283	0.13822	1106800000	MTRQEYQEKGVRVLEKLGVTVR_________	19.664	25.7962	20.6834	NaN	NaN	NaN	26.9451	25.5168	26.1728	27.0056	27.2953	27.5225
251	P61158	Actin-related protein 3	ACTR3		NaN	NaN	NaN	NaN	NaN		NaN	NaN	NaN	NaN	3.51956		0.138689	0.780245	0.922618	0.360448	2.56438	2			+	0.999667	0.00884867	111.46	91.458	111.46	-0.018136	671990000	PDLVKEFNKYDTDGSKWIKQYTGINAISKKE	18.6065	25.2146	26.1527	NaN	NaN	NaN	NaN	NaN	NaN	24.07	25.4361	23.2356
38	P61158	Actin-related protein 3	ACTR3		NaN	NaN	NaN	NaN	NaN	+	1.82385	0.0243326	4.33488	3.73554	3.51956		NaN	NaN	NaN	NaN	2.56438	3			+	0.983896	3.33997e-09	112.88	93.293	84.327	1.7721	88534000	GNTEPQFIIPSCIAIKESAKVGDQAQRRVMK	17.9239	20.8215	21.2537	NaN	NaN	NaN	24.4323	23.9889	24.5825	NaN	NaN	NaN
264	P61158	Actin-related protein 3	ACTR3		NaN	NaN	NaN	NaN	NaN		NaN	NaN	NaN	NaN	3.51956	+	1.63064	0.00942099	4.20614	3.28939	2.56438	2			+	0.992289	8.64036e-05	153.97	120.01	153.97	0.09612	4254300000	GSKWIKQYTGINAISKKEFSIDVGYERFLGP	17.6619	20.8267	21.0379	NaN	NaN	NaN	NaN	NaN	NaN	24.7389	23.2193	24.1867
254	P61158	Actin-related protein 3	ACTR3		NaN	NaN	NaN	NaN	NaN		0.971508	0.111347	3.00668	1.93991	3.51956		NaN	NaN	NaN	NaN	2.56438	3			+	1	4.08445e-05	122.46	105.8	122.46	0.059598	435380000	VKEFNKYDTDGSKWIKQYTGINAISKKEFSI	20.8131	25.5388	22.8316	NaN	NaN	NaN	27.0173	25.6817	25.5046	NaN	NaN	NaN
240	P61158	Actin-related protein 3	ACTR3		NaN	NaN	NaN	NaN	NaN		0.96432	0.111758	3.21713	1.93524	3.51956		NaN	NaN	NaN	NaN	2.56438	3			+	0.997837	7.56108e-07	134.68	119.76	76.728	0.2255	335600000	KAVKERYSYVCPDLVKEFNKYDTDGSKWIKQ	23.355	25.543	20.3273	NaN	NaN	NaN	26.9464	26.3428	25.5875	NaN	NaN	NaN
431	Q9H981	Actin-related protein 8	ACTR8		NaN	NaN	NaN	NaN	NaN		0.694848	0.233347	1.6227	1.39413	2.65116	+	1.59247	0.0118566	2.76463	3.08389	4.32568	4				0.999995	2.52517e-41	165.47	154.78	121.56	0.42089	201610000	PEDPHDEHYLLATQSKQEQSAKATADRKSAS	23.2411	21.3156	21.5349	NaN	NaN	NaN	24.5417	22.6093	22.7325	24.3735	25.9977	25.0906
507	Q9H981	Actin-related protein 8	ACTR8		NaN	NaN	NaN	NaN	NaN		1.01516	0.0974811	3.67963	2.04286	2.65116	+	3.95222	0	5.63851	11.9206	4.32568	3				0.999348	0.000394847	85.619	73.237	76.151	1.3954	314990000	TALMSRKTAISLFEGKALGLDKAILHSIDCC	19.0095	20.9532	20.4861	NaN	NaN	NaN	26.5201	21.6448	22.952	25.7297	25.6814	26.3243
225	Q9H981	Actin-related protein 8	ACTR8		NaN	NaN	NaN	NaN	NaN		NaN	NaN	NaN	NaN	2.65116	+	1.73587	0.00776126	4.57389	3.54738	4.32568	3				0.999684	0.00376337	85.355	47.051	85.355	1.1458	88418000	VIWSHAIQKYLEIPLKDLKYYRCILLIPDIY	17.9121	20.5432	21.4753	NaN	NaN	NaN	NaN	NaN	NaN	23.4998	25.1084	25.0439
504	Q04771	Activin receptor type-1	ACVR1	+	3.39945	0	-6.44583	-9.34187	-5.67031		0.0835589	0.890794	0.12463	0.198473	-0.647883	+	1.87903	0.0065835	-2.86153	-3.69652	-1.60913	2		+		0.999999	0.000932651	190.73	123.56	182.29	-0.017709	634040000	LRIKKTLTKIDNSLDKLKTDC__________	24.9264	25.1924	26.3846	19.6034	19.2459	18.3166	26.146	25.192	25.5393	21.6869	22.8341	23.3979
497	Q04771	Activin receptor type-1	ACVR1	+	1.83195	0.00433419	-4.89479	-3.79214	-5.67031		0.319526	0.553183	-1.4204	-0.739078	-0.647883		0.0835531	0.871556	-0.35674	-0.221402	-1.60913	2		+		1	3.06032e-05	172.27	111.84	157.49	-0.96994	247150000	PSARLTALRIKKTLTKIDNSLDKLKTDC___	24.9188	22.2542	25.4243	19.4131	20.4092	18.0906	25.7443	20.6175	21.9743	26.1018	22.3629	23.0625
244	Q03154	Aminoacylase-1	ACY1		NaN	NaN	NaN	NaN	NaN	+	1.3789	0.0455642	4.41007	2.76878	4.41007		NaN	NaN	NaN	NaN	3.96875	3		+		1	5.23746e-16	179.07	152.83	179.07	1.2604	349130000	FREKEWQRLQSNPHLKEGSVTSVNLTKLEGG	20.8323	21.8165	20.6317	NaN	NaN	NaN	27.2414	22.6301	26.6392	NaN	NaN	NaN
4	Q03154	Aminoacylase-1	ACY1		NaN	NaN	NaN	NaN	NaN		NaN	NaN	NaN	NaN	4.41007	+	2.28855	0.0034562	3.96875	4.87163	3.96875	3		+		1	0.00014659	90.754	77.58	58.712	-0.41007	93642000	____________MTSKGPEEEHPSVTLFRQY	19.5593	21.5745	19.4894	NaN	NaN	NaN	NaN	NaN	NaN	24.5836	24.0477	23.8982
9	P00813	Adenosine deaminase	ADA		NaN	NaN	NaN	NaN	NaN	+	1.73724	0.0285598	3.39243	3.45708	3.39243		NaN	NaN	NaN	NaN	NaN	2		+		0.990456	0.00123542	110.87	75.72	88.177	0.87917	72106000	_______MAQTPAFDKPKVELHVHLDGSIKP	19.627	21.5347	21.3445	NaN	NaN	NaN	25.4399	23.2697	23.9738	NaN	NaN	NaN
200	Q6DHV7	Adenosine deaminase-like protein	ADAL		NaN	NaN	NaN	NaN	NaN		0.734684	0.212079	1.68117	1.46341	1.68117	+	1.77146	0.00836574	2.63732	3.42973	2.63732	3				0.570776	0.00270639	77.64	62.101	67.08	0.026377	41413000	VGQAKDFLEPLLEAKKAGLKLALHLSEIPNQ	19.102	20.967	20.8535	NaN	NaN	NaN	23.6826	22.1824	21.215	21.6092	23.2245	22.8868
59	Q13444	Disintegrin and metalloproteinase domain-containing protein 15	ADAM15		NaN	NaN	NaN	NaN	NaN	+	1.41954	0.0465206	2.76914	2.74673	2.76914		NaN	NaN	NaN	NaN	NaN	3				1	0.000101305	116.03	88.686	49.842	2.1892	87045000	LEPQVLQDDLPISLKKVLQTSLPEPLRIKLE	20.7895	20.1773	21.7803	NaN	NaN	NaN	25.17	23.3489	22.5354	NaN	NaN	NaN
810	P78536	Disintegrin and metalloproteinase domain-containing protein 17	ADAM17		NaN	NaN	NaN	NaN	-6.49516		NaN	NaN	NaN	NaN	-0.2637	+	1.50516	0.0122422	4.20913	3.02072	2.95063	2		+		1	0.00406675	148.33	107.98	148.33	0.63062	276400000	LTDHPVTRSEKAASFKLQRQNRVDSKETEC_	19.9496	23.6834	20.4893	NaN	NaN	NaN	NaN	NaN	NaN	24.4671	26.2515	26.031
790	P78536	Disintegrin and metalloproteinase domain-containing protein 17	ADAM17	+	2.26597	0.00250323	-5.67463	-4.9923	-6.49516		0.186479	0.728704	0.685558	0.455814	-0.2637	+	1.12245	0.0363795	2.12797	2.14607	2.95063	4		+		1	4.48515e-59	223.75	207.45	101.29	0.43078	2082500000	DGFEKDPFPNSSTAAKSFEDLTDHPVTRSEK	25.4252	26.1769	25.2578	21.8628	19.4628	18.5103	28.9436	25.6609	24.3121	26.4754	29.3488	27.4196
728	P78536	Disintegrin and metalloproteinase domain-containing protein 17	ADAM17	+	3.35874	0	-7.31569	-9.30811	-6.49516		0.602339	0.304028	-1.21296	-1.2107	-0.2637	+	1.10122	0.0402228	1.92077	2.08742	2.95063	3		+		1	2.89483e-06	142.83	124.56	46.387	0.25241	543040000	VEMLSSMDSASVRIIKPFPAPQTPGRLQPAP	23.7494	25.2087	25.5324	18.2892	17.3703	16.8839	22.2203	24.0432	24.5882	27.7309	25.6321	26.8898
779	P78536	Disintegrin and metalloproteinase domain-containing protein 17	ADAM17		NaN	NaN	NaN	NaN	-6.49516		NaN	NaN	NaN	NaN	-0.2637	+	1.19683	0.0258819	3.54464	2.37559	2.95063	4		+		0.99999	4.39272e-16	98.839	98.618	97.047	-0.8143	526940000	EDPSTDSHMDEDGFEKDPFPNSSTAAKSFED	19.7651	22.5974	24.4389	NaN	NaN	NaN	NaN	NaN	NaN	26.1274	25.2109	26.097
781	Q13443	Disintegrin and metalloproteinase domain-containing protein 9	ADAM9	+	1.67789	0.00588491	-6.46692	-3.49199	-6.46692		0.0395033	0.945015	0.107838	0.104941	0.761269		1.00965	0.0594036	-1.3284	-1.8517	-1.3284	4		+	+	1	1.22961e-24	138.22	110.94	136.14	-0.81681	747760000	VPIYANRFAVPTYAAKQPQQFPSRPPPPQPK	25.4355	27.4315	25.8291	23.0061	18.6049	17.6843	27.6642	25.2927	26.0627	24.8262	24.7966	25.0881
796	Q13443	Disintegrin and metalloproteinase domain-containing protein 9	ADAM9		NaN	NaN	NaN	NaN	-6.46692		0.353935	0.514967	1.4147	0.802821	0.761269		NaN	NaN	NaN	NaN	-1.3284	4		+	+	1	5.21686e-09	104.41	85.37	47.281	1.2115	368360000	KQPQQFPSRPPPPQPKVSSQGNLIPARPAPA	25.1518	25.3122	21.5238	NaN	NaN	NaN	27.6123	24.059	24.5607	NaN	NaN	NaN
987	Q9UKP5	A disintegrin and metalloproteinase with thrombospondin motifs 6	ADAMTS6		NaN	NaN	NaN	NaN	NaN	+	2.96798	0.00871066	4.04073	6.98579	3.54128		NaN	NaN	NaN	NaN	NaN	3				1	0.000294557	127.83	103.54	127.83	0.16272	139320000	TPKCGPGFKHRIVLCKSSDLSKTFPAAQCPE	21.0443	20.9005	21.859	NaN	NaN	NaN	25.9774	25.2641	24.6844	NaN	NaN	NaN
1088;1074	Q9UKP5;Q9H324	A disintegrin and metalloproteinase with thrombospondin motifs 6;A disintegrin and metalloproteinase with thrombospondin motifs 10	ADAMTS6;ADAMTS10		NaN	NaN	NaN	NaN	NaN		1.14621	0.0748271	3.04182	2.25651	3.54128		NaN	NaN	NaN	NaN	NaN	2				1	0.000122747	138.76	113.33	138.76	-1.0686	103880000	DSTPISNTEECKDVNKVAYCPLVLKFKFCSR	19.8598	22.8953	19.8732	NaN	NaN	NaN	25.3101	22.8203	23.6234	NaN	NaN	NaN
944	P55265	Double-stranded RNA-specific adenosine deaminase	ADAR		NaN	NaN	NaN	NaN	-5.6244		NaN	NaN	NaN	NaN	0.858175	+	1.39803	0.014939	4.90629	2.82602	4.55902	2		+	+	0.990708	0.000897061	137.98	113.2	137.98	0.50865	2698800000	KYNSQTAKDSIFEPAKGGEKLQIKKTVSFHL	25.2562	25.8058	20.8392	NaN	NaN	NaN	NaN	NaN	NaN	28.8528	28.0982	29.6691
948	P55265	Double-stranded RNA-specific adenosine deaminase	ADAR		NaN	NaN	NaN	NaN	-5.6244		NaN	NaN	NaN	NaN	0.858175		0.349971	0.423715	2.44862	0.814894	4.55902	2		+	+	1	0.00137277	133.23	101.09	127.46	-0.74512	1083600000	QTAKDSIFEPAKGGEKLQIKKTVSFHLYIST	19.2356	21.4718	26.175	NaN	NaN	NaN	NaN	NaN	NaN	21.828	28.7292	23.6711
763	P55265	Double-stranded RNA-specific adenosine deaminase	ADAR		NaN	NaN	NaN	NaN	-5.6244		NaN	NaN	NaN	NaN	0.858175		0.654313	0.13326	4.09494	1.39685	4.55902	2		+	+	1	0.00315055	143.12	119.6	101.41	-0.084804	375070000	DQSGPPHEPKFVYQAKVGGRWFPAVCAHSKK	17.2533	20.8353	24.3799	NaN	NaN	NaN	NaN	NaN	NaN	27.3376	21.0689	26.3468
996	P55265	Double-stranded RNA-specific adenosine deaminase	ADAR		NaN	NaN	NaN	NaN	-5.6244		NaN	NaN	NaN	NaN	0.858175	+	2.63284	0.00209267	5.40224	6.10885	4.55902	3		+	+	0.999896	8.92668e-05	138.25	129.65	129.89	2.266	395230000	MESTESRHYPVFENPKQGKLRTKVENGEGTI	20.2297	21.495	21.9772	NaN	NaN	NaN	NaN	NaN	NaN	26.476	27.7222	25.7104
564	P55265	Double-stranded RNA-specific adenosine deaminase	ADAR		NaN	NaN	NaN	NaN	-5.6244		NaN	NaN	NaN	NaN	0.858175	+	1.44198	0.0141483	4.26951	2.8921	4.55902	2		+	+	1	5.58714e-10	174.51	142.35	174.51	-1.6487	513080000	AEAGSKKVAKQDAAMKAMTILLEEAKAKDSG	19.9005	20.8462	20.857	NaN	NaN	NaN	NaN	NaN	NaN	22.3158	26.9068	25.1896
669	P55265	Double-stranded RNA-specific adenosine deaminase	ADAR		NaN	NaN	NaN	NaN	-5.6244		NaN	NaN	NaN	NaN	0.858175	+	3.15741	0.00101402	4.52789	7.82636	4.55902	2		+	+	1	0.000125502	141.1	106.71	141.1	-0.59819	908010000	AQTFPSVSAPSKKVAKQMAAEEAMKALHGEA	22.7683	22.7111	21.3586	NaN	NaN	NaN	NaN	NaN	NaN	27.0108	26.5667	26.8441
433	P55265	Double-stranded RNA-specific adenosine deaminase	ADAR		NaN	NaN	NaN	NaN	-5.6244		NaN	NaN	NaN	NaN	0.858175	+	2.29261	0.00335014	6.69725	5.14032	4.55902	3		+	+	1	0.0005563	94.747	70.998	94.747	-0.048258	486250000	KLENRQEARPEPARLKPPVHYNGPSKAGYVD	19.2118	21.3896	19.5964	NaN	NaN	NaN	NaN	NaN	NaN	27.5495	24.7807	27.9594
637	P55265	Double-stranded RNA-specific adenosine deaminase	ADAR		NaN	NaN	NaN	NaN	-5.6244		NaN	NaN	NaN	NaN	0.858175	+	1.33053	0.0176865	4.53845	2.67557	4.55902	2		+	+	1	0.00019886	168.71	122.25	164.9	0.47372	2075600000	CMHKLGNSCEFRLLSKEGPAHEPKFQYCVAV	24.374	25.7607	20.5844	NaN	NaN	NaN	NaN	NaN	NaN	28.2055	28.7411	27.388
757	P55265	Double-stranded RNA-specific adenosine deaminase	ADAR	+	2.00076	0.00305882	-6.62082	-4.30679	-5.6244		0.127064	0.807098	-0.799738	-0.332227	0.858175		0.072597	0.886058	0.491428	0.198705	4.55902	4		+	+	0.999994	5.70947e-16	190.81	157.11	101.67	-0.34481	1804400000	AEFKLVDQSGPPHEPKFVYQAKVGGRWFPAV	25.0405	23.5115	27.8915	19.3203	19.6777	17.5829	27.0824	20.8916	26.0701	24.8094	23.2467	29.8616
48	P55265	Double-stranded RNA-specific adenosine deaminase	ADAR		NaN	NaN	NaN	NaN	-5.6244	+	1.56334	0.0338972	4.49816	3.1592	0.858175	+	2.68729	0.00193704	6.78214	6.44519	4.55902	2		+	+	1	1.02015e-117	277.82	214.2	277.82	0.78216	551920000	GSSPSSFLLKQIEFLKGQLPEAPVIGKQTPS	18.5248	21.7728	21.0604	NaN	NaN	NaN	26.8762	25.2129	24.9489	25.6972	27.4043	26.4174
745	P55265	Double-stranded RNA-specific adenosine deaminase	ADAR		NaN	NaN	NaN	NaN	-5.6244		NaN	NaN	NaN	NaN	0.858175	+	2.22084	0.00358309	4.17337	4.71688	4.55902	4		+	+	1	9.13011e-07	105.32	96.83	105.32	0.6295	83091000	GLLEYARSHGFAAEFKLVDQSGPPHEPKFVY	19.4571	20.1796	21.3292	NaN	NaN	NaN	NaN	NaN	NaN	23.6535	25.568	24.2646
418	P55265	Double-stranded RNA-specific adenosine deaminase	ADAR		NaN	NaN	NaN	NaN	-5.6244		NaN	NaN	NaN	NaN	0.858175	+	2.52621	0.00209761	6.1358	5.83498	4.55902	3		+	+	1	5.14922e-09	197.31	172.52	90.476	0.094288	516170000	MVTTEKVENGQEPVIKLENRQEARPEPARLK	20.0334	21.3991	20.4267	NaN	NaN	NaN	NaN	NaN	NaN	26.8449	28.1995	25.2221
798	P55265	Double-stranded RNA-specific adenosine deaminase	ADAR		NaN	NaN	NaN	NaN	-5.6244		NaN	NaN	NaN	NaN	0.858175	+	1.37362	0.0157226	5.5266	2.79331	4.55902	3		+	+	1	2.33325e-08	203.35	150.63	57.175	1.3616	1677900000	EAADAALRVLIGENEKAERMGFTEVTPVTGA	19.4156	25.4098	24.2709	NaN	NaN	NaN	NaN	NaN	NaN	27.8917	28.5474	29.237
936	P55265	Double-stranded RNA-specific adenosine deaminase	ADAR	+	2.00905	0.00318439	-4.62799	-4.21044	-5.6244		0.325883	0.551877	-1.12389	-0.740685	0.858175	+	2.13859	0.00386675	3.83169	4.4563	4.55902	2		+	+	1	1.11588e-64	253.54	214.97	253.54	-0.085634	812360000	RFLYSELMKYNSQTAKDSIFEPAKGGEKLQI	22.3606	24.3787	24.8003	20.4725	18.9309	18.2522	23.9146	20.3209	23.9324	27.8553	27.6796	27.4998
426	P51828	Adenylate cyclase type 7	ADCY7	+	1.42131	0.0120102	-4.46806	-2.85803	-4.46806		0.407169	0.456084	-1.67768	-0.907699	1.22399		0.0792298	0.880617	0.264361	0.207079	0.264361	4		+		1	3.39074e-150	298.69	286.2	58.071	-1.7123	3405800000	PGRVHITEATLKHLDKAYEVEDGHGQQRDPY	27.4671	29.7868	25.9814	22.2782	25.1897	22.3632	24.4029	28.7471	25.0522	27.2207	28.3125	28.4951
929;923;937	P51828;Q8NFM4;Q08462	Adenylate cyclase type 7;Adenylate cyclase type 4;Adenylate cyclase type 2	ADCY7;ADCY4;ADCY2		NaN	NaN	NaN	NaN	-4.46806		1.32975	0.0503046	4.12565	2.65833	1.22399		NaN	NaN	NaN	NaN	0.264361	2		+		0.999125	0.0065743	110.81	63.065	110.81	-1.0922	497720000	DFDELLLKPKFSGVEKIKTIGSTYMAAAGLS	20.0091	23.4563	21.0399	NaN	NaN	NaN	27.5328	25.361	23.9884	NaN	NaN	NaN
321	O60503	Adenylate cyclase type 9	ADCY9	+	3.56208	0	-7.59144	-10.3813	-7.59144	+	1.449	0.0418954	-3.75491	-2.87975	-3.75491	+	1.3555	0.0227272	-1.6163	-2.45903	-1.6163	3				0.999995	4.0918e-06	111.64	79.816	97.836	0.11814	428990000	SRSTFLKVGQSIMHGKDLEVEKALKERMIHS	25.54	25.2836	26.7222	18.3573	18.9811	17.4331	24.2956	20.6418	21.3437	23.9102	23.8785	24.9083
21	P35611	Alpha-adducin	ADD1		NaN	NaN	NaN	NaN	-5.95477		0.435013	0.422372	2.01944	0.966936	-0.486789		NaN	NaN	NaN	NaN	-0.108508	4				1	1.96336e-10	175.45	137.42	66.335	-0.24105	201200000	RAAVVTSPPPTTAPHKERYFDRVDENNPEYL	18.9616	24.0632	22.0175	NaN	NaN	NaN	25.9509	21.3619	23.7878	NaN	NaN	NaN
55	P35611	Alpha-adducin	ADD1	+	3.45528	0	-6.55522	-9.63258	-5.95477	+	1.44272	0.047671	-2.21286	-2.72216	-0.486789	+	1.71195	0.00955784	-2.4757	-3.28041	-0.108508	3				0.983606	0.000670798	175.51	138.96	101.66	0.18115	349300000	NMAPDLRQDFNMMEQKKRVSMILQSPAFCEE	23.7199	25.219	25.3886	18.687	18.0548	17.9202	22.7414	23.2846	21.663	21.5325	22.6606	22.7073
543	P35611	Alpha-adducin	ADD1		NaN	NaN	NaN	NaN	-5.95477		NaN	NaN	NaN	NaN	-0.486789	+	2.37612	0.00350786	2.53498	4.7664	-0.108508	3				0.986065	0.000406577	81.144	63.862	81.144	1.1586	25833000	VMDRSLVQGELVTASKAIIEKEYQPHVIVST	20.062	20.1041	21.2932	NaN	NaN	NaN	NaN	NaN	NaN	23.0204	22.7556	23.2881
288	P35611	Alpha-adducin	ADD1	+	1.95527	0.00340699	-5.35432	-4.12458	-5.95477		0.323328	0.551591	-1.26695	-0.741508	-0.486789		0.0942773	0.857127	-0.384804	-0.247001	-0.108508	2				0.999983	0.00273798	126.28	81.883	126.28	0.085341	245270000	YHGILVDEEEKVLIQKNLGPKSKVLILRNHG	22.7913	24.2524	25.4827	20.4583	18.6963	17.3089	25.6565	22.0675	21.0016	21.3556	25.3458	24.6706
484	Q9UEY8	Gamma-adducin	ADD3	+	1.17574	0.0218626	-4.64124	-2.37281	-4.97326		0.138841	0.795051	-0.535627	-0.350875	-1.4152		0.0769673	0.884099	-0.258401	-0.201631	-0.86752	3			+	1	2.03675e-15	112.8	104.07	112.8	1.5694	196360000	MKAEDSSKVSGGTPIKIEDPNQFVPLNTNPN	21.9109	25.1848	25.0961	19.9113	21.7623	16.5944	25.3416	23.0219	22.2213	22.8395	24.3873	24.1896
504	Q9UEY8	Gamma-adducin	ADD3	+	2.1712	0.0027109	-6.14063	-4.75193	-4.97326	+	2.1334	0.0217158	-2.19863	-4.09071	-1.4152		0.718522	0.118193	-2.12864	-1.46334	-0.86752	3			+	1	4.31985e-23	154.19	142.23	79.467	0.71165	226100000	NQFVPLNTNPNEVLEKRNKIREQNRYDLKTA	24.7505	25.9426	25.505	21.5288	18.3123	17.9351	23.7097	23.0735	22.819	20.745	25.131	23.9362
21	Q9UEY8	Gamma-adducin	ADD3	+	1.74855	0.00548815	-4.13791	-3.54731	-4.97326		0.857513	0.165441	-1.51134	-1.64408	-1.4152		0.0786316	0.883991	-0.215517	-0.20217	-0.86752	3			+	1	1.47033e-08	113.5	94.386	113.5	-0.081213	101700000	SQGVITTPPPPSMPHKERYFDRINENDPEYI	21.4769	23.1847	23.8478	20.2967	17.9198	17.8792	21.2855	20.6265	22.0634	21.3028	23.2679	23.2922
18	P11766	Alcohol dehydrogenase class-3	ADH5		NaN	NaN	NaN	NaN	NaN	+	2.13674	0.0204674	4.44168	4.52374	4.53985	+	2.61592	0.00214423	6.54625	6.17346	5.86113	3			+	1	4.05777e-08	112.32	97.552	112.32	0.065679	863740000	NEVIKCKAAVAWEAGKPLSIEEIEVAPPKAH	20.8281	21.5285	20.6437	NaN	NaN	NaN	27.0155	24.5048	24.6588	26.7278	27.9379	28.1197
31	P11766	Alcohol dehydrogenase class-3	ADH5		NaN	NaN	NaN	NaN	NaN		NaN	NaN	NaN	NaN	4.53985	+	1.06879	0.0396108	2.67303	2.09569	5.86113	3			+	1	7.52706e-24	124.45	107.24	70.337	-1.8126	671650000	AGKPLSIEEIEVAPPKAHEVRIKIIATAVCH	19.566	20.9985	21.51	NaN	NaN	NaN	NaN	NaN	NaN	22.7769	25.3527	21.964
366	P11766	Alcohol dehydrogenase class-3	ADH5		NaN	NaN	NaN	NaN	NaN		NaN	NaN	NaN	NaN	4.53985	+	3.4499	0.000243655	7.27925	9.74859	5.86113	4			+	1	8.4251e-12	204.69	139.85	59.116	0.1229	5157000000	SFDEINKAFELMHSGKSIRTVVKI_______	19.7596	21.1465	20.5278	NaN	NaN	NaN	NaN	NaN	NaN	26.7549	28.1224	28.3943
107	P11766	Alcohol dehydrogenase class-3	ADH5		NaN	NaN	NaN	NaN	NaN	+	1.8639	0.0237189	5.31025	3.89337	4.53985		NaN	NaN	NaN	NaN	5.86113	3			+	0.999998	0.000181251	117.25	103.17	117.25	-0.47334	780280000	LYIPQCGECKFCLNPKTNLCQKIRVTQGKGL	19.7657	22.9669	21.3597	NaN	NaN	NaN	28.3672	26.1129	25.543	NaN	NaN	NaN
113	P11766	Alcohol dehydrogenase class-3	ADH5		NaN	NaN	NaN	NaN	NaN	+	1.86402	0.0235897	5.01363	3.87685	4.53985		NaN	NaN	NaN	NaN	5.86113	3			+	1	0.00847056	144.35	104.35	53.968	0.33175	1184300000	GECKFCLNPKTNLCQKIRVTQGKGLMPDGTS	18.3901	20.9677	21.3859	NaN	NaN	NaN	23.7843	25.9514	26.0488	NaN	NaN	NaN
323	P11766	Alcohol dehydrogenase class-3	ADH5		NaN	NaN	NaN	NaN	NaN	+	2.55518	0.0139691	5.41313	5.85501	4.53985	+	1.7145	0.0071371	7.37886	3.60328	5.86113	2			+	1	4.83952e-13	200.21	179.9	196.5	0.15024	1477000000	LVTGRTWKGTAFGGWKSVESVPKLVSEYMSK	19.0809	20.1397	20.6924	NaN	NaN	NaN	27.2458	24.6892	25.1105	23.9465	29.5909	27.619
330	P11766	Alcohol dehydrogenase class-3	ADH5		NaN	NaN	NaN	NaN	NaN		NaN	NaN	NaN	NaN	4.53985	+	2.54693	0.00206431	6.6523	5.94766	5.86113	3			+	1	1.5842e-07	177.93	138.01	111.64	0.084661	917920000	KGTAFGGWKSVESVPKLVSEYMSKKIKVDEF	18.991	21.8041	21.7321	NaN	NaN	NaN	NaN	NaN	NaN	26.9157	28.3213	27.2472
226	P11766	Alcohol dehydrogenase class-3	ADH5		NaN	NaN	NaN	NaN	NaN		NaN	NaN	NaN	NaN	4.53985	+	1.35223	0.0165166	4.72465	2.72586	5.86113	2			+	0.999695	0.000233352	170.05	48.302	160.69	0.63541	1601000000	CKVAGASRIIGVDINKDKFARAKEFGATECI	19.3528	21.1752	20.516	NaN	NaN	NaN	NaN	NaN	NaN	27.492	25.5248	22.2013
341	P11766	Alcohol dehydrogenase class-3	ADH5		NaN	NaN	NaN	NaN	NaN		1.30396	0.0571802	2.77211	2.52912	4.53985	+	2.68242	0.00213942	5.60654	6.30254	5.86113	3			+	1	1.10694e-124	280.69	215.22	124.43	-0.21796	559750000	ESVPKLVSEYMSKKIKVDEFVTHNLSFDEIN	20.0831	21.3207	19.9543	NaN	NaN	NaN	24.8677	23.6103	22.1533	24.9121	25.0984	27.2103
357	P11766	Alcohol dehydrogenase class-3	ADH5		NaN	NaN	NaN	NaN	NaN		NaN	NaN	NaN	NaN	4.53985	+	3.27633	0.000314239	5.85756	8.65545	5.86113	4			+	1	1.89717e-175	293.79	268.57	293.79	-0.68046	573490000	VDEFVTHNLSFDEINKAFELMHSGKSIRTVV	20.004	21.4072	20.6521	NaN	NaN	NaN	NaN	NaN	NaN	25.943	27.3288	26.3642
84	P11766	Alcohol dehydrogenase class-3	ADH5		NaN	NaN	NaN	NaN	NaN	+	1.65633	0.0297983	4.28828	3.35089	4.53985		NaN	NaN	NaN	NaN	5.86113	3			+	1	0.000198524	87.352	66.984	87.352	-1.1009	236630000	GAGIVESVGEGVTKLKAGDTVIPLYIPQCGE	20.1135	23.1995	20.799	NaN	NaN	NaN	27.0762	25.1572	24.7433	NaN	NaN	NaN
338	P11766	Alcohol dehydrogenase class-3	ADH5		NaN	NaN	NaN	NaN	NaN		NaN	NaN	NaN	NaN	4.53985	+	2.50173	0.00208513	6.03176	5.74579	5.86113	2			+	0.990352	0.00951275	142.79	116.19	118.74	-0.013395	1623100000	KSVESVPKLVSEYMSKKIKVDEFVTHNLSFD	20.4385	22.0386	21.7765	NaN	NaN	NaN	NaN	NaN	NaN	25.9253	27.7353	28.6882
80	Q9BV57	1,2-dihydroxy-3-keto-5-methylthiopentene dioxygenase	ADI1		NaN	NaN	NaN	NaN	NaN		NaN	NaN	NaN	NaN	NaN	+	2.62078	0.00211876	6.02441	6.13993	5.78937	2			+	0.999537	0.0021195	116.24	86.257	114.89	0.77575	331200000	DIITICKDKLPNYEEKIKMFYEEHLHLDDEI	18.7071	21.4841	21.1145	NaN	NaN	NaN	NaN	NaN	NaN	26.68	26.2113	26.4876
45	Q9BV57	1,2-dihydroxy-3-keto-5-methylthiopentene dioxygenase	ADI1		NaN	NaN	NaN	NaN	NaN		NaN	NaN	NaN	NaN	NaN	+	1.7294	0.00738743	5.49665	3.57896	5.78937	2			+	1	2.60221e-20	213.63	190.26	213.63	-0.27057	460870000	QLRRLGVLYWKLDADKYENDPELEKIRRERN	19.1932	21.0055	20.7813	NaN	NaN	NaN	NaN	NaN	NaN	25.9968	23.4593	28.0139
54	Q9BV57	1,2-dihydroxy-3-keto-5-methylthiopentene dioxygenase	ADI1		NaN	NaN	NaN	NaN	NaN		NaN	NaN	NaN	NaN	NaN	+	2.13703	0.00370333	5.84704	4.63807	5.78937	2			+	1	0.00120833	94.309	62.375	94.309	-2.9132	277190000	WKLDADKYENDPELEKIRRERNYSWMDIITI	17.6749	21.005	20.4189	NaN	NaN	NaN	NaN	NaN	NaN	24.5365	26.3919	25.7115
39	Q96A54	Adiponectin receptor protein 1	ADIPOR1		NaN	NaN	NaN	NaN	NaN		NaN	NaN	NaN	NaN	NaN	+	1.99534	0.00449852	4.73317	4.18412	4.73317	3				0.606473	4.26534e-06	107.37	99.067	92.264	0.34047	139240000	TVELAELGPLLEEKGKRVIANPPKAEEEQTC	18.9333	21.0031	20.7184	NaN	NaN	NaN	NaN	NaN	NaN	24.0618	26.553	24.2395
51	P55263	Adenosine kinase	ADK		NaN	NaN	NaN	NaN	NaN		NaN	NaN	NaN	NaN	2.96413	+	2.89408	0.0016664	4.84168	6.92259	4.84168	2		+		1	1.40857e-05	125.72	99.675	121.68	0.50238	159930000	ISAVVDKDFLDKYSLKPNDQILAEDKHKELF	19.0134	20.7132	20.7262	NaN	NaN	NaN	NaN	NaN	NaN	24.6633	25.3184	24.9962
163	P55263	Adenosine kinase	ADK		NaN	NaN	NaN	NaN	NaN		1.309	0.0558879	2.96413	2.55366	2.96413		NaN	NaN	NaN	NaN	4.84168	3		+		0.576535	7.93755e-05	102.87	88.311	102.87	0.54161	61200000	NRSLIANLAAANCYKKEKHLDLEKNWMLVEK	19.7933	20.6861	21.6844	NaN	NaN	NaN	25.4623	22.4618	23.1321	NaN	NaN	NaN
616	Q9H2P0	Activity-dependent neuroprotector homeobox protein	ADNP		NaN	NaN	NaN	NaN	-2.97367		NaN	NaN	NaN	NaN	-0.0203854	+	3.27444	0.000903686	3.501	7.86558	3.37438	2			+	0.990232	0.00498339	125.16	89.892	125.16	-1.4944	94543000	ADIPVKSSPQAAVPYKKDVGKTLCPLCFSIL	20.0435	21.0969	20.2428	NaN	NaN	NaN	NaN	NaN	NaN	24.184	23.9359	23.7664
658	Q9H2P0	Activity-dependent neuroprotector homeobox protein	ADNP		NaN	NaN	NaN	NaN	-2.97367		NaN	NaN	NaN	NaN	-0.0203854	+	3.91833	0	5.57823	11.7093	3.37438	3			+	0.983698	8.42721e-07	188.4	160.31	133.15	0.23356	273720000	LRERHQVIQTVHPVEKKLTYKCIHCLGVYTS	19.5925	20.1346	20.6797	NaN	NaN	NaN	NaN	NaN	NaN	25.7164	25.3527	26.0724
731	Q9H2P0	Activity-dependent neuroprotector homeobox protein	ADNP		NaN	NaN	NaN	NaN	-2.97367		NaN	NaN	NaN	NaN	-0.0203854	+	1.00284	0.044094	3.99138	2.02899	3.37438	4			+	1	1.38104e-59	194.27	191.58	194.27	-0.17279	175730000	KRTYEQMEFPLLKKRKLDDDSDSPSFFEEKP	17.9688	24.1209	21.6025	NaN	NaN	NaN	NaN	NaN	NaN	24.4751	26.2846	24.9067
745	Q9H2P0	Activity-dependent neuroprotector homeobox protein	ADNP	+	1.00168	0.0409256	-2.2569	-1.95073	-2.97367		0.000234448	0.999487	0.000750224	0.000656609	-0.0203854	+	1.54576	0.0119424	3.61406	3.06925	3.37438	4			+	0.999998	1.37869e-14	110.03	107.66	110.03	-0.056108	118020000	RKLDDDSDSPSFFEEKPEEPVVLALDPKGHE	19.1668	22.5546	21.527	19.4926	18.5193	18.4657	21.081	20.5913	21.5783	24.007	25.3716	24.7119
757	Q9H2P0	Activity-dependent neuroprotector homeobox protein	ADNP		NaN	NaN	NaN	NaN	-2.97367		NaN	NaN	NaN	NaN	-0.0203854	+	1.62407	0.0108764	2.86534	3.15992	3.37438	5			+	1	1.88352e-56	136.79	127.95	136.79	-0.51602	53629000	FEEKPEEPVVLALDPKGHEDDSYEARKSFLT	19.8761	20.1812	21.8722	NaN	NaN	NaN	NaN	NaN	NaN	22.4895	23.8851	24.1509
716	Q9H2P0	Activity-dependent neuroprotector homeobox protein	ADNP		NaN	NaN	NaN	NaN	-2.97367		NaN	NaN	NaN	NaN	-0.0203854	+	3.87431	0.000314754	3.75796	10.4335	3.37438	3			+	1	5.10012e-05	140.14	114.7	82.85	-0.093533	330960000	NAPSRLNQSPSLAPVKRTYEQMEFPLLKKRK	22.6164	23.0234	22.1825	NaN	NaN	NaN	NaN	NaN	NaN	26.3752	26.1986	26.5223
65	Q9H2P0	Activity-dependent neuroprotector homeobox protein	ADNP		NaN	NaN	NaN	NaN	-2.97367		NaN	NaN	NaN	NaN	-0.0203854	+	1.73011	0.00778318	4.41805	3.52458	3.37438	3			+	1	4.50768e-07	107.33	99.966	56.428	-0.54053	152910000	NTTWEDVGLWDPSLTKNQDYRTKPFCCSACP	18.9732	21.5318	21.5817	NaN	NaN	NaN	NaN	NaN	NaN	24.2776	26.6461	24.4172
807	Q9H2P0	Activity-dependent neuroprotector homeobox protein	ADNP	+	1.27321	0.0177052	-3.69044	-2.52823	-2.97367		0.0167627	0.974219	-0.0415211	-0.0450317	-0.0203854		0.368949	0.500836	-0.381468	-0.716336	3.37438	3			+	1	8.47511e-34	242.56	201.57	71.153	-0.50302	2022500000	SLWLWKSDIASHFSNKRKKCVRDCEKYKPGV	26.8845	26.8614	27.5986	25.9276	21.3536	22.992	28.6284	26.49	26.1015	26.0864	27.3245	26.7892
427	Q9H2P0	Activity-dependent neuroprotector homeobox protein	ADNP		NaN	NaN	NaN	NaN	-2.97367		NaN	NaN	NaN	NaN	-0.0203854	+	1.34864	0.018588	3.02489	2.63341	3.37438	3			+	1	6.48483e-15	117.53	88.717	117.53	0.12357	82807000	LSQSQASRVLGQSSSKPAAAATGPPPGNTSS	23.2733	19.9532	20.7938	NaN	NaN	NaN	NaN	NaN	NaN	25.0032	24.1643	23.9274
1010	Q6IQ32	ADNP homeobox protein 2	ADNP2		NaN	NaN	NaN	NaN	NaN	+	1.47817	0.0386563	4.32265	2.96975	4.11416		NaN	NaN	NaN	NaN	4.01727	3			+	0.999988	7.13923e-25	128.49	121.21	128.49	-0.52892	384370000	EQPPILNADAAPGPEKVTSVVPFKRQRNESR	19.572	21.7124	22.1632	NaN	NaN	NaN	27.6037	24.8387	23.973	NaN	NaN	NaN
979	Q6IQ32	ADNP homeobox protein 2	ADNP2		NaN	NaN	NaN	NaN	NaN	+	2.13434	0.0204767	3.93625	4.45917	4.11416	+	1.12205	0.0316212	3.66766	2.24021	4.01727	4			+	1	0.000495837	127.17	89.625	81.327	0.63687	1381700000	VSGEVMHDSSFSVKRKLPDGHLGAEDQRHGE	23.8457	24.1009	20.7465	NaN	NaN	NaN	27.8799	26.4728	27.3926	25.6237	25.9639	26.865
731	Q6IQ32	ADNP homeobox protein 2	ADNP2		NaN	NaN	NaN	NaN	NaN	+	1.56029	0.0339143	4.67435	3.16098	4.11416		NaN	NaN	NaN	NaN	4.01727	3			+	1	0.000390827	89.959	58.433	89.959	-1.2831	194580000	HKHSESKSGEKLEPEKLAACAPFLKWMREKT	19.0268	23.503	20.1989	NaN	NaN	NaN	25.1826	26.2253	25.3438	NaN	NaN	NaN
262	Q6IQ32	ADNP homeobox protein 2	ADNP2		NaN	NaN	NaN	NaN	NaN	+	1.60817	0.0330719	3.53918	3.19409	4.11416		NaN	NaN	NaN	NaN	4.01727	4			+	0.999998	0.00578362	70.622	46.33	70.622	1.2779	83559000	LRSVISEHIKRTGLLKQTHIAPKPAAHLAAP	19.6621	20.3506	22.1034	NaN	NaN	NaN	25.5444	23.1511	24.0381	NaN	NaN	NaN
858	Q6IQ32	ADNP homeobox protein 2	ADNP2		NaN	NaN	NaN	NaN	NaN	+	1.79898	0.0246064	4.63785	3.69795	4.11416	+	1.8016	0.00665676	4.36689	3.68584	4.01727	2			+	1	2.03662e-23	167.69	147.85	167.69	-0.77584	1386300000	ILAGIHSKSLVPVYVKVRPQAEGTPGSTGKR	22.7652	24.4122	20.8881	NaN	NaN	NaN	28.5891	26.5037	27.0482	26.7645	27.4	26.8397
872	Q6IQ32	ADNP homeobox protein 2	ADNP2		NaN	NaN	NaN	NaN	NaN	+	1.49316	0.0365499	5.42603	3.04416	4.11416		NaN	NaN	NaN	NaN	4.01727	3			+	1	2.04394e-06	115.82	107.84	115.82	0.098934	497660000	VKVRPQAEGTPGSTGKRVSTCPFCFGPFVTT	18.9689	23.7738	20.7835	NaN	NaN	NaN	27.8035	24.7671	27.2338	NaN	NaN	NaN
1032	Q6IQ32	ADNP homeobox protein 2	ADNP2		NaN	NaN	NaN	NaN	NaN		0.863325	0.14979	2.26285	1.71557	4.11416		NaN	NaN	NaN	NaN	4.01727	3			+	1	3.89848e-06	104.63	84.54	104.63	0.036234	108840000	FKRQRNESRTEGPIVKDEALQILALDPKKYE	19.3742	23.1155	22.6667	NaN	NaN	NaN	24.0832	24.4571	23.4046	NaN	NaN	NaN
55	Q96SZ5	2-aminoethanethiol dioxygenase	ADO		NaN	NaN	NaN	NaN	NaN		NaN	NaN	NaN	NaN	NaN	+	2.54878	0.00211801	5.00403	5.78339	5.00403	3		+		1	0.00131067	126.31	76.895	59.645	0.43697	172320000	EAPMQPGFPENLSKLKSLLTQLRAEDLNIAP	19.2721	21.0569	21.6373	NaN	NaN	NaN	NaN	NaN	NaN	25.1341	26.0962	25.7481
21	Q16186	Proteasomal ubiquitin receptor ADRM1	ADRM1		NaN	NaN	NaN	NaN	-8.06715		NaN	NaN	NaN	NaN	1.27791		0.276813	0.53581	2.9129	0.673137	2.35494	3			+	1	1.51968e-115	303.26	254.66	78.548	0.28926	5776000000	ALFPSLVPGSRGASNKYLVEFRAGKMSLKGT	18.6536	29.1184	26.0002	NaN	NaN	NaN	NaN	NaN	NaN	30.6044	21.7661	30.1403
379	Q16186	Proteasomal ubiquitin receptor ADRM1	ADRM1		NaN	NaN	NaN	NaN	-8.06715		NaN	NaN	NaN	NaN	1.27791	+	1.0824	0.035105	3.79636	2.17077	2.35494	2			+	1	4.50292e-31	214.53	202.82	214.53	-1.3082	1761200000	EAVEAANKGDVEAFAKAMQNNAKPEQKEGDT	23.8136	26.0049	21.4489	NaN	NaN	NaN	NaN	NaN	NaN	26.018	29.4143	27.2243
34	Q16186	Proteasomal ubiquitin receptor ADRM1	ADRM1	+	1.93328	0.00325841	-8.06715	-4.17547	-8.06715		0.386507	0.484557	1.27791	0.856275	1.27791		0.152361	0.776209	0.355551	0.366073	2.35494	2			+	1	1.43861e-49	248.21	183.79	248.21	-0.41614	95733000000	SNKYLVEFRAGKMSLKGTTVTPDKRKGLVYI	31.0105	29.5179	29.2788	24.1493	23.0275	18.4288	33.716	30.4518	29.4731	30.6959	28.9603	31.2176
284	P30566	Adenylosuccinate lyase	ADSL		NaN	NaN	NaN	NaN	NaN	+	2.22939	0.0196382	3.62945	4.66056	2.97735	+	2.343	0.003563	4.47932	5.09476	3.49755	3		+	+	1	6.40729e-17	152.9	133.32	152.9	-0.52498	596020000	IRLLANLKEMEEPFEKQQIGSSAMPYKRNPM	19.8104	20.2966	21.2252	NaN	NaN	NaN	23.9677	23.5935	24.694	24.9946	26.1241	23.6167
218	P30566	Adenylosuccinate lyase	ADSL		NaN	NaN	NaN	NaN	NaN		NaN	NaN	NaN	NaN	2.97735	+	2.39274	0.00346592	2.74955	4.87927	3.49755	4		+	+	0.999907	1.13824e-41	153.94	144.35	153.94	-0.19666	61083000	GTQASFLQLFEGDDHKVEQLDKMVTEKAGFK	20.741	21.759	21.244	NaN	NaN	NaN	NaN	NaN	NaN	23.2846	24.4192	24.2888
224	P30566	Adenylosuccinate lyase	ADSL		NaN	NaN	NaN	NaN	NaN		NaN	NaN	NaN	NaN	2.97735	+	1.90715	0.00626255	3.26378	3.82012	3.49755	2		+	+	0.999989	0.00293728	121.83	68.664	112.83	1.5179	120690000	LQLFEGDDHKVEQLDKMVTEKAGFKRAFIIT	19.9907	21.737	21.9485	NaN	NaN	NaN	NaN	NaN	NaN	24.7076	25.0988	23.661
75	P30566	Adenylosuccinate lyase	ADSL		NaN	NaN	NaN	NaN	NaN	+	1.53077	0.0409278	2.32524	2.90292	2.97735		NaN	NaN	NaN	NaN	3.49755	2		+	+	0.999174	0.000904238	92.468	73.658	92.468	-4.2764	89736000	EQIQEMKSNLENIDFKMAAEEEKRLRHDVMA	19.5638	21.3235	20.6984	NaN	NaN	NaN	23.753	22.1359	22.6726	NaN	NaN	NaN
419	P30520	Adenylosuccinate synthetase isozyme 2	ADSS		NaN	NaN	NaN	NaN	NaN		NaN	NaN	NaN	NaN	NaN	+	3.18021	0.000736698	5.6686	8.20334	5.01617	3				1	6.47438e-08	145.31	127.82	145.31	0.84724	201220000	TLPGWNTDISNARAFKELPVNAQNYVRFIED	19.387	20.1161	21.382	NaN	NaN	NaN	NaN	NaN	NaN	25.8967	26.1569	25.8373
441	P30520	Adenylosuccinate synthetase isozyme 2	ADSS		NaN	NaN	NaN	NaN	NaN		NaN	NaN	NaN	NaN	NaN	+	1.59368	0.00962588	5.08782	3.25209	5.01617	3				0.999949	3.20739e-05	100.41	79.471	100.41	1.3995	203180000	QNYVRFIEDELQIPVKWIGVGKSRESMIQLF	18.8573	20.332	21.3809	NaN	NaN	NaN	NaN	NaN	NaN	22.7424	26.6178	26.4735
164	P30520	Adenylosuccinate synthetase isozyme 2	ADSS		NaN	NaN	NaN	NaN	NaN		NaN	NaN	NaN	NaN	NaN	+	2.24966	0.00347211	4.29208	4.81002	5.01617	2				1	0.00119995	153.97	106.4	153.97	-0.83332	161240000	QQRQEQAGKNLGTTKKGIGPVYSSKAARSGL	20.2659	20.7953	20.5831	NaN	NaN	NaN	NaN	NaN	NaN	24.5122	23.6883	26.3201
479	Q6ZN18	Zinc finger protein AEBP2	AEBP2		NaN	NaN	NaN	NaN	NaN		0.978786	0.111485	2.69145	1.93813	2.69145		NaN	NaN	NaN	NaN	NaN	2				0.999993	0.0120305	127.46	98.312	127.46	0.90485	198470000	ESERHQLKTKVVHLSKLPKDTALLLDPNIYR	22.3962	23.7943	19.7612	NaN	NaN	NaN	25.4985	23.7347	24.7928	NaN	NaN	NaN
179	Q8WTP8	Apoptosis-enhancing nuclease	AEN		NaN	NaN	NaN	NaN	NaN		1.33996	0.0508976	3.40377	2.6423	3.40377		NaN	NaN	NaN	NaN	NaN	3				0.954816	0.00581598	81.865	63.085	50.843	0.32319	120980000	TRQHMRKAVPFQVAQKEILKLLKGKVVVGHA	19.8571	21.8263	20.1944	NaN	NaN	NaN	26.0669	23.1288	22.8935	NaN	NaN	NaN
311	P51825	AF4/FMR2 family member 1	AFF1	+	1.93828	0.00373818	-4.19245	-3.99696	-4.19245		0.00550293	0.99079	0.0390987	0.0160978	0.515559		0.712489	0.132126	-1.38613	-1.40186	-1.38613	4				1	1.58924e-53	176.26	160.25	75.174	-0.041585	234840000	PMDGQDQAPSESPELKPLPEDYRQQTFEKTD	24.2961	22.0156	22.2375	19.2626	19.2739	17.4353	27.2706	21.2355	20.1604	20.5261	22.2918	21.5729
328	P51825	AF4/FMR2 family member 1	AFF1		NaN	NaN	NaN	NaN	-4.19245		0.200968	0.703257	0.992019	0.495467	0.515559		NaN	NaN	NaN	NaN	-1.38613	2				1	0.00874078	143.61	80.893	143.61	0.48723	1009600000	LPEDYRQQTFEKTDLKVPAKAKLTKLKMPSQ	26.8976	26.36	22.0736	NaN	NaN	NaN	28.2787	24.4539	25.5747	NaN	NaN	NaN
299	Q9UHB7	AF4/FMR2 family member 4	AFF4	+	1.40397	0.0119439	-5.85051	-2.86509	-7.04709		0.39119	0.471576	1.67104	0.878531	0.477397		0.915094	0.0605081	-3.03878	-1.841	-4.37576	3			+	1	9.53319e-09	109.06	95.328	109.06	0.3483	415850000	MTELKPSSKAHLTKLKIPSQPLDASASGDVS	21.3397	26.5938	24.6173	19.723	19.3183	15.958	27.7215	25.2151	24.6273	20.8176	21.6094	21.0074
363	Q9UHB7	AF4/FMR2 family member 4	AFF4		NaN	NaN	NaN	NaN	-7.04709		0.11493	0.827772	0.579308	0.300061	0.477397		NaN	NaN	NaN	NaN	-4.37576	3			+	1	1.22466e-38	233.13	184.34	101.55	-1.22	583140000	PTKESQQSNFGTGEQKRYNPSKTSNGHQSKS	27.0197	26.7561	22.0856	NaN	NaN	NaN	27.6043	25.2869	24.708	NaN	NaN	NaN
350	Q9UHB7	AF4/FMR2 family member 4	AFF4	+	4.1021	0	-6.71885	-13.2454	-7.04709		0.117426	0.827965	-0.407217	-0.299004	0.477397	+	2.55991	0.00229022	-3.63918	-5.57559	-4.37576	3			+	1	1.70607e-32	172.95	156.53	172.95	-0.76004	560110000	HTPCKTEPSKFPFPTKESQQSNFGTGEQKRY	26.3105	25.7394	25.4572	19.7574	18.7684	18.8247	27.8531	23.7927	24.6396	21.5915	23.172	21.8261
288	Q9UHB7	AF4/FMR2 family member 4	AFF4	+	3.1948	0.000450704	-8.5719	-8.69391	-7.04709		0.0182737	0.970982	0.0664577	0.0507731	0.477397	+	2.4431	0.00230949	-6.44932	-5.59164	-4.37576	3			+	1	6.72608e-287	335.92	319.83	335.92	-0.071797	5896200000	EHYSSQSHGNSMTELKPSSKAHLTKLKIPSQ	27.559	26.8083	29.543	19.766	18.7074	19.7212	29.7522	26.7539	27.6036	22.0135	20.2019	22.347
558	Q9Y4W6	AFG3-like protein 2	AFG3L2		NaN	NaN	NaN	NaN	NaN		0.861696	0.143886	3.11084	1.74889	3.11084	+	1.82755	0.00582258	7.71364	3.89145	7.71364	3		+	+	0.996296	0.00550942	91.626	12.173	89.55	0.59217	1608100000	KHFEQAIERVIGGLEKKTQVLQPEEKKTVAY	18.5298	19.9601	22.3328	NaN	NaN	NaN	25.8665	22.0972	22.6027	29.9021	28.8992	24.7513
114	P52594	Arf-GAP domain and FG repeat-containing protein 1	AGFG1		NaN	NaN	NaN	NaN	NaN		NaN	NaN	NaN	NaN	NaN	+	3.29018	0.000376471	8.01257	9.07968	8.01257	2				1	0.0043059	138.4	75.089	124.92	1.0495	2467600000	DRSSAIPDFRDPQKVKEFLQEKYEKKRWYVP	19.7175	21.8034	20.8655	NaN	NaN	NaN	NaN	NaN	NaN	28.8652	29.6413	27.9175
158	O95081	Arf-GAP domain and FG repeat-containing protein 2	AGFG2		NaN	NaN	NaN	NaN	NaN		NaN	NaN	NaN	NaN	NaN	+	2.60869	0.00213418	4.37936	5.87552	6.34022	3				1	2.89541e-22	163.78	139.3	161.04	0.49504	171320000	RWYVPPDQVKGPTYTKGSASTPVQGSIPEGK	21.8449	21.0187	19.7082	NaN	NaN	NaN	NaN	NaN	NaN	25.5757	25.1157	25.0186
132	O95081	Arf-GAP domain and FG repeat-containing protein 2	AGFG2		NaN	NaN	NaN	NaN	NaN		NaN	NaN	NaN	NaN	NaN	+	3.40726	0.000239401	8.30108	9.69407	6.34022	2				1	0.0043059	138.4	75.089	124.92	1.0495	2467600000	ARTSLVPDSRDPQKVKEFLQEKYEKKRWYVP	19.4307	20.7257	21.3644	NaN	NaN	NaN	NaN	NaN	NaN	28.8652	29.6413	27.9175
816	P35573	Glycogen debranching enzyme;4-alpha-glucanotransferase;Amylo-alpha-1,6-glucosidase	AGL		NaN	NaN	NaN	NaN	NaN	+	1.91073	0.0235807	3.90782	3.90373	3.95296		NaN	NaN	NaN	NaN	4.46685	3		+	+	0.999933	3.97146e-06	180.2	136.65	180.2	0.30496	85326000	DITVEIREHIQLNESKIVKQAGVATKGPNEY	19.1896	21.9235	21.1047	NaN	NaN	NaN	25.4289	24.1642	24.3481	NaN	NaN	NaN
269	P35573	Glycogen debranching enzyme;4-alpha-glucanotransferase;Amylo-alpha-1,6-glucosidase	AGL		NaN	NaN	NaN	NaN	NaN		NaN	NaN	NaN	NaN	3.95296	+	2.08383	0.00412579	4.30199	4.37137	4.46685	4		+	+	1	5.99301e-15	128.79	114.02	128.79	-0.64584	70913000	LWRFSCDVAEGKYKEKGIPALIENDHHMNSI	18.3359	20.2089	21.0638	NaN	NaN	NaN	NaN	NaN	NaN	24.4676	24.6003	23.4468
1351	P35573	Glycogen debranching enzyme;4-alpha-glucanotransferase;Amylo-alpha-1,6-glucosidase	AGL		NaN	NaN	NaN	NaN	NaN		NaN	NaN	NaN	NaN	3.95296	+	2.12238	0.00376109	4.63171	4.50459	4.46685	4		+	+	0.999981	6.86735e-08	113.53	101.74	113.53	-1.2345	167510000	EKLFHVSEDPSDLNEKHPNLVHKRGIYKDSY	19.579	21.2692	20.255	NaN	NaN	NaN	NaN	NaN	NaN	26.391	24.9429	23.6644
889	P35573	Glycogen debranching enzyme;4-alpha-glucanotransferase;Amylo-alpha-1,6-glucosidase	AGL		NaN	NaN	NaN	NaN	NaN	+	3.02462	0.00903371	3.9981	7.17124	3.95296		NaN	NaN	NaN	NaN	4.46685	3		+	+	1	5.00775e-08	106.63	98.343	90.084	1.7881	96652000	FKSGSLAVDNADPILKIPFASLASRLTLAEL	19.6601	21.0904	20.8622	NaN	NaN	NaN	24.3665	24.7469	24.4936	NaN	NaN	NaN
842	Q9UL18	Protein argonaute-1	AGO1		NaN	NaN	NaN	NaN	NaN	+	2.94959	0.0100784	4.03469	6.9202	3.83116		NaN	NaN	NaN	NaN	NaN	3				1	5.33303e-15	150.91	111.16	150.91	-0.81286	118690000	HISGQSNGRDPQALAKAVQVHQDTLRTMYFA	19.8507	21.0095	21.0757	NaN	NaN	NaN	25.203	24.2763	24.5608	NaN	NaN	NaN
400	Q9UL18	Protein argonaute-1	AGO1		NaN	NaN	NaN	NaN	NaN	+	1.45806	0.0405484	4.1726	2.92072	3.83116		NaN	NaN	NaN	NaN	NaN	3				1	4.81521e-06	193.87	162.6	54.023	-0.30984	305040000	SYNLDPYIQEFGIKVKDDMTEVTGRVLPAPI	18.9391	21.5179	22.5589	NaN	NaN	NaN	25.9219	23.6194	25.9924	NaN	NaN	NaN
246	Q9UL18	Protein argonaute-1	AGO1		NaN	NaN	NaN	NaN	NaN	+	1.58307	0.0329469	4.4967	3.20189	3.83116		NaN	NaN	NaN	NaN	NaN	3				1	0.000738117	80.706	62.249	42.958	0.53626	263270000	FMCEVLDIRNIDEQPKPLTDSQRVRFTKEIK	19.6429	23.4228	20.7978	NaN	NaN	NaN	26.8721	24.5587	25.9227	NaN	NaN	NaN
552	Q9UL18	Protein argonaute-1	AGO1		NaN	NaN	NaN	NaN	NaN	+	2.20917	0.0174872	5.32677	4.80234	3.83116		NaN	NaN	NaN	NaN	NaN	2				1	1.03997e-42	237.49	187.14	237.49	-0.66052	383720000	LLGMATQCVQVKNVVKTSPQTLSNLCLKINV	21.3471	19.8065	21.4821	NaN	NaN	NaN	27.902	25.5299	25.184	NaN	NaN	NaN
493	Q9UKV8	Protein argonaute-2	AGO2		NaN	NaN	NaN	NaN	NaN		1.31974	0.0592124	2.10591	2.48596	3.92307		NaN	NaN	NaN	NaN	4.72299	3				1	1.64699e-19	121.94	109.88	121.94	-1.7585	197040000	SRDAGMPIQGQPCFCKYAQGADSVEPMFRHL	21.8791	20.8144	22.4945	NaN	NaN	NaN	24.7736	22.826	23.9062	NaN	NaN	NaN
844	Q9UKV8	Protein argonaute-2	AGO2		NaN	NaN	NaN	NaN	NaN		NaN	NaN	NaN	NaN	3.92307	+	1.43361	0.0141319	5.02308	2.90417	4.72299	3				1	8.76801e-72	250.95	224.17	250.95	-0.43619	466400000	HTSGQSNGRDHQALAKAVQVHQDTLRTMYFA	19.468	20.6318	24.2272	NaN	NaN	NaN	NaN	NaN	NaN	26.3888	27.848	25.1594
91	Q9UKV8	Protein argonaute-2	AGO2		NaN	NaN	NaN	NaN	NaN	+	2.60892	0.0138868	3.54115	5.69537	3.92307		NaN	NaN	NaN	NaN	4.72299	3				1	0.00955674	99.375	65.562	81.191	0.20132	85310000	EHMVQHFKTQIFGDRKPVFDGRKNLYTAMPL	19.4991	20.9808	20.8531	NaN	NaN	NaN	24.3279	23.5806	24.0479	NaN	NaN	NaN
425	Q9UKV8	Protein argonaute-2	AGO2		NaN	NaN	NaN	NaN	NaN		NaN	NaN	NaN	NaN	3.92307	+	2.13736	0.00377205	4.08944	4.486	4.72299	3				1	1.73628e-07	120.7	103.56	105.14	-1.2838	313960000	GRVLQPPSILYGGRNKAIATPVQGVWDMRNK	18.4042	21.0604	19.8608	NaN	NaN	NaN	NaN	NaN	NaN	23.5965	24.3896	23.6075
440	Q9UKV8	Protein argonaute-2	AGO2		NaN	NaN	NaN	NaN	NaN		1.3245	0.054531	2.86206	2.57492	3.92307		NaN	NaN	NaN	NaN	4.72299	3				1	0.00393161	76.332	46.328	76.332	0.47087	134390000	KAIATPVQGVWDMRNKQFHTGIEIKVWAIAC	19.1178	21.4765	21.2735	NaN	NaN	NaN	22.4575	23.2436	24.7529	NaN	NaN	NaN
248	Q9UKV8	Protein argonaute-2	AGO2		NaN	NaN	NaN	NaN	NaN	+	1.80685	0.0247072	4.44809	3.70382	3.92307		NaN	NaN	NaN	NaN	4.72299	2				1	4.39027e-80	239.48	207.26	239.48	-0.068219	1219000000	FVCEVLDFKSIEEQQKPLTDSQRVKFTKEIK	24.4967	22.0161	21.7793	NaN	NaN	NaN	28.5521	26.6975	26.3868	NaN	NaN	NaN
726	Q9UKV8	Protein argonaute-2	AGO2		NaN	NaN	NaN	NaN	NaN	+	2.05349	0.0208363	6.01213	4.41923	3.92307	+	2.17714	0.00353329	5.05645	4.69069	4.72299	2				1	1.13723e-07	184.21	148.67	184.21	-0.18686	809970000	HHTRLFCTDKNERVGKSGNIPAGTTVDTKIT	19.3457	22.3686	20.9847	NaN	NaN	NaN	28.6773	25.7972	26.0601	26.299	26.5308	25.2395
494;491	Q9H9G7;Q9UL18	Protein argonaute-3;Protein argonaute-1	AGO3;AGO1		NaN	NaN	NaN	NaN	NaN	+	1.57944	0.0344481	3.43445	3.12535	3.83116		NaN	NaN	NaN	NaN	NaN	3			+	1	1.64699e-19	121.94	109.88	121.94	-1.7585	197040000	SKDAGMPIQGQPCFCKYAQGADSVEPMFRHL	19.3616	22.0301	19.8107	NaN	NaN	NaN	24.7736	22.826	23.9062	NaN	NaN	NaN
367;364	Q9H9G7;Q9UL18	Protein argonaute-3;Protein argonaute-1	AGO3;AGO1		NaN	NaN	NaN	NaN	NaN	+	1.77086	0.03453	1.52172	3.13015	3.83116		NaN	NaN	NaN	NaN	NaN	3			+	1	3.21618e-07	116.78	71.523	63.134	-0.88758	659410000	RCIKKLTDNQTSTMIKATARSAPDRQEEISR	21.1438	20.6878	20.8112	NaN	NaN	NaN	22.389	23.0353	21.7838	NaN	NaN	NaN
336;335;333	Q9H9G7;Q9UKV8;Q9UL18	Protein argonaute-3;Protein argonaute-2;Protein argonaute-1	AGO3;AGO2;AGO1		NaN	NaN	NaN	NaN	NaN	+	2.74684	0.01079	4.56911	6.3584	3.87712		NaN	NaN	NaN	NaN	4.72299	5			+	1	3.30959e-31	125.82	113.94	53.262	-0.36651	137040000	LKYPHLPCLQVGQEQKHTYLPLEVCNIVAGQ;LRYPHLPCLQVGQEQKHTYLPLEVCNIVAGQ	19.807	20.1596	20.9327	NaN	NaN	NaN	25.0232	25.6853	23.8981	NaN	NaN	NaN
183	Q9NUQ2	1-acyl-sn-glycerol-3-phosphate acyltransferase epsilon	AGPAT5		NaN	NaN	NaN	NaN	NaN		NaN	NaN	NaN	NaN	NaN	+	1.32725	0.0188708	3.35903	2.61498	3.35903	3		+		1	1.15178e-10	118.32	84.039	99.929	-0.76305	122110000	LVIFPEGTRYNPEQTKVLSASQAFAAQRGLA	19.9842	23.7164	20.5404	NaN	NaN	NaN	NaN	NaN	NaN	25.2271	24.5315	24.5595
93	Q86UL3	Glycerol-3-phosphate acyltransferase 4	AGPAT6		NaN	NaN	NaN	NaN	NaN		NaN	NaN	NaN	NaN	NaN		0.717621	0.114868	2.60328	1.48035	2.60328	2		+	+	1	0.000408364	163.34	116.88	115.18	0.88635	124930000	NGIIAKDPTSLEEEIKEIRRSGSSKALDNTP	18.8262	22.6467	22.5605	NaN	NaN	NaN	NaN	NaN	NaN	21.7948	25.158	24.8904
640	O00116	Alkyldihydroxyacetonephosphate synthase, peroxisomal	AGPS	+	1.96695	0.0034264	-5.13906	-4.14094	-4.31201		0.399196	0.471813	-1.25952	-0.877753	1.80531		0.179456	0.732727	0.407403	0.422996	3.16664	2			+	0.981815	3.04267e-06	116.54	89.866	116.54	-0.80084	310490000	QWLKESISDVGFGMLKSVKEYVDPNNIFGNR	23.152	25.7549	25.5132	20.8751	19.9267	18.2012	21.5527	25.0871	24.0017	24.7581	25.5467	25.3375
643	O00116	Alkyldihydroxyacetonephosphate synthase, peroxisomal	AGPS		NaN	NaN	NaN	NaN	-4.31201	+	2.73036	0.0114032	4.12621	6.21151	1.80531	+	2.65304	0.00206601	4.71696	6.07558	3.16664	3			+	1	1.93042e-06	162.37	152.09	45.614	-0.349	250370000	KESISDVGFGMLKSVKEYVDPNNIFGNRNLL	20.4845	21.2485	20.1744	NaN	NaN	NaN	25.6112	23.7215	24.4752	25.1541	26.3851	24.9973
147	O00116	Alkyldihydroxyacetonephosphate synthase, peroxisomal	AGPS		NaN	NaN	NaN	NaN	-4.31201		0.70772	0.205243	3.48599	1.48427	1.80531		0.911163	0.0582052	4.10527	1.86325	3.16664	3			+	1	3.4393e-54	208.12	198.91	208.12	0.16484	944680000	IQNTLGVNVEHKTTSKASLNPSDTPPSVVNE	19.374	25.9923	21.6614	NaN	NaN	NaN	28.1344	25.3725	24.2581	24.8444	27.4025	26.8171
116	O00116	Alkyldihydroxyacetonephosphate synthase, peroxisomal	AGPS		NaN	NaN	NaN	NaN	-4.31201		NaN	NaN	NaN	NaN	1.80531	+	1.63952	0.00914492	4.67233	3.33502	3.16664	3			+	1	8.99131e-51	265.49	160.24	126.71	-0.72319	2521700000	SKFIFNKKGQIELTGKRYPLSGMGLPTFKEW	25.747	23.7761	21.278	NaN	NaN	NaN	NaN	NaN	NaN	28.3498	27.9947	28.4736
389	O00116	Alkyldihydroxyacetonephosphate synthase, peroxisomal	AGPS		NaN	NaN	NaN	NaN	-4.31201	+	2.39082	0.0160804	3.42339	5.05067	1.80531		NaN	NaN	NaN	NaN	3.16664	4			+	1	1.59252e-27	137.16	126.55	104.33	-1.3266	63769000	ITEATIKIRPVPEYQKYGSVAFPNFEQGVAC	19.9971	21.0389	21.3648	NaN	NaN	NaN	24.9986	23.6339	24.0385	NaN	NaN	NaN
108	O00116	Alkyldihydroxyacetonephosphate synthase, peroxisomal	AGPS	+	1.14039	0.0258451	-3.48496	-2.26715	-4.31201		0.267669	0.625634	-0.749525	-0.61448	1.80531		0.244255	0.603325	1.26969	0.589614	3.16664	3			+	1	2.17696e-07	210.6	128.36	126.71	-0.72319	1633500000	WNGWGYNDSKFIFNKKGQIELTGKRYPLSGM	24.7039	26.931	24.6398	19.6586	23.8491	22.3121	23.1047	25.918	25.0034	28.9338	22.8942	28.2558
628	O00116	Alkyldihydroxyacetonephosphate synthase, peroxisomal	AGPS		NaN	NaN	NaN	NaN	-4.31201		NaN	NaN	NaN	NaN	1.80531	+	2.15076	0.0037273	4.55373	4.57241	3.16664	3			+	1	0.000341523	85.006	76.075	85.006	0.55101	73094000	LSHHHGVGKLRKQWLKESISDVGFGMLKSVK	18.3773	20.9889	19.6193	NaN	NaN	NaN	NaN	NaN	NaN	23.6175	25.1728	23.8564
482	O00116	Alkyldihydroxyacetonephosphate synthase, peroxisomal	AGPS		NaN	NaN	NaN	NaN	-4.31201		NaN	NaN	NaN	NaN	1.80531		0.725177	0.118169	1.92356	1.46379	3.16664	3			+	1	4.7043e-08	154.65	124.74	154.65	0.70602	1251400000	TLLFEGDREKVLQHEKQVYDIAAKFGGLAAG	24.595	24.9542	22.0733	NaN	NaN	NaN	NaN	NaN	NaN	27.2205	24.4235	25.749
102	O00116	Alkyldihydroxyacetonephosphate synthase, peroxisomal	AGPS		NaN	NaN	NaN	NaN	-4.31201		NaN	NaN	NaN	NaN	1.80531	+	3.10834	0.00113143	3.68422	7.35424	3.16664	3			+	0.995779	0.000406435	84.753	72.588	68.168	-0.28514	50867000	RQEVMKWNGWGYNDSKFIFNKKGQIELTGKR	19.7087	20.3073	20.8796	NaN	NaN	NaN	NaN	NaN	NaN	24.376	23.9398	23.6326
75	P01019	Angiotensinogen;Angiotensin-1;Angiotensin-2;Angiotensin-3;Angiotensin-4;Angiotensin 1-9;Angiotensin 1-7;Angiotensin 1-5;Angiotensin 1-4	AGT		NaN	NaN	NaN	NaN	NaN		1.15743	0.0773987	2.34816	2.2278	2.34816		NaN	NaN	NaN	NaN	NaN	3				0.999907	1.62577e-11	123.55	110.36	123.55	-3.6817	46579000	GKPKDPTFIPAPIQAKTSPVDEKALQDQLVL	20.2788	21.5754	21.1993	NaN	NaN	NaN	24.9917	22.0024	23.1039	NaN	NaN	NaN
1181	Q8WYP5	Protein ELYS	AHCTF1		NaN	NaN	NaN	NaN	-0.0432542		NaN	NaN	NaN	NaN	1.53322	+	2.47498	0.00288685	4.14594	5.42801	3.45238	3			+	0.562325	0.000260051	89.541	80.135	64.842	1.3218	122610000	RASELHLLETPLVVKKAKSLAMSVTTSGFSE	19.8343	21.6048	21.9567	NaN	NaN	NaN	NaN	NaN	NaN	25.2261	25.4653	25.1422
1361	Q8WYP5	Protein ELYS	AHCTF1		NaN	NaN	NaN	NaN	-0.0432542		NaN	NaN	NaN	NaN	1.53322	+	0.990218	0.0472282	3.25329	1.98311	3.45238	2			+	1	0.000127396	98.676	77.819	98.676	-0.65705	116310000	ALTTNVTEQTEKDGDKDVFASEVTPSDLQKQ	18.9754	21.2357	24.0815	NaN	NaN	NaN	NaN	NaN	NaN	24.9273	23.8356	25.2896
1375	Q8WYP5	Protein ELYS	AHCTF1		NaN	NaN	NaN	NaN	-0.0432542		NaN	NaN	NaN	NaN	1.53322	+	1.21339	0.0232981	4.36902	2.43817	3.45238	3			+	1	7.94225e-81	233.28	217.97	233.28	-0.56982	130810000	DKDVFASEVTPSDLQKQMGNLEDAETKDLLV	17.9843	23.3336	20.0867	NaN	NaN	NaN	NaN	NaN	NaN	23.8632	26.1074	24.5411
1069	Q8WYP5	Protein ELYS	AHCTF1		0.00689478	0.987216	-0.0432542	-0.02003	-0.0432542		0.306448	0.565039	1.53322	0.716976	1.53322		0.709265	0.114854	3.15216	1.48034	3.45238	3			+	1	3.90594e-26	168.64	149.85	135.21	-0.16167	767820000	FINNVLSKIGEVWASKEPINSTTPFNSSKIE	19.9263	26.3634	25.5833	23.8529	24.562	23.3284	25.1357	25.4947	25.8424	27.1563	27.1965	26.9767
1989	Q8WYP5	Protein ELYS	AHCTF1		NaN	NaN	NaN	NaN	-0.0432542		NaN	NaN	NaN	NaN	1.53322	+	1.05972	0.0395628	3.01763	2.09829	3.45238	2			+	0.999206	0.000264628	128.81	85.003	128.81	-0.22742	102660000	RGRPRKINPSEDVGSKAVKEERSPKKKEAPS	19.2813	23.8893	21.6247	NaN	NaN	NaN	NaN	NaN	NaN	24.4058	24.8937	24.5487
1251	Q8WYP5	Protein ELYS	AHCTF1		NaN	NaN	NaN	NaN	-0.0432542		NaN	NaN	NaN	NaN	1.53322		0.744735	0.103903	2.77622	1.533	3.45238	3			+	0.999948	0.000611062	73.809	60.772	73.809	0.76973	87833000	EDVHPKWIPGAADDSKLEVFTTPKKCAVPVE	18.141	23.5301	21.6811	NaN	NaN	NaN	NaN	NaN	NaN	22.5861	24.5126	24.5822
389	P23526	Adenosylhomocysteinase	AHCY		NaN	NaN	NaN	NaN	-3.49516	+	1.68854	0.0289501	4.04373	3.40606	1.7678	+	3.30817	0.000773639	4.21694	8.31035	1.27821	2		+	+	1	1.99879e-05	188.29	142.92	188.29	0.69889	780900000	THPDKYPVGVHFLPKKLDEAVAEAHLGKLNV	23.0948	21.4497	22.3633	NaN	NaN	NaN	27.4665	24.5557	26.3561	27.2999	26.4959	26.4234
405	P23526	Adenosylhomocysteinase	AHCY	+	2.21714	0.00273031	-4.75932	-4.77322	-3.49516		0.420161	0.463532	-0.944887	-0.892653	1.7678		0.107199	0.84644	-0.238684	-0.264112	1.27821	2		+	+	1	0.0124946	152.34	37.907	149.48	0.48077	347700000	LDEAVAEAHLGKLNVKLTKLTEKQAQYLGMS	22.4993	23.1658	24.815	19.7951	18.5894	17.8177	21.3064	22.7474	23.5916	23.6843	22.4247	23.655
186	P23526	Adenosylhomocysteinase	AHCY		0.34191	0.387931	-2.54057	-0.80025	-3.49516		0.477684	0.402552	1.15047	1.0044	1.7678		0.60337	0.230549	0.673349	1.12242	1.27821	2		+	+	0.99801	1.43385e-120	286.19	265.32	286.19	0.0071866	2320100000	GILKVPAINVNDSVTKSKFDNLYGCRESLID	26.9801	26.9023	25.7175	26.9912	27.0889	17.8981	29.5426	26.3224	27.1862	26.996	27.7764	26.8474
188	P23526	Adenosylhomocysteinase	AHCY		0.511247	0.197274	-3.18558	-1.12548	-3.49516		0.41457	0.501604	0.54661	0.827079	1.7678		0.927269	0.0595042	-2.74867	-1.85062	1.27821	3		+	+	1	1.15346e-39	249.69	221.86	54.198	0.60435	939180000	LKVPAINVNDSVTKSKFDNLYGCRESLIDGI	25.6626	26.9976	25.8023	24.7708	26.471	17.6639	26.5815	26.1321	27.3887	21.4662	25.9236	22.8267
318	P23526	Adenosylhomocysteinase	AHCY		NaN	NaN	NaN	NaN	-3.49516	+	2.19355	0.0196904	4.04308	4.62731	1.7678	+	3.0312	0.00112394	4.48813	7.33869	1.27821	4		+	+	0.998907	4.16228e-10	117.26	108.2	98.759	-1.0425	192790000	DVEIDVKWLNENAVEKVNIKPQVDRYRLKNG	20.2422	21.4549	20.1853	NaN	NaN	NaN	25.3303	24.4516	25.3446	24.77	24.9675	24.4942
40	O43865	Putative adenosylhomocysteinase 2	AHCYL1		NaN	NaN	NaN	NaN	NaN		NaN	NaN	NaN	NaN	NaN	+	1.26624	0.0203142	4.47751	2.54524	4.58318	2			+	1	1.72971e-62	247.88	222.54	247.88	0.80797	365970000	AEKYSFMATVTKAPKKQIQFADDMQEFTKFP	19.2892	23.2908	20.9365	NaN	NaN	NaN	NaN	NaN	NaN	23.494	27.581	25.8741
111;192	O43865;Q96HN2	Putative adenosylhomocysteinase 2;Putative adenosylhomocysteinase 3	AHCYL1;AHCYL2		NaN	NaN	NaN	NaN	NaN		NaN	NaN	NaN	NaN	NaN	+	1.71112	0.00791702	4.68885	3.49736	4.58318	3			+	1	0.00175677	127.56	78.029	116.05	-0.26815	267140000	QKNSKGSSDFCVKNIKQAEFGRREIEIAEQE;QTNSKGSSNFCVKNIKQAEFGRREIEIAEQD	19.7539	23.4788	20.2417	NaN	NaN	NaN	NaN	NaN	NaN	25.9662	26.5006	25.0741
894	Q5TGY3	AT-hook DNA-binding motif-containing protein 1	AHDC1		NaN	NaN	NaN	NaN	NaN		NaN	NaN	NaN	NaN	NaN	+	1.35773	0.0183765	2.93454	2.64365	4.40347	3			+	1	5.3805e-19	116.34	105.8	116.34	0.12196	50317000	LPAQRGLATFPSRGAKASPVAVGSSGAGADP	19.1492	22.0881	21.5247	NaN	NaN	NaN	NaN	NaN	NaN	23.7928	24.6767	23.0961
1238	Q5TGY3	AT-hook DNA-binding motif-containing protein 1	AHDC1		NaN	NaN	NaN	NaN	NaN		NaN	NaN	NaN	NaN	NaN	+	2.8163	0.00177809	4.34165	6.54403	4.40347	4			+	1	1.67073e-16	124.17	111.73	124.17	-0.18358	142680000	VLFQSSSKPGRGRRKKVDLFEASHLGFPTSA	20.4866	20.5901	21.8785	NaN	NaN	NaN	NaN	NaN	NaN	24.8437	25.1486	25.9879
609	Q5TGY3	AT-hook DNA-binding motif-containing protein 1	AHDC1		NaN	NaN	NaN	NaN	NaN		NaN	NaN	NaN	NaN	NaN	+	2.59733	0.00209971	5.93423	6.0514	4.40347	3			+	1	1.08126e-36	148.95	135.89	148.95	0.55084	264780000	LASPQPSYAADANDSKAEYSDVLAKLAFLNR	18.6256	21.3891	21.0391	NaN	NaN	NaN	NaN	NaN	NaN	26.4983	26.01	26.3482
999	Q8N157	Jouberin	AHI1		NaN	NaN	NaN	NaN	NaN	+	1.50013	0.038023	3.91439	2.99405	3.91439		NaN	NaN	NaN	NaN	NaN	3				1	0.000177813	88.471	69.184	88.471	1.5208	116050000	ETVTEVIRSCAAKVNKNLSFTSPPAVSSQQS	18.4583	21.7492	20.5663	NaN	NaN	NaN	25.6228	23.3178	23.5765	NaN	NaN	NaN
2801	Q09666	Neuroblast differentiation-associated protein AHNAK	AHNAK	+	2.16644	0.00293333	-4.50078	-4.60885	-6.09469	+	1.43478	0.048705	-2.18043	-2.70273	-1.70909		0.372075	0.440779	-0.73564	-0.792632	-0.114128	3			+	1	1.78667e-14	115.88	105.62	115.88	-1.1594	41648000	VDVNLPKADIDVSGPKVDVECPDVNIEGPEG	21.8281	23.9767	23.7741	19.1562	17.6023	19.3181	21.1452	21.2252	20.6674	21.5451	22.7533	23.0736
1305	Q09666	Neuroblast differentiation-associated protein AHNAK	AHNAK		NaN	NaN	NaN	NaN	-6.09469		NaN	NaN	NaN	NaN	-1.70909	+	1.20275	0.0234497	4.9953	2.43439	-0.114128	3			+	0.987715	7.65188e-16	156.22	139	74.147	-0.40446	542320000	VDVEVPDVSLEGPEGKLKGPKFKMPEMHFKA	18.8429	21.3243	25.4624	NaN	NaN	NaN	NaN	NaN	NaN	26.323	26.9994	27.2931
1161	Q09666	Neuroblast differentiation-associated protein AHNAK	AHNAK	+	2.25459	0.00292174	-2.60989	-4.49772	-6.09469		0.507801	0.437544	0.499492	0.941325	-1.70909	+	1.26263	0.0348196	1.13292	2.17426	-0.114128	3			+	1	6.99313e-07	94.899	87.002	94.899	0.11839	33611000	VDVNLPKADVVVSGPKVDIEAPDVSLEGPEG	21.1074	22.1233	21.538	19.3233	19.3939	18.2219	21.9811	21.6068	22.6793	22.9044	22.1345	23.1286
252	Q09666	Neuroblast differentiation-associated protein AHNAK	AHNAK	+	3.41852	0	-8.20673	-9.73807	-6.09469		0.938787	0.124215	-2.3726	-1.85083	-1.70909		0.508163	0.303835	0.661893	0.987478	-0.114128	3			+	0.999992	7.82415e-16	128.74	116.47	128.74	0.20529	702230000	QGAGHSKLQVTMPGIKVGGSGVNVNAKGLDL	25.2471	26.7162	26.3997	18.5482	16.7279	18.4667	25.4153	24.1434	21.6865	27.3253	26.1152	26.9082
1033	Q09666	Neuroblast differentiation-associated protein AHNAK	AHNAK	+	2.53589	0.00135484	-6.68221	-5.91301	-6.09469		0.37877	0.486338	-1.56343	-0.852815	-1.70909		0.30199	0.585891	-0.343283	-0.610615	-0.114128	3			+	1	4.40468e-20	126.46	112.73	126.46	-0.93225	308410000	FDVNLSKANVDISAPKVDTNAPDLSLEGPEG	24.6134	25.8277	24.8478	20.1368	18.2892	16.8162	26.4685	23.5259	20.6042	24.6079	24.3671	25.2839
1125	Q09666	Neuroblast differentiation-associated protein AHNAK	AHNAK		NaN	NaN	NaN	NaN	-6.09469		NaN	NaN	NaN	NaN	-1.70909	+	1.19946	0.0298451	2.19129	2.28577	-0.114128	3			+	0.982329	0.000725221	72.583	49.446	42.044	1.0434	77256000	IKAPDVEGQGLDWSLKIPKMKMPKFSMPSLK	22.3155	22.5645	20.7055	NaN	NaN	NaN	NaN	NaN	NaN	22.8343	24.3809	24.9442
4038	Q09666	Neuroblast differentiation-associated protein AHNAK	AHNAK	+	2.9605	0.00027907	-5.58261	-7.30741	-6.09469		0.628797	0.265257	-2.03675	-1.30689	-1.70909		0.485608	0.329154	0.625137	0.947054	-0.114128	2			+	0.999222	0.00552545	115.7	40.003	115.7	-0.39033	247760000	LPKMEGDLKAPEVDIKGPKVDIDAPDVDVHG	25.0811	24.8411	23.3065	19.1436	19.2346	18.1026	24.8097	22.1546	20.154	24.9554	24.9774	25.1712
4936	Q09666	Neuroblast differentiation-associated protein AHNAK	AHNAK	+	2.34638	0.00174927	-6.95799	-5.3204	-6.09469		0.367417	0.510912	-1.03776	-0.810206	-1.70909		0.579385	0.200167	-1.4198	-1.19109	-0.114128	3			+	1	1.7811e-08	121.45	95.975	120.24	-0.0033937	558410000	VDLHLKAPKIGFSGPKLEGGEVDLKGPKVEA	25.0495	27.8528	24.8275	19.1491	20.0797	17.627	25.9755	24.9739	23.6671	23.7789	24.2501	25.4414
4848	Q09666	Neuroblast differentiation-associated protein AHNAK	AHNAK	+	1.87182	0.00439188	-4.96457	-3.89289	-6.09469		1.26887	0.0624223	-2.46659	-2.43727	-1.70909		0.379404	0.416812	-0.946779	-0.824633	-0.114128	2			+	1	5.21137e-05	119.39	87.543	119.39	-2.15	112900000	KGPKFKMPEINIKAPKISIPDVDLDLKGPKV	23.8542	25.3953	22.7952	20.8508	18.2063	18.0939	22.0828	20.525	22.0372	21.9269	22.858	24.4194
2578	Q09666	Neuroblast differentiation-associated protein AHNAK	AHNAK		NaN	NaN	NaN	NaN	-6.09469		NaN	NaN	NaN	NaN	-1.70909		0.179642	0.708613	1.26699	0.455452	-0.114128	2			+	1	0.000164921	158.01	122.17	158.01	2.8046	426900000	KGPKLKMPEMNIKAPKISMPDFDLHLKGPKV	18.6178	26.8764	25.249	NaN	NaN	NaN	NaN	NaN	NaN	24.7673	23.3283	26.4486
1333	Q09666	Neuroblast differentiation-associated protein AHNAK	AHNAK		NaN	NaN	NaN	NaN	-6.09469		NaN	NaN	NaN	NaN	-1.70909		0.721882	0.111595	2.89933	1.49648	-0.114128	3			+	0.994021	8.50741e-05	104.41	90.664	104.41	-0.57311	192840000	FKAPKISMPDVDLNLKGPKLKGDVDVSLPEV	19.1814	21.6861	25.2551	NaN	NaN	NaN	NaN	NaN	NaN	24.2613	25.9622	24.5971
3330	Q09666	Neuroblast differentiation-associated protein AHNAK	AHNAK		0.711264	0.0925122	-4.08296	-1.49998	-6.09469		0.157362	0.76149	1.14605	0.405177	-1.70909		0.0958323	0.849456	-0.759156	-0.258815	-0.114128	2			+	1	4.9683e-14	134.68	119.99	117.27	1.085	486760000	GPKLEGDIKAPSLDIKGPEVDVSGPKLNIEG	26.6064	27.0187	18.9796	19.9185	20.5354	19.902	26.9136	24.5932	24.536	25.5889	22.7315	22.0069
3340	Q09666	Neuroblast differentiation-associated protein AHNAK	AHNAK		NaN	NaN	NaN	NaN	-6.09469		0.270769	0.609169	1.22959	0.640816	-1.70909		NaN	NaN	NaN	NaN	-0.114128	2			+	1	9.96024e-23	210.64	186.38	198.29	0.42954	222640000	PSLDIKGPEVDVSGPKLNIEGKSKKSRFKLP	25.5642	22.873	20.8812	NaN	NaN	NaN	26.4861	24.2262	22.2948	NaN	NaN	NaN
181	Q09666	Neuroblast differentiation-associated protein AHNAK	AHNAK	+	2.0434	0.00305263	-4.65637	-4.30062	-6.09469		0.457424	0.422355	1.10258	0.967254	-1.70909	+	2.12776	0.00375515	4.18841	4.47266	-0.114128	2			+	0.999124	0.000257924	163.64	124.33	123.11	0.95505	1919600000	GREGAKDIDISSPEFKIKIPRHELTEISNVD	22.0308	23.4812	24.3892	18.9393	19.6867	17.3061	25.8247	23.1325	24.2518	26.5862	28.2101	27.6701
183	Q09666	Neuroblast differentiation-associated protein AHNAK	AHNAK		NaN	NaN	NaN	NaN	-6.09469		NaN	NaN	NaN	NaN	-1.70909		0.632342	0.145821	3.45714	1.34865	-0.114128	2			+	0.694488	0.000453429	107.79	78.832	107.79	0.64002	745190000	EGAKDIDISSPEFKIKIPRHELTEISNVDVE	19.1642	24.3735	24.5675	NaN	NaN	NaN	NaN	NaN	NaN	23.036	26.4971	28.9434
5629	Q09666	Neuroblast differentiation-associated protein AHNAK	AHNAK	+	2.91355	0.000294479	-7.9889	-7.41458	-6.09469		0.537991	0.341107	-1.48093	-1.12647	-1.70909	+	1.29252	0.0256995	-1.74121	-2.38038	-0.114128	3			+	1	8.08236e-71	188.36	174.62	188.36	0.3569	805610000	AGGLHFSGPKVEGGVKGGQIGLQAPGLSVSG	26.5356	27.8186	26.2629	20.3773	18.8454	17.4277	27.5619	23.8558	24.7566	25.1683	25.8233	24.4018
4985	Q09666	Neuroblast differentiation-associated protein AHNAK	AHNAK	+	1.98017	0.00317201	-5.56651	-4.20085	-6.09469		0.260891	0.626427	-0.979303	-0.613647	-1.70909		0.706604	0.127331	-1.75457	-1.42258	-0.114128	2			+	0.999919	0.0188899	103.35	82.065	103.35	-0.55371	189980000	VKIPKFKKPKFGFGAKSPKADIKSPSLDVTV	24.8244	25.5928	22.4878	20.319	18.0203	17.8662	25.6276	22.5046	21.8348	21.648	22.2016	23.7917
5137	Q09666	Neuroblast differentiation-associated protein AHNAK	AHNAK	+	1.10815	0.0261533	-5.5786	-2.26103	-6.09469		0.328387	0.537496	-1.81349	-0.76452	-1.70909		0.497236	0.247068	-2.39531	-1.08739	-0.114128	4			+	0.856127	1.20154e-52	161.51	156.99	68.689	1.2139	230230000	LELSLPAIHVEGLDIKAKAPKVKMPDVDISV	20.5384	27.2248	25.4192	19.1049	20.8581	16.4836	21.9722	24.686	21.0838	20.687	22.753	22.5565
1184	Q09666	Neuroblast differentiation-associated protein AHNAK	AHNAK	+	1.53879	0.0081655	-5.7906	-3.15503	-6.09469		0.543432	0.324833	-2.07955	-1.1612	-1.70909		0.27922	0.546825	-1.32278	-0.65961	-0.114128	2			+	1	0.0180254	90.709	66.754	90.709	-0.72925	218000000	VSLEGPEGKLKGPKFKMPEMHFKTPKISMPD	20.8556	26.1615	25.3719	19.0938	18.6032	17.3201	22.5346	22.2611	21.3546	21.5002	22.2705	24.65
807	Q09666	Neuroblast differentiation-associated protein AHNAK	AHNAK		NaN	NaN	NaN	NaN	-6.09469		NaN	NaN	NaN	NaN	-1.70909		0.17731	0.714908	1.03954	0.446929	-0.114128	3			+	1	0.00905245	76.1	58.236	76.1	-0.29832	365320000	VSIEEPEGKLKGPKFKMPEMNIKVPKISMPD	19.9679	26.1024	26.9925	NaN	NaN	NaN	NaN	NaN	NaN	25.1094	25.1169	25.9551
942	Q09666	Neuroblast differentiation-associated protein AHNAK	AHNAK	+	2.12518	0.00283162	-6.98735	-4.66522	-6.09469		0.790915	0.168415	-3.37022	-1.63029	-1.70909	+	1.18658	0.0331598	-1.78094	-2.21072	-0.114128	2			+	0.999994	0.00356198	143.7	126.59	131.22	-0.70499	3156500000	GKLKGPKFKMPEMNIKAPKISMPDVDLHMKG	27.7999	26.0914	28.1242	20.4498	22.4607	18.1428	27.479	23.2961	21.1296	25.1263	25.3714	26.1749
3363	Q09666	Neuroblast differentiation-associated protein AHNAK	AHNAK		NaN	NaN	NaN	NaN	-6.09469		0.0917235	0.858731	0.637044	0.24735	-1.70909		NaN	NaN	NaN	NaN	-0.114128	2			+	1	4.30986e-113	277.24	242.48	277.24	0.11346	1847700000	KKSRFKLPKFNFSGSKVQTPEVDVKGKKPDI	28.6137	29.0312	21.8937	NaN	NaN	NaN	28.9148	26.3064	26.2286	NaN	NaN	NaN
3372	Q09666	Neuroblast differentiation-associated protein AHNAK	AHNAK		NaN	NaN	NaN	NaN	-6.09469		NaN	NaN	NaN	NaN	-1.70909		0.109322	0.831037	0.595569	0.287736	-0.114128	3			+	0.98688	0.000477958	131.44	76.828	110.08	0.035579	347490000	FNFSGSKVQTPEVDVKGKKPDIDITGPKVDI	26.2982	25.2867	20.0058	NaN	NaN	NaN	NaN	NaN	NaN	23.9213	24.6476	24.8085
891	Q09666	Neuroblast differentiation-associated protein AHNAK	AHNAK	+	3.15325	0.000391837	-5.98518	-8.15267	-6.09469		0.754949	0.19341	-2.11071	-1.52399	-1.70909		0.350537	0.434998	-1.5176	-0.799638	-0.114128	3			+	1	3.80436e-05	96.143	88.28	91.317	-0.46434	613600000	KMPKMKMPKFSMPGFKAEGPEVDVNLPKADV	25.3486	25.9735	27.2672	19.6355	20.5144	20.4838	25.6794	21.8428	24.735	21.2756	26.1505	26.6103
3036	Q09666	Neuroblast differentiation-associated protein AHNAK	AHNAK		NaN	NaN	NaN	NaN	-6.09469		0.135904	0.796955	0.611084	0.347379	-1.70909		NaN	NaN	NaN	NaN	-0.114128	3			+	1	0.000122215	91.475	82.105	91.475	-0.81106	914270000	KMPKVKMPKFSMPGFKGEGPDVDVNLPKADL	24.911	23.7288	21.4676	NaN	NaN	NaN	26.6115	22.7292	22.6	NaN	NaN	NaN
4794	Q09666	Neuroblast differentiation-associated protein AHNAK	AHNAK	+	2.21946	0.00244641	-6.436	-4.90804	-6.09469		0.89987	0.136853	-2.34288	-1.78243	-1.70909		0.725856	0.12775	-1.36828	-1.421	-0.114128	3			+	1	2.99118e-05	98.165	89.118	98.165	-1.0848	236290000	KMPKVKMPKFSMPGFKGEGPDVDVSLPKADI	24.2646	24.9732	26.2108	18.721	20.5623	16.8573	24.911	22.1192	21.3897	24.2183	22.5043	24.6211
1405	Q09666	Neuroblast differentiation-associated protein AHNAK	AHNAK	+	2.53268	0.0015646	-6.48118	-5.88615	-6.09469		0.592284	0.291216	-1.98025	-1.2422	-1.70909		0.0486079	0.928914	-0.119188	-0.126703	-0.114128	2			+	0.995744	0.00169788	92.538	78.332	92.538	0.33071	329400000	FSMPGFKGEGPEVDVKLPKADVDVSGPKMDA	25.8945	25.9511	23.4039	19.6644	17.8602	18.2815	25.51	22.3855	21.4133	24.9027	24.9527	25.0366
2269	Q09666	Neuroblast differentiation-associated protein AHNAK	AHNAK		NaN	NaN	NaN	NaN	-6.09469		NaN	NaN	NaN	NaN	-1.70909	+	1.26788	0.0228097	2.67265	2.45416	-0.114128	3			+	0.999583	0.000697057	61.703	45.607	61.703	0.013524	28286000	PGFKGEGPEVDVNLPKADVDVSGPKVDVEVP	18.5815	21.1191	21.578	NaN	NaN	NaN	NaN	NaN	NaN	23.4817	22.4386	23.3762
1012	Q09666	Neuroblast differentiation-associated protein AHNAK	AHNAK		NaN	NaN	NaN	NaN	-6.09469		NaN	NaN	NaN	NaN	-1.70909		0.471977	0.283854	1.62863	1.02089	-0.114128	3			+	0.999998	0.000227427	85.937	74.516	73.76	0.15942	117190000	KMPKIKMPKFSMPSLKGEGPEFDVNLSKANV	21.3964	20.9608	25.612	NaN	NaN	NaN	NaN	NaN	NaN	24.6286	23.971	24.2555
1140	Q09666	Neuroblast differentiation-associated protein AHNAK	AHNAK		NaN	NaN	NaN	NaN	-6.09469		NaN	NaN	NaN	NaN	-1.70909		0.393124	0.368021	2.0904	0.891493	-0.114128	3			+	0.999999	0.0004438	76.704	66.947	74.662	0.92167	108660000	KIPKMKMPKFSMPSLKGEGPEVDVNLPKADV	17.7592	23.8983	24.8066	NaN	NaN	NaN	NaN	NaN	NaN	24.8709	23.5753	24.2891
763	Q09666	Neuroblast differentiation-associated protein AHNAK	AHNAK	+	2.70186	0.00140564	-5.73451	-6.38572	-6.09469	+	2.47113	0.0174661	-2.21702	-4.8638	-1.70909		0.274296	0.569275	-0.833498	-0.631825	-0.114128	3			+	1	0.000227427	85.937	75.941	85.937	1.8465	134990000	KMPKMKMPKFSVPGFKAEGPEVDVNLPKADV	24.1344	24.2971	24.8864	19.4344	19.5039	17.1761	22.7483	22.0849	21.8337	21.251	24.4041	25.1623
3488	Q09666	Neuroblast differentiation-associated protein AHNAK	AHNAK		NaN	NaN	NaN	NaN	-6.09469	+	1.88527	0.0240379	3.63477	3.81542	-1.70909		NaN	NaN	NaN	NaN	-0.114128	2			+	1	1.43022e-16	186.68	163.45	186.68	0.55426	155650000	KMPKMKMPKFSVSGLKAEGPDVAVDLPKGDI	20.3397	21.0919	20.8682	NaN	NaN	NaN	26.0423	23.4695	23.6923	NaN	NaN	NaN
4873	Q09666	Neuroblast differentiation-associated protein AHNAK	AHNAK	+	1.58174	0.00850794	-3.08779	-3.09841	-6.09469		1.15321	0.0890603	-1.51444	-2.11052	-1.70909	+	1.16607	0.0426543	-1.18382	-2.05034	-0.114128	2			+	0.999702	0.00213469	96.604	86.416	96.604	-0.32904	22761000	LKGPKVKGDFDVSVPKVEGTLKGPEVDLKGP	23.1524	22.0114	23.1348	21.0836	19.6851	18.2664	21.0998	20.4913	22.1641	21.229	21.3557	22.1623
530	Q09666	Neuroblast differentiation-associated protein AHNAK	AHNAK	+	3.17187	0.000440367	-7.63055	-8.48281	-6.09469		0.530388	0.336478	-2.03867	-1.13713	-1.70909		0.347313	0.508407	-0.453634	-0.706947	-0.114128	3			+	0.99995	5.64105e-16	139.67	115.26	139.67	-1.0808	548260000	KGDIKVSAPGVQGDVKGPQVALKGSRVDIET	25.6033	27.1406	25.4551	19.6151	17.7858	17.9065	26.9669	23.6747	21.4415	25.5042	25.6858	25.6482
663	Q09666	Neuroblast differentiation-associated protein AHNAK	AHNAK		NaN	NaN	NaN	NaN	-6.09469		NaN	NaN	NaN	NaN	-1.70909		0.104661	0.842418	0.388739	0.27033	-0.114128	3			+	1	9.24577e-15	120	105.98	120	0.71887	128660000	VHMTLPKGDISISGPKVNVEAPDVNLEGLGG	23.0332	25.4415	21.8629	NaN	NaN	NaN	NaN	NaN	NaN	23.4496	22.6378	25.4165
5337	Q09666	Neuroblast differentiation-associated protein AHNAK	AHNAK		NaN	NaN	NaN	NaN	-6.09469		NaN	NaN	NaN	NaN	-1.70909		0.227457	0.637223	0.954589	0.547816	-0.114128	3			+	0.999998	1.15482e-33	188.69	177.45	188.69	-0.62975	479380000	MKVHAPGLNLSGVGGKMQVGGDGVKVPGIDA	24.1905	26.491	20.9196	NaN	NaN	NaN	NaN	NaN	NaN	24.5112	25.4044	24.5492
3445	Q09666	Neuroblast differentiation-associated protein AHNAK	AHNAK	+	4.60041	0	-6.50587	-16.4613	-6.09469		0.78899	0.172885	-2.76931	-1.61	-1.70909	+	1.12689	0.0325476	-3.08839	-2.22367	-0.114128	3			+	0.966341	8.51094e-13	151.48	142.67	105.9	0.76022	386840000	KGDLDIAGPNLEGDFKGPKVDIKAPEVNLNA	25.9778	25.8702	25.7054	19.8044	19.4064	18.8249	26.1891	22.3115	20.7448	20.9058	25.2334	22.149
3910	Q09666	Neuroblast differentiation-associated protein AHNAK	AHNAK		NaN	NaN	NaN	NaN	-6.09469		NaN	NaN	NaN	NaN	-1.70909		0.150514	0.768369	0.551823	0.376148	-0.114128	3			+	0.976476	0.000251712	90.685	74.053	76.391	0.96076	165620000	LPKVEGDMQVPDLDIKGPKVDINAPDVDVRG	24.2521	25.538	21.0686	NaN	NaN	NaN	NaN	NaN	NaN	23.9627	23.747	24.8044
2993	Q09666	Neuroblast differentiation-associated protein AHNAK	AHNAK		NaN	NaN	NaN	NaN	-6.09469		0.204211	0.699658	-0.953686	-0.501101	-1.70909		NaN	NaN	NaN	NaN	-0.114128	3			+	1	0.00078323	115.33	64.875	42.426	-1.6081	187660000	KGDVDISLPKVEGDLKGPEVDIRGPQVDIDV	25.8906	21.856	23.9021	NaN	NaN	NaN	25.5319	20.8505	22.4054	NaN	NaN	NaN
1225	Q09666	Neuroblast differentiation-associated protein AHNAK	AHNAK	+	2.66421	0.00127559	-5.13175	-6.17669	-6.09469		0.225067	0.67174	-0.973897	-0.543693	-1.70909		0.171074	0.738116	-0.522842	-0.416394	-0.114128	2			+	1	5.21807e-06	151.1	116.21	151.1	-0.41258	190780000	KGDVDVSVPKVEGEMKVPDVEIKGPKMDIDA	22.6191	24.6439	22.9369	17.7236	18.9811	18.0999	25.5311	20.4678	21.2793	24.805	22.0956	21.7308
344	Q09666	Neuroblast differentiation-associated protein AHNAK	AHNAK	+	1.20216	0.0200069	-5.12814	-2.43631	-6.09469		0.431871	0.425719	-2.01734	-0.961185	-1.70909		0.425991	0.328038	1.95964	0.949174	-0.114128	3			+	1	2.18414e-52	154.1	147.94	154.1	-0.88928	387760000	LRVSAPEVSVGHKGGKPGLTIQAPQLEVSVP	20.0787	26.6402	24.706	19.053	19.2599	17.7276	22.5435	20.9749	21.8545	25.2461	25.9454	26.1124
5528	Q09666	Neuroblast differentiation-associated protein AHNAK	AHNAK		NaN	NaN	NaN	NaN	-6.09469		NaN	NaN	NaN	NaN	-1.70909		0.362722	0.413169	1.79472	0.82904	-0.114128	3			+	1	1.19029e-21	153.36	114.36	153.36	0.19798	540720000	LPTGQISGPEIKGGLKGSEVGFHGAAPDISV	19.085	25.959	22.0517	NaN	NaN	NaN	NaN	NaN	NaN	23.5902	25.2574	23.6322
5655	Q09666	Neuroblast differentiation-associated protein AHNAK	AHNAK		NaN	NaN	NaN	NaN	-6.09469	+	1.51682	0.0380405	3.41373	2.99477	-1.70909		NaN	NaN	NaN	NaN	-0.114128	4			+	0.9978	1.2973e-25	120.33	108.36	120.33	-0.14957	165040000	LSVSGPQGHLESGSGKVTFPKMKIPKFTFSG	22.1345	20.6955	21.6922	NaN	NaN	NaN	26.3426	23.1216	25.2992	NaN	NaN	NaN
3374	Q09666	Neuroblast differentiation-associated protein AHNAK	AHNAK	+	1.64247	0.00670774	-5.10962	-3.36218	-6.09469		0.00357374	0.994231	0.0175654	0.0102871	-1.70909		0.382389	0.404362	-1.1209	-0.84115	-0.114128	3			+	0.980352	0.00268179	122.13	76.138	76.588	0.13057	331560000	FSGSKVQTPEVDVKGKKPDIDITGPKVDINA	24.8653	26.3298	22.974	19.4067	17.9323	21.5013	26.3458	25.667	22.209	25.0269	23.3425	22.4371
5562	Q09666	Neuroblast differentiation-associated protein AHNAK	AHNAK	+	1.59364	0.00725253	-4.7649	-3.23798	-6.09469		1.01819	0.0993711	-3.20786	-2.03178	-1.70909		0.0676511	0.896008	-0.318828	-0.182722	-0.114128	3			+	0.984986	9.39652e-35	209.25	201.58	103.73	-2.5327	297420000	AFNMASPESDFGINLKGPKIKGGADVSGGVS	22.0578	26.1753	26.0297	20.1264	19.5072	20.3345	22.5738	20.4751	21.5902	25.2532	22.5579	25.4952
3256	Q09666	Neuroblast differentiation-associated protein AHNAK	AHNAK	+	2.27983	0.00244415	-6.20484	-5.07117	-6.09469	+	1.60516	0.0342512	-3.04994	-3.14235	-1.70909		1.00912	0.0512522	-1.93082	-1.93503	-0.114128	2			+	0.999986	0.00344266	144.09	107.69	131.06	0.030714	214220000	LANVEGDLKGPALDIKGPKIDVDAPDIDIHG	25.5419	25.5358	23.9223	20.0433	19.4931	16.8491	21.5429	21.023	23.2843	24.4748	22.1107	22.6221
5272	Q09666	Neuroblast differentiation-associated protein AHNAK	AHNAK		NaN	NaN	NaN	NaN	-6.09469		0.136144	0.79403	-0.838342	-0.353355	-1.70909		NaN	NaN	NaN	NaN	-0.114128	2			+	1	1.02623e-06	151.26	125.6	151.26	0.41599	221730000	AQLPSLEGDLRGPDVKLEGPDVSLKGPGVDL	24.9142	26.3292	20.5099	NaN	NaN	NaN	25.5656	20.5532	23.1194	NaN	NaN	NaN
5281	Q09666	Neuroblast differentiation-associated protein AHNAK	AHNAK	+	2.11011	0.0029281	-4.99691	-4.50394	-6.09469		0.743544	0.201283	-1.94716	-1.49579	-1.70909		0.951325	0.0584848	-2.19225	-1.86027	-0.114128	3			+	1	1.10233e-17	125.91	105.46	125.91	-1.4656	554820000	LRGPDVKLEGPDVSLKGPGVDLPSVNLSMPK	22.6711	25.2753	24.6461	20.4681	18.492	18.6416	24.068	21.2502	21.4328	20.5533	22.9796	22.4829
748	Q09666	Neuroblast differentiation-associated protein AHNAK	AHNAK		NaN	NaN	NaN	NaN	-6.09469		NaN	NaN	NaN	NaN	-1.70909	+	1.07781	0.038181	2.79421	2.11895	-0.114128	3			+	0.986454	2.67355e-23	139.98	118.18	45.137	-1.1447	492880000	IDAPDVDVHGPDWHLKMPKMKMPKFSVPGFK	21.9341	20.8576	22.4954	NaN	NaN	NaN	NaN	NaN	NaN	23.6201	23.2627	26.7869
751	Q09666	Neuroblast differentiation-associated protein AHNAK	AHNAK		NaN	NaN	NaN	NaN	-6.09469		NaN	NaN	NaN	NaN	-1.70909		0.443307	0.308527	1.92965	0.979733	-0.114128	4			+	0.612399	7.21746e-05	90.718	83.144	65.855	-0.18643	437860000	PDVDVHGPDWHLKMPKMKMPKFSVPGFKAEG	19.5073	25.5523	24.4044	NaN	NaN	NaN	NaN	NaN	NaN	24.6	25.2701	25.3828
4886	Q09666	Neuroblast differentiation-associated protein AHNAK	AHNAK	+	3.27191	0	-7.83266	-8.96956	-6.09469		0.728465	0.20893	-1.99063	-1.47306	-1.70909	+	2.80961	0.00177317	-4.41415	-6.53762	-0.114128	3			+	1	0.00205334	131.44	74.71	50.108	-0.17454	910250000	VPKVEGTLKGPEVDLKGPRLDFEGPDAKLSG	27.6108	27.3044	27.1521	20.3123	18.0007	20.2564	27.8346	24.3939	23.8669	22.2253	22.556	24.0435
3346	Q09666	Neuroblast differentiation-associated protein AHNAK	AHNAK	+	2.68217	0.00144643	-6.87149	-6.43485	-6.09469		0.328415	0.554189	-0.966024	-0.737303	-1.70909		0.366391	0.431345	-0.976461	-0.804484	-0.114128	3			+	0.998757	0.00810341	106.36	45.596	88.294	0.03306	498670000	GPEVDVSGPKLNIEGKSKKSRFKLPKFNFSG	26.7212	26.9276	23.9359	19.1244	18.853	18.9928	26.3431	24.3462	23.9973	24.1582	24.5183	25.9789
1839	Q09666	Neuroblast differentiation-associated protein AHNAK	AHNAK	+	3.79059	0	-5.35906	-10.9443	-6.09469		1.25061	0.0676941	-2.00964	-2.35219	-1.70909	+	1.55288	0.0154883	-1.66224	-2.80318	-0.114128	3			+	0.619265	1.69423e-23	141.22	119.55	141.22	-0.29565	64249000	AEVPDVDLECPDAKLKGPKFKMPEMHFKAPK	23.8234	24.4712	23.6046	18.9341	18.859	18.0288	23.3727	21.2712	21.2264	22.4603	21.5135	22.9386
5296	Q09666	Neuroblast differentiation-associated protein AHNAK	AHNAK	+	3.39189	0	-6.78203	-9.3733	-6.09469	+	3.22054	0.0116727	-4.2653	-7.98535	-1.70909	+	2.26278	0.00370568	-3.07441	-4.63854	-0.114128	3			+	0.999965	2.15023e-41	157.83	146.41	157.83	1.4134	260030000	KGPGVDLPSVNLSMPKVSGPDLDLNLKGPSL	25.5561	26.7929	25.8146	20.0868	19.3588	18.3719	22.1984	21.4652	21.7041	23.8143	22.5111	22.6149
5307	Q09666	Neuroblast differentiation-associated protein AHNAK	AHNAK	+	4.52185	0	-8.45836	-16.8591	-6.09469	+	2.35868	0.0204331	-2.12064	-4.558	-1.70909	+	1.264	0.0323901	-1.28115	-2.22571	-0.114128	2			+	0.999704	9.2934e-10	139.48	116.1	115.8	-0.26337	511970000	LSMPKVSGPDLDLNLKGPSLKGDLDASVPSM	25.8171	27.0086	26.681	17.8826	18.4173	17.8317	24.4336	24.4947	24.2165	24.5925	25.4772	25.5936
5443	Q09666	Neuroblast differentiation-associated protein AHNAK	AHNAK	+	2.87851	0.000267409	-7.0164	-7.18265	-6.09469		0.899234	0.136888	-2.36328	-1.78252	-1.70909	+	1.19532	0.0269299	-3.1075	-2.35061	-0.114128	3			+	1	0.000133805	129.74	104.27	81.799	-0.3167	332280000	QVSGELKGPGVDVNLKGPRISAPNVDFNLEG	26.4492	25.8984	25.9032	19.865	19.9833	17.3534	25.7971	23.765	21.5989	21.4015	22.1759	25.3509
2368	Q09666	Neuroblast differentiation-associated protein AHNAK	AHNAK	+	1.41086	0.0134832	-3.32201	-2.77569	-6.09469		0.702561	0.229124	-1.62036	-1.40652	-1.70909		0.106402	0.841134	-0.35402	-0.272269	-0.114128	3			+	0.977233	1.62801e-10	119.46	108.34	119.46	0.33289	87516000	LDADMPEVAVEGPNGKWKTPKFKMPDMHFKA	21.4544	24.2763	24.8129	20.8099	19.6228	20.1449	21.6536	21.8665	22.1624	24.2101	23.1262	22.1453
730	Q09666	Neuroblast differentiation-associated protein AHNAK	AHNAK	+	1.99877	0.003087	-7.4746	-4.33363	-6.09469		0.295156	0.587363	-0.983879	-0.678054	-1.70909		0.308408	0.503486	-1.24148	-0.712856	-0.114128	3			+	1	4.36086e-23	153.83	144.17	153.83	0.22702	671070000	YDVTVPKLEGELKGPKVDIDAPDVDVHGPDW	23.8608	28.1496	24.4214	18.9682	18.8563	16.1834	24.7259	24.3484	24.4059	25.4838	22.3946	24.829
3727	Q09666	Neuroblast differentiation-associated protein AHNAK	AHNAK	+	3.11896	0.000356877	-5.42554	-7.90041	-6.09469	+	2.50652	0.0150672	-3.63063	-5.41899	-1.70909		0.40888	0.380814	0.938208	0.873414	-0.114128	3			+	0.973872	4.90056e-14	181.72	164.64	144.3	1.3681	320340000	VDIDTPDINIEGSEGKFKGPKFKIPEMHLKA	24.5237	24.1582	25.6093	19.1869	20.0816	18.746	21.8338	20.591	20.9745	24.1344	25.8265	27.1449
4187	Q09666	Neuroblast differentiation-associated protein AHNAK	AHNAK		NaN	NaN	NaN	NaN	-6.09469		NaN	NaN	NaN	NaN	-1.70909		0.31979	0.478982	1.6009	0.743944	-0.114128	4			+	0.994729	1.34189e-22	173.98	152.74	173.98	1.2044	202260000	IDVPDVDVQGPDWHLKMPKVKMPKFSMPGFK	19.0436	25.5069	23.3969	NaN	NaN	NaN	NaN	NaN	NaN	22.7384	24.7726	25.2391
3583	Q09666	Neuroblast differentiation-associated protein AHNAK	AHNAK	+	2.18738	0.00273357	-5.83277	-4.77823	-6.09469		1.33103	0.0545255	-2.73275	-2.57618	-1.70909		0.100261	0.84835	-0.387374	-0.260529	-0.114128	3			+	1	5.80842e-16	127.28	113.41	127.28	0.95322	189980000	LEGDLKGPEVDIKGPKVDINAPDVDVHGPDW	23.0689	25.7455	23.1939	19.4856	17.9457	17.0786	22.0762	20.8679	20.8658	21.4735	24.9048	24.4679
3131	Q09666	Neuroblast differentiation-associated protein AHNAK	AHNAK		NaN	NaN	NaN	NaN	-6.09469		NaN	NaN	NaN	NaN	-1.70909		0.194527	0.686672	1.12888	0.485021	-0.114128	4			+	1	1.27133e-16	132.13	116.36	132.13	-0.067469	310780000	VEGDMKVPDVDIKGPKVDINAPDVDVQGPDW	22.3254	26.5852	20.975	NaN	NaN	NaN	NaN	NaN	NaN	21.8939	24.4605	26.9179
3149	Q09666	Neuroblast differentiation-associated protein AHNAK	AHNAK	+	2.09024	0.00304032	-3.54755	-4.29473	-6.09469	+	1.49462	0.0412787	-2.80054	-2.89489	-1.70909		0.172172	0.74174	-0.434179	-0.411842	-0.114128	4			+	0.984121	4.37474e-07	105.96	96.392	105.96	-0.0020894	280240000	INAPDVDVQGPDWHLKMPKIKMPKISMPGFK	22.3419	24.7135	23.6574	20.459	19.64	19.9712	19.8321	20.8092	21.6699	21.8101	23.793	23.8072
3913	Q09666	Neuroblast differentiation-associated protein AHNAK	AHNAK		NaN	NaN	NaN	NaN	-6.09469		NaN	NaN	NaN	NaN	-1.70909	+	0.974931	0.049378	3.41023	1.96103	-0.114128	3			+	1	3.99724e-07	144.47	118.35	81.311	-0.44832	110840000	VEGDMQVPDLDIKGPKVDINAPDVDVRGPDW	18.7303	20.6851	24.1459	NaN	NaN	NaN	NaN	NaN	NaN	23.8466	24.6335	25.3119
2637	Q09666	Neuroblast differentiation-associated protein AHNAK	AHNAK		NaN	NaN	NaN	NaN	-6.09469		NaN	NaN	NaN	NaN	-1.70909		0.529274	0.222049	2.24506	1.14102	-0.114128	4			+	0.984219	0.000162263	81.884	73.96	71.309	-0.83732	151170000	INAPDVGVQGPDWHLKMPKVKMPKFSMPGFK	19.9502	21.1096	26.025	NaN	NaN	NaN	NaN	NaN	NaN	24.473	24.8945	24.4525
997	Q09666	Neuroblast differentiation-associated protein AHNAK	AHNAK	+	2.05069	0.00305572	-4.47204	-4.30295	-6.09469	+	2.04867	0.0210582	-3.12938	-4.12758	-1.70909		0.235416	0.619147	-1.14978	-0.56919	-0.114128	3			+	0.994143	4.55471e-07	109.65	101.56	109.65	-0.68178	327150000	VSAPDVEMQGPDWNLKMPKIKMPKFSMPSLK	22.9316	24.6768	24.9015	21.0734	18.7551	19.2653	20.713	20.9671	21.4416	20.7726	26.6154	21.6725
5163	Q09666	Neuroblast differentiation-associated protein AHNAK	AHNAK	+	3.03998	0.000349091	-6.88208	-7.81774	-6.09469		0.689667	0.223714	-2.43845	-1.42644	-1.70909		0.979195	0.0529275	-2.31929	-1.91669	-0.114128	3			+	1	5.9795e-17	133.21	117.27	133.21	-0.43547	450360000	VDISVPKIEGDLKGPKVQANLGAPDINIEGL	26.2959	26.8754	25.6966	20.5236	19.5869	18.1111	26.0334	24.722	20.7971	21.8579	25.085	24.9671
5181	Q09666	Neuroblast differentiation-associated protein AHNAK	AHNAK		NaN	NaN	NaN	NaN	-6.09469		0.375383	0.50071	1.12311	0.829034	-1.70909		0.0948718	0.855136	0.432589	0.250126	-0.114128	3			+	0.948975	1.51835e-38	202.4	146.31	87.352	1.3457	418540000	ANLGAPDINIEGLDAKVKTPSFGISAPQVSI	26.6348	22.1235	24.479	NaN	NaN	NaN	25.8832	25.6258	25.3017	25.0761	23.1022	26.1528
833	Q09666	Neuroblast differentiation-associated protein AHNAK	AHNAK	+	2.65915	0.00131707	-5.75324	-6.24076	-6.09469		0.388269	0.472455	-1.80923	-0.876706	-1.70909	+	1.39893	0.0200664	-1.72992	-2.55725	-0.114128	2			+	1	1.60219e-06	149.23	122.55	149.23	-0.053858	301690000	ISMPDVDLHLKGPNVKGEYDVTMPKVESEIK	24.6331	23.3366	25.1881	19.5054	18.9395	17.4531	26.3405	20.8964	20.4932	22.8223	22.8438	22.3019
537	Q09666	Neuroblast differentiation-associated protein AHNAK	AHNAK		NaN	NaN	NaN	NaN	-6.09469		NaN	NaN	NaN	NaN	-1.70909		0.402727	0.366194	1.49169	0.893694	-0.114128	2			+	1	0.00015289	192.6	138.4	166.66	1.2578	416720000	APGVQGDVKGPQVALKGSRVDIETPNLEGTL	25.0331	24.9625	20.3788	NaN	NaN	NaN	NaN	NaN	NaN	24.5179	25.5314	24.8002
5612	Q09666	Neuroblast differentiation-associated protein AHNAK	AHNAK	+	2.15578	0.00270449	-6.86939	-4.74696	-6.09469	+	2.53891	0.0137238	-4.77756	-5.72097	-1.70909	+	2.48887	0.00284322	-4.10227	-5.46134	-0.114128	4			+	0.999998	5.04827e-48	198.05	183.64	106.05	0.48068	247960000	WKGPQVSSALNLDTSKFAGGLHFSGPKVEGG	24.8086	26.7296	25.4523	20.0083	20.0261	16.3479	20.0403	20.9499	21.6676	21.7474	22.0066	20.9297
203	Q09666	Neuroblast differentiation-associated protein AHNAK	AHNAK		NaN	NaN	NaN	NaN	-6.09469		NaN	NaN	NaN	NaN	-1.70909	+	1.21744	0.0239232	3.75894	2.42403	-0.114128	3			+	1	5.57205e-100	259.77	241.14	182.98	-0.60045	237380000	ELTEISNVDVETQSGKTVIRLPSGSGAASPT	19.6364	22.3985	19.314	NaN	NaN	NaN	NaN	NaN	NaN	25.3117	25.2465	22.0675
3277	Q09666	Neuroblast differentiation-associated protein AHNAK	AHNAK		NaN	NaN	NaN	NaN	-6.09469		0.0724453	0.890996	-0.476234	-0.198077	-1.70909		NaN	NaN	NaN	NaN	-0.114128	3			+	0.600247	1.67043e-05	99.891	73.455	88.565	-0.76824	272810000	VDAPDIDIHGPDAKLKGPKLKMPDMHVNMPK	26.1544	26.0333	19.5363	NaN	NaN	NaN	24.8741	22.5324	22.8888	NaN	NaN	NaN
802	Q09666	Neuroblast differentiation-associated protein AHNAK	AHNAK		NaN	NaN	NaN	NaN	-6.09469		0.0659021	0.898507	-0.490999	-0.182106	-1.70909		NaN	NaN	NaN	NaN	-0.114128	2			+	0.678078	1.46842e-10	155.02	138.07	155.02	0.081416	528990000	VTAPDVSIEEPEGKLKGPKFKMPEMNIKVPK	27.0691	20.9399	25.619	NaN	NaN	NaN	27.5587	21.44	23.1563	NaN	NaN	NaN
4945	Q09666	Neuroblast differentiation-associated protein AHNAK	AHNAK	+	4.75873	0	-9.31392	-19.1798	-6.09469		0.774921	0.172414	-3.92961	-1.61272	-1.70909	+	1.83815	0.0106634	-1.37024	-3.17237	-0.114128	2			+	0.999826	4.70426e-05	161.51	118.27	155.11	-0.31842	1574100000	IGFSGPKLEGGEVDLKGPKVEAPSLDVHMDS	27.7369	27.9836	27.4282	19.0752	18.2362	17.8955	28.4082	20.9438	22.0079	26.428	25.8069	26.803
2468	Q09666	Neuroblast differentiation-associated protein AHNAK	AHNAK	+	1.79007	0.00461963	-4.00506	-3.63153	-6.09469	+	1.49306	0.0442767	-2.07696	-2.79142	-1.70909		0.15414	0.773251	-0.357028	-0.369652	-0.114128	3			+	1	0.00077452	74.89	52.948	74.89	-1.038	55217000	ISMPDVDLNLKGPKIKGDVDVSVPEVEGKLE	23.5399	23.9398	21.9997	20.7371	18.6633	18.0638	21.3685	21.3058	20.5742	21.5601	23.2206	23.6277
2850	Q09666	Neuroblast differentiation-associated protein AHNAK	AHNAK		NaN	NaN	NaN	NaN	-6.09469		NaN	NaN	NaN	NaN	-1.70909		0.251266	0.59888	0.974052	0.594988	-0.114128	2			+	1	0.00227885	103.31	12.485	103.31	-2.3215	225820000	ISMPDIDLNLTGPKIKGDVDVTGPKVEGDLK	24.524	24.5346	21.5868	NaN	NaN	NaN	NaN	NaN	NaN	26.4309	22.3557	24.781
5209	Q09666	Neuroblast differentiation-associated protein AHNAK	AHNAK	+	3.72714	0	-9.1422	-11.5734	-6.09469		1.0876	0.0927071	-2.09838	-2.08362	-1.70909	+	1.90622	0.00644419	-2.8297	-3.75068	-0.114128	3			+	1	3.65185e-17	126.45	110.65	126.45	-0.2713	994830000	VSIPDVNVNLKGPKIKGDVPSVGLEGPDVDL	27.5602	28.1499	27.3338	18.5076	19.6728	17.4369	27.2417	25.2301	24.2769	24.2928	26.0655	24.1965
1205	Q09666	Neuroblast differentiation-associated protein AHNAK	AHNAK		NaN	NaN	NaN	NaN	-6.09469		NaN	NaN	NaN	NaN	-1.70909		0.607005	0.166766	2.38888	1.2814	-0.114128	2			+	0.997768	9.52387e-06	131.83	102.28	131.83	0.77768	957060000	FKTPKISMPDVDLHLKGPKVKGDVDVSVPKV	20.1376	25.1985	25.5019	NaN	NaN	NaN	NaN	NaN	NaN	25.4165	26.3266	26.2616
710	Q09666	Neuroblast differentiation-associated protein AHNAK	AHNAK		NaN	NaN	NaN	NaN	-6.09469		NaN	NaN	NaN	NaN	-1.70909		0.147222	0.766306	0.874324	0.378615	-0.114128	3			+	0.930339	0.00184052	72.175	55.952	72.175	0.33846	189050000	PKISMPDVDLHVKGTKVKGEYDVTVPKLEGE	18.8241	25.7885	23.4517	NaN	NaN	NaN	NaN	NaN	NaN	22.0563	23.7007	24.9303
3303	Q09666	Neuroblast differentiation-associated protein AHNAK	AHNAK	+	2.34164	0.00251872	-4.9802	-5.14975	-6.09469	+	2.04481	0.0203822	-4.30372	-4.27188	-1.70909		0.31864	0.493512	-1.08084	-0.725576	-0.114128	3			+	0.932793	0.000665455	87.001	53.772	41.967	0.33803	137690000	VNMPKISMPEIDLNLKGSKLKGDVDVSGPKL	22.8617	25.6746	24.4475	19.8042	19.4517	18.7873	20.5479	19.2371	20.2876	21.0642	23.8582	24.8188
3164	Q09666	Neuroblast differentiation-associated protein AHNAK	AHNAK	+	2.19921	0.002545	-7.31293	-4.8935	-6.09469		0.803947	0.163867	-3.26202	-1.65082	-1.70909		0.737704	0.113774	-1.94202	-1.48575	-0.114128	2			+	1	4.99151e-20	136.17	113.97	136.17	0.03164	723190000	KMPKIKMPKISMPGFKGEGPEVDVNLPKADL	25.9157	27.4731	25.9359	19.1062	21.3836	16.896	26.7769	21.1486	21.6131	22.3254	25.4196	25.7536
3397	Q09666	Neuroblast differentiation-associated protein AHNAK	AHNAK	+	1.5483	0.00784986	-6.00654	-3.18237	-6.09469		0.047419	0.929114	0.267307	0.131647	-1.70909		0.0226291	0.965147	-0.110608	-0.0638484	-0.114128	3			+	0.959784	1.0302e-08	139.58	119.53	91.969	-0.6889	766050000	GPKVDINAPDVEVQGKVKGSKFKMPFLSISS	24.6666	28.2537	22.6813	19.8314	20.0169	17.7336	27.5296	24.3132	24.5606	24.9769	25.2327	25.0601
4898	Q09666	Neuroblast differentiation-associated protein AHNAK	AHNAK	+	3.80404	0	-8.70432	-11.9575	-6.09469		0.786773	0.17006	-3.40504	-1.62372	-1.70909	+	1.23139	0.024972	-2.80826	-2.39782	-0.114128	2			+	0.999998	2.30958e-09	167.73	129.74	167.73	1.8895	912520000	VDLKGPRLDFEGPDAKLSGPSLKMPSLEISA	26.5797	28.3872	26.5253	18.664	18.5275	18.1877	27.561	21.8306	21.8855	24.7189	22.6841	25.6644
1353	Q09666	Neuroblast differentiation-associated protein AHNAK	AHNAK		NaN	NaN	NaN	NaN	-6.09469		NaN	NaN	NaN	NaN	-1.70909		0.068088	0.89731	0.236754	0.180165	-0.114128	2			+	1	0.000392648	122.51	84.424	122.51	1.1762	190470000	KGDVDVSLPEVEGEMKVPDVDIKGPKVDISA	24.7438	24.2948	21.4901	NaN	NaN	NaN	NaN	NaN	NaN	24.9261	22.6378	23.675
134	Q09666	Neuroblast differentiation-associated protein AHNAK	AHNAK		NaN	NaN	NaN	NaN	-6.09469		NaN	NaN	NaN	NaN	-1.70909	+	2.0266	0.00419745	4.8643	4.27422	-0.114128	2			+	1	1.36949e-45	230.97	207.74	230.97	-0.0084133	576780000	EEYQRIYTTKIKPRLKSEDGVEGDLGETQSR	22.6976	22.1662	20.2414	NaN	NaN	NaN	NaN	NaN	NaN	26.6158	27.7905	25.2918
5524	Q09666	Neuroblast differentiation-associated protein AHNAK	AHNAK	+	2.14336	0.00297025	-5.93737	-4.66128	-6.09469	+	1.60908	0.036482	-2.30954	-3.04939	-1.70909		0.663221	0.145267	-1.75675	-1.35099	-0.114128	3			+	0.99128	0.000319058	86.005	55.946	83.37	-0.3355	176160000	VNVKLPTGQISGPEIKGGLKGSEVGFHGAAP	24.4738	26.1955	24.5789	21.1633	18.5204	17.7524	22.652	23.4287	22.2388	25.2413	23.168	21.5686
263	Q09666	Neuroblast differentiation-associated protein AHNAK	AHNAK		NaN	NaN	NaN	NaN	-6.09469		NaN	NaN	NaN	NaN	-1.70909	+	1.14796	0.029204	3.9794	2.29997	-0.114128	3			+	1	3.55426e-16	162.81	144.21	46.65	1.116	235820000	MPGIKVGGSGVNVNAKGLDLGGRGGVQVPAV	19.2318	24.6806	21.6541	NaN	NaN	NaN	NaN	NaN	NaN	26.3993	25.0225	26.0828
1082	Q09666	Neuroblast differentiation-associated protein AHNAK	AHNAK	+	2.70595	0.00142418	-5.81419	-6.40973	-6.09469	+	2.54958	0.0147027	-3.82019	-5.58576	-1.70909	+	1.73079	0.00944718	-2.35362	-3.29542	-0.114128	3			+	1	0.00306717	79.82	57.792	79.82	-0.074155	141050000	MSLPDVDLDLKGPKMKGNVDISAPKIEGEMQ	24.2264	25.1053	25.4787	19.7227	19.9499	17.6953	21.6819	21.4421	20.2259	21.6865	22.6919	23.3712
4717	Q09666	Neuroblast differentiation-associated protein AHNAK	AHNAK	+	1.83233	0.00433788	-4.96774	-3.79737	-6.09469	+	2.47047	0.0161661	-3.4496	-5.27564	-1.70909	+	1.81201	0.00818603	-2.32241	-3.45196	-0.114128	2			+	0.999162	0.00836019	93.551	68.414	88.37	-0.12319	119080000	AKLKGPKFKMPEMSIKAPKISMPDIDLNLKG	23.9881	25.6334	24.1796	18.2307	21.7812	18.8859	21.5301	20.9077	21.0144	21.9896	22.7572	22.087
4926	Q09666	Neuroblast differentiation-associated protein AHNAK	AHNAK		NaN	NaN	NaN	NaN	-6.09469		0.0215754	0.965143	-0.132242	-0.061661	-1.70909		NaN	NaN	NaN	NaN	-0.114128	2			+	0.999927	8.57334e-07	146.16	105.44	146.16	0.43836	691700000	ISAPKVTAPDVDLHLKAPKIGFSGPKLEGGE	26.1769	27.2969	21.6932	NaN	NaN	NaN	26.9898	24.6295	23.151	NaN	NaN	NaN
5204	Q09666	Neuroblast differentiation-associated protein AHNAK	AHNAK	+	4.74025	0	-9.38104	-19.0452	-6.09469	+	1.47215	0.0411845	-3.31591	-2.89701	-1.70909	+	1.05666	0.0387346	-3.45946	-2.11148	-0.114128	4			+	0.964422	3.11638e-25	140.12	125.81	85.248	-0.34903	1283300000	ISAPQVSIPDVNVNLKGPKIKGDVPSVGLEG	27.8909	28.8977	27.7526	18.6286	19.1079	18.6616	26.3715	25.1971	23.0249	25.8973	21.7513	26.5142
4369	Q09666	Neuroblast differentiation-associated protein AHNAK	AHNAK	+	2.31636	0.00245074	-4.98621	-5.07683	-6.09469	+	1.88417	0.0244397	-3.26146	-3.76762	-1.70909	+	1.65462	0.0104808	-2.58989	-3.18414	-0.114128	2			+	0.632623	0.00137911	79.089	57.457	79.089	1.9253	87880000	IDAPDVSIEGPDAKLKGPKFKMPEMNIKAPK	24.836	25.3444	23.3502	20.7896	19.1348	18.6476	22.1457	21.0855	20.515	21.9439	22.5811	21.2359
1111	Q09666	Neuroblast differentiation-associated protein AHNAK	AHNAK	+	1.47247	0.0102275	-5.19883	-2.99235	-6.09469		0.364099	0.505431	-1.33772	-0.81865	-1.70909		0.105679	0.839417	0.448816	0.275149	-0.114128	3			+	1	6.90959e-16	138.07	127.97	138.07	-0.49141	213340000	MQVPDVDIRGPKVDIKAPDVEGQGLDWSLKI	23.9585	26.6122	21.4166	19.7062	19.1628	17.5218	22.4027	23.2971	22.2743	24.4756	24.9612	23.8969
3201	Q09666	Neuroblast differentiation-associated protein AHNAK	AHNAK		NaN	NaN	NaN	NaN	-6.09469		NaN	NaN	NaN	NaN	-1.70909		0.0992503	0.843449	-0.943464	-0.268842	-0.114128	2			+	0.997248	3.51285e-16	172.09	137.09	172.09	-0.5872	475260000	VDVDVPDVNIEGPDAKLKGPKFKMPEMNIKA	19.966	27.2388	26.7035	NaN	NaN	NaN	NaN	NaN	NaN	18.748	25.8408	26.4891
1360	Q09666	Neuroblast differentiation-associated protein AHNAK	AHNAK		NaN	NaN	NaN	NaN	-6.09469		0.124087	0.810602	-0.888	-0.326781	-1.70909		NaN	NaN	NaN	NaN	-0.114128	2			+	0.999901	0.00698739	119.21	81.05	102.62	0.025151	900940000	LPEVEGEMKVPDVDIKGPKVDISAPDVDVHG	21.0409	26.7904	28.1317	NaN	NaN	NaN	27.2637	22.4232	23.612	NaN	NaN	NaN
1232	Q09666	Neuroblast differentiation-associated protein AHNAK	AHNAK	+	4.51069	0	-8.33913	-16.7245	-6.09469	+	3.80468	0.00892308	-5.31805	-10.9989	-1.70909	+	3.28863	0.000734694	-4.10723	-8.19049	-0.114128	3			+	0.999143	0.00432408	118.33	84.245	78.513	-1.2678	360290000	VPKVEGEMKVPDVEIKGPKMDIDAPDVEVQG	26.1428	26.3982	27.2404	18.6321	18.2659	17.866	20.8927	21.431	21.5035	22.9337	22.2023	22.3237
4489	Q09666	Neuroblast differentiation-associated protein AHNAK	AHNAK	+	2.32129	0.00242595	-5.96627	-5.17798	-6.09469		0.331997	0.562947	-0.695328	-0.722028	-1.70909		0.110415	0.844241	-0.216771	-0.267456	-0.114128	3			+	1	4.52707e-16	167.93	152.84	167.93	0.44988	105210000	KGDVDVSLPKVESDLKGPEVDIEGPEGKLKG	23.6306	24.265	22.9974	18.4226	18.8634	15.7081	24.3521	22.8003	21.6547	22.2097	24.173	23.86
855	Q09666	Neuroblast differentiation-associated protein AHNAK	AHNAK	+	2.52051	0.00134759	-7.29973	-5.90556	-6.09469		0.320766	0.566285	-0.829249	-0.714814	-1.70909		0.0617653	0.908069	0.176781	0.161653	-0.114128	2			+	0.999922	0.00139975	131.11	68.641	117.31	0.73118	1376700000	MPKVESEIKVPDVELKSAKMDIDVPDVEVQG	25.6685	26.1379	28.1634	20.4809	19.8749	17.7148	27.2175	24.7272	25.5373	25.5978	27.6936	27.2087
4864	Q09666	Neuroblast differentiation-associated protein AHNAK	AHNAK	+	2.1118	0.00295	-6.86131	-4.62177	-6.09469		0.492406	0.359319	-2.84112	-1.08638	-1.70909		0.142112	0.782509	-0.517345	-0.356956	-0.114128	2			+	1	0.00240166	113.22	72.873	113.22	0.12258	588720000	ISIPDVDLDLKGPKVKGDFDVSVPKVEGTLK	25.8111	27.3353	23.0809	19.4743	18.7635	17.4056	26.9208	20.0418	20.7413	25.698	23.9157	25.0616
3430	Q09666	Neuroblast differentiation-associated protein AHNAK	AHNAK		NaN	NaN	NaN	NaN	-6.09469		NaN	NaN	NaN	NaN	-1.70909		0.0160884	0.975346	-0.0876401	-0.0459687	-0.114128	3			+	1	0.000567862	75.97	58.482	75.97	1.7022	84456000	VSMPDVELNLKSPKVKGDLDIAGPNLEGDFK	20.0587	24.4234	23.7885	NaN	NaN	NaN	NaN	NaN	NaN	22.7764	20.561	24.6701
2132	Q09666	Neuroblast differentiation-associated protein AHNAK	AHNAK	+	1.63089	0.00675336	-5.37244	-3.34677	-6.09469		0.158704	0.763177	-0.788704	-0.401666	-1.70909		0.721506	0.120585	1.82851	1.45195	-0.114128	2			+	1	0.00215671	112.94	65.335	111.63	2.2459	729980000	ISMPDVDLHLKGPKVKGDVDVSLPKLEGDLT	26.1838	25.1173	22.3994	20.6754	17.2943	19.6135	26.2066	24.043	21.0847	25.9143	26.4099	26.8618
1210	Q09666	Neuroblast differentiation-associated protein AHNAK	AHNAK		NaN	NaN	NaN	NaN	-6.09469		NaN	NaN	NaN	NaN	-1.70909	+	1.10449	0.0333554	3.56711	2.20372	-0.114128	2			+	1	0.00316916	119.03	84.641	119.03	1.7512	907830000	ISMPDVDLHLKGPKVKGDVDVSVPKVEGEMK	24.1954	26.6573	21.4043	NaN	NaN	NaN	NaN	NaN	NaN	27.7757	27.5818	27.6008
712	Q09666	Neuroblast differentiation-associated protein AHNAK	AHNAK	+	1.44814	0.0110508	-5.21962	-2.94125	-6.09469		NaN	NaN	NaN	NaN	-1.70909		NaN	NaN	NaN	NaN	-0.114128	2			+	1	0.00286605	122.69	73.273	122.69	1.6123	348180000	ISMPDVDLHVKGTKVKGEYDVTVPKLEGELK	26.1656	26.3624	21.487	19.4508	20.3453	18.56	NaN	NaN	NaN	NaN	NaN	NaN
5144	Q09666	Neuroblast differentiation-associated protein AHNAK	AHNAK		NaN	NaN	NaN	NaN	-6.09469		NaN	NaN	NaN	NaN	-1.70909		0.73275	0.113271	2.13559	1.48775	-0.114128	3			+	1	0.00509915	69.229	57.17	68.809	0.049702	83338000	IHVEGLDIKAKAPKVKMPDVDISVPKIEGDL	23.5231	21.4787	19.1242	NaN	NaN	NaN	NaN	NaN	NaN	22.6909	23.9378	23.9041
5183	Q09666	Neuroblast differentiation-associated protein AHNAK	AHNAK	+	3.90853	0	-8.49786	-12.5579	-6.09469	+	1.62466	0.0357076	-2.32822	-3.08266	-1.70909	+	1.16079	0.0298467	-3.10252	-2.28658	-0.114128	4			+	1	5.52943e-59	184.21	125.94	101.6	-0.21526	1590800000	LGAPDINIEGLDAKVKTPSFGISAPQVSIPD	27.722	28.3499	26.4338	19.0842	19.1608	18.7671	25.7954	25.0727	24.6529	25.3722	22.1594	25.6665
599	Q09666	Neuroblast differentiation-associated protein AHNAK	AHNAK	+	3.85341	0	-5.40612	-11.2887	-6.09469		0.813823	0.17472	-1.81572	-1.60305	-1.70909		0.471874	0.301542	-1.10226	-0.99105	-0.114128	3			+	1	0.00361273	95.523	68.83	90.108	0.72939	199390000	KGGVDVTLPRVEGKVKVPEVDVRGPKVDVSA	24.6455	24.9906	24.9296	19.5771	18.7651	20.0053	25.081	22.2179	21.8197	21.7457	24.623	24.8903
185	Q8IVF2	Protein AHNAK2	AHNAK2	+	0.913574	0.0461558	-4.33457	-1.87217	-4.33457		1.23689	0.0616748	-3.59742	-2.45408	-3.59742		0.910264	0.0642499	-2.47878	-1.80782	-2.47878	3				0.999817	0.000210905	103.88	92.189	103.88	0.35922	280820000	KYEDALKILQYSEPYKVQFKIRRQLPAPQDE	24.5117	26.074	26.3214	24.9071	21.5	17.4963	21.2447	20.395	24.4751	22.2915	25.4125	21.7667
39	O95433	Activator of 90 kDa heat shock protein ATPase homolog 1	AHSA1		NaN	NaN	NaN	NaN	NaN		NaN	NaN	NaN	NaN	NaN	+	3.30688	0.000952381	3.50269	7.98455	4.3886	2				0.996615	1.06893e-05	182.65	152.08	182.65	-0.93245	102250000	NWHWTERDASNWSTDKLKTLFLAVQVQNEEG	19.7111	20.7379	20.3113	NaN	NaN	NaN	NaN	NaN	NaN	23.9474	23.8854	23.4357
137	O95433	Activator of 90 kDa heat shock protein ATPase homolog 1	AHSA1		NaN	NaN	NaN	NaN	NaN		NaN	NaN	NaN	NaN	NaN	+	2.62356	0.00208705	4.65331	5.96986	4.3886	2				0.998069	4.22519e-05	105.03	82.831	105.03	1.3712	160930000	SLAKDEPDTNLVALMKEEGVKLLREAMGIYI	19.8129	20.7297	21.6214	NaN	NaN	NaN	NaN	NaN	NaN	24.6961	26.185	25.2429
212	O95433	Activator of 90 kDa heat shock protein ATPase homolog 1	AHSA1		NaN	NaN	NaN	NaN	NaN		NaN	NaN	NaN	NaN	NaN	+	1.84185	0.00635768	4.5948	3.79662	4.3886	3				1	3.05871e-07	160.81	146.9	160.81	0.86484	114100000	ARPVGVKIPTCKITLKETFLTSPEELYRVFT	18.4658	21.0535	22.1312	NaN	NaN	NaN	NaN	NaN	NaN	24.8818	25.5881	24.965
94	O95433	Activator of 90 kDa heat shock protein ATPase homolog 1	AHSA1		NaN	NaN	NaN	NaN	NaN		NaN	NaN	NaN	NaN	NaN	+	1.84526	0.00626107	4.80361	3.81852	4.3886	3				0.999958	2.48191e-07	131.32	109.65	105.03	0.50675	118060000	FFYEWSVKLNWTGTSKSGVQYKGHVEIPNLS	18.6673	19.694	20.4646	NaN	NaN	NaN	NaN	NaN	NaN	23.919	26.3988	22.919
64	Q9BRQ8	Apoptosis-inducing factor 2	AIFM2		NaN	NaN	NaN	NaN	NaN		0.801226	0.178078	1.87477	1.58674	2.02768		NaN	NaN	NaN	NaN	NaN	2				0.569778	0.0132702	99.802	61.991	99.802	2.2038	150310000	NVAALRASVETGFAKKTFISYSVTFKDNFRQ	21.7187	24.1977	21.7253	NaN	NaN	NaN	25.631	24.4254	23.2095	NaN	NaN	NaN
193	Q9BRQ8	Apoptosis-inducing factor 2	AIFM2		NaN	NaN	NaN	NaN	NaN		0.51523	0.346437	2.18059	1.11451	2.02768		NaN	NaN	NaN	NaN	NaN	3				1	0.00827813	142.08	65.033	55.898	-0.21293	306860000	ALADKELLPSVRQEVKEILLRKGVQLLLSER	20.6336	26.4306	21.7227	NaN	NaN	NaN	26.1539	24.7604	24.4144	NaN	NaN	NaN
9	Q12904	Aminoacyl tRNA synthase complex-interacting multifunctional protein 1;Endothelial monocyte-activating polypeptide 2	AIMP1		0.879829	0.0515734	-3.66869	-1.79665	-3.66869		0.00575827	0.990929	0.0196762	0.0161238	0.0196762	+	2.08744	0.00449365	3.01131	4.19747	2.71467	3				1	0.000410086	179.17	151.34	45.908	2.266	777430000	_______MANNDAVLKRLEQKGAEADQIIEY	23.4486	24.9847	24.6989	20.0434	24.2529	17.8297	26.3512	23.9038	22.9362	27.998	26.6393	27.5287
262	Q12904	Aminoacyl tRNA synthase complex-interacting multifunctional protein 1;Endothelial monocyte-activating polypeptide 2	AIMP1		NaN	NaN	NaN	NaN	-3.66869		NaN	NaN	NaN	NaN	0.0196762	+	1.10058	0.037122	2.41803	2.13403	2.71467	3				0.996751	0.000639506	74.428	57.549	74.428	-0.71341	136890000	PGDRITFDAFPGEPDKELNPKKKIWEQIQPD	22.2667	21.1654	24.3404	NaN	NaN	NaN	NaN	NaN	NaN	24.147	25.6536	25.226
252	Q13155	Aminoacyl tRNA synthase complex-interacting multifunctional protein 2	AIMP2		NaN	NaN	NaN	NaN	NaN	+	2.821	0.0105514	4.50119	6.59526	4.15201	+	3.87234	0	6.75144	11.8869	5.76752	3			+	1	0.00984795	104.45	55.944	66.682	-0.17303	650710000	VDIAIFQLKEGSSKEKAAVFRSMNSALGKSP	20.5371	21.1967	20.714	NaN	NaN	NaN	26.907	25.2986	25.6021	27.8564	26.6029	26.3868
70	Q13155	Aminoacyl tRNA synthase complex-interacting multifunctional protein 2	AIMP2		NaN	NaN	NaN	NaN	NaN		NaN	NaN	NaN	NaN	4.15201	+	3.34337	0.000314754	4.7836	8.65602	5.76752	3			+	0.999996	0.000271624	127.56	58.824	76.391	0.11211	303320000	LESRQDDILKRLYELKAAVDGLSKMIQTPDA	20.2181	20.4709	20.1023	NaN	NaN	NaN	NaN	NaN	NaN	24.3275	24.9711	25.8437
167	Q13155	Aminoacyl tRNA synthase complex-interacting multifunctional protein 2	AIMP2		NaN	NaN	NaN	NaN	NaN	+	1.85124	0.0245243	3.80283	3.75407	4.15201		NaN	NaN	NaN	NaN	5.76752	2			+	0.999995	1.27459e-06	111.63	79.991	111.63	0.09278	113350000	VHTHSSVKSVPENLLKCFGEQNKKQPRQDYQ	19.6414	21.7462	22.254	NaN	NaN	NaN	25.3412	24.1454	25.5635	NaN	NaN	NaN
290	O00170	AH receptor-interacting protein	AIP		NaN	NaN	NaN	NaN	NaN		NaN	NaN	NaN	NaN	4.02758	+	3.66948	0.00040678	7.74886	10.9927	6.2752	4			+	1	7.32112e-100	228.62	219.15	228.62	-0.88029	1067300000	HAAVWNAQEAQADFAKVLELDPALAPVVSRE	19.4255	20.8939	21.4433	NaN	NaN	NaN	NaN	NaN	NaN	28.2419	28.3316	28.4358
177	O00170	AH receptor-interacting protein	AIP		NaN	NaN	NaN	NaN	NaN	+	2.15993	0.0205479	4.02758	4.53708	4.02758	+	3.71969	0.000403361	6.52472	10.9741	6.2752	3			+	1	6.6919e-25	144.01	132.87	114.56	-0.10029	1270700000	TYQQDPWAMTDEEKAKAVPLIHQEGNRLYRE	19.8292	20.9595	21.0148	NaN	NaN	NaN	24.9677	23.44	24.2351	27.1798	28.4903	26.951
112	O00170	AH receptor-interacting protein	AIP		NaN	NaN	NaN	NaN	NaN		NaN	NaN	NaN	NaN	4.02758	+	2.4978	0.0022607	5.0585	5.63012	6.2752	2			+	1	0.00022595	129.69	104.47	129.69	-1.3381	331210000	LYPLVAKSLRNIAVGKDPLEGQRHCCGVAQM	20.8431	22.4656	20.114	NaN	NaN	NaN	NaN	NaN	NaN	26.9854	25.8228	25.7901
175	O00170	AH receptor-interacting protein	AIP		NaN	NaN	NaN	NaN	NaN		NaN	NaN	NaN	NaN	4.02758	+	3.51443	0.000241814	5.76873	9.7223	6.2752	3			+	0.849007	2.45494e-22	159.75	143.24	108.17	-0.25696	283760000	PGTYQQDPWAMTDEEKAKAVPLIHQEGNRLY	19.4505	20.5116	20.4722	NaN	NaN	NaN	NaN	NaN	NaN	25.2361	26.0968	26.4076
179	P27144	Adenylate kinase 4, mitochondrial	AK4		NaN	NaN	NaN	NaN	NaN	+	1.93799	0.0242122	2.83939	3.82264	2.83939		NaN	NaN	NaN	NaN	NaN	3		+		0.999992	0.0143004	59.198	50.244	59.198	0.6171	28788000	PEAVAARLRQYKDVAKPVIELYKSRGVLHQF	19.8754	21.0559	19.6555	NaN	NaN	NaN	23.923	22.8757	22.3064	NaN	NaN	NaN
26	Q9Y3D8	Adenylate kinase isoenzyme 6	AK6		NaN	NaN	NaN	NaN	NaN		NaN	NaN	NaN	NaN	NaN	+	3.62026	0.000349091	7.04819	10.5772	6.83771	2		+		0.999989	0.0105506	110.12	37.885	110.12	0.69439	1961100000	TPGVGKTTLGKELASKSGLKYINVGDLAREE	20.3503	20.6296	21.1745	NaN	NaN	NaN	NaN	NaN	NaN	28.7159	27.6237	26.9594
16	Q9Y3D8	Adenylate kinase isoenzyme 6	AK6		NaN	NaN	NaN	NaN	NaN		NaN	NaN	NaN	NaN	NaN	+	2.38673	0.00319563	5.356	5.32229	6.83771	3		+		0.976256	1.33688e-10	117.03	98.241	100.39	-2.5234	462510000	MLLPNILLTGTPGVGKTTLGKELASKSGLKY	19.3481	21.3414	21.0489	NaN	NaN	NaN	NaN	NaN	NaN	25.0183	27.2155	25.5726
21	Q9Y3D8	Adenylate kinase isoenzyme 6	AK6		NaN	NaN	NaN	NaN	NaN		NaN	NaN	NaN	NaN	NaN	+	3.10233	0.000746888	8.10895	8.22656	6.83771	2		+		1	0.000194056	163.88	108.2	163.88	0.2511	1537400000	ILLTGTPGVGKTTLGKELASKSGLKYINVGD	19.1313	21.3805	20.6231	NaN	NaN	NaN	NaN	NaN	NaN	28.6255	29.4327	27.4035
80	Q92667	A-kinase anchor protein 1, mitochondrial	AKAP1		NaN	NaN	NaN	NaN	-5.91803		NaN	NaN	NaN	NaN	1.15738	+	2.25816	0.00353673	3.27963	4.67092	3.09369	3			+	0.997849	6.10855e-06	104.06	96.434	104.06	0.32157	55639000	PKVVSTPPSVTEPPEKELSTVSKLPAEPPAL	19.8944	21.6991	20.5608	NaN	NaN	NaN	NaN	NaN	NaN	23.4389	24.4207	24.1337
213	Q92667	A-kinase anchor protein 1, mitochondrial	AKAP1		NaN	NaN	NaN	NaN	-5.91803		NaN	NaN	NaN	NaN	1.15738	+	1.71488	0.00894451	2.97139	3.36072	3.09369	3			+	1	1.66149e-14	116.47	103.15	94.899	0.045821	43803000	ETGGAEGTGDAVLGEKVLEEALLSREHVLEL	20.5104	20.5928	20.1695	NaN	NaN	NaN	NaN	NaN	NaN	22.1299	23.2585	24.7984
266	Q92667	A-kinase anchor protein 1, mitochondrial	AKAP1		NaN	NaN	NaN	NaN	-5.91803		NaN	NaN	NaN	NaN	1.15738	+	1.43125	0.0156446	3.07853	2.79724	3.09369	3			+	1	1.12643e-11	116.24	108.34	116.24	-0.43643	45490000	SQVVGPVQEEEYVAEKLPSRFIESAHTELAK	18.7988	21.5829	21.7898	NaN	NaN	NaN	NaN	NaN	NaN	23.4966	24.3337	23.5768
589	Q92667	A-kinase anchor protein 1, mitochondrial	AKAP1	+	3.44131	0	-5.91803	-9.417	-5.91803	+	1.49426	0.0489361	1.63755	2.69629	1.15738	+	2.65222	0.00211741	3.22386	5.73118	3.09369	2			+	1	0	397.49	340.94	397.49	0.98928	1474700000	DRNSMDSVDSCCSLKKTESFQNAQAGSNPKK	25.1172	24.6311	25.1572	18.6887	20.0399	18.4228	27.5505	26.2654	26.0022	27.3399	28.7234	28.5137
634	Q92667	A-kinase anchor protein 1, mitochondrial	AKAP1		NaN	NaN	NaN	NaN	-5.91803		0.137916	0.793883	0.677218	0.353727	1.15738		0.70974	0.115814	2.91505	1.47554	3.09369	2			+	1	1.91467e-06	172.88	133.58	172.88	0.37123	563320000	VGRLIGKQGRYVSFLKQTSGAKIYISTLPYT	20.1036	25.1652	25.6124	NaN	NaN	NaN	25.3217	24.8322	23.0321	26.847	25.957	26.5494
289	O43572	A-kinase anchor protein 10, mitochondrial	AKAP10		NaN	NaN	NaN	NaN	NaN		NaN	NaN	NaN	NaN	NaN	+	2.55699	0.00229139	3.83567	5.61104	4.21569	3			+	0.999766	0.027076	63.565	10.849	63.565	-0.029413	49939000	ASRNSPASPLKELSGKLMKSIEQDAVNTFTK	19.5694	21.1923	19.5881	NaN	NaN	NaN	NaN	NaN	NaN	24.3844	23.8535	23.6189
292	O43572	A-kinase anchor protein 10, mitochondrial	AKAP10		NaN	NaN	NaN	NaN	NaN		NaN	NaN	NaN	NaN	NaN	+	1.92888	0.00512412	4.5358	4.00291	4.21569	3			+	1	1.67105e-08	151.38	113.38	151.38	-0.11177	124330000	NSPASPLKELSGKLMKSIEQDAVNTFTKYIS	18.4184	20.6153	21.9076	NaN	NaN	NaN	NaN	NaN	NaN	25.1235	24.8972	24.528
658	O43572	A-kinase anchor protein 10, mitochondrial	AKAP10		NaN	NaN	NaN	NaN	NaN		NaN	NaN	NaN	NaN	NaN	+	2.18735	0.00370803	4.2756	4.63973	4.21569	3			+	0.871295	7.78592e-16	125.03	116.32	121.47	-2.9216	122450000	VSDIMQQAQYDQPLEKSTKL___________	19.3836	20.4014	20.2745	NaN	NaN	NaN	NaN	NaN	NaN	22.8526	25.4116	24.622
428	O43823	A-kinase anchor protein 8	AKAP8		NaN	NaN	NaN	NaN	NaN		NaN	NaN	NaN	NaN	NaN	+	1.17958	0.0271556	3.59883	2.34541	3.19856	3			+	1	4.63065e-10	144.41	133.94	144.41	-0.45928	75607000	FHKETLRFISTKLPDKTVEFLQEYIVNRNKK	18.2795	21.9598	21.4537	NaN	NaN	NaN	NaN	NaN	NaN	22.5449	25.4508	24.4939
317	O43823	A-kinase anchor protein 8	AKAP8		NaN	NaN	NaN	NaN	NaN		NaN	NaN	NaN	NaN	NaN	+	1.38435	0.0169965	3.06227	2.70483	3.19856	3			+	1	0.000259136	94.09	50.906	55.335	1.5987	38847000	GRKRKQFQLYEEPDTKLARVDSEGDFSENDD	18.7161	21.395	20.6122	NaN	NaN	NaN	NaN	NaN	NaN	24.6128	22.5361	22.7613
407	O43823	A-kinase anchor protein 8	AKAP8		NaN	NaN	NaN	NaN	NaN		NaN	NaN	NaN	NaN	NaN	+	2.0202	0.00509686	2.93457	4.026	3.19856	3			+	0.999974	3.1153e-07	139.86	119.75	139.86	0.11197	100170000	CSVCKFRSFDDEEIQKHLQSKFHKETLRFIS	20.3299	20.6609	22.2237	NaN	NaN	NaN	NaN	NaN	NaN	23.5821	24.3874	24.0488
61	Q9NQ31	A-kinase-interacting protein 1	AKIP1		NaN	NaN	NaN	NaN	NaN	+	3.23563	0.011069	3.87474	7.89377	3.87474		NaN	NaN	NaN	NaN	NaN	3				1	0.00024019	95.659	62.043	85.287	-1.8631	109190000	KGCMGVLAREAPHLEKQPAAGPQRVLPGERE	20.3875	20.6215	20.7726	NaN	NaN	NaN	25.0945	23.7995	24.512	NaN	NaN	NaN
902	Q7Z591	AT-hook-containing transcription factor	AKNA		NaN	NaN	NaN	NaN	NaN		1.09694	0.0818851	3.35676	2.18133	3.35676		NaN	NaN	NaN	NaN	NaN	3				1	0.0277241	63.054	39.983	62.88	0.88555	66264000	MTSLEGSGISERLPQKPLHRGGGPHLEETWM	18.614	20.3464	20.9503	NaN	NaN	NaN	24.5742	20.813	24.5938	NaN	NaN	NaN
68	P14550	Alcohol dehydrogenase [NADP(+)]	AKR1A1		NaN	NaN	NaN	NaN	NaN	+	1.93017	0.022311	5.32307	4.05909	5.32307		NaN	NaN	NaN	NaN	NaN	3		+		1	0.00292668	129.83	103.31	48.998	1.1892	247210000	EPEIGEALKEDVGPGKAVPREELFVTSKLWN	18.36	21.8905	20.5505	NaN	NaN	NaN	26.8538	25.1269	24.7896	NaN	NaN	NaN
222	P15121	Aldose reductase	AKR1B1		NaN	NaN	NaN	NaN	NaN		1.18379	0.0686511	3.28402	2.3387	2.81793	+	3.05138	0.00118999	3.99373	7.26481	2.98435	4		+		1	2.39393e-15	100.95	92.553	51.321	1.6342	203450000	VTAYSPLGSPDRPWAKPEDPSLLEDPRIKAI	20.1148	21.757	21.17	NaN	NaN	NaN	25.0128	22.0263	25.4342	25.1034	25.846	24.4941
243	P15121	Aldose reductase	AKR1B1		NaN	NaN	NaN	NaN	NaN	+	2.47876	0.0164425	2.35184	4.94432	2.81793		NaN	NaN	NaN	NaN	2.98435	3		+		1	0.000895435	97.749	68.791	97.749	0.84956	69515000	LLEDPRIKAIAAKHNKTTAQVLIRFPMQRNL	20.1641	20.5989	20.6636	NaN	NaN	NaN	22.2757	23.4515	22.755	NaN	NaN	NaN
263	P15121	Aldose reductase	AKR1B1		NaN	NaN	NaN	NaN	NaN		NaN	NaN	NaN	NaN	2.81793		0.413358	0.343337	1.97498	0.926493	2.98435	3		+		1	5.46207e-05	154.24	128.86	41.621	0.43927	285710000	VLIRFPMQRNLVVIPKSVTPERIAENFKVFD	19.158	25.7074	24.2514	NaN	NaN	NaN	NaN	NaN	NaN	25.2494	24.1784	25.6139
157	P13196	5-aminolevulinate synthase, nonspecific, mitochondrial	ALAS1		NaN	NaN	NaN	NaN	NaN	+	1.50446	0.0381392	3.63011	2.98511	3.63011		NaN	NaN	NaN	NaN	NaN	3		+		0.999981	9.94121e-42	174.47	156.52	174.47	0.35266	112870000	KEVAETSAGPSVVSVKTDGGDPSGLLKNFQD	19.4696	21.0521	22.8342	NaN	NaN	NaN	25.522	23.6876	25.0367	NaN	NaN	NaN
572	Q13740	CD166 antigen	ALCAM	+	2.13107	0.00269176	-8.34989	-4.7337	-8.34989		0.0434384	0.934896	-0.314657	-0.122384	0.703218		0.565843	0.190942	-2.54755	-1.21307	-2.54755	2				0.998731	6.38618e-13	203.02	169.22	200.32	-0.21761	4761100000	ASKHVNKDLGNMEENKKLEENNHKTEA____	25.7081	29.4875	24.85	18.9733	19.3932	16.6294	26.6116	29.7359	22.7542	26.4491	24.3533	21.6005
563	Q13740	CD166 antigen	ALCAM		NaN	NaN	NaN	NaN	-8.34989		0.226201	0.660313	1.72109	0.559565	0.703218		NaN	NaN	NaN	NaN	-2.54755	2				1	4.78563e-243	344.63	271.4	280.21	1.2876	5413900000	WLYMKKSKTASKHVNKDLGNMEENKKLEENN	19.6259	29.1211	25.7253	NaN	NaN	NaN	28.0335	27.1259	24.4761	NaN	NaN	NaN
355	P05091	Aldehyde dehydrogenase, mitochondrial	ALDH2		NaN	NaN	NaN	NaN	NaN	+	1.56403	0.0351094	3.54278	3.10193	3.54278		NaN	NaN	NaN	NaN	NaN	3		+		1	3.92063e-26	189.48	175.61	189.48	-0.23325	114730000	VARAKSRVVGNPFDSKTEQGPQVDETQFKKI	21.5069	21.2782	20.1414	NaN	NaN	NaN	26.4205	23.471	23.6633	NaN	NaN	NaN
274	P51648	Fatty aldehyde dehydrogenase	ALDH3A2		NaN	NaN	NaN	NaN	-6.60746		NaN	NaN	NaN	NaN	1.22919	+	1.96031	0.00450336	6.33472	4.1875	4.99057	3				1	2.80689e-64	248.19	236.13	55.213	-1.8431	718590000	WKIKETVKEFYGENIKESPDYERIINLRHFK	18.7616	21.5961	23.6252	NaN	NaN	NaN	NaN	NaN	NaN	27.6754	27.7971	27.5146
357	P51648	Fatty aldehyde dehydrogenase	ALDH3A2		NaN	NaN	NaN	NaN	-6.60746		NaN	NaN	NaN	NaN	1.22919	+	2.5197	0.00208321	5.07579	5.70084	4.99057	4				1	5.87159e-06	117.08	94.606	117.08	0.1006	299930000	VKNVDEAINFINEREKPLALYVFSHNHKLIK	19.7906	20.1598	21.4519	NaN	NaN	NaN	NaN	NaN	NaN	26.1824	26.1217	24.3255
266	P51648	Fatty aldehyde dehydrogenase	ALDH3A2		NaN	NaN	NaN	NaN	-6.60746		NaN	NaN	NaN	NaN	1.22919	+	2.44252	0.00235954	6.05819	5.55869	4.99057	2				1	0.000382458	166.66	123.22	166.66	0.86235	592190000	ASLQNQIVWKIKETVKEFYGENIKESPDYER	19.0946	21.1208	22.0385	NaN	NaN	NaN	NaN	NaN	NaN	25.8843	27.4407	27.1034
299	P51648	Fatty aldehyde dehydrogenase	ALDH3A2		NaN	NaN	NaN	NaN	-6.60746		NaN	NaN	NaN	NaN	1.22919	+	1.59492	0.0108686	3.50586	3.16352	4.99057	3				1	5.65177e-08	113.99	89.392	71.853	-0.6621	102800000	NLRHFKRILSLLEGQKIAFGGETDEATRYIA	19.3902	21.5793	22.0391	NaN	NaN	NaN	NaN	NaN	NaN	24.7898	23.3748	25.3616
452	P51648	Fatty aldehyde dehydrogenase	ALDH3A2		NaN	NaN	NaN	NaN	-6.60746		NaN	NaN	NaN	NaN	1.22919	+	1.37078	0.0163555	4.17446	2.7426	4.99057	3				0.999548	0.0180543	59.426	43.887	59.426	-0.098729	95397000	KLRYPPNSQSKVDWGKFFLLKRFNKEKLGLL	18.3237	20.4999	22.7611	NaN	NaN	NaN	NaN	NaN	NaN	23.4687	25.3607	25.2786
326	P51648	Fatty aldehyde dehydrogenase	ALDH3A2	+	3.51293	0	-6.60746	-9.92734	-6.60746		0.633103	0.283945	1.22919	1.26078	1.22919	+	3.03805	0.0010382	4.7944	7.44197	4.99057	2				1	3.24324e-144	293.25	280.11	293.25	-1.2976	4721600000	RYIAPTVLTDVDPKTKVMQEEIFGPILPIVP	24.9306	24.0223	25.7392	18.3463	17.7933	18.7302	27.5664	25.3437	25.4696	29.702	30.0748	29.2984
89	P43353	Aldehyde dehydrogenase family 3 member B1	ALDH3B1		NaN	NaN	NaN	NaN	NaN		1.29016	0.0534383	4.44253	2.59149	4.56895		NaN	NaN	NaN	NaN	NaN	3		+	+	1	4.27617e-52	241.15	206.46	111.95	0.37137	966900000	ALRNLRAWMKDERVPKNLATQLDSAFIRKEP	21.2707	24.8979	21.6291	NaN	NaN	NaN	29.2904	25.743	26.0919	NaN	NaN	NaN
202	P43353	Aldehyde dehydrogenase family 3 member B1	ALDH3B1		NaN	NaN	NaN	NaN	NaN	+	2.02872	0.0202843	4.69536	4.26617	4.56895		NaN	NaN	NaN	NaN	NaN	3		+	+	1	7.80592e-22	171.35	144.52	171.35	-0.50048	464300000	TGSPRVGKIVMTAAAKHLTPVTLELGGKNPC	19.7695	21.5475	21.9821	NaN	NaN	NaN	27.2679	25.0109	25.1064	NaN	NaN	NaN
537	P49419	Alpha-aminoadipic semialdehyde dehydrogenase	ALDH7A1		NaN	NaN	NaN	NaN	NaN		NaN	NaN	NaN	NaN	NaN	+	3.0462	0.00105788	4.84976	7.48611	4.84976	2		+		1	0.000811233	145.84	113.52	74.301	-2.6278	178240000	CTINYSKDLPLAQGIKFQ_____________	19.7725	20.5576	20.9792	NaN	NaN	NaN	NaN	NaN	NaN	24.4732	25.5205	25.8648
310	P49189	4-trimethylaminobutyraldehyde dehydrogenase	ALDH9A1		NaN	NaN	NaN	NaN	NaN		NaN	NaN	NaN	NaN	2.43152	+	2.99208	0.00103922	5.71292	7.45162	5.95097	3		+		1	4.18384e-56	262.63	189.38	152.54	0.396	393950000	FVQKEILDKFTEEVVKQTQRIKIGDPLLEDT	19.5883	20.8901	20.5825	NaN	NaN	NaN	NaN	NaN	NaN	26.6438	26.5657	24.9902
316	P49189	4-trimethylaminobutyraldehyde dehydrogenase	ALDH9A1		NaN	NaN	NaN	NaN	NaN	+	2.54136	0.0152397	3.40975	5.46573	2.43152	+	3.09102	0.000924574	6.18903	7.92866	5.95097	3		+		1	0.0006553	92.781	73.203	70.963	0.95598	290780000	LDKFTEEVVKQTQRIKIGDPLLEDTRMGPLI	19.7671	20.0533	19.7695	NaN	NaN	NaN	22.4862	23.7835	24.1638	24.5529	26.8309	26.1588
30	P49189	4-trimethylaminobutyraldehyde dehydrogenase	ALDH9A1		NaN	NaN	NaN	NaN	NaN		0.337774	0.531931	1.45329	0.774142	2.43152		NaN	NaN	NaN	NaN	5.95097	3		+		1	0.000513075	82.586	63.753	67.866	3.35	76058000	RGGARVEPADASGTEKAFEPATGRVIATFTC	18.7935	21.7181	22.6337	NaN	NaN	NaN	24.7242	22.7129	20.0682	NaN	NaN	NaN
99	P04075	Fructose-bisphosphate aldolase A	ALDOA		NaN	NaN	NaN	NaN	-3.5214	+	1.53768	0.0368543	3.35729	3.0329	3.23599		NaN	NaN	NaN	NaN	2.65242	3		+	+	0.999407	3.57222e-08	166.64	137.15	166.64	0.62677	463260000	LYQKADDGRPFPQVIKSKGGVVGIKVDKGVV	21.1382	20.6149	23.0149	NaN	NaN	NaN	26.0021	23.6354	25.2024	NaN	NaN	NaN
322	P04075	Fructose-bisphosphate aldolase A	ALDOA	+	2.3186	0.00255056	-5.9536	-5.16896	-3.5214		0.0973746	0.857315	-0.313515	-0.250215	3.23599		0.756933	0.117883	-1.33025	-1.46513	2.65242	2		+	+	1	0.000108096	160.91	93.35	160.91	0.22973	2002800000	QASALKAWGGKKENLKAAQEEYVKRALANSL	27.4399	27.0353	25.1411	19.3026	21.9874	20.4655	28.0282	25.1138	25.5337	25.932	25.0911	24.6025
111	P04075	Fructose-bisphosphate aldolase A	ALDOA		0.238117	0.576647	-1.0892	-0.57299	-3.5214		0.842207	0.151439	2.99822	1.71086	3.23599		0.822751	0.0777864	3.74827	1.69557	2.65242	3		+	+	1	1.02425e-53	205	182.63	40.104	1.0342	553580000	QVIKSKGGVVGIKVDKGVVPLAGTNGETTTQ	19.8657	25.1671	24.1377	20.9976	23.7075	21.3143	25.5943	25.9241	26.6468	26.1076	26.8059	26.0614
42	P04075	Fructose-bisphosphate aldolase A	ALDOA		NaN	NaN	NaN	NaN	-3.5214		0.647181	0.245178	2.76511	1.36176	3.23599		NaN	NaN	NaN	NaN	2.65242	2		+	+	1	3.95654e-14	189.17	149.16	189.17	0.62693	280700000	GKGILAADESTGSIAKRLQSIGTENTEENRR	18.6583	24.8625	21.7104	NaN	NaN	NaN	24.0801	23.532	25.9146	NaN	NaN	NaN
28	P04075	Fructose-bisphosphate aldolase A	ALDOA		NaN	NaN	NaN	NaN	-3.5214	+	2.16795	0.017849	6.90241	4.78348	3.23599	+	2.16614	0.00351809	6.29662	4.74667	2.65242	2		+	+	1	1.48579e-33	214.65	187.98	214.65	-0.60427	4142800000	KKELSDIAHRIVAPGKGILAADESTGSIAKR	23.9523	20.4833	21.3199	NaN	NaN	NaN	31.195	28.1336	28.2837	27.4965	27.954	28.0456
14	P04075	Fructose-bisphosphate aldolase A	ALDOA		NaN	NaN	NaN	NaN	-3.5214	+	1.51735	0.0368146	3.99674	3.03471	3.23599		NaN	NaN	NaN	NaN	2.65242	3		+	+	1	0.000199344	179.81	59.651	56.359	-0.34841	943240000	__MPYQYPALTPEQKKELSDIAHRIVAPGKG	23.5328	24.5252	20.8451	NaN	NaN	NaN	27.8957	26.0894	26.9082	NaN	NaN	NaN
13	P04075	Fructose-bisphosphate aldolase A	ALDOA		NaN	NaN	NaN	NaN	-3.5214	+	2.55241	0.0160075	2.87576	5.33746	3.23599		NaN	NaN	NaN	NaN	2.65242	3		+	+	0.972357	0.000110445	110.15	95.464	110.15	-0.17407	130150000	___MPYQYPALTPEQKKELSDIAHRIVAPGK	21.2329	22.1078	21.1745	NaN	NaN	NaN	24.145	23.9863	25.0111	NaN	NaN	NaN
147;147	P04075;P09972	Fructose-bisphosphate aldolase A;Fructose-bisphosphate aldolase C	ALDOA;ALDOC		NaN	NaN	NaN	NaN	-3.16427		0.87773	0.141277	2.69746	1.76186	3.31371		0.587108	0.184673	1.89505	1.22988	2.64395	3		+	+	1	0.00365061	151.56	129.79	48.794	0.082532	339590000	SERCAQYKKDGADFAKWRCVLKIGEHTPSAL;SERCAQYKKDGADFAKWRCVLKISERTPSAL	20.3723	24.7103	23.5127	NaN	NaN	NaN	25.6503	25.6412	25.0172	25.5592	25.8793	23.221
200;200	P04075;P09972	Fructose-bisphosphate aldolase A;Fructose-bisphosphate aldolase C	ALDOA;ALDOC		NaN	NaN	NaN	NaN	-3.16427		1.12704	0.0747969	3.8444	2.25589	3.31371		NaN	NaN	NaN	NaN	2.64395	4		+	+	1	1.90577e-08	78.921	66.43	52.122	-0.046124	122010000	PIVEPEILPDGDHDLKRCQYVTEKVLAAVYK	17.9417	20.8598	23.4339	NaN	NaN	NaN	24.7724	24.8776	24.1186	NaN	NaN	NaN
111	P09972	Fructose-bisphosphate aldolase C	ALDOC	+	0.925567	0.0476463	-2.80713	-1.85023	-2.80713		1.34919	0.050324	3.39143	2.65949	3.39143	+	1.32179	0.0202019	2.63547	2.55016	2.63547	3		+		1	1.07232e-53	204.79	175.02	74.274	-0.20171	1836900000	RTIQDKGIVVGIKVDKGVVPLAGTDGETTTQ	24.0822	25.075	23.3869	22.5323	22.8687	18.7216	29.6058	25.9872	27.1254	27.3751	27.8263	25.2491
397	Q9H553	Alpha-1,3/1,6-mannosyltransferase ALG2	ALG2	+	1.75133	0.00505297	-4.68863	-3.58984	-4.68863		0.522622	0.357352	-1.31574	-1.09051	-1.31574		0.614378	0.1708	1.74456	1.26887	1.74456	3		+		1	1.08583e-09	194.3	173.34	73.722	1.4442	394050000	LKATMGLAGRARVKEKFSPEAFTEQLYRYVT	22.1613	25.6643	24.8294	19.4711	18.5522	20.5658	23.5185	22.7974	22.3919	24.5431	26.8008	26.5448
304	Q9BVK2	Probable dolichyl pyrophosphate Glc1Man9GlcNAc2 alpha-1,3-glucosyltransferase	ALG8		NaN	NaN	NaN	NaN	NaN		1.16269	0.070859	3.45727	2.30756	3.45727		NaN	NaN	NaN	NaN	NaN	2		+		1	0.00303224	120.68	81.534	120.68	0.73187	178300000	YNALDKVLSVIGLKLKFLDPNNIPKASMTSG	19.9859	20.9984	21.1257	NaN	NaN	NaN	26.7358	23.5811	22.1649	NaN	NaN	NaN
49	Q9H6U8	Alpha-1,2-mannosyltransferase ALG9	ALG9		NaN	NaN	NaN	NaN	NaN	+	1.40151	0.0469666	3.06789	2.73847	3.06789		NaN	NaN	NaN	NaN	NaN	3		+	+	1	7.51725e-05	92.29	78.698	92.29	0.61753	153540000	REAGGAEHRTELSGNKAGQVWAPEGSTAFKC	21.263	21.725	21.6262	NaN	NaN	NaN	26.6176	23.7694	23.4308	NaN	NaN	NaN
87	Q13686	Alkylated DNA repair protein alkB homolog 1	ALKBH1		NaN	NaN	NaN	NaN	NaN		1.30376	0.0560478	3.01245	2.5473	3.01245		NaN	NaN	NaN	NaN	3.0425	3				0.999991	0.000491428	78.401	67.457	78.401	-0.046496	119620000	VSEQNAYRAGLQPVSKWQAYGLKGYPGFIFI	21.0048	22.5249	20.9442	NaN	NaN	NaN	26.406	23.5505	23.5547	NaN	NaN	NaN
148	Q13686	Alkylated DNA repair protein alkB homolog 1	ALKBH1		NaN	NaN	NaN	NaN	NaN		NaN	NaN	NaN	NaN	3.01245	+	2.21541	0.00376581	3.528	4.60735	3.0425	3				1	1.24537e-08	138.77	129.97	57.328	0.059194	155090000	KHMSKEETQDLWEQSKEFLRYKEATKRRPRS	21.0182	21.3703	21.9559	NaN	NaN	NaN	NaN	NaN	NaN	24.2062	26.1739	24.5483
362	Q13686	Alkylated DNA repair protein alkB homolog 1	ALKBH1		NaN	NaN	NaN	NaN	NaN		NaN	NaN	NaN	NaN	3.01245	+	1.17994	0.0298731	2.55701	2.28539	3.0425	3				1	1.4399e-16	132.25	116.48	118.48	0.080248	45557000	LATDQNFPLEPIEDEKRDISTEGFCHLDDQN	18.7943	22.0056	21.1653	NaN	NaN	NaN	NaN	NaN	NaN	23.2271	23.7883	22.6208
7	Q6NS38	Alpha-ketoglutarate-dependent dioxygenase alkB homolog 2	ALKBH2		NaN	NaN	NaN	NaN	NaN	+	2.10207	0.0208397	3.92426	4.37521	3.92426	+	2.54752	0.00355488	2.30511	5.09095	2.30511	3		+		1	0.000227554	113.47	64.731	70.942	-2.0216	71527000	_________MDRFLVKGAQGGLLRKQEEQEP	19.4154	20.4559	20.5986	NaN	NaN	NaN	24.4211	23.4619	24.2249	22.4049	22.5328	22.5823
295	Q6P6C2	RNA demethylase ALKBH5	ALKBH5		NaN	NaN	NaN	NaN	NaN		NaN	NaN	NaN	NaN	NaN	+	1.96543	0.00463053	5.19957	4.14096	5.19957	3				1	0.000247156	85.087	66.491	40.996	0.21462	172980000	IILRKTRLDAPRLETKSLSSSVLPPSYASDR	18.0109	21.1827	21.3822	NaN	NaN	NaN	NaN	NaN	NaN	24.7523	25.3612	26.061
2334	Q8TCU4	Alstrom syndrome protein 1	ALMS1		NaN	NaN	NaN	NaN	NaN	+	1.59133	0.0323333	4.86789	3.23754	3.45093		NaN	NaN	NaN	NaN	3.77433	2			+	1	1.1143e-131	304.32	246.97	304.32	-0.31873	354140000	RQPFTEESPSSRCIQKDIGTQTNLKCRRGIE	19.6398	20.3421	21.2809	NaN	NaN	NaN	27.8779	23.5418	24.4469	NaN	NaN	NaN
3585	Q8TCU4	Alstrom syndrome protein 1	ALMS1		NaN	NaN	NaN	NaN	NaN	+	2.53645	0.0140585	5.09717	5.75644	3.45093		NaN	NaN	NaN	NaN	3.77433	4			+	1	2.0388e-23	170.91	148.03	170.91	0.61521	200150000	YPKHNGQISDPQRDQKVTPEQTTQHTVSLNE	20.715	20.3435	20.1201	NaN	NaN	NaN	26.8072	25.5093	24.1537	NaN	NaN	NaN
3424	Q8TCU4	Alstrom syndrome protein 1	ALMS1		NaN	NaN	NaN	NaN	NaN		0.990021	0.111483	2.37717	1.9392	3.45093		NaN	NaN	NaN	NaN	3.77433	4			+	0.999147	2.30325e-09	89.773	83.05	78.3	-0.46659	49651000	AAAAEHSAQVGDPEMKNLPDTKAITQKEEIH	18.944	20.9413	22.2805	NaN	NaN	NaN	24.2296	22.3757	22.692	NaN	NaN	NaN
2260	Q8TCU4	Alstrom syndrome protein 1	ALMS1		NaN	NaN	NaN	NaN	NaN		NaN	NaN	NaN	NaN	3.45093	+	1.444	0.0155362	2.83117	2.79979	3.77433	3			+	0.63384	0.000266059	85.636	61.349	85.636	0.6687	57633000	GSEEIQDAENSAKTLKEIRTLLMEAENMALK	19.0303	21.9303	20.3356	NaN	NaN	NaN	NaN	NaN	NaN	22.8179	23.9683	23.0035
2868	Q8TCU4	Alstrom syndrome protein 1	ALMS1		NaN	NaN	NaN	NaN	NaN	+	1.72238	0.0285523	3.66931	3.45108	3.45093		NaN	NaN	NaN	NaN	3.77433	3			+	1	1.96782e-26	144.72	108.08	135.38	0.28315	83331000	TLGVNRSSSRLGVKEKNVTITPDLPSCIFLE	19.3666	22.1729	21.0699	NaN	NaN	NaN	24.306	23.7932	25.5181	NaN	NaN	NaN
3564	Q8TCU4	Alstrom syndrome protein 1	ALMS1		NaN	NaN	NaN	NaN	NaN		1.20529	0.0692001	2.52218	2.32793	3.45093		NaN	NaN	NaN	NaN	3.77433	3			+	1	0.000313447	120.65	91.695	120.65	0.31637	200110000	SINVNLGNKEVMDTTKSQVRDYPKHNGQISD	23.4481	23.8207	21.2792	NaN	NaN	NaN	26.3553	25.42	24.3393	NaN	NaN	NaN
3236	Q8TCU4	Alstrom syndrome protein 1	ALMS1		NaN	NaN	NaN	NaN	NaN	+	1.87298	0.0249798	2.8131	3.67515	3.45093		NaN	NaN	NaN	NaN	3.77433	3			+	1	0.000147878	109.72	92.51	109.72	-2.1097	58873000	NAEDRGHEIIEPGNQKLRKAPVKFASSSSVQ	20.3654	21.4815	22.0074	NaN	NaN	NaN	24.6695	23.1954	24.4287	NaN	NaN	NaN
3105	Q8TCU4	Alstrom syndrome protein 1	ALMS1		NaN	NaN	NaN	NaN	NaN	+	3.7415	0.00937143	4.61055	10.3602	3.45093	+	2.27033	0.0035279	4.7175	4.91701	3.77433	3			+	1	1.02061e-21	140.16	121.79	140.16	-2.209	195120000	VSSRSLEPTSKLLTSKPVAQDQESLGFLGPK	19.0187	20.6826	20.8483	NaN	NaN	NaN	25.582	25.3834	25.1913	24.3273	24.5152	24.0842
2497	Q8TCU4	Alstrom syndrome protein 1	ALMS1		NaN	NaN	NaN	NaN	NaN		0.688453	0.245751	1.34104	1.35936	3.45093		NaN	NaN	NaN	NaN	3.77433	4			+	1	5.20993e-05	95.767	84.905	94.569	0.84474	117880000	HVKNLLQCESSLNHAKEILRNAEEEESRVRA	20.7058	21.1005	21.5678	NaN	NaN	NaN	21.2452	22.0493	24.1028	NaN	NaN	NaN
3195	Q8TCU4	Alstrom syndrome protein 1	ALMS1		NaN	NaN	NaN	NaN	NaN	+	1.56616	0.0345506	3.75996	3.12217	3.45093		NaN	NaN	NaN	NaN	3.77433	3			+	1	1.94679e-14	115.11	102.8	106.99	1.7133	96307000	RLPEKMKTPLSAFSEKLSSDAVTQITTESPE	19.2322	21.351	21.3222	NaN	NaN	NaN	26.0974	23.4526	23.6352	NaN	NaN	NaN
129	P09917	Arachidonate 5-lipoxygenase	ALOX5		NaN	NaN	NaN	NaN	NaN	+	2.14438	0.0204162	4.52897	4.55291	3.87402	+	2.16891	0.00358779	5.72517	4.71895	4.71348	3		+		1	1.90968e-08	204.5	175.77	124.42	-0.32663	640210000	DGRAKLARDDQIHILKQHRRKELETRQKQYR	19.4205	22.5814	21.0644	NaN	NaN	NaN	25.1947	25.6977	25.7112	26.8937	27.6872	25.7104
456	P09917	Arachidonate 5-lipoxygenase	ALOX5		NaN	NaN	NaN	NaN	NaN	+	1.62671	0.0329979	3.21907	3.20419	3.87402		NaN	NaN	NaN	NaN	4.71348	3		+		1	0.000106109	97.836	86.574	60.209	-0.83454	87949000	MKDLTYASLCFPEAIKARGMESKEDIPYYFY	19.5217	22.0431	21.929	NaN	NaN	NaN	23.9574	25.1365	24.0571	NaN	NaN	NaN
40	P09917	Arachidonate 5-lipoxygenase	ALOX5		NaN	NaN	NaN	NaN	NaN		NaN	NaN	NaN	NaN	3.87402	+	2.01458	0.00470964	3.70179	4.13016	4.71348	3		+		1	0.000844777	84.468	71.842	57.434	-0.55361	100660000	SLVGSAGCSEKHLLDKPFYNDFERGAVDSYD	19.7711	21.4714	22.0892	NaN	NaN	NaN	NaN	NaN	NaN	24.0692	25.4007	24.9671
175	Q9BYJ1	Hydroperoxide isomerase ALOXE3	ALOXE3		NaN	NaN	NaN	NaN	NaN		0.652851	0.242204	2.65031	1.3688	2.65031		NaN	NaN	NaN	NaN	NaN	3				1	1.83068e-65	245.95	222.27	129.12	-0.50848	408720000	NSFQEMESDKKFALTKTTTCVDQGDSSGNRY	24.8776	23.4362	20.6121	NaN	NaN	NaN	28.2665	23.8847	24.7256	NaN	NaN	NaN
132	Q96QP1	Alpha-protein kinase 1	ALPK1		NaN	NaN	NaN	NaN	NaN		1.38894	0.0506029	2.41764	2.65106	2.41764	+	2.15276	0.00377361	3.98759	4.51333	3.98759	3				0.998289	0.0130333	83.206	28.681	59.153	-0.22784	112320000	FLYGLDVSGKLLQVAKGLHKLQPATPIAPQV	19.9718	20.3866	21.2094	NaN	NaN	NaN	24.5705	22.6904	22.1365	24.9589	23.2451	24.7498
4	Q86V81	THO complex subunit 4	ALYREF		NaN	NaN	NaN	NaN	NaN		NaN	NaN	NaN	NaN	NaN		0.64355	0.151512	1.96186	1.3287	1.96186	2				1	0.000209658	104.32	88.099	45.137	1.9486	81544000	____________MADKMDMSLDDIIKLNRSQ	19.3238	23.464	21.3834	NaN	NaN	NaN	NaN	NaN	NaN	22.0264	24.2991	23.7313
36	Q9C0C7	Activating molecule in BECN1-regulated autophagy protein 1	AMBRA1		NaN	NaN	NaN	NaN	NaN	+	1.55029	0.037842	2.78024	3.00198	2.78024	+	2.55759	0.00212341	4.85714	5.79104	4.85714	3				1	0.000518507	114.51	63.447	98.156	0.11503	166300000	RAMGAQRLLQELVEDKTRWMKWEGKRVELPD	19.4444	21.0933	21.1505	NaN	NaN	NaN	22.8813	24.5248	25.0857	24.2185	24.2486	25.3297
128	Q9Y303	Putative N-acetylglucosamine-6-phosphate deacetylase	AMDHD2		NaN	NaN	NaN	NaN	NaN	+	1.75991	0.0264175	3.73509	3.54017	3.73509		NaN	NaN	NaN	NaN	NaN	5				1	9.96702e-12	100.68	88.598	54.934	-0.74443	230460000	SPPEVYHKVVPQIPVKSGGPHGAGVLGLHLE	19.9698	21.498	22.5428	NaN	NaN	NaN	26.0643	24.0072	25.1444	NaN	NaN	NaN
600	Q9UKV5	E3 ubiquitin-protein ligase AMFR	AMFR		NaN	NaN	NaN	NaN	-2.06276		NaN	NaN	NaN	NaN	0.530218	+	1.04371	0.0406954	3.29293	2.08142	2.4608	4	+	+	+	1	2.61274e-31	130.32	119.04	55.046	-0.41998	194620000	RKDELLQQARKRFLNKSSEDDAASESFLPSE	19.3078	24.2797	21.0812	NaN	NaN	NaN	NaN	NaN	NaN	25.368	24.3933	24.7862
586	Q9UKV5	E3 ubiquitin-protein ligase AMFR	AMFR	+	1.59639	0.0104387	-2.06276	-2.97839	-2.06276		0.196179	0.722042	0.530218	0.46573	0.530218	+	1.26187	0.028868	1.62867	2.30791	2.4608	3	+	+	+	1	4.59993e-05	181.55	119.08	67.704	-0.54302	984470000	FSKSADERQRMLVQRKDELLQQARKRFLNKS	24.7914	25.9268	24.4464	23.0474	23.6362	22.2928	27.4229	24.3467	24.9856	27.124	25.8674	27.0593
503	Q86SJ2	Amphoterin-induced protein 2	AMIGO2	+	2.98248	0.000304762	-6.1761	-7.48715	-6.27666		0.501567	0.365374	-1.68796	-1.07458	-0.989588	+	1.05413	0.0422214	-2.49123	-2.05813	-1.06158	2			+	1	1.31267e-23	144.68	132.51	67.095	-2.1271	252570000	SEAVIAEGILKSTRGKSDSDSVNSVFSDTPF	24.1973	25.3368	25.0104	17.8097	19.9244	18.282	26.0196	21.846	21.615	21.3242	24.4717	21.2749
498	Q86SJ2	Amphoterin-induced protein 2	AMIGO2	+	1.63876	0.00662623	-6.37723	-3.39814	-6.27666		0.0835434	0.876457	-0.291217	-0.218331	-0.989588		0.0974111	0.853264	0.368076	0.253291	-1.06158	3			+	1	1.35299e-14	132.59	97.117	51.888	-2.4737	531220000	VRLFPSEAVIAEGILKSTRGKSDSDSVNSVF	23.1165	27.1927	25.7375	20.6359	19.9074	16.3717	25.2489	25.484	24.4401	24.7451	26.9224	25.4835
209	Q4VCS5	Angiomotin	AMOT		NaN	NaN	NaN	NaN	NaN		NaN	NaN	NaN	NaN	3.17022		0.905969	0.0606017	3.53086	1.84024	3.41695	4			+	0.999844	6.0656e-14	94.96	89.417	94.96	-0.46646	187350000	VTSAPLSPPQPNDLYKNPTSSSEFYKAQGPL	18.3859	24.5145	21.3741	NaN	NaN	NaN	NaN	NaN	NaN	24.562	25.7966	24.5085
464	Q4VCS5	Angiomotin	AMOT		NaN	NaN	NaN	NaN	NaN		NaN	NaN	NaN	NaN	3.17022		0.625764	0.149687	3.30303	1.33441	3.41695	3			+	1	5.77813e-10	209.73	58.233	134.57	-0.071042	299630000	RQELEGCYEKVARLQKVETEIQRVSEAYENL	17.7633	24.4336	24.4479	NaN	NaN	NaN	NaN	NaN	NaN	23.9869	26.8357	25.7314
113	Q4VCS5	Angiomotin	AMOT		NaN	NaN	NaN	NaN	NaN	+	1.58325	0.0347773	3.17022	3.10962	3.17022		NaN	NaN	NaN	NaN	3.41695	3			+	1	9.85263e-41	212.79	209.63	152.81	2.6615	113320000	PRMQNNEELPTYEEAKVQSQYFRGQQHASVG	20.109	22.1102	21.0038	NaN	NaN	NaN	25.614	23.9131	23.2065	NaN	NaN	NaN
551	Q8IY63	Angiomotin-like protein 1	AMOTL1		NaN	NaN	NaN	NaN	-5.49345		NaN	NaN	NaN	NaN	3.82029	+	1.4057	0.014788	4.93632	2.84294	2.76579	3			+	0.99999	1.20944e-22	212.39	190.84	212.39	-0.19957	625160000	GHEDKAAEGHYASQNKEFLKEKEKLEMELAA	18.6549	23.1555	21.1333	NaN	NaN	NaN	NaN	NaN	NaN	26.6155	27.1768	23.9603
302	Q8IY63	Angiomotin-like protein 1	AMOTL1		NaN	NaN	NaN	NaN	-5.49345		NaN	NaN	NaN	NaN	3.82029	+	2.21467	0.00358191	4.30146	4.71614	2.76579	3			+	1	0.0002177	87.654	69.516	49.559	0.7761	265280000	GFKVGGGPSPAQPAGKVLDPRGPPPEYPFKT	19.1176	21.5317	20.8713	NaN	NaN	NaN	NaN	NaN	NaN	25.0069	25.3353	24.0827
316	Q8IY63	Angiomotin-like protein 1	AMOTL1		NaN	NaN	NaN	NaN	-5.49345		NaN	NaN	NaN	NaN	3.82029	+	1.22057	0.0241976	3.44716	2.4159	2.76579	3			+	0.922687	0.00181215	86.243	59.273	86.243	0.0068136	140570000	GKVLDPRGPPPEYPFKTKQMMSPVSKTQEHG	18.8969	19.9405	23.0919	NaN	NaN	NaN	NaN	NaN	NaN	23.2879	24.6619	24.3209
195	Q8IY63	Angiomotin-like protein 1	AMOTL1	+	2.16177	0.00274194	-5.49345	-4.68278	-5.49345	+	1.90332	0.0236256	3.82029	3.87735	3.82029		1.04083	0.0501934	-1.63733	-1.95176	2.76579	3			+	1	7.9151e-41	163.62	152.63	47.281	1.2041	2020000000	QPQQNNEELPTYEEAKAQSQFFRGQQQQQQQ	24.9083	24.6864	24.7224	19.462	21.0355	17.3393	30.3459	27.5384	27.8937	22.3247	22.4766	24.6038
594	Q8IY63	Angiomotin-like protein 1	AMOTL1		NaN	NaN	NaN	NaN	-5.49345		NaN	NaN	NaN	NaN	3.82029	+	1.011	0.0460785	2.78135	1.99952	2.76579	3			+	1	0.00326468	97.635	32.389	78.655	0.36797	79529000	EILDQALSNAQARVIKLEEELREKQAYVEKV	18.3205	21.6496	22.565	NaN	NaN	NaN	NaN	NaN	NaN	23.6252	23.5242	23.7297
347	Q9Y2J4	Angiomotin-like protein 2	AMOTL2		NaN	NaN	NaN	NaN	-4.32641	+	3.55329	0.0102727	6.09363	10.0004	4.89801	+	3.81983	0	6.41692	11.4862	2.34037	3			+	1	0.00038347	183.72	52.499	88.681	-0.56072	2085500000	QRELESSAEKAGRIEKLESEIQRLSEAHESL	21.4323	21.6949	21.6145	NaN	NaN	NaN	28.0694	26.6242	28.0875	28.8137	27.451	27.9691
100	Q9Y2J4	Angiomotin-like protein 2	AMOTL2	+	2.06195	0.00306816	-4.32641	-4.31776	-4.32641	+	1.92345	0.0235535	3.7024	3.91213	4.89801		0.671535	0.142008	-1.73618	-1.36352	2.34037	3			+	1	5.49349e-14	130.1	101.04	122.44	-0.91836	1519700000	HLAENTLYRLCPQPSKGEELPTYEEAKAHSQ	25.9713	24.9471	23.6544	20.0717	21.7276	19.7943	29.3608	27.5938	28.7254	21.3	24.574	23.4903
477	Q9H1A4	Anaphase-promoting complex subunit 1	ANAPC1		NaN	NaN	NaN	NaN	NaN	+	2.1447	0.0204435	3.77725	4.46442	3.26191	+	2.17123	0.00372499	4.05883	4.57059	4.05883	3			+	0.999226	0.000141233	85.945	68.575	77.681	1.085	155330000	DKTQLIFGSVTNIPAKDAAPVEKIDTMLVLE	19.6264	21.8183	20.5209	NaN	NaN	NaN	25.2244	23.9808	24.7839	24.561	24.2874	24.602
1162	Q9H1A4	Anaphase-promoting complex subunit 1	ANAPC1		NaN	NaN	NaN	NaN	NaN		1.00269	0.102961	3.25042	2.00549	3.26191		NaN	NaN	NaN	NaN	4.05883	3			+	0.891081	0.000181129	89.261	80.661	72.819	1.342	182340000	IAPASQIDSAWIVYNKPKHAELANEYAGFLM	20.1902	22.3194	21.5767	NaN	NaN	NaN	26.2271	21.852	25.7585	NaN	NaN	NaN
310	Q9H1A4	Anaphase-promoting complex subunit 1	ANAPC1		NaN	NaN	NaN	NaN	NaN	+	1.94153	0.0240204	2.75806	3.81533	3.26191		NaN	NaN	NaN	NaN	4.05883	4			+	1	6.58401e-32	154.79	142.82	123.43	-0.5765	62940000	VATSSSLTAHLRSLSKGDSPVTSPFQNYSSI	21.038	20.5699	20.6992	NaN	NaN	NaN	22.9932	22.8497	24.7384	NaN	NaN	NaN
238	Q9UJX4	Anaphase-promoting complex subunit 5	ANAPC5		NaN	NaN	NaN	NaN	NaN		0.384948	0.475438	1.8178	0.870788	3.18763		NaN	NaN	NaN	NaN	NaN	3			+	0.999855	4.92804e-09	166.09	138.59	166.09	0.45121	462970000	LKNDETKALTPASLQKELNNLLKFNPDFAEA	19.6783	25.3664	24.7356	NaN	NaN	NaN	23.6362	26.5541	25.0434	NaN	NaN	NaN
683	Q9UJX4	Anaphase-promoting complex subunit 5	ANAPC5		NaN	NaN	NaN	NaN	NaN	+	2.53756	0.0147494	3.88921	5.56466	3.18763		NaN	NaN	NaN	NaN	NaN	2			+	1	1.30213e-31	198.48	153.72	198.48	-1.0407	148330000	AKCQVASAASYDQPKKAEALEAAIENLNEAK	20.9443	21.9919	20.9349	NaN	NaN	NaN	26.1361	24.8453	24.5574	NaN	NaN	NaN
210	Q9UJX4	Anaphase-promoting complex subunit 5	ANAPC5		NaN	NaN	NaN	NaN	NaN	+	2.19514	0.0199528	3.65515	4.57588	3.18763		NaN	NaN	NaN	NaN	NaN	3			+	1	4.74496e-73	211.5	205.72	211.5	-0.78069	80633000	SVREEEVSCSGPLSQKQAEFFLSQQASLLKN	19.6183	20.956	20.4176	NaN	NaN	NaN	22.8348	24.6963	24.4264	NaN	NaN	NaN
229	Q9UJX4	Anaphase-promoting complex subunit 5	ANAPC5		NaN	NaN	NaN	NaN	NaN	+	1.38386	0.0476525	3.38838	2.72705	3.18763		NaN	NaN	NaN	NaN	NaN	2			+	1	5.45017e-228	340.14	296.83	287.62	-0.37482	653030000	FFLSQQASLLKNDETKALTPASLQKELNNLL	24.3892	24.1202	20.9785	NaN	NaN	NaN	26.8919	25.898	26.8633	NaN	NaN	NaN
462	Q9UJX3	Anaphase-promoting complex subunit 7	ANAPC7		NaN	NaN	NaN	NaN	-4.11551	+	1.59383	0.0330167	4.39579	3.22002	3.70843		NaN	NaN	NaN	NaN	3.71114	3			+	1	0.0195252	87.323	51.829	87.323	-0.24568	312450000	LATVCLEDPVTQEKAKTLLDKALTQRPDYIK	18.896	21.5579	21.3276	NaN	NaN	NaN	25.8983	25.9521	23.1185	NaN	NaN	NaN
467	Q9UJX3	Anaphase-promoting complex subunit 7	ANAPC7		NaN	NaN	NaN	NaN	-4.11551		1.24328	0.0599046	3.81313	2.4759	3.70843		NaN	NaN	NaN	NaN	3.71114	2			+	1	2.16669e-104	281.12	220.42	219.35	0.099277	1759400000	LEDPVTQEKAKTLLDKALTQRPDYIKAVVKK	22.6913	25.1143	20.9844	NaN	NaN	NaN	28.3382	26.0269	25.8642	NaN	NaN	NaN
477	Q9UJX3	Anaphase-promoting complex subunit 7	ANAPC7		NaN	NaN	NaN	NaN	-4.11551		0.501441	0.352426	2.79006	1.10207	3.70843		0.865912	0.0671722	4.24528	1.78326	3.71114	2			+	1	6.15757e-06	131.35	100.8	110.66	-0.23756	1716900000	KTLLDKALTQRPDYIKAVVKKAELLSREQKY	19.0524	25.7847	25.9482	NaN	NaN	NaN	27.9811	25.3641	25.7531	27.75	28.5228	27.3056
482	Q9UJX3	Anaphase-promoting complex subunit 7	ANAPC7	+	1.14724	0.0244267	-4.11551	-2.30301	-4.11551		1.27793	0.0618648	2.42502	2.44947	3.70843	+	1.51359	0.0153115	1.97905	2.8099	3.71114	3			+	1	0.00237189	175.24	63.509	93.429	-0.86963	1133700000	KALTQRPDYIKAVVKKAELLSREQKYEDGIA	22.8666	24.6726	24.4833	19.4323	22.8411	17.4026	27.7933	25.7022	25.8022	26.3455	25.6898	25.9244
99	Q9UJX3	Anaphase-promoting complex subunit 7	ANAPC7		NaN	NaN	NaN	NaN	-4.11551	+	2.36941	0.0159602	4.45897	5.16789	3.70843	+	2.11073	0.00375542	4.90909	4.49834	3.71114	2			+	1	4.84919e-27	223.14	191.72	223.14	-0.24853	669880000	ADSLFHDKEYRNAVSKYTMALQQKKALSKTS	19.3012	20.966	21.5513	NaN	NaN	NaN	25.5965	24.9315	24.0801	24.7068	25.51	26.9163
107	Q9UJX3	Anaphase-promoting complex subunit 7	ANAPC7		NaN	NaN	NaN	NaN	-4.11551		1.26692	0.0574513	3.85306	2.52332	3.70843		NaN	NaN	NaN	NaN	3.71114	2			+	0.99574	0.00171224	174.27	123.66	153.73	-0.30506	339960000	EYRNAVSKYTMALQQKKALSKTSKVRPSTGN	19.5721	21.1954	23.9214	NaN	NaN	NaN	26.7167	24.6694	24.8619	NaN	NaN	NaN
153	Q9UJX3	Anaphase-promoting complex subunit 7	ANAPC7		NaN	NaN	NaN	NaN	-4.11551	+	1.43129	0.0424659	4.22298	2.86793	3.70843		NaN	NaN	NaN	NaN	3.71114	3			+	1	2.58136e-07	118.2	104.17	88.768	0.11691	442370000	VKYKMAECYTMLKQDKDAIAILDGIPSRQRT	20.0301	23.4067	22.2094	NaN	NaN	NaN	27.9866	24.9091	25.4193	NaN	NaN	NaN
430	Q5VTE6	Protein angel homolog 2	ANGEL2		NaN	NaN	NaN	NaN	NaN		NaN	NaN	NaN	NaN	NaN	+	1.43129	0.0150368	3.40279	2.82175	3.40279	3				1	2.63258e-34	208.47	192.17	118.37	1.1432	211200000	PKVEKTDSDLTQTQLKQTEVLVTAEKLSSNL	19.7599	23.0269	21.4986	NaN	NaN	NaN	NaN	NaN	NaN	25.0816	23.7314	25.6809
676	Q9NU02	Ankyrin repeat and EF-hand domain-containing protein 1	ANKEF1		NaN	NaN	NaN	NaN	NaN		0.970915	0.113414	2.67299	1.92338	2.67299		NaN	NaN	NaN	NaN	NaN	3				1	9.55525e-05	91.414	72.117	91.414	-1.3069	29144000	GKTPPILKTEGPEIKKEEELLSSIYGVPTTS	18.3323	22.4649	20.2925	NaN	NaN	NaN	23.9964	22.7153	22.3969	NaN	NaN	NaN
287	Q9P2R3	Rabankyrin-5	ANKFY1		NaN	NaN	NaN	NaN	-2.63573		NaN	NaN	NaN	NaN	-0.942857	+	1.59926	0.00962211	4.793	3.25164	3.98069	3			+	1	3.45049e-07	161.84	145.96	161.84	-0.29669	311230000	ATTLVSHKADVDMVDKSGWSLLHKGIQRGDL	17.7292	20.937	20.8137	NaN	NaN	NaN	NaN	NaN	NaN	22.8702	25.7498	25.2389
1146	Q9P2R3	Rabankyrin-5	ANKFY1		NaN	NaN	NaN	NaN	-2.63573		NaN	NaN	NaN	NaN	-0.942857	+	1.44763	0.0139017	4.57505	2.91702	3.98069	4			+	0.999999	5.86666e-05	110.92	87.042	110.92	-0.28639	139430000	RLLCHKCSTKEIPIIKFDLNKPVRVCNICFD	17.581	20.5968	22.3775	NaN	NaN	NaN	NaN	NaN	NaN	23.874	25.2302	25.1763
931	Q9P2R3	Rabankyrin-5	ANKFY1		NaN	NaN	NaN	NaN	-2.63573		NaN	NaN	NaN	NaN	-0.942857	+	3.03298	0.000938378	6.04535	7.66856	3.98069	2			+	0.999683	1.87763e-06	176.87	141.33	176.87	0.38183	464300000	AGSEIIVRNLLLAGAKVNELTKHRQTALHLA	19.7622	20.4175	20.5926	NaN	NaN	NaN	NaN	NaN	NaN	25.6681	27.5833	25.6569
851	Q9P2R3	Rabankyrin-5	ANKFY1		0.0623086	0.889313	-0.38333	-0.171378	-2.63573		0.0591949	0.908536	0.445623	0.164612	-0.942857		0.749051	0.0973517	4.05732	1.56801	3.98069	3			+	1	0.00015289	185.6	120.79	123.2	0.020322	7542700000	QGLTPFACAMTFKNNKSAEAILKRESGAAEQ	27.4543	28.1888	21.5732	24.5092	25.8843	25.6729	29.0333	26.9159	23.074	29.2877	29.3864	29.5301
858	Q9P2R3	Rabankyrin-5	ANKFY1	+	1.17467	0.0216528	-4.88812	-2.37685	-2.63573		0.473653	0.382343	-2.33134	-1.04358	-0.942857		0.164441	0.752998	0.432711	0.396761	3.98069	3			+	1	0.00158795	149.48	75.045	61.999	0.099647	1758500000	CAMTFKNNKSAEAILKRESGAAEQVDNKGRN	27.0252	26.9888	25.4537	23.6051	23.3681	17.83	27.6031	24.424	20.4466	28.3424	27.0029	25.4205
1433	Q8IWZ3	Ankyrin repeat and KH domain-containing protein 1	ANKHD1		NaN	NaN	NaN	NaN	NaN		NaN	NaN	NaN	NaN	NaN	+	1.43158	0.014993	3.43854	2.82476	3.71116	2			+	0.998208	0.00218368	101.6	69.956	97.439	1.441	50676000	DQQAAEANKNASILLKELDLEKSREESRKQA	18.7162	20.4033	21.3054	NaN	NaN	NaN	NaN	NaN	NaN	21.998	24.7458	23.9967
1372	Q8IWZ3	Ankyrin repeat and KH domain-containing protein 1	ANKHD1		NaN	NaN	NaN	NaN	NaN		NaN	NaN	NaN	NaN	NaN	+	2.08431	0.00411866	4.22377	4.36439	3.71116	2			+	1	2.24691e-05	172.94	107.69	172.94	0.11813	78188000	RKITPLMSAFRKGHVKVVQYLVKEVNQFPSD	18.8888	19.9089	20.5832	NaN	NaN	NaN	NaN	NaN	NaN	23.8837	22.8522	25.3163
145	Q9P2G1	Ankyrin repeat and IBR domain-containing protein 1	ANKIB1		NaN	NaN	NaN	NaN	NaN		NaN	NaN	NaN	NaN	1.82051	+	1.45469	0.0145904	3.21499	2.8544	3.79092	3			+	1	8.47268e-05	102.38	75.705	102.38	0.29266	284990000	QGEYERAAIDAVDNKKNTPLHYAAASGMKAC	21.3699	21.0158	24.2134	NaN	NaN	NaN	NaN	NaN	NaN	25.4625	25.0981	25.6833
634	Q9P2G1	Ankyrin repeat and IBR domain-containing protein 1	ANKIB1		NaN	NaN	NaN	NaN	NaN	+	1.46357	0.0492443	1.82051	2.68809	1.82051		NaN	NaN	NaN	NaN	3.79092	3			+	1	1.77493e-33	179.38	159.48	179.38	0.32928	371240000	LKTAKEKMEQLSRALKETEGGCPDTTFIEDA	19.1446	21.1222	20.1596	NaN	NaN	NaN	22.035	21.7931	22.0598	NaN	NaN	NaN
221	Q9P2G1	Ankyrin repeat and IBR domain-containing protein 1	ANKIB1		NaN	NaN	NaN	NaN	NaN		NaN	NaN	NaN	NaN	1.82051	+	2.38324	0.00333545	4.44666	5.20618	3.79092	3			+	1	6.83772e-14	180.28	161.15	66.335	0.63575	111620000	DPEAEEIEAEYAALDKREPYEGLRPQDLRRL	19.9234	20.8468	19.8908	NaN	NaN	NaN	NaN	NaN	NaN	23.3254	25.5859	25.0897
579	Q9P2G1	Ankyrin repeat and IBR domain-containing protein 1	ANKIB1		NaN	NaN	NaN	NaN	NaN		NaN	NaN	NaN	NaN	1.82051	+	1.7614	0.00774124	3.71111	3.54133	3.79092	4			+	0.999997	0.000288998	81.356	73.134	78.088	-0.12712	78030000	RCTRYEVIQHVEEQSKEMTVEAEKKHKRFQE	19.0204	20.5575	21.28	NaN	NaN	NaN	NaN	NaN	NaN	24.2603	25.011	22.72
652	Q86XL3	Ankyrin repeat and LEM domain-containing protein 2	ANKLE2		NaN	NaN	NaN	NaN	NaN		NaN	NaN	NaN	NaN	2.35557	+	2.34034	0.00343348	3.05799	4.8321	4.43372	3			+	1	1.44704e-10	137.46	132.48	44.294	0.32777	109860000	VRAFLDEDDMSLEEIKNRQNAARNNSPPTVG	20.3842	21.0007	20.4973	NaN	NaN	NaN	NaN	NaN	NaN	22.7676	24.4795	23.8092
319	Q86XL3	Ankyrin repeat and LEM domain-containing protein 2	ANKLE2		NaN	NaN	NaN	NaN	NaN		NaN	NaN	NaN	NaN	2.35557	+	1.82182	0.00643394	4.6508	3.75272	4.43372	3			+	1	3.7118e-17	189.69	168.38	86.179	-0.66661	173840000	PRTQDLTAKLRKAVEKGEEDTFSDLIWSNPR	19.4883	21.3522	20.4267	NaN	NaN	NaN	NaN	NaN	NaN	25.1187	26.7894	23.3115
295	Q86XL3	Ankyrin repeat and LEM domain-containing protein 2	ANKLE2		NaN	NaN	NaN	NaN	NaN		0.779596	0.180396	2.35557	1.57767	2.35557		NaN	NaN	NaN	NaN	4.43372	3			+	1	1.57498e-07	121.18	105.59	46.319	0.35049	71345000	RLKDGLCLSESETVNKERANSYKNPRTQDLT	20.1038	21.0053	19.2308	NaN	NaN	NaN	24.9412	20.5616	21.9038	NaN	NaN	NaN
546	Q86XL3	Ankyrin repeat and LEM domain-containing protein 2	ANKLE2		NaN	NaN	NaN	NaN	NaN		NaN	NaN	NaN	NaN	2.35557	+	2.7004	0.0019803	5.8017	6.38887	4.43372	2			+	1	0.000408541	174.41	128.73	174.41	-0.23937	350880000	KAEDFRKLWKTPPREKAGFLHHVKKSDPERG	19.8071	20.4348	21.0974	NaN	NaN	NaN	NaN	NaN	NaN	27.4587	26.3089	24.9768
238	Q86XL3	Ankyrin repeat and LEM domain-containing protein 2	ANKLE2		NaN	NaN	NaN	NaN	NaN		NaN	NaN	NaN	NaN	2.35557	+	1.76248	0.00771946	3.77974	3.54988	4.43372	3			+	1	0.0149202	94.539	67.675	64.567	0.093542	89121000	KEALQAVKMIKGSRFKAFSTREDAEKFARGI	19.3051	21.7613	21.4111	NaN	NaN	NaN	NaN	NaN	NaN	24.9261	23.4706	25.42
139	Q86XL3	Ankyrin repeat and LEM domain-containing protein 2	ANKLE2		NaN	NaN	NaN	NaN	NaN		NaN	NaN	NaN	NaN	2.35557	+	2.44601	0.00259955	5.55727	5.52395	4.43372	3			+	1	1.30461e-16	174.02	164.33	132.74	-0.27465	265260000	EAGVTALSQDPQRILKPAEGNPTDQAGFSED	18.8606	21.8381	20.5774	NaN	NaN	NaN	NaN	NaN	NaN	26.2436	26.2738	25.4306
222	Q86XL3	Ankyrin repeat and LEM domain-containing protein 2	ANKLE2		NaN	NaN	NaN	NaN	NaN		NaN	NaN	NaN	NaN	2.35557	+	2.72661	0.00213401	4.60266	6.29736	4.43372	3			+	0.944698	0.00647656	87.435	65.349	87.435	-0.98787	176500000	EDVPARNERIYVYENKKEALQAVKMIKGSRF	21.4551	20.4409	21.078	NaN	NaN	NaN	NaN	NaN	NaN	26.1921	26.1091	24.4807
73	Q86XL3	Ankyrin repeat and LEM domain-containing protein 2	ANKLE2		NaN	NaN	NaN	NaN	NaN		NaN	NaN	NaN	NaN	2.35557		0.773536	0.0996224	2.08653	1.55398	4.43372	3			+	1	0.00107197	150.27	89.294	52.6	-0.042789	63555000	PASGEMTMDALLARLKLLNPDDLREEIVKAG	17.7732	21.4543	20.0828	NaN	NaN	NaN	NaN	NaN	NaN	21.7316	20.8421	22.9962
271	Q86XL3	Ankyrin repeat and LEM domain-containing protein 2	ANKLE2		NaN	NaN	NaN	NaN	NaN		NaN	NaN	NaN	NaN	2.35557	+	2.86622	0.00156725	5.93304	7.00471	4.43372	3			+	1	1.52866e-07	112.24	86.091	112.24	1.0498	554400000	YFPSPSKTSLPLSPVKTAPLFSNDRLKDGLC	20.1549	21.9803	21.1698	NaN	NaN	NaN	NaN	NaN	NaN	26.2585	26.8018	28.0438
242	Q8IV38	Ankyrin repeat and MYND domain-containing protein 2	ANKMY2		NaN	NaN	NaN	NaN	NaN		NaN	NaN	NaN	NaN	NaN	+	3.27182	0.000980645	3.93976	8.05746	3.93976	2				1	4.19274e-07	199.68	145.07	199.68	0.94879	169440000	CIFQKCINFLKDGENKLDTLIKSLLKGRASD	20.641	21.0383	21.5509	NaN	NaN	NaN	NaN	NaN	NaN	24.5529	25.5391	24.9575
143	Q15327	Ankyrin repeat domain-containing protein 1	ANKRD1		NaN	NaN	NaN	NaN	NaN	+	1.88133	0.0236503	4.51636	3.88571	3.85632		NaN	NaN	NaN	NaN	NaN	2				1	4.58564e-31	227.93	197.73	227.93	-2.6412	410160000	ALENKLPVVEKFLSDKNNPDVCDEYKRTALH	23.0979	21.2089	21.1776	NaN	NaN	NaN	28.0027	25.8527	25.1781	NaN	NaN	NaN
208	Q15327	Ankyrin repeat domain-containing protein 1	ANKRD1		NaN	NaN	NaN	NaN	NaN	+	1.67459	0.0304379	3.45578	3.32799	3.85632		NaN	NaN	NaN	NaN	NaN	3				0.999671	0.0113302	82.671	7.9542	73.616	1.1503	88306000	ASRGGNLDVLKLLLNKGAKISARDKLLSTAL	19.8188	22.5466	20.6962	NaN	NaN	NaN	24.775	25.1243	23.5297	NaN	NaN	NaN
61	Q15327	Ankyrin repeat domain-containing protein 1	ANKRD1		NaN	NaN	NaN	NaN	NaN		1.28354	0.0549563	4.2155	2.57032	3.85632		NaN	NaN	NaN	NaN	NaN	3				0.999054	2.24672e-86	259.22	243.46	259.22	0.65449	263330000	KTLLAHPVTLGEQQWKSEKQREAELKKKKLE	18.8155	21.9119	22.0491	NaN	NaN	NaN	27.3817	23.9432	24.098	NaN	NaN	NaN
108	Q15327	Ankyrin repeat domain-containing protein 1	ANKRD1		NaN	NaN	NaN	NaN	NaN		0.908169	0.127358	3.23763	1.83552	3.85632		NaN	NaN	NaN	NaN	NaN	3				1	3.12841e-24	134.66	127.55	134.66	-0.24267	306730000	LKKRKKYRKTKVPVVKEPEPEIITEPVDVPT	21.8066	24.7413	20.3597	NaN	NaN	NaN	27.3567	25.5517	23.712	NaN	NaN	NaN
217	Q8IZ07	Ankyrin repeat domain-containing protein 13A	ANKRD13A		NaN	NaN	NaN	NaN	-7.16713		NaN	NaN	NaN	NaN	0.935493		0.383816	0.388789	1.55276	0.861672	1.95734	3				0.997992	0.00566865	85.731	57.557	76.679	-1.0345	167100000	FDLSQEMERLTLDLMKPKSREVERRLTSPVI	19.479	24.8594	23.6346	NaN	NaN	NaN	NaN	NaN	NaN	24.7471	23.2198	24.6643
239	Q8IZ07	Ankyrin repeat domain-containing protein 13A	ANKRD13A	+	2.57856	0.00125338	-7.16713	-6.09444	-7.16713		0.477728	0.416772	-0.873875	-0.977457	0.935493		0.290989	0.571088	0.50315	0.629392	1.95734	4				1	1.22332e-20	166.76	154.91	58.093	-0.42752	461920000	ERRLTSPVINTSLDTKNIAFERTKSGFWGWR	24.3441	26.5365	25.4986	19.3117	19.0044	16.5617	23.7609	24.5762	25.4205	26.2943	25.3702	26.2242
279	Q8IZ07	Ankyrin repeat domain-containing protein 13A	ANKRD13A		NaN	NaN	NaN	NaN	-7.16713		0.716861	0.205377	2.74486	1.48337	0.935493	+	1.00507	0.0441503	3.8161	2.02837	1.95734	3				1	1.51249e-07	148.41	135.57	62.287	-0.60202	289140000	YEAKVYTVNNVNVITKIRTEHLTEEEKKRYK	19.2595	24.4977	20.6105	NaN	NaN	NaN	26.57	23.4608	23.3738	25.5116	24.9872	24.5149
1428	O75179	Ankyrin repeat domain-containing protein 17	ANKRD17		NaN	NaN	NaN	NaN	NaN		NaN	NaN	NaN	NaN	NaN	+	1.71847	0.00827518	3.60965	3.43716	3.60965	3				0.998038	0.000305714	132.01	99.789	109.24	-0.99986	55290000	PSDSECMRYIATITDKEMLKKCHLCMESIVQ	18.3268	21.1371	20.9786	NaN	NaN	NaN	NaN	NaN	NaN	23.2499	23.8589	24.1626
1283;1255	O75179;Q8IWZ3	Ankyrin repeat domain-containing protein 17;Ankyrin repeat and KH domain-containing protein 1	ANKRD17;ANKHD1		NaN	NaN	NaN	NaN	NaN		NaN	NaN	NaN	NaN	NaN	+	1.39502	0.0165443	3.05075	2.72454	3.6604	3			+	1	0.000245623	78.378	68.72	62.765	-0.77575	52520000	VSLLLDRKANVEHRAKTGLTPLMEAASGGYA	18.963	20.301	20.736	NaN	NaN	NaN	NaN	NaN	NaN	21.3211	23.767	24.0641
1307;1279	O75179;Q8IWZ3	Ankyrin repeat domain-containing protein 17;Ankyrin repeat and KH domain-containing protein 1	ANKRD17;ANKHD1		NaN	NaN	NaN	NaN	NaN		NaN	NaN	NaN	NaN	NaN	+	2.31015	0.00352643	4.13157	4.9549	3.6604	3			+	1	0.00079078	69.188	52.504	43.326	0.48305	72863000	AASGGYAEVGRVLLDKGADVNAPPVPSSRDT	18.9846	20.8686	21.2491	NaN	NaN	NaN	NaN	NaN	NaN	24.3575	24.9305	24.209
257	Q96NW4	Ankyrin repeat domain-containing protein 27	ANKRD27		NaN	NaN	NaN	NaN	NaN	+	1.7942	0.0265057	3.15091	3.55341	3.03162	+	2.74642	0.00192159	4.97099	6.42929	4.97099	3				1	0.000221691	95.264	84.209	67.358	0.09024	199370000	ITRSLQDLQQKDIGVKPEFSFNIPRAKRELA	19.8074	20.4005	20.9121	NaN	NaN	NaN	21.707	24.1914	23.8798	25.0719	26.183	25.5725
276	Q96NW4	Ankyrin repeat domain-containing protein 27	ANKRD27		NaN	NaN	NaN	NaN	NaN		0.81674	0.160694	2.91234	1.66329	3.03162		NaN	NaN	NaN	NaN	4.97099	3				1	6.6209e-08	163.8	145.34	163.8	0.27947	292200000	SFNIPRAKRELAQLNKCTSPQQKLVCLRKVV	19.9332	21.6677	22.2027	NaN	NaN	NaN	27.1005	23.331	22.1091	NaN	NaN	NaN
374	Q9BQI6	Ankyrin repeat domain-containing protein 32	ANKRD32		NaN	NaN	NaN	NaN	NaN	+	1.56487	0.0348266	3.67011	3.11313	4.24495		NaN	NaN	NaN	NaN	2.40469	3				1	0.000236144	99.941	67.687	99.941	-3.0564	138040000	SKAMAIKTDVDVVEIKNTLRKHIYRAQAVRY	18.7923	21.8681	20.5045	NaN	NaN	NaN	25.2145	23.8187	23.142	NaN	NaN	NaN
931	Q9BQI6	Ankyrin repeat domain-containing protein 32	ANKRD32		NaN	NaN	NaN	NaN	NaN		NaN	NaN	NaN	NaN	4.24495		0.950669	0.0588183	2.16595	1.85725	2.40469	4				1	8.94926e-17	127.5	112.92	127.5	-0.21166	26446000	YVVSPQIKEELFAITKIEDTVENFHAQAEKH	19.1939	21.0032	20.831	NaN	NaN	NaN	NaN	NaN	NaN	21.1758	24.2148	22.1354
7	Q9BQI6	Ankyrin repeat domain-containing protein 32	ANKRD32		NaN	NaN	NaN	NaN	NaN		NaN	NaN	NaN	NaN	4.24495		0.586762	0.195786	1.39071	1.20104	2.40469	3				0.999999	2.48529e-06	107.34	95.546	107.34	-2.0858	63461000	_________MEDGTPKHIIQMTGFKMEEKEA	20.859	21.5211	24.2758	NaN	NaN	NaN	NaN	NaN	NaN	23.9068	23.548	23.3732
909	Q9BQI6	Ankyrin repeat domain-containing protein 32	ANKRD32		NaN	NaN	NaN	NaN	NaN		NaN	NaN	NaN	NaN	4.24495	+	1.16568	0.0308567	2.5343	2.25812	2.40469	3				1	0.000364008	82.709	66.766	82.709	2.3552	60433000	LLQHGGPVLLQQRNAKGELPLDYVVSPQIKE	19.8821	22.1721	20.2047	NaN	NaN	NaN	NaN	NaN	NaN	21.9564	24.4727	23.4328
753	Q9BQI6	Ankyrin repeat domain-containing protein 32	ANKRD32		NaN	NaN	NaN	NaN	NaN		NaN	NaN	NaN	NaN	4.24495	+	1.53017	0.0121829	3.52782	3.03073	2.40469	3				1	5.40334e-14	126.07	105.33	126.07	0.10044	155560000	FDSQRTLLMLNGTKQKQVEGLPELLDLNLAK	20.2883	22.2302	21.8766	NaN	NaN	NaN	NaN	NaN	NaN	23.6374	26.6446	24.6966
806	Q9BQI6	Ankyrin repeat domain-containing protein 32	ANKRD32		NaN	NaN	NaN	NaN	NaN	+	2.31549	0.0161804	4.81978	5.05656	4.24495		NaN	NaN	NaN	NaN	2.40469	3				1	0.000587838	105.46	90.259	87.001	-0.65108	121570000	CPSVVKKMNFHKTNLKGETALHRACINNQVE	18.7748	20.3973	20.309	NaN	NaN	NaN	25.984	23.8769	24.0794	NaN	NaN	NaN
136	Q53RE8	Ankyrin repeat domain-containing protein 39	ANKRD39		NaN	NaN	NaN	NaN	NaN		NaN	NaN	NaN	NaN	NaN	+	1.6833	0.00863614	4.00732	3.3919	4.00732	4				1	2.78397e-10	132.84	121.72	119.56	1.6336	121140000	SNPRVVDDDGMTSLHKAAERGHGDICSLLLQ	19.0322	21.4264	21.293	NaN	NaN	NaN	NaN	NaN	NaN	25.7189	24.8901	23.1646
112	Q6AI12	Ankyrin repeat domain-containing protein 40	ANKRD40		NaN	NaN	NaN	NaN	NaN		NaN	NaN	NaN	NaN	NaN	+	1.42881	0.0158661	2.97433	2.78361	2.82038	3				0.85751	7.33277e-05	84.499	81.457	84.499	-0.64256	53778000	EEDDDDDDDDNLPQLKKESELPFVPNYLANP	19.6874	21.1361	21.0863	NaN	NaN	NaN	NaN	NaN	NaN	22.2649	23.4015	25.1665
91	Q6AI12	Ankyrin repeat domain-containing protein 40	ANKRD40		NaN	NaN	NaN	NaN	NaN		NaN	NaN	NaN	NaN	NaN		0.629357	0.156315	2.22492	1.31498	2.82038	3				1	5.4591e-05	88.036	85.112	88.036	0.67861	69303000	KGEMPVQLTSRREIRKIMGVEEEDDDDDDDD	19.0289	23.3768	20.1424	NaN	NaN	NaN	NaN	NaN	NaN	21.3822	23.3244	24.5161
8	Q6AI12	Ankyrin repeat domain-containing protein 40	ANKRD40		NaN	NaN	NaN	NaN	NaN		NaN	NaN	NaN	NaN	NaN	+	1.47869	0.0141029	3.26189	2.90591	2.82038	3				1	4.04382e-28	225.31	198.42	67.019	-1.8803	88595000	________MNALLEQKEQQERLREAAALGDI	18.5861	21.4967	21.1748	NaN	NaN	NaN	NaN	NaN	NaN	23.3355	24.5616	23.1461
137	Q86W74	Ankyrin repeat domain-containing protein 46	ANKRD46	+	2.22289	0.00258993	-4.83279	-4.79645	-4.83279		0.189524	0.729006	-0.560914	-0.455115	-0.560914		0.67675	0.141826	1.62278	1.36461	1.62278	3				1	9.57363e-09	139.86	113.9	60.55	-0.80731	198920000	KDVIRLLESLEEQEVKGFNRGTHSKLETMQT	21.856	24.2134	24.0769	19.5286	18.077	18.0423	24.3026	22.7513	21.4097	23.5688	26.2337	25.2122
935	Q8NB46	Serine/threonine-protein phosphatase 6 regulatory ankyrin repeat subunit C	ANKRD52		NaN	NaN	NaN	NaN	NaN	+	2.43225	0.0152704	5.55451	5.48094	4.76288		NaN	NaN	NaN	NaN	4.74708	3				0.999817	2.99579e-05	162	144.79	162	-0.49997	475990000	VLDENKNTALHLACSKGHEKCALMILAETQD	19.046	21.9753	20.969	NaN	NaN	NaN	26.0643	26.8145	25.775	NaN	NaN	NaN
31	Q8NB46	Serine/threonine-protein phosphatase 6 regulatory ankyrin repeat subunit C	ANKRD52		NaN	NaN	NaN	NaN	NaN	+	1.70025	0.0284885	3.97125	3.42673	4.76288	+	3.29466	0.000431611	4.74708	8.44154	4.74708	3				1	0.000327731	85.619	74.099	82.259	-1.7646	190920000	IFSRDVEEVRSLLSQKENINVLDQERRTPLH	19.0996	21.1512	21.312	NaN	NaN	NaN	24.9401	24.375	24.8928	24.9671	24.603	25.5026
106	Q6NXT1	Ankyrin repeat domain-containing protein 54	ANKRD54		NaN	NaN	NaN	NaN	NaN		NaN	NaN	NaN	NaN	NaN	+	1.92899	0.00632986	2.65137	3.76688	2.65137	4				0.999906	0.0135112	54.023	40.905	54.023	-0.062787	42073000	LRRAARPHRRLGPTGKEVHALKRLRDSANAN	20.7743	20.434	21.4973	NaN	NaN	NaN	NaN	NaN	NaN	22.752	23.3902	24.5174
3	Q92625	Ankyrin repeat and SAM domain-containing protein 1A	ANKS1A		NaN	NaN	NaN	NaN	NaN		NaN	NaN	NaN	NaN	NaN	+	1.8322	0.00645914	4.05321	3.7327	4.57795	3				1	0.00124049	98.353	51.947	40.317	1.2625	126720000	_____________MGKEQELLEAARTGHLPA	18.9457	21.715	21.5504	NaN	NaN	NaN	NaN	NaN	NaN	24.1237	25.5348	24.7122
181	Q92625	Ankyrin repeat and SAM domain-containing protein 1A	ANKS1A		NaN	NaN	NaN	NaN	NaN		NaN	NaN	NaN	NaN	NaN	+	2.52966	0.00212269	5.10269	5.73565	4.57795	3				1	4.24641e-06	106.6	78.386	106.6	0.90356	138110000	KVLLEELTDPTMRNNKFETPLDLAALYGRLE	19.9768	20.0132	19.7731	NaN	NaN	NaN	NaN	NaN	NaN	23.739	26.451	24.8812
590	Q9H8Y5	Ankyrin repeat and zinc finger domain-containing protein 1	ANKZF1		NaN	NaN	NaN	NaN	NaN		NaN	NaN	NaN	NaN	NaN	+	1.81312	0.00713866	3.22257	3.60395	3.22257	3				0.999997	0.00302777	71.502	57.226	71.502	-1.6347	46073000	AADKSTRNEFRRFMEKNPDAYDYNKAQVPGP	19.4963	21.2826	20.4592	NaN	NaN	NaN	NaN	NaN	NaN	24.6466	23.7002	22.5589
801	Q9NQW6	Actin-binding protein anillin	ANLN		NaN	NaN	NaN	NaN	NaN		NaN	NaN	NaN	NaN	NaN	+	3.09553	0.000906921	5.77327	7.87449	5.08278	3			+	1	2.69266e-19	191.78	162.87	83.063	-1.2486	555770000	QRKNKASPQSEFMPSKGSVTLSEIRLPLKAD	19.6507	20.5344	21.2471	NaN	NaN	NaN	NaN	NaN	NaN	27.0134	25.5133	26.2253
271	Q9NQW6	Actin-binding protein anillin	ANLN		NaN	NaN	NaN	NaN	NaN		NaN	NaN	NaN	NaN	NaN	+	2.63907	0.00287805	2.51515	5.42329	5.08278	3			+	1	7.24754e-10	94.006	86.813	94.006	0.042396	44509000	EATFCSQRDGDASLNKALSSSADDASLVNAS	21.0584	21.1481	21.4988	NaN	NaN	NaN	NaN	NaN	NaN	24.0371	24.137	23.0766
690	Q9NQW6	Actin-binding protein anillin	ANLN		NaN	NaN	NaN	NaN	NaN		NaN	NaN	NaN	NaN	NaN	+	2.99918	0.000920467	6.65731	7.62087	5.08278	4			+	1	3.76487e-06	158.25	144.22	76.522	-0.83641	568880000	AYRSQRFKETERPSIKQVIVRKEDVTSKLDE	19.0718	21.4661	20.6054	NaN	NaN	NaN	NaN	NaN	NaN	26.8365	26.5973	27.6813
769	Q9NQW6	Actin-binding protein anillin	ANLN		NaN	NaN	NaN	NaN	NaN		NaN	NaN	NaN	NaN	NaN	+	2.36488	0.00323953	6.07729	5.31856	5.08278	2			+	1	0.00155906	138.83	66.882	107.01	-0.55239	464990000	LEEAEAERLLLIATGKRTLLIDELNKLKNEG	18.4668	21.1622	21.2776	NaN	NaN	NaN	NaN	NaN	NaN	27.2903	25.5933	26.2549
7	Q9NQW6	Actin-binding protein anillin	ANLN		NaN	NaN	NaN	NaN	NaN		NaN	NaN	NaN	NaN	NaN	+	2.06422	0.00450094	3.25567	4.18599	5.08278	2			+	1	0.000419996	133.23	101.29	82.417	2.1838	68126000	_________MDPFTEKLLERTRARRENLQRK	19.5533	21.3102	20.3562	NaN	NaN	NaN	NaN	NaN	NaN	22.7882	24.2768	23.9217
500	Q9NQW6	Actin-binding protein anillin	ANLN		NaN	NaN	NaN	NaN	NaN		NaN	NaN	NaN	NaN	NaN	+	2.83946	0.00168404	6.21798	6.94214	5.08278	3			+	0.993504	4.13416e-06	106.82	74.074	72.906	0.48868	268040000	SLPVTEKVTENQIPAKNSSTEPKGFTECEMT	18.6469	20.5996	21.1999	NaN	NaN	NaN	NaN	NaN	NaN	26.507	25.976	26.6174
884	Q4KMQ2	Anoctamin-6	ANO6	+	2.3006	0.00253986	-6.7094	-5.16522	-6.7094		1.30141	0.056042	-3.06971	-2.54686	-3.06971		0.700481	0.126904	-1.96506	-1.42477	-1.96506	3			+	0.999991	6.7504e-05	140.01	119.91	140.01	-0.060309	449000000	REKYLTQKLLHENHLKDMTKNMGVIAERMIE	23.7067	25.7992	27.074	19.8188	19.135	17.498	21.454	23.1006	22.8162	23.5653	24.9805	22.1389
99	P39687	Acidic leucine-rich nuclear phosphoprotein 32 family member A	ANP32A	+	4.05923	0	-8.60538	-13.5558	-8.60538	+	3.11924	0.0117798	-5.98957	-8.01144	-5.98957	+	2.99781	0.00104024	-5.59521	-7.4535	-1.63716	2				0.999999	0	370.42	334.71	370.42	0.45754	1140100000	AEKCPNLTHLNLSGNKIKDLSTIEPLKKLEN	26.8479	27.115	28.4704	19.2251	18.7849	18.6071	22.2286	20.8175	21.4186	21.3973	21.5449	22.7055
68	P39687	Acidic leucine-rich nuclear phosphoprotein 32 family member A	ANP32A		NaN	NaN	NaN	NaN	-8.60538		NaN	NaN	NaN	NaN	-5.98957		0.82323	0.0836819	2.3209	1.65049	-1.63716	3				1	0.00110783	129.42	62.459	93.267	0.13683	204450000	GLTSIANLPKLNKLKKLELSDNRVSGGLEVL	24.396	24.7096	20.6996	NaN	NaN	NaN	NaN	NaN	NaN	25.621	25.1939	25.9529
99	Q92688	Acidic leucine-rich nuclear phosphoprotein 32 family member B	ANP32B	+	2.41031	0.00170988	-6.3033	-5.4767	-6.3033	+	2.71021	0.0113129	-4.21167	-6.16539	-4.21167		0.218927	0.651646	-0.895891	-0.528919	-0.895891	2				0.999967	1.646e-229	340.12	273.86	340.12	-0.1975	696580000	AEKLPNLTHLNLSGNKLKDISTLEPLKKLEC	25.5658	26.1439	25.9081	21.5954	18.9433	18.1691	22.5776	21.7551	20.65	26.3826	21.8133	26.7341
99	Q9BTT0	Acidic leucine-rich nuclear phosphoprotein 32 family member E	ANP32E		NaN	NaN	NaN	NaN	-5.16936		0.473364	0.385628	2.11261	1.03825	2.33591	+	1.16262	0.0260322	5.73987	2.37034	5.97201	3			+	0.998885	2.8462e-161	313.05	278.83	199.31	-0.20062	1022300000	AEKCPNLTYLNLSGNKIKDLSTVEALQNLKN	19.4205	20.5974	25.4303	NaN	NaN	NaN	26.0377	23.416	23.0393	25.1692	28.9346	27.8569
101	Q9BTT0	Acidic leucine-rich nuclear phosphoprotein 32 family member E	ANP32E		NaN	NaN	NaN	NaN	-5.16936	+	1.59457	0.0329822	4.34976	3.21912	2.33591	+	2.95783	0.000941432	8.90912	7.67163	5.97201	2			+	1	5.28155e-139	297.88	222.5	216.83	-0.82186	8070400000	KCPNLTYLNLSGNKIKDLSTVEALQNLKNLK	23.9951	21.5268	20.992	NaN	NaN	NaN	28.5335	25.4695	26.0645	30.6236	31.1978	30.9156
113	Q9BTT0	Acidic leucine-rich nuclear phosphoprotein 32 family member E	ANP32E	+	1.80982	0.00428668	-5.16936	-3.75447	-5.16936		0.249757	0.657202	0.545359	0.565077	2.33591	+	2.36256	0.00327438	5.83832	5.29253	5.97201	2			+	0.999809	0	374.23	318.88	302.2	-0.5431	8006900000	NKIKDLSTVEALQNLKNLKSLDLFNCEITNL	22.358	25.2139	24.2812	20.471	18.7308	17.1433	24.8999	24.3431	24.2462	28.9901	30.8362	29.5418
116	Q9BTT0	Acidic leucine-rich nuclear phosphoprotein 32 family member E	ANP32E		NaN	NaN	NaN	NaN	-5.16936		NaN	NaN	NaN	NaN	2.33591		0.433167	0.310099	2.85311	0.977211	5.97201	3			+	0.659711	3.55323e-08	129.71	105.15	119.39	-1.2545	3851900000	KDLSTVEALQNLKNLKSLDLFNCEITNLEDY	25.3654	26.34	21.4295	NaN	NaN	NaN	NaN	NaN	NaN	23.5334	31.6949	26.4658
6	Q9BTT0	Acidic leucine-rich nuclear phosphoprotein 32 family member E	ANP32E		NaN	NaN	NaN	NaN	-5.16936		NaN	NaN	NaN	NaN	2.33591	+	2.80812	0.00184848	5.59397	6.74304	5.97201	3			+	1	0.000133908	193.98	45.772	171.47	0.13777	354040000	__________MEMKKKINLELRNRSPEEVTE	19.5775	21.5237	21.2239	NaN	NaN	NaN	NaN	NaN	NaN	27.1746	26.0763	25.8561
68	Q9BTT0	Acidic leucine-rich nuclear phosphoprotein 32 family member E	ANP32E		NaN	NaN	NaN	NaN	-5.16936		NaN	NaN	NaN	NaN	2.33591	+	1.41515	0.0141395	6.34176	2.89987	5.97201	2			+	1	5.24375e-238	326.56	303.78	326.56	-0.19589	2486900000	ELSSLARLPSLNKLRKLELSDNIISGGLEVL	20.2344	25.0536	20.4666	NaN	NaN	NaN	NaN	NaN	NaN	25.5088	29.5838	29.6873
65	Q9BTT0	Acidic leucine-rich nuclear phosphoprotein 32 family member E	ANP32E		NaN	NaN	NaN	NaN	-5.16936		NaN	NaN	NaN	NaN	2.33591	+	1.8806	0.00519302	6.52789	3.9897	5.97201	3			+	1	0.00185029	163.34	93.074	121.85	-0.52501	2106400000	ANVELSSLARLPSLNKLRKLELSDNIISGGL	24.9169	21.1548	20.3012	NaN	NaN	NaN	NaN	NaN	NaN	29.3288	27.4741	29.1537
453	Q9H6X2	Anthrax toxin receptor 1	ANTXR1		NaN	NaN	NaN	NaN	NaN		0.13626	0.792548	1.0127	0.3562	1.0127		0.0483321	0.923691	0.411835	0.136339	1.43414	2				1	3.70267e-06	185.08	153.59	114.89	2.3074	1471600000	RRPSSPRKWYSPIKGKLDALWVLLRKGYDRV	19.5868	28.4153	26.1963	NaN	NaN	NaN	25.1636	27.808	24.5621	23.2999	25.1095	26.7272
419	Q9H6X2	Anthrax toxin receptor 1	ANTXR1		NaN	NaN	NaN	NaN	NaN		NaN	NaN	NaN	NaN	1.0127		0.524079	0.224053	2.45645	1.13677	1.43414	3				1	4.88964e-05	110.86	97.849	48.405	-0.2165	519120000	TEEGAKLEKAKNARVKMPEQEYEFPEPRNLN	25.1497	25.8444	19.5653	NaN	NaN	NaN	NaN	NaN	NaN	25.5294	27.0619	25.3375
128	P04083	Annexin A1	ANXA1		NaN	NaN	NaN	NaN	-3.48397		NaN	NaN	NaN	NaN	0.462711		0.865465	0.0717666	2.77496	1.74365	1.20678	3			+	1	9.82137e-06	104.06	94.476	64.265	1.0244	133710000	KTPAQFDADELRAAMKGLGTDEDTLIEILAS	18.9581	21.4093	20.9198	NaN	NaN	NaN	NaN	NaN	NaN	20.6255	24.5578	24.4288
71	P04083	Annexin A1	ANXA1		NaN	NaN	NaN	NaN	-3.48397		NaN	NaN	NaN	NaN	0.462711		0.852361	0.079949	1.97522	1.67862	1.20678	3			+	1	7.89088e-06	114.7	95.494	69.108	0.9506	48155000	MVKGVDEATIIDILTKRNNAQRQQIKAAYLQ	20.6338	21.1188	21.0858	NaN	NaN	NaN	NaN	NaN	NaN	20.8254	24.3004	23.6382
274	P04083	Annexin A1	ANXA1		0.605792	0.138211	-3.48397	-1.30119	-3.48397		0.738781	0.200317	-2.16142	-1.49921	0.462711	+	2.65192	0.00215194	-3.54113	-5.82305	1.20678	2			+	1	1.36145e-05	186.87	163.5	186.87	-0.43776	441090000	DIEKCLTAIVKCATSKPAFFAEKLHQAMKGV	26.4635	25.8134	25.9356	23.6511	26.4093	17.7002	26.3093	23.69	21.7289	21.6293	23.1971	22.7626
281	P04083	Annexin A1	ANXA1		NaN	NaN	NaN	NaN	-3.48397		1.02754	0.0974739	3.08684	2.04357	0.462711		NaN	NaN	NaN	NaN	1.20678	3			+	0.999983	0.000206341	104.59	85.764	102.97	-0.9925	92246000	AIVKCATSKPAFFAEKLHQAMKGVGTRHKAL	18.4069	23.1615	20.6986	NaN	NaN	NaN	24.196	24.1358	23.1958	NaN	NaN	NaN
166	P04083	Annexin A1	ANXA1		NaN	NaN	NaN	NaN	-3.48397		NaN	NaN	NaN	NaN	0.462711		0.0278875	0.957982	0.116736	0.0775305	1.20678	3			+	1	4.31112e-09	144.97	119.26	92.633	2.6423	243230000	DINRVYREELKRDLAKDITSDTSGDFRNALL	24.204	25.9616	21.5095	NaN	NaN	NaN	NaN	NaN	NaN	23.6516	23.2902	25.0833
214	P04083	Annexin A1	ANXA1		NaN	NaN	NaN	NaN	-3.48397		NaN	NaN	NaN	NaN	0.462711	+	1.95616	0.00486908	4.7081	4.08362	1.20678	3			+	1	3.68392e-08	124.78	91.917	82.822	0.17893	112480000	ADSDARALYEAGERRKGTDVNVFNTILTTRS	18.539	19.8882	21.3338	NaN	NaN	NaN	NaN	NaN	NaN	25.9764	24.0526	23.8563
255	P50995	Annexin A11	ANXA11		NaN	NaN	NaN	NaN	NaN		0.691043	0.23805	1.52717	1.38055	1.52717	+	2.85794	0.00180309	3.91692	6.57593	3.45953	3				1	0.000137869	136.49	83.322	122.46	-0.32202	243500000	LSFKTAYGKDLIKDLKSELSGNFEKTILALM	21.555	20.9222	21.7196	NaN	NaN	NaN	24.3405	21.1712	22.781	24.5175	26.1296	25.7859
282	P50995	Annexin A11	ANXA11		NaN	NaN	NaN	NaN	NaN		NaN	NaN	NaN	NaN	1.52717	+	1.10319	0.0347415	3.00213	2.17604	3.45953	3				0.999891	6.45464e-06	109.55	96.72	105.41	-0.47795	60046000	LALMKTPVLFDIYEIKEAIKGVGTDEACLIE	18.9299	21.8535	20.8449	NaN	NaN	NaN	NaN	NaN	NaN	21.6456	24.5317	24.4575
119;119	P07355;A6NMY6	Annexin A2;Putative annexin A2-like protein	ANXA2;ANXA2P2	+	1.72755	0.00629839	-3.31134	-3.42751	-6.20819		1.33976	0.0550857	2.46078	2.5656	0.513079		0.601133	0.167662	2.68325	1.27861	2.9656	3			+	1	2.82992e-239	325.17	294.84	59.469	-0.021839	909280000	KTPAQYDASELKASMKGLGTDEDSLIEIICS	20.2447	22.6502	22.8536	19.0256	18.5037	18.2851	24.5788	24.5556	23.9965	22.2982	28.1801	23.3199
47;47	P07355;A6NMY6	Annexin A2;Putative annexin A2-like protein	ANXA2;ANXA2P2	+	2.49884	0.0016916	-3.89512	-5.45202	-6.20819		0.035689	0.949053	0.11786	0.0967744	0.513079		0.673925	0.132566	2.45285	1.39969	2.9656	2			+	0.99784	1.17048e-05	187.42	138.36	187.42	-0.092417	1453000000	NFDAERDALNIETAIKTKGVDEVTIVNILTN	23.3572	22.5893	24.4027	19.0467	20.141	19.476	24.5541	21.5943	24.5543	26.9247	27.9565	22.8264
49;49	P07355;A6NMY6	Annexin A2;Putative annexin A2-like protein	ANXA2;ANXA2P2		NaN	NaN	NaN	NaN	-6.20819		0.255659	0.633159	-0.986509	-0.603907	0.513079	+	1.18536	0.0250543	4.78374	2.39516	2.9656	3			+	1	5.78738e-32	226.88	206.6	63.614	0.81121	2096900000	DAERDALNIETAIKTKGVDEVTIVNILTNRS	23.5862	27.0379	21.5337	NaN	NaN	NaN	22.0318	24.3286	23.8096	27.9442	29.0364	28.5569
204;204	P07355;A6NMY6	Annexin A2;Putative annexin A2-like protein	ANXA2;ANXA2P2	+	2.54978	0.00141308	-7.39583	-6.01136	-6.20819		0.0377863	0.948026	0.0828832	0.0981947	0.513079	+	1.28565	0.0240548	2.05577	2.41926	2.9656	3			+	1	0.00312242	182.29	117.05	46.158	-0.087231	9646700000	ELIDQDARDLYDAGVKRKGTDVPKWISIMTE	27.0065	28.8196	28.269	22.5088	20.2804	19.1183	28.0697	27.2452	29.0288	31.0683	29.2796	29.9144
104;104	P07355;A6NMY6	Annexin A2;Putative annexin A2-like protein	ANXA2;ANXA2P2		0.479364	0.222466	-3.22253	-1.06724	-6.20819		0.282326	0.597271	1.16311	0.661049	0.513079		0.0310481	0.952131	0.231202	0.0886239	2.9656	3			+	1	2.17352e-60	198.56	188.44	198.56	-1.8926	3371500000	SALSGHLETVILGLLKTPAQYDASELKASMK	23.5965	25.8093	28.0797	24.646	25.7602	17.4118	28.4755	24.9907	27.5087	29.9665	22.554	25.6587
157;157	P07355;A6NMY6	Annexin A2;Putative annexin A2-like protein	ANXA2;ANXA2P2	+	2.31207	0.00185408	-7.27461	-5.2316	-6.20819		0.156659	0.778939	0.380272	0.376891	0.513079	+	1.33474	0.0229403	1.72289	2.44751	2.9656	2			+	1	2.93855e-45	237.46	154.28	237.46	-1.5303	4079100000	EINRVYKEMYKTDLEKDIISDTSGDFRKLMV	25.7921	26.806	26.8961	18.4036	21.6623	17.6045	28.544	25.8971	26.1939	27.489	29.1496	28.0243
212;212	P07355;A6NMY6	Annexin A2;Putative annexin A2-like protein	ANXA2;ANXA2P2		NaN	NaN	NaN	NaN	-6.20819		NaN	NaN	NaN	NaN	0.513079		0.476696	0.263794	2.7334	1.05607	2.9656	3			+	1	0.000358713	105.56	79.046	62.077	-0.29149	577470000	DLYDAGVKRKGTDVPKWISIMTERSVPHLQK	18.5175	25.5732	26.2091	NaN	NaN	NaN	NaN	NaN	NaN	25.6434	26.8087	26.0479
81;81	P07355;A6NMY6	Annexin A2;Putative annexin A2-like protein	ANXA2;ANXA2P2	+	1.99182	0.00311892	-8.8789	-4.35456	-6.20819		0.627963	0.25422	-3.18705	-1.33638	0.513079		0.439753	0.308207	-2.23854	-0.980159	2.9656	2			+	1	0.00171055	146.79	51.044	146.79	-0.14115	5479300000	AQRQDIAFAYQRRTKKELASALKSALSGHLE	30.2711	29.913	27.0325	19.4943	23.3286	17.7571	29.6904	22.6982	25.2669	28.5493	22.9846	28.9672
169;169	P07355;A6NMY6	Annexin A2;Putative annexin A2-like protein	ANXA2;ANXA2P2		NaN	NaN	NaN	NaN	-6.20819		NaN	NaN	NaN	NaN	0.513079	+	1.40466	0.0142687	6.45629	2.87978	2.9656	2			+	1	0.00276399	154.35	79.518	154.35	0.0062434	2957400000	DLEKDIISDTSGDFRKLMVALAKGRRAEDGS	19.1547	26.2584	21.2249	NaN	NaN	NaN	NaN	NaN	NaN	29.2736	27.9895	28.7437
176;176	P07355;A6NMY6	Annexin A2;Putative annexin A2-like protein	ANXA2;ANXA2P2		NaN	NaN	NaN	NaN	-6.20819		0.827452	0.160612	2.43968	1.66347	0.513079		NaN	NaN	NaN	NaN	2.9656	3			+	1	0.00132821	170.17	62.422	52.482	-0.82372	549240000	SDTSGDFRKLMVALAKGRRAEDGSVIDYELI	20.4091	22.5298	22.3631	NaN	NaN	NaN	25.8857	21.9189	24.8165	NaN	NaN	NaN
115;115	P07355;A6NMY6	Annexin A2;Putative annexin A2-like protein	ANXA2;ANXA2P2		NaN	NaN	NaN	NaN	-6.20819		1.02344	0.0931382	4.39183	2.07689	0.513079	+	1.79746	0.0067783	4.17454	3.66201	2.9656	2			+	1	8.24863e-224	303.04	271.61	303.04	4.4166	3577500000	LGLLKTPAQYDASELKASMKGLGTDEDSLIE	23.4005	20.9677	24.342	NaN	NaN	NaN	30.8002	25.4501	25.6571	26.6428	27.4661	27.1031
302;302	P07355;A6NMY6	Annexin A2;Putative annexin A2-like protein	ANXA2;ANXA2P2		NaN	NaN	NaN	NaN	-6.20819		0.732741	0.203782	2.15848	1.48884	0.513079	+	1.4869	0.0126213	4.31418	2.98763	2.9656	3			+	1	0.00179917	114.99	84.67	62.823	0.54618	663790000	VLIRIMVSRSEVDMLKIRSEFKRKYGKSLYY	20.1082	23.957	20.5407	NaN	NaN	NaN	24.4823	22.9529	23.3188	27.2234	24.9641	25.6883
324;324	P07355;A6NMY6	Annexin A2;Putative annexin A2-like protein	ANXA2;ANXA2P2	+	1.83325	0.0044363	-6.06734	-3.853	-6.20819		0.0219722	0.965006	-0.0957597	-0.061603	0.513079	+	1.06232	0.03927	3.00505	2.10236	2.9656	2			+	0.999998	1.98823e-131	293.94	262.51	293.94	-0.24869	4899300000	RKYGKSLYYYIQQDTKGDYQKALLYLCGGDD	24.6312	29.2027	27.0662	19.8819	20.6898	22.1264	28.0895	26.2338	26.2895	30.1261	29.6668	30.1224
227;227	P07355;A6NMY6	Annexin A2;Putative annexin A2-like protein	ANXA2;ANXA2P2		NaN	NaN	NaN	NaN	-6.20819		NaN	NaN	NaN	NaN	0.513079	+	1.18153	0.0251508	4.95025	2.39171	2.9656	2			+	1	0.0016217	94.363	74.222	94.363	-0.083323	1448900000	KWISIMTERSVPHLQKVFDRYKSYSPYDMLE	19.5546	26.1301	24.1537	NaN	NaN	NaN	NaN	NaN	NaN	28.0301	28.8062	27.8528
148;148	P07355;A6NMY6	Annexin A2;Putative annexin A2-like protein	ANXA2;ANXA2P2	+	2.80747	0.000260163	-9.61982	-7.09864	-6.20819		1.18007	0.0649019	-5.36032	-2.39771	0.513079		0.116394	0.823537	0.456559	0.299144	2.9656	2			+	1	0.0345277	126.28	58.297	122.13	0.17732	5665400000	CSRTNQELQEINRVYKEMYKTDLEKDIISDT	26.9448	28.0543	30.9884	18.6991	18.6923	19.7366	22.27	20.8997	26.7369	29.589	30.1377	27.6305
313;313	P07355;A6NMY6	Annexin A2;Putative annexin A2-like protein	ANXA2;ANXA2P2		NaN	NaN	NaN	NaN	-6.20819		0.153091	0.767882	1.0193	0.393995	0.513079	+	1.35427	0.0162719	5.47097	2.75172	2.9656	2			+	1	7.52483e-228	339.3	312.52	213.73	-0.31015	1219400000	VDMLKIRSEFKRKYGKSLYYYIQQDTKGDYQ	20.2537	26.2545	20.9265	NaN	NaN	NaN	20.3473	24.39	25.4256	27.6378	27.7904	28.7492
233;233	P07355;A6NMY6	Annexin A2;Putative annexin A2-like protein	ANXA2;ANXA2P2		NaN	NaN	NaN	NaN	-6.20819		0.736698	0.196795	2.59855	1.5133	0.513079	+	1.20751	0.024003	4.19714	2.42124	2.9656	3			+	1	1.74623e-06	156.36	107.38	64.52	-0.25863	579600000	TERSVPHLQKVFDRYKSYSPYDMLESIRKEV	19.6524	24.9198	20.9256	NaN	NaN	NaN	24.1641	24.7838	24.6391	25.2987	26.4241	26.0728
29	P08758	Annexin A5	ANXA5		NaN	NaN	NaN	NaN	-6.89959		0.905161	0.142238	1.86367	1.75693	0.896201	+	1.24538	0.0212622	4.85666	2.51509	0.849725	3			+	1	3.16217e-21	145.71	131.01	133.09	0.91171	286210000	GFDERADAETLRKAMKGLGTDEESILTLLTS	18.981	22.6562	21.3571	NaN	NaN	NaN	23.4013	25.0053	22.5186	23.2831	26.7646	25.1768
76	P08758	Annexin A5	ANXA5	+	3.64618	0	-6.89959	-10.6799	-6.89959		0.605929	0.275162	-2.49108	-1.28234	0.896201	+	2.02456	0.00473003	-3.50475	-4.12841	0.849725	3			+	0.999715	0.012567	96.624	54.515	69.375	-2.0892	397990000	FGRDLLDDLKSELTGKFEKLIVALMKPSRLY	25.8865	26.542	24.9702	19.5005	18.627	18.5725	26.8658	21.7964	21.2632	21.4493	23.4409	21.9942
108	P08758	Annexin A5	ANXA5		NaN	NaN	NaN	NaN	-6.89959		0.157732	0.763423	0.85387	0.401134	0.896201		0.252659	0.591072	1.19726	0.604587	0.849725	3			+	1	3.08361e-149	299.04	271.51	53.255	0.14559	547510000	AYELKHALKGAGTNEKVLTEIIASRTPEELR	20.8666	26.8099	25.0671	NaN	NaN	NaN	27.2888	23.3023	25.0151	25.37	25.8055	24.8589
97	P08758	Annexin A5	ANXA5		NaN	NaN	NaN	NaN	-6.89959	+	2.16317	0.0205542	3.35835	4.44554	0.896201		NaN	NaN	NaN	NaN	0.849725	4			+	0.992661	0.00048562	96.64	62.955	64.121	0.39616	265490000	VALMKPSRLYDAYELKHALKGAGTNEKVLTE	20.5677	21.7035	21.1148	NaN	NaN	NaN	25.4396	23.4763	24.5452	NaN	NaN	NaN
478	P08133	Annexin A6	ANXA6		NaN	NaN	NaN	NaN	-4.73247		NaN	NaN	NaN	NaN	-2.78425		0.826452	0.0781385	3.33738	1.69277	2.66293	3			+	0.999962	0.000160318	119.76	93.64	111.63	-0.3429	278320000	ATRTNAEIRAINEAYKEDYHKSLEDALSSDT	18.4797	24.385	23.6652	NaN	NaN	NaN	NaN	NaN	NaN	25.5532	25.851	25.1379
102	P08133	Annexin A6	ANXA6	+	1.30043	0.0157201	-4.73247	-2.62138	-4.73247		0.672723	0.229008	-2.78425	-1.40715	-2.78425		0.276503	0.573857	0.691474	0.626066	2.66293	2			+	1	9.91415e-39	230.81	174.55	230.81	0.83111	1086100000	VGLMRPPAYCDAKEIKDAISGIGTDEKCLIE	27.223	27.2547	24.4697	24.3541	20.8382	19.5575	26.5132	20.8728	23.2085	27.2203	26.24	27.5614
68	P08133	Annexin A6	ANXA6		NaN	NaN	NaN	NaN	-4.73247		NaN	NaN	NaN	NaN	-2.78425	+	1.93151	0.00581474	3.43875	3.8994	2.66293	2			+	1	0.000559281	116.13	76.286	116.13	-0.48019	76544000	RQRQEVCQSYKSLYGKDLIADLKYELTGKFE	19.6031	21.0615	20.2946	NaN	NaN	NaN	NaN	NaN	NaN	22.5913	23.813	24.8712
647	P08133	Annexin A6	ANXA6		NaN	NaN	NaN	NaN	-4.73247		NaN	NaN	NaN	NaN	-2.78425	+	2.28626	0.00356053	3.18414	4.72273	2.66293	3			+	1	3.57307e-05	96.718	86.029	96.718	-0.69788	83837000	IDLLNIRREFIEKYDKSLHQAIEGDTSGDFL	19.7075	21.2841	21.4437	NaN	NaN	NaN	NaN	NaN	NaN	24.0972	24.1913	23.6991
965	Q06278	Aldehyde oxidase	AOX1		NaN	NaN	NaN	NaN	NaN	+	2.70768	0.0129863	3.41598	5.95449	3.18323		NaN	NaN	NaN	NaN	NaN	3		+		0.999993	0.000450884	88.075	74.671	88.075	-0.61469	119700000	VRIINMYKEIDQTPYKQEINAKNLIQCWREC	20.1848	20.8779	21.3252	NaN	NaN	NaN	24.8747	23.7644	23.9968	NaN	NaN	NaN
566	Q06278	Aldehyde oxidase	AOX1		NaN	NaN	NaN	NaN	NaN		1.13309	0.0773747	2.95047	2.22746	3.18323		NaN	NaN	NaN	NaN	NaN	4		+		1	8.17792e-07	131.69	121.35	131.69	-0.45105	91529000	SALEDLHSKHHCSTLKYQNIGPKQHPEDPIG	19.7477	22.6512	21.6151	NaN	NaN	NaN	22.6698	25.705	24.4904	NaN	NaN	NaN
101	Q63HQ0	AP-1 complex-associated regulatory protein	AP1AR		NaN	NaN	NaN	NaN	-6.36369		NaN	NaN	NaN	NaN	-1.69732		0.890288	0.0644224	3.30258	1.80561	0.869267	3				1	0.00282576	138.1	55.645	42.336	0.81502	225110000	DLDKKIQKELALQEEKLRLEEEALYAAQREA	19.8213	25.4155	21.0058	NaN	NaN	NaN	NaN	NaN	NaN	25.066	25.9922	25.0921
93	Q63HQ0	AP-1 complex-associated regulatory protein	AP1AR	+	2.72654	0.00126316	-6.36368	-6.54492	-6.36369		0.666178	0.248543	-1.69732	-1.35224	-1.69732	+	2.18366	0.00580911	-1.56404	-3.89808	0.869267	2				1	1.78328e-21	228.12	189.55	152.54	1.019	317260000	DSIAEKQKDLDKKIQKELALQEEKLRLEEEA	25.0783	24.9152	24.7039	19.6989	19.0638	16.8436	25.311	22.9421	21.3524	23.2839	23.8455	22.8759
12	Q10567	AP-1 complex subunit beta-1	AP1B1	+	2.69245	0.00146275	-7.37342	-6.51344	-7.37342	+	2.50254	0.0150838	-3.84609	-5.45309	-3.84609		0.226455	0.641022	-0.872145	-0.542897	0.0440934	2			+	1	0.00435484	122.28	69.878	122.28	1.1203	657750000	____MTDSKYFTTTKKGEIFELKAELNSDKK	25.6595	27.0029	26.4385	19.9516	19.9469	17.0821	23.0796	21.6012	22.8819	26.2177	27.575	22.6918
5	Q10567	AP-1 complex subunit beta-1	AP1B1		NaN	NaN	NaN	NaN	-7.37342		NaN	NaN	NaN	NaN	-3.84609		0.178379	0.714372	0.960332	0.447614	0.0440934	2			+	1	0.00395505	89.247	61.073	89.247	-1.0394	103310000	___________MTDSKYFTTTKKGEIFELKA	18.7578	24.29	25.0458	NaN	NaN	NaN	NaN	NaN	NaN	24.6542	23.0129	23.3074
584	O75843	AP-1 complex subunit gamma-like 2	AP1G2		NaN	NaN	NaN	NaN	NaN	+	2.89782	0.00907937	5.4489	7.04853	4.70093	+	2.85519	0.0016544	5.53067	6.90458	4.4852	3				1	0.000224299	113.65	101.27	60.161	-1.0363	615760000	TLFRKYDHMRAAILEKMPLVERDGPQADEEA	20.1454	21.1332	20.5673	NaN	NaN	NaN	27.1289	25.5744	25.4437	25.1476	27.3666	25.9693
145	O75843	AP-1 complex subunit gamma-like 2	AP1G2		NaN	NaN	NaN	NaN	NaN	+	2.04018	0.02031	3.95296	4.22306	4.70093	+	2.27665	0.00349798	3.58651	4.77722	4.4852	2				1	2.81599e-46	230.26	196.3	230.26	0.795	495250000	MGSAEMCRDLAPEVEKLLLQPSPYVRKKAIL	23.4606	21.2236	21.8331	NaN	NaN	NaN	26.5468	25.8831	25.4465	25.303	26.3409	26.1328
7	O75843	AP-1 complex subunit gamma-like 2	AP1G2		NaN	NaN	NaN	NaN	NaN		NaN	NaN	NaN	NaN	4.70093	+	2.21767	0.00356757	4.33844	4.72866	4.4852	2				1	3.00006e-07	116.96	109.69	116.01	-0.83288	220700000	_________MVVPSLKLQDLIEEIRGAKTQA	20.6299	20.9257	21.5824	NaN	NaN	NaN	NaN	NaN	NaN	23.9388	26.5541	25.6605
326	Q9BXS5	AP-1 complex subunit mu-1	AP1M1	+	1.2934	0.0149812	-7.47445	-2.66105	-7.47445		0.926524	0.12475	-2.72676	-1.84831	-0.908405	+	2.36189	0.00326575	-6.06444	-5.30844	-6.06444	2			+	1	0.00377832	145.9	93.118	145.9	0.05631	3884500000	EIHIPVPNDADSPKFKTTVGSVKWVPENSEI	28.4674	29.9813	29.8864	25.8507	23.1931	16.8678	28.6822	27.1723	24.3003	21.6905	23.5943	24.8569
14	Q9BXS5	AP-1 complex subunit mu-1	AP1M1		NaN	NaN	NaN	NaN	-7.47445		0.285045	0.59951	0.909948	0.655769	-0.908405		NaN	NaN	NaN	NaN	-6.06444	2			+	0.672902	1.19543e-05	140.3	113.19	140.3	-2.3792	21157000	__MSASAVYVLDLKGKVLICRNYRGDVDMSE	18.8537	22.7751	21.4038	NaN	NaN	NaN	20.9562	21.8413	22.965	NaN	NaN	NaN
26	P61966	AP-1 complex subunit sigma-1A	AP1S1		NaN	NaN	NaN	NaN	NaN		1.26772	0.0574801	3.84663	2.5246	3.49021	+	1.27069	0.0195902	5.16952	2.5737	4.80965	3				1	0.00464937	82.261	64.862	72.434	0.067472	527970000	QGKLRLQKWYLATSDKERKKMVRELMQVVLA	19.4133	24.448	20.8508	NaN	NaN	NaN	27.1351	24.7555	25.5583	25.9205	27.1923	25.9111
133	P61966	AP-1 complex subunit sigma-1A	AP1S1		NaN	NaN	NaN	NaN	NaN	+	1.54334	0.0371959	3.13378	3.02491	3.49021	+	1.7091	0.0080623	4.44978	3.47883	4.80965	3				1	7.65954e-17	156.67	149.72	94.358	3.3487	152240000	LMGGDVQDTSKKSVLKAIEQADLLQEEDESP	18.765	21.2025	21.6587	NaN	NaN	NaN	22.5939	24.6264	24.7248	24.9025	24.7586	24.397
12	P63010	AP-2 complex subunit beta	AP2B1	+	2.76581	0.0010963	-7.61363	-6.80446	-6.81113	+	2.61961	0.0135875	-4.26181	-5.88793	-1.41003		0.260419	0.579188	-1.16474	-0.618913	-0.753459	2			+	1	0.00435484	122.28	69.878	122.28	1.1203	657750000	____MTDSKYFTTNKKGEIFELKAELNNEKK	25.6595	27.0029	26.4385	20.3872	18.7473	17.1256	23.0796	21.6012	21.6347	26.2177	27.575	21.814
5	P63010	AP-2 complex subunit beta	AP2B1	+	2.30754	0.00251524	-6.00863	-5.13997	-6.81113		1.22515	0.0633024	-3.38883	-2.42162	-1.41003		0.278817	0.613619	-0.342182	-0.576538	-0.753459	2			+	1	4.52942e-23	236.66	210.06	236.66	0.0088567	643280000	___________MTDSKYFTTNKKGEIFELKA	26.2173	26.619	26.9572	22.5511	20.2441	18.9724	20.7698	23.7459	25.1113	26.9176	26.4393	25.4101
335;335	P63010;Q10567	AP-2 complex subunit beta;AP-1 complex subunit beta-1	AP2B1;AP1B1		NaN	NaN	NaN	NaN	-7.09228	+	1.53453	0.0368198	3.42054	3.03151	-2.62806		NaN	NaN	NaN	NaN	-0.354683	3			+	0.999513	0.00108714	128.03	105.35	94.538	0.60252	95475000	EIKVFFVKYNDPIYVKLEKLDIMIRLASQAN;EMKVFFVKYNDPIYVKLEKLDIMIRLASQAN	19.2703	21.0993	22.1407	NaN	NaN	NaN	25.4466	23.66	23.6652	NaN	NaN	NaN
378	Q96CW1	AP-2 complex subunit mu	AP2M1		NaN	NaN	NaN	NaN	-6.48737		0.653345	0.245207	2.37044	1.36136	0.047698		0.851192	0.0733654	3.10565	1.73013	-0.143119	3			+	0.973012	1.25345e-99	232.53	194.57	139.49	-1.2867	179120000	ESQISAEIELLPTNDKKKWARPPISMNFEVP	18.9981	23.8261	20.4011	NaN	NaN	NaN	25.3018	22.297	23.0877	25.4388	22.6707	24.0829
379	Q96CW1	AP-2 complex subunit mu	AP2M1		0.817543	0.0633517	-3.82431	-1.6877	-6.48737		0.0561677	0.914215	-0.372983	-0.15585	0.047698		0.0900808	0.8602	-0.497498	-0.240831	-0.143119	2			+	0.592965	2.39765e-70	253.15	188.6	253.15	-0.59919	384110000	SQISAEIELLPTNDKKKWARPPISMNFEVPF	21.1826	26.5124	24.8065	19.3056	18.4409	23.2821	20.8753	23.8471	26.6602	23.169	21.9209	25.9191
380	Q96CW1	AP-2 complex subunit mu	AP2M1		NaN	NaN	NaN	NaN	-6.48737		0.403008	0.452665	2.3085	0.913572	0.047698		NaN	NaN	NaN	NaN	-0.143119	3			+	1	2.92541e-22	178.03	165.1	178.03	0.60694	1432200000	QISAEIELLPTNDKKKWARPPISMNFEVPFA	19.6346	27.4743	21.6137	NaN	NaN	NaN	24.6966	26.3957	24.5558	NaN	NaN	NaN
224	Q96CW1	AP-2 complex subunit mu	AP2M1	+	1.97994	0.00312749	-7.01554	-4.26675	-6.48737	+	2.26665	0.0197497	-3.08211	-4.65005	0.047698		0.836493	0.105524	-0.989836	-1.52524	-0.143119	2			+	1	0.00398947	158.38	42.381	154.09	-0.12191	11380000000	MPECKFGMNDKIVIEKQGKGTADETSKSGKQ	29.0868	30.0049	30.1252	23.1077	25.1238	19.9389	25.7622	26.939	27.2695	28.2459	29.6265	28.375
312	Q96CW1	AP-2 complex subunit mu	AP2M1		NaN	NaN	NaN	NaN	-6.48737		0.257313	0.630512	1.00682	0.607837	0.047698		0.179402	0.714028	0.886182	0.448022	-0.143119	2			+	1	0.000272642	150.81	128.07	142	0.47588	886820000	GRTKLEVKVVIKSNFKPSLLAQKIEVRIPTP	22.7725	26.3265	20.6026	NaN	NaN	NaN	24.6164	23.8469	24.8065	23.9175	24.777	23.1177
139	Q96CW1	AP-2 complex subunit mu	AP2M1	+	3.67035	0	-5.74234	-10.4779	-6.48737		0.385217	0.483115	1.39903	0.858961	0.047698		0.50828	0.281538	0.875818	1.025	-0.143119	4			+	1	1.07199e-08	161.04	146.81	138.55	-0.29863	500270000	SETGALKTFITQQGIKSQHQTKEEQSQITSQ	23.7105	24.2216	23.0114	18.4475	17.5213	17.7477	27.3606	22.2692	25.5109	25.5407	23.265	24.7653
410	Q96CW1	AP-2 complex subunit mu	AP2M1	+	2.44963	0.00186532	-8.49997	-5.73293	-6.48737		0.345742	0.516337	-1.96416	-0.800223	0.047698		0.289336	0.543542	-0.915668	-0.66395	-0.143119	2			+	1	1.73615e-07	176.05	150.58	176.05	0.46746	1555800000	APSGLKVRYLKVFEPKLNYSDHDVIKWVRYI	24.5342	28.6017	27.0204	19.5574	17.9819	17.1171	27.8408	20.913	25.5101	25.1684	26.7544	25.4866
308	Q96CW1	AP-2 complex subunit mu	AP2M1	+	2.8727	0.000268156	-7.35466	-7.19376	-6.48737		0.433377	0.439453	-1.28396	-0.938311	0.047698	+	1.33041	0.0186486	-3.46647	-2.62744	-0.143119	2			+	0.999999	8.01436e-51	242.48	220.45	225.23	0.64778	1291100000	VREVGRTKLEVKVVIKSNFKPSLLAQKIEVR	24.1584	27.0855	25.9683	18.752	18.7159	17.6804	25.6987	25.0479	22.6137	20.6439	23.6258	22.5431
45	P53680	AP-2 complex subunit sigma	AP2S1		NaN	NaN	NaN	NaN	NaN		NaN	NaN	NaN	NaN	4.395	+	1.60263	0.00974359	4.54922	3.24724	4.81546	4			+	1	0.00163297	88.021	60.339	79.201	-0.16429	297140000	KLIEEVHAVVTVRDAKHTNFVEFRNFKIIYR	19.0703	21.8448	18.9935	NaN	NaN	NaN	NaN	NaN	NaN	26.2232	23.157	24.1761
133	P53680	AP-2 complex subunit sigma	AP2S1		NaN	NaN	NaN	NaN	NaN		1.00301	0.098086	4.395	2.03883	4.395	+	1.00561	0.0427172	4.66732	2.04924	4.81546	2			+	1	0.000242061	144.65	107.46	137.13	0.016189	1779800000	FLAGEIRETSQTKVLKQLLMLQSLE______	19.9955	26.5548	21.2346	NaN	NaN	NaN	26.1992	28.3653	26.979	26.0555	26.9322	28.2255
18	P53680	AP-2 complex subunit sigma	AP2S1		NaN	NaN	NaN	NaN	NaN		NaN	NaN	NaN	NaN	4.395	+	2.68587	0.00213137	4.99314	6.22823	4.81546	3			+	1	0.000167147	108.17	97.125	108.17	-0.34899	359540000	RFILIQNRAGKTRLAKWYMQFDDDEKQKLIE	19.2092	20.8142	20.4217	NaN	NaN	NaN	NaN	NaN	NaN	24.2536	25.1543	26.0165
28	P53680	AP-2 complex subunit sigma	AP2S1		NaN	NaN	NaN	NaN	NaN		NaN	NaN	NaN	NaN	4.395	+	1.16487	0.0264076	5.05217	2.36148	4.81546	3			+	0.999329	5.51284e-06	189.18	178.95	80.245	0.49859	790330000	KTRLAKWYMQFDDDEKQKLIEEVHAVVTVRD	18.1039	23.4485	21.2129	NaN	NaN	NaN	NaN	NaN	NaN	23.5134	26.3484	28.06
366	Q9Y2T2	AP-3 complex subunit mu-1	AP3M1		NaN	NaN	NaN	NaN	NaN		NaN	NaN	NaN	NaN	NaN		0.811932	0.0819881	3.19451	1.6632	3.67785	3			+	1	4.34072e-17	125.04	116.34	125.04	0.7015	165650000	LPSLKGLVNLQSGAPKPEENPSLNIQFKIQQ	17.8505	23.9872	21.7954	NaN	NaN	NaN	NaN	NaN	NaN	24.0263	24.1876	25.0027
135;135	P53677;Q9Y2T2	AP-3 complex subunit mu-2;AP-3 complex subunit mu-1	AP3M2;AP3M1		NaN	NaN	NaN	NaN	NaN		NaN	NaN	NaN	NaN	NaN	+	1.64456	0.00920806	4.16119	3.31707	3.67785	3			+	1	0.00530425	79.974	64.434	68.893	0.53182	135560000	GFPLATESNILKELIKPPTILRSVVNSITGS;GFPLATESNILKELIKPPTILRTVVNTITGS	18.792	22.7087	20.3636	NaN	NaN	NaN	NaN	NaN	NaN	24.405	24.8901	25.0527
13	Q92572	AP-3 complex subunit sigma-1	AP3S1		NaN	NaN	NaN	NaN	NaN		NaN	NaN	NaN	NaN	NaN	+	2.29158	0.00348551	4.05238	4.89228	4.33004	3				1	2.52487e-05	168.72	89.782	42.041	-0.86996	162160000	___MIKAILIFNNHGKPRLSKFYQPYSEDTQ	19.2493	21.1569	20.7187	NaN	NaN	NaN	NaN	NaN	NaN	24.7636	23.5463	24.9721
166	Q92572	AP-3 complex subunit sigma-1	AP3S1		NaN	NaN	NaN	NaN	NaN		NaN	NaN	NaN	NaN	NaN	+	2.17479	0.0036963	4.51738	4.63299	4.33004	3				1	7.72192e-15	200.44	127.79	52.009	1.6588	264430000	EAGLAGAPARAVSAVKNMNLPEIPRNINIGD	19.1456	21.2727	21.3226	NaN	NaN	NaN	NaN	NaN	NaN	25.5816	24.0961	25.6153
18	Q92572	AP-3 complex subunit sigma-1	AP3S1		NaN	NaN	NaN	NaN	NaN		NaN	NaN	NaN	NaN	NaN	+	2.11074	0.00389539	4.42036	4.45327	4.33004	3				1	8.73563e-15	158.64	143.16	111.33	1.3941	158410000	KAILIFNNHGKPRLSKFYQPYSEDTQQQIIR	19.3683	19.8896	21.6175	NaN	NaN	NaN	NaN	NaN	NaN	25.2661	25.315	23.5554
166	P59780	AP-3 complex subunit sigma-2	AP3S2		NaN	NaN	NaN	NaN	NaN	+	2.21304	0.0167809	6.65945	4.90186	6.65945		NaN	NaN	NaN	NaN	NaN	3				1	4.83952e-13	200.21	178.15	65.511	0.99017	715250000	EGGLSAAPARAVSAVKNINLPEIPRNINIGD	18.6903	22.2115	20.8057	NaN	NaN	NaN	28.6099	26.1145	26.9616	NaN	NaN	NaN
11	Q9Y6B7	AP-4 complex subunit beta-1	AP4B1		NaN	NaN	NaN	NaN	NaN	+	2.71097	0.0127079	3.47752	5.98288	3.47752		NaN	NaN	NaN	NaN	NaN	3				0.999831	5.65396e-05	125.36	103.13	125.36	0.88634	73474000	_____MPYLGSEDVVKELKKALCNPHIQADR	20.0707	20.9501	21.3104	NaN	NaN	NaN	24.8636	23.8504	24.0498	NaN	NaN	NaN
416	Q9H0R1	AP-5 complex subunit mu-1	AP5M1		NaN	NaN	NaN	NaN	NaN	+	2.92633	0.00932609	5.11551	7.09423	5.11551		NaN	NaN	NaN	NaN	NaN	3				1	8.45356e-08	113.49	103.96	113.49	2.1364	373380000	ISLSGTVTFGAKSHEKQPFDPICTGETAYLK	20.1368	20.976	19.6986	NaN	NaN	NaN	26.2969	25.2677	24.5934	NaN	NaN	NaN
649	O14727	Apoptotic protease-activating factor 1	APAF1		NaN	NaN	NaN	NaN	NaN		NaN	NaN	NaN	NaN	3.3326	+	2.54759	0.00323411	2.84939	5.31538	4.05225	2				0.999996	0.00416416	82.749	45.274	82.749	0.081436	51356000	GADKTLQVFKAETGEKLLEIKAHEDEVLCCA	19.6055	20.8765	19.7402	NaN	NaN	NaN	NaN	NaN	NaN	22.8241	23.2481	22.6982
756	O14727	Apoptotic protease-activating factor 1	APAF1		NaN	NaN	NaN	NaN	NaN	+	1.56653	0.0356994	3.20065	3.07827	3.3326		NaN	NaN	NaN	NaN	4.05225	3				1	0.000310504	83.894	67.401	76.713	-1.082	84526000	GHTNSVNHCRFSPDDKLLASCSADGTLKLWD	21.2054	20.6207	20.804	NaN	NaN	NaN	25.8781	23.5347	22.8193	NaN	NaN	NaN
1222	O14727	Apoptotic protease-activating factor 1	APAF1		NaN	NaN	NaN	NaN	NaN	+	1.73541	0.0285157	3.46454	3.46042	3.3326		NaN	NaN	NaN	NaN	4.05225	3				0.999994	0.00848004	72.478	43.005	72.478	-2.2676	114290000	GESSQTFYTNGTNLKKIHVSPDFKTYVTVDN	20.4146	20.7984	22.3742	NaN	NaN	NaN	26.002	24.0777	23.901	NaN	NaN	NaN
224	O14727	Apoptotic protease-activating factor 1	APAF1		NaN	NaN	NaN	NaN	NaN		NaN	NaN	NaN	NaN	3.3326	+	2.37296	0.00334507	5.25511	5.27086	4.05225	2				1	0.000301967	129.85	78.973	129.85	0.40604	100030000	DESFSQRLPLNIEEAKDRLRILMLRKHPRSL	17.8029	20.3599	18.6136	NaN	NaN	NaN	NaN	NaN	NaN	23.4611	25.1045	23.9761
536	O00213	Amyloid beta A4 precursor protein-binding family B member 1	APBB1		NaN	NaN	NaN	NaN	NaN		NaN	NaN	NaN	NaN	NaN	+	3.62049	0.000344086	6.94233	10.5542	6.94233	3				0.999765	8.70305e-17	157.22	141.27	157.22	1.1302	774620000	SKLVDVPFQVEFPAPKNELVQKFQVYYLGNV	20.3945	20.8232	20.9313	NaN	NaN	NaN	NaN	NaN	NaN	27.2596	28.7145	27.0019
138	Q92870	Amyloid beta A4 precursor protein-binding family B member 2	APBB2	+	3.06412	0.000333333	-5.65873	-7.72643	-5.65873	+	2.19978	0.0209381	-2.545	-4.34971	-2.545	+	1.39754	0.0210886	-1.5979	-2.52408	-1.5979	4				1	0.000133702	64.87	42.495	64.87	-0.093491	49487000	SPTAVINITSEKLEGKEPHPQDSSSCEILPS	24.4928	22.9815	24.0688	19.0646	17.8814	17.6209	21.6607	21.1702	21.0772	21.9723	21.9561	22.821
180	P13798	Acylamino-acid-releasing enzyme	APEH		NaN	NaN	NaN	NaN	NaN	+	2.33915	0.0161197	6.13275	5.24424	6.13275	+	2.55606	0.00203985	6.02031	5.9225	4.41809	3				1	5.50559e-22	136.17	123.61	113.99	-0.50652	457490000	VAEKKRPKAESFFQTKALDVSASDDEIARLK	18.3853	21.5088	20.005	NaN	NaN	NaN	25.7373	25.0827	27.0473	26.232	26.2548	25.9032
118	P13798	Acylamino-acid-releasing enzyme	APEH		NaN	NaN	NaN	NaN	NaN		NaN	NaN	NaN	NaN	6.13275	+	2.78382	0.00211794	3.70064	6.27392	4.41809	3				1	9.0113e-13	185.33	164.09	185.33	-0.61918	170610000	KAVLRKAGGTGPGEEKQFLEVWEKNRKLKSF	21.2113	21.1471	22.4502	NaN	NaN	NaN	NaN	NaN	NaN	24.8821	25.7313	25.2972
131	P13798	Acylamino-acid-releasing enzyme	APEH		NaN	NaN	NaN	NaN	NaN		NaN	NaN	NaN	NaN	6.13275	+	1.29955	0.0191093	4.13104	2.59867	4.41809	2				1	0.000287342	148.28	73.904	148.28	-1.0138	321930000	EEKQFLEVWEKNRKLKSFNLSALEKHGPVYE	18.1039	22.5212	19.8199	NaN	NaN	NaN	NaN	NaN	NaN	24.8228	25.223	22.7924
664	P13798	Acylamino-acid-releasing enzyme	APEH		NaN	NaN	NaN	NaN	NaN		NaN	NaN	NaN	NaN	6.13275	+	2.08179	0.00421433	3.82035	4.31099	4.41809	3				1	2.75786e-05	96.143	89.869	57.745	0.6209	127040000	AEMLDKSPIRYIPQVKTPLLLMLGQEDRRVP	19.633	22.299	20.9936	NaN	NaN	NaN	NaN	NaN	NaN	24.6954	24.5817	25.1095
125	P27695	DNA-(apurinic or apyrimidinic site) lyase;DNA-(apurinic or apyrimidinic site) lyase, mitochondrial	APEX1		NaN	NaN	NaN	NaN	NaN	+	2.19638	0.0198842	3.89547	4.61476	3.63233	+	2.1613	0.00357464	6.32188	4.73435	4.82075	4		+		1	1.56473e-83	179.96	158.79	165.37	-0.34451	498370000	ELPGLSHQYWSAPSDKEGYSGVGLLSRQCPL	19.0917	21.2247	21.9134	NaN	NaN	NaN	24.8281	25.757	24.3659	25.6216	27.708	26.831
52	P27695	DNA-(apurinic or apyrimidinic site) lyase;DNA-(apurinic or apyrimidinic site) lyase, mitochondrial	APEX1		NaN	NaN	NaN	NaN	NaN		NaN	NaN	NaN	NaN	3.63233	+	1.5455	0.011794	3.91285	3.08873	4.82075	4		+		0.995543	6.06771e-11	99.614	92.582	61.415	-0.28198	112660000	AAGEGPALYEDPPDQKTSPSGKPATLKICSW	19.0665	20.4391	20.3635	NaN	NaN	NaN	NaN	NaN	NaN	23.5062	25.892	22.2095
98	P27695	DNA-(apurinic or apyrimidinic site) lyase;DNA-(apurinic or apyrimidinic site) lyase, mitochondrial	APEX1		NaN	NaN	NaN	NaN	NaN		1.19159	0.0672716	3.36918	2.35751	3.63233		NaN	NaN	NaN	NaN	4.82075	3		+		0.998172	1.04937e-14	151.48	138.74	123.14	-1.7404	131180000	WVKEEAPDILCLQETKCSENKLPAELQELPG	20.3447	21.8763	20.2098	NaN	NaN	NaN	26.613	22.999	22.9264	NaN	NaN	NaN
197	P27695	DNA-(apurinic or apyrimidinic site) lyase;DNA-(apurinic or apyrimidinic site) lyase, mitochondrial	APEX1		NaN	NaN	NaN	NaN	NaN		NaN	NaN	NaN	NaN	3.63233	+	2.13659	0.00375769	4.22751	4.50013	4.82075	3		+		1	0.00791677	88.921	31.361	84.498	0.51664	72950000	LEYRQRWDEAFRKFLKGLASRKPLVLCGDLN	18.9991	21.6578	19.8508	NaN	NaN	NaN	NaN	NaN	NaN	24.8441	23.8259	24.5203
65	Q96GX9	Methylthioribulose-1-phosphate dehydratase	APIP		NaN	NaN	NaN	NaN	NaN		NaN	NaN	NaN	NaN	NaN	+	2.4236	0.00285587	5.69605	5.46756	5.69605	3				1	1.39117e-09	124.16	114.76	69.379	0.20359	409140000	LKHGDEIYIAPSGVQKERIQPEDMFVCDINE	19.4257	21.9025	21.0135	NaN	NaN	NaN	NaN	NaN	NaN	25.7273	27.667	26.0354
744	Q06481	Amyloid-like protein 2	APLP2		NaN	NaN	NaN	NaN	-6.48682		NaN	NaN	NaN	NaN	0.560328		0.517207	0.226115	2.90936	1.13255	1.62005	3			+	1	2.20052e-56	247.46	197.31	247.46	-0.7451	680700000	VEVDPMLTPEERHLNKMQNHGYENPTYKYLE	19.1685	27.6065	22.4215	NaN	NaN	NaN	NaN	NaN	NaN	25.9816	26.3894	25.5535
756	Q06481	Amyloid-like protein 2	APLP2	+	1.89992	0.00360958	-6.48682	-4.03744	-6.48682		0.225049	0.686499	0.560328	0.522144	0.560328		0.127032	0.813573	0.330753	0.313682	1.62005	3			+	1	2.53266e-25	138.98	130.7	63.827	-0.62058	1723600000	HLNKMQNHGYENPTYKYLEQMQI________	24.7946	26.4623	25.4867	21.7565	18.654	16.8727	27.5064	26.3204	24.5978	24.2731	26.8591	26.6037
179	Q9HDC9	Adipocyte plasma membrane-associated protein	APMAP		NaN	NaN	NaN	NaN	NaN	+	2.60003	0.0150263	3.12418	5.55058	3.12418		NaN	NaN	NaN	NaN	NaN	3			+	1	0.00148519	95.502	62.277	94.309	-0.51574	53791000	FVADAYKGLFEVNPWKREVKLLLSSETPIEG	20.2347	21.0331	20.6744	NaN	NaN	NaN	24.5717	23.4238	23.3193	NaN	NaN	NaN
58	Q9BQE5	Apolipoprotein L2	APOL2		NaN	NaN	NaN	NaN	-2.81574		NaN	NaN	NaN	NaN	2.94918		0.92668	0.059002	2.8941	1.85586	2.71757	2				1	0.000201253	145.28	116.48	145.28	0.014934	480570000	ELPRDEADELRKALNKLASHMVMKDKNRHDK	22.9613	20.7957	25.2553	NaN	NaN	NaN	NaN	NaN	NaN	27.2175	25.5719	24.9051
303	Q9BQE5	Apolipoprotein L2	APOL2		NaN	NaN	NaN	NaN	-2.81574		0.770779	0.174641	3.82511	1.60346	2.94918		0.40339	0.346124	2.99303	0.922641	2.71757	2				1	1.12926e-90	270.21	214.74	270.21	-0.41329	1374400000	VVSLAYESKHLLEGAKSESAEELKKRAQELE	18.9717	25.4172	22.1911	NaN	NaN	NaN	27.91	25.3869	24.2399	26.4082	29.3093	20.3599
193	Q9BQE5	Apolipoprotein L2	APOL2		0.537	0.179736	-2.81574	-1.16683	-2.81574		1.062	0.0983178	2.07325	2.03773	2.94918	+	2.31239	0.00378047	2.26556	4.5146	2.71757	2				1	5.1106e-159	309.49	250.54	309.49	-0.2996	3888100000	RAQARNLDQSGTNVAKVMKEFVGGNTPNVLT	25.5865	25.1573	26.1317	25.1272	25.0833	18.2177	29.4434	26.8799	26.7719	27.4093	28.4	27.8628
160	Q9BWW8	Apolipoprotein L6	APOL6		NaN	NaN	NaN	NaN	-4.7193		1.1931	0.0689948	2.84639	2.33036	3.58938		NaN	NaN	NaN	NaN	-0.331519	4				0.999858	1.54022e-32	140.55	134.58	140.55	0.041651	78384000	ILPTYDQEDREDEEEKADYVTAAGKIIYNLR	18.8976	21.6195	22.2758	NaN	NaN	NaN	24.6081	23.146	23.5778	NaN	NaN	NaN
274	Q9BWW8	Apolipoprotein L6	APOL6		NaN	NaN	NaN	NaN	-4.7193		1.1743	0.0673542	4.14927	2.35574	3.58938		NaN	NaN	NaN	NaN	-0.331519	3				1	0.00540452	98.033	14.72	64.711	-0.73575	327580000	LKEGARTKFAEELRAKALELERKLTELTQLY	19.5398	24.7625	21.4037	NaN	NaN	NaN	27.1515	24.8955	26.1067	NaN	NaN	NaN
290	Q9BWW8	Apolipoprotein L6	APOL6		NaN	NaN	NaN	NaN	-4.7193	+	1.93845	0.0225857	4.47736	4.02177	3.58938		NaN	NaN	NaN	NaN	-0.331519	3				0.999966	1.05998e-07	164.68	152.32	155.08	0.29839	218320000	ALELERKLTELTQLYKSLQQKVRSRARGVGK	19.8225	20.6838	22.1908	NaN	NaN	NaN	26.8203	24.9364	24.3725	NaN	NaN	NaN
266	Q9BWW8	Apolipoprotein L6	APOL6	+	2.57935	0.00154545	-4.7193	-5.83949	-4.7193	+	1.68225	0.0314633	2.88452	3.28154	3.58938		0.118334	0.825283	-0.331519	-0.295956	-0.331519	3				1	0.0106454	83.647	39.27	64.654	-0.79481	240600000	TLSKEWKHLKEGARTKFAEELRAKALELERK	22.9767	23.5651	21.9195	18.7756	18.4481	17.0798	26.7886	24.6686	25.6578	24.2847	21.6823	21.4998
430	Q92624	Amyloid protein-binding protein 2	APPBP2		NaN	NaN	NaN	NaN	NaN		NaN	NaN	NaN	NaN	NaN	+	2.2473	0.0034323	4.52114	4.83097	4.52114	3				1	6.46741e-11	164.41	137.6	101.96	-0.26345	266700000	QLAKKAFGEFNVQTAKHYGNLGRLYQSMRKF	20.0662	20.1104	22.4006	NaN	NaN	NaN	NaN	NaN	NaN	25.0532	26.0265	25.061
351	Q9UKG1	DCC-interacting protein 13-alpha	APPL1		NaN	NaN	NaN	NaN	-5.5657	+	2.10632	0.0207454	3.69332	4.35556	1.54308		NaN	NaN	NaN	NaN	-2.88713	2			+	1	0.000718405	187.42	121.06	187.42	1.0733	131360000	EDRRYCFQITSFDGKKSSILQAESKKDHEEW	19.8836	20.8745	20.1269	NaN	NaN	NaN	24.3957	24.9192	22.6501	NaN	NaN	NaN
66	Q9UKG1	DCC-interacting protein 13-alpha	APPL1	+	2.07517	0.00311349	-5.5657	-4.4513	-5.5657		0.26978	0.63148	-0.607162	-0.606587	1.54308	+	1.68672	0.00942846	-2.88713	-3.29112	-2.88713	3			+	1	0.0166002	91.906	36.445	91.906	0.03215	416650000	QNELSAATHLTSKLLKEYEKQRFPLGGDDEV	25.8805	26.7899	25.2732	18.2969	21.6194	21.3302	26.797	25.2403	24.0848	24.134	23.2211	21.9272
114	P07741	Adenine phosphoribosyltransferase	APRT		NaN	NaN	NaN	NaN	NaN	+	2.25147	0.0175088	4.37485	4.82523	4.37485	+	1.72794	0.00862137	3.03445	3.39627	3.03445	3				1	2.63604e-08	177.93	144.04	61.444	0.27061	153180000	ASYSLEYGKAELEIQKDALEPGQRVVVVDDL	19.3403	20.8722	21.8641	NaN	NaN	NaN	25.4289	25.2073	24.673	23.7824	23.8288	23.4608
167	Q7Z2E3	Aprataxin	APTX		NaN	NaN	NaN	NaN	NaN		0.361666	0.523539	0.886109	0.789749	0.886109		NaN	NaN	NaN	NaN	3.72048	3				0.538657	8.73184e-15	107.83	87.76	102.27	0.37896	28809000	LEPGSNSGQCSVPLKKGKDAPIKKESLGHWS	21.0637	21.2963	20.3451	NaN	NaN	NaN	22.7477	19.8258	22.79	NaN	NaN	NaN
73	Q7Z2E3	Aprataxin	APTX		NaN	NaN	NaN	NaN	NaN		NaN	NaN	NaN	NaN	0.886109	+	1.54093	0.0119779	3.72048	3.06666	3.72048	2				1	6.90176e-10	171.29	150.06	171.29	1.2205	116920000	QVQLKAECNKGYVKVKQVGVNPTSIDSVVIG	19.6745	20.8245	21.3481	NaN	NaN	NaN	NaN	NaN	NaN	24.1691	22.6981	26.1413
222	P10275	Androgen receptor	AR		NaN	NaN	NaN	NaN	NaN		NaN	NaN	NaN	NaN	NaN	+	2.46668	0.00307943	4.05167	5.38728	4.05167	3				1	2.00737e-09	105.16	96.536	105.16	0.43561	58567000	SSGRAREASGAPTSSKDNYLGGTSTISDNAK	19.5887	20.9778	19.2703	NaN	NaN	NaN	NaN	NaN	NaN	24.2389	24.5147	23.2382
336	Q96P48	Arf-GAP with Rho-GAP domain, ANK repeat and PH domain-containing protein 1	ARAP1		NaN	NaN	NaN	NaN	NaN		NaN	NaN	NaN	NaN	NaN	+	2.1517	0.00394099	3.45812	4.43378	3.45812	3				1	1.26095e-06	108.14	90.174	108.14	-0.96701	78457000	GSTPVTPVIKAGWLDKNPPQGSYIYQKRWVR	20.2935	22.1339	20.6139	NaN	NaN	NaN	NaN	NaN	NaN	24.171	25.216	24.0287
409	Q8WWN8	Arf-GAP with Rho-GAP domain, ANK repeat and PH domain-containing protein 3	ARAP3		NaN	NaN	NaN	NaN	NaN		NaN	NaN	NaN	NaN	4.71987	+	3.4846	0.000243038	6.4199	9.74504	5.18583	2			+	1	3.13774e-08	150.69	116.81	150.69	0.62879	465570000	RPLRTGMLELRGHKAKVFAALSPGELALYKS	19.5491	20.4384	20.2258	NaN	NaN	NaN	NaN	NaN	NaN	25.9787	27.4712	26.0232
540	Q8WWN8	Arf-GAP with Rho-GAP domain, ANK repeat and PH domain-containing protein 3	ARAP3		NaN	NaN	NaN	NaN	NaN	+	2.22216	0.0178254	4.71987	4.78306	4.71987		NaN	NaN	NaN	NaN	5.18583	2			+	1	9.92642e-82	271.21	222.78	271.21	0.20681	519100000	KQCAGQHRALGSGISKVQSLKLDTSVWSNEI	19.1565	20.574	21.0272	NaN	NaN	NaN	26.3399	24.2221	24.3555	NaN	NaN	NaN
1009	Q8WWN8	Arf-GAP with Rho-GAP domain, ANK repeat and PH domain-containing protein 3	ARAP3		NaN	NaN	NaN	NaN	NaN		NaN	NaN	NaN	NaN	4.71987	+	2.34745	0.00327033	6.42641	5.29026	5.18583	3			+	1	1.38428e-05	187	157.45	77.078	1.0053	871880000	ARLLPRWREAAELPQKNQRLEKYKDVIGCLP	18.8236	21.7085	21.7394	NaN	NaN	NaN	NaN	NaN	NaN	28.1133	27.2436	26.1939
1434	Q8WWN8	Arf-GAP with Rho-GAP domain, ANK repeat and PH domain-containing protein 3	ARAP3		NaN	NaN	NaN	NaN	NaN		NaN	NaN	NaN	NaN	4.71987	+	1.86818	0.00635486	3.74633	3.78764	5.18583	3			+	0.999983	0.00316914	66.485	51.799	66.485	-0.44755	56347000	QDTSTSFSTTREWTVKPENPLTSQKSLDQPF	18.6251	21.4192	20.7686	NaN	NaN	NaN	NaN	NaN	NaN	24.1181	24.4426	23.4912
965	Q8WWN8	Arf-GAP with Rho-GAP domain, ANK repeat and PH domain-containing protein 3	ARAP3		NaN	NaN	NaN	NaN	NaN		NaN	NaN	NaN	NaN	4.71987	+	1.60504	0.00982817	4.15067	3.23035	5.18583	3			+	1	0.000834609	77.001	62.388	77.001	2.2027	111310000	SLRLLAEFRRDARSVKLRPGEHFVEDVTDTL	19.9546	20.2809	20.842	NaN	NaN	NaN	NaN	NaN	NaN	22.1977	25.6975	25.6343
241	P48444	Coatomer subunit delta	ARCN1	+	1.20526	0.0200434	-4.81747	-2.43493	-4.81747		0.523877	0.350563	-1.54397	-1.10616	0.781544		0.388185	0.417002	0.78522	0.82446	3.09385	2				0.998988	0.00368216	140.35	81.757	140.35	-0.24163	317470000	LKLGAKGKEVDNFVDKLKSEGETIMSSSMGK	23.7998	24.8787	24.5217	23.2029	18.4461	17.0987	25.3187	22.0569	21.1926	23.6033	25.9487	26.0037
351	P48444	Coatomer subunit delta	ARCN1		NaN	NaN	NaN	NaN	-4.81747		0.58708	0.283571	3.10706	1.26178	0.781544	+	1.20131	0.0231447	5.40249	2.44052	3.09385	2				1	2.28419e-113	281.12	258.24	259.48	0.4665	895040000	KLFTAESLIGLKNPEKSFPVNSDVGVLKWRL	18.7798	26.1765	21.0863	NaN	NaN	NaN	26.2696	24.5919	24.2914	27.0697	27.8362	27.5553
114	Q8N6T3	ADP-ribosylation factor GTPase-activating protein 1	ARFGAP1		NaN	NaN	NaN	NaN	NaN		NaN	NaN	NaN	NaN	NaN	+	2.47562	0.00268643	4.57346	5.4972	4.3916	2			+	1	0.000897855	112.13	74.781	100.58	-0.65299	713720000	LQEKYNSRAAALFRDKVVALAEGREWSLESS	19.5505	21.7144	21.5569	NaN	NaN	NaN	NaN	NaN	NaN	25.9076	25.5063	25.1283
239	Q8N6T3	ADP-ribosylation factor GTPase-activating protein 1	ARFGAP1		NaN	NaN	NaN	NaN	NaN		NaN	NaN	NaN	NaN	NaN	+	3.41892	0.000211921	6.24712	9.39051	4.3916	4			+	1	9.18595e-134	262.19	251.29	262.19	0.13837	356150000	AAKEGATKFGSQASQKASELGHSLNENVLKP	18.9925	19.9474	19.9253	NaN	NaN	NaN	NaN	NaN	NaN	25.3127	26.8023	25.4915
263	Q8N6T3	ADP-ribosylation factor GTPase-activating protein 1	ARFGAP1		NaN	NaN	NaN	NaN	NaN		NaN	NaN	NaN	NaN	NaN	+	1.91618	0.00518914	4.72874	3.98603	4.3916	3			+	1	1.34712e-07	112.56	103.28	112.56	-0.21462	274120000	NENVLKPAQEKVKEGKIFDDVSSGVSQLASK	20.1853	21.357	22.1623	NaN	NaN	NaN	NaN	NaN	NaN	24.211	26.3418	27.3381
285	Q8N6T3	ADP-ribosylation factor GTPase-activating protein 1	ARFGAP1		NaN	NaN	NaN	NaN	NaN		NaN	NaN	NaN	NaN	NaN	+	1.98725	0.00474909	4.16419	4.11419	4.3916	3			+	1	0.00150816	118.5	62.373	62.201	-0.1603	117670000	SGVSQLASKVQGVGSKGWRDVTTFFSGKAEG	20.4373	20.5106	20.0055	NaN	NaN	NaN	NaN	NaN	NaN	25.6282	22.7104	25.1074
162	Q8N6T3	ADP-ribosylation factor GTPase-activating protein 1	ARFGAP1		NaN	NaN	NaN	NaN	NaN		NaN	NaN	NaN	NaN	NaN	+	2.3187	0.00351783	3.71988	4.91311	4.3916	4			+	1	1.81233e-86	189.79	179.16	95.435	-2.1598	138870000	HRVSGQPQSVTASSDKAFEDWLNDDLGSYQG	20.5591	20.7942	21.22	NaN	NaN	NaN	NaN	NaN	NaN	24.0538	25.8282	23.8509
68	Q8N6T3	ADP-ribosylation factor GTPase-activating protein 1	ARFGAP1		NaN	NaN	NaN	NaN	NaN		NaN	NaN	NaN	NaN	NaN	+	1.63378	0.0104725	2.91623	3.18584	4.3916	3			+	1	0.0102485	84.213	26.253	84.213	-0.85545	36968000	GVHLSFVRSVTMDKWKDIELEKMKAGGNAKF	18.64	20.7446	21.2268	NaN	NaN	NaN	NaN	NaN	NaN	23.364	22.7581	23.2379
7	Q8N6H7	ADP-ribosylation factor GTPase-activating protein 2	ARFGAP2		NaN	NaN	NaN	NaN	NaN		NaN	NaN	NaN	NaN	NaN	+	3.89816	0	5.59837	11.6093	5.59837	2				1	2.69176e-06	123.8	96.703	123.8	-0.35858	139130000	_________MAAEPNKTEIQTLFKRLRAVPT	19.938	19.5455	19.2967	NaN	NaN	NaN	NaN	NaN	NaN	24.5799	25.7279	25.2676
6	Q9NP61	ADP-ribosylation factor GTPase-activating protein 3	ARFGAP3		NaN	NaN	NaN	NaN	NaN		NaN	NaN	NaN	NaN	NaN	+	2.45856	0.00269856	5.05279	5.50806	5.05279	2				1	1.63721e-05	155.99	129.87	155.99	1.7607	136110000	__________MGDPSKQDILTIFKRLRSVPT	18.9671	20.755	20.5762	NaN	NaN	NaN	NaN	NaN	NaN	24.499	26.3241	24.6335
411	Q07960	Rho GTPase-activating protein 1	ARHGAP1		NaN	NaN	NaN	NaN	NaN		0.68822	0.229211	1.99441	1.40566	1.99441		NaN	NaN	NaN	NaN	2.67313	2				1	3.36721e-09	164.81	149.78	164.81	0.90339	150410000	FGPNLLWAKDAAITLKAINPINTFTKFLLDH	22.3484	24.3975	20.539	NaN	NaN	NaN	25.7732	24.0987	23.3962	NaN	NaN	NaN
31	Q07960	Rho GTPase-activating protein 1	ARHGAP1		NaN	NaN	NaN	NaN	NaN		NaN	NaN	NaN	NaN	1.99441	+	1.46032	0.0152506	2.65003	2.81212	2.67313	3				0.999999	0.000238035	85.974	76.72	85.974	0.16103	126060000	TSEALNQLKLASIDEKNWPSDEMPDFPKSDD	21.9628	19.7539	21.5042	NaN	NaN	NaN	NaN	NaN	NaN	22.7118	24.186	24.2732
212	Q07960	Rho GTPase-activating protein 1	ARHGAP1		NaN	NaN	NaN	NaN	NaN		NaN	NaN	NaN	NaN	1.99441		0.708374	0.121703	2.15392	1.4473	2.67313	2				1	0.0168049	92.838	50.962	92.838	1.7062	110570000	EHVKLEQLGIPRQVLKYDDFLKSTQKSPATA	24.1745	20.3631	21.4205	NaN	NaN	NaN	NaN	NaN	NaN	25.0655	22.5513	24.8031
48	Q07960	Rho GTPase-activating protein 1	ARHGAP1		NaN	NaN	NaN	NaN	NaN		NaN	NaN	NaN	NaN	1.99441	+	1.46035	0.0144678	3.21542	2.86565	2.67313	3				1	1.25471e-05	104.88	94.378	97.579	-0.060173	304010000	WPSDEMPDFPKSDDSKSSSPELVTHLKWDDP	23.5229	20.092	21.5512	NaN	NaN	NaN	NaN	NaN	NaN	24.9043	25.3643	24.5437
51	A1A4S6	Rho GTPase-activating protein 10	ARHGAP10		NaN	NaN	NaN	NaN	NaN		1.20709	0.066951	2.93279	2.36171	2.93279		NaN	NaN	NaN	NaN	NaN	3				1	6.22129e-05	172.34	114.38	44.132	1.6831	44427000	IKELIKDGKNLIAATKSLSVAQRKFAHSLRD	18.7472	21.7877	20.5149	NaN	NaN	NaN	23.655	21.8818	24.3114	NaN	NaN	NaN
143;143	Q6P4F7;Q3KRB8	Rho GTPase-activating protein 11A;Rho GTPase-activating protein 11B	ARHGAP11A;ARHGAP11B		NaN	NaN	NaN	NaN	NaN		NaN	NaN	NaN	NaN	NaN	+	1.36275	0.0167081	4.06127	2.72147	4.06127	4				1	7.39586e-44	181.35	170.26	181.35	-0.023261	114150000	LPEPILPADLHEALLKAQQLGTEEKNKATLL	19.0181	21.1382	21.0141	NaN	NaN	NaN	NaN	NaN	NaN	22.0367	25.8223	25.4953
21	Q68EM7	Rho GTPase-activating protein 17	ARHGAP17		NaN	NaN	NaN	NaN	NaN		NaN	NaN	NaN	NaN	NaN	+	1.30195	0.0371167	0.919284	2.13363	2.89411	3				1	0.00045857	79.805	68.284	49.993	1.0683	9793500	NRMKQLANQTVGRAEKTEVLSEDLLQIERRL	20.2413	20.4334	21.144	NaN	NaN	NaN	NaN	NaN	NaN	21.294	21.8904	21.3922
136	Q68EM7	Rho GTPase-activating protein 17	ARHGAP17		NaN	NaN	NaN	NaN	NaN		NaN	NaN	NaN	NaN	NaN	+	1.36401	0.0168909	3.76328	2.70962	2.89411	3				1	2.9081e-22	162.42	148.31	46.494	0.23827	96218000	DPLYGIAEVEIPNIQKQRKQLARLVLDWDSV	19.7584	19.3879	22.2949	NaN	NaN	NaN	NaN	NaN	NaN	22.5184	25.6038	24.6088
247	Q68EM7	Rho GTPase-activating protein 17	ARHGAP17		NaN	NaN	NaN	NaN	NaN		NaN	NaN	NaN	NaN	NaN	+	1.53802	0.0118799	3.99975	3.07827	2.89411	4				1	0.000271948	85.493	75.913	85.493	-0.072154	108020000	KTLPEMRAHQDKWAEKPAFGTPLEEHLKRSG	18.6074	20.8454	21.9645	NaN	NaN	NaN	NaN	NaN	NaN	23.158	25.4427	24.8159
987	Q9P227	Rho GTPase-activating protein 23	ARHGAP23		NaN	NaN	NaN	NaN	NaN		NaN	NaN	NaN	NaN	NaN	+	1.8286	0.00702387	3.14491	3.62804	3.14491	2				1	0.00037686	114.97	69.25	114.97	2.5213	142450000	QDLNVISSLLKSFFRKLPEPLFTDDKYNDFI	21.1631	22.8279	20.5504	NaN	NaN	NaN	NaN	NaN	NaN	23.9619	24.9021	25.1121
985	Q52LW3	Rho GTPase-activating protein 29	ARHGAP29		NaN	NaN	NaN	NaN	NaN		NaN	NaN	NaN	NaN	NaN	+	1.44157	0.016103	2.5346	2.76317	3.09914	3				0.999958	3.66567e-07	111.18	101.65	111.18	0.47759	25432000	KAQLLLDQEAESASQKIEDGKTPKPLSLKSD	19.1158	20.3806	21.794	NaN	NaN	NaN	NaN	NaN	NaN	22.7661	22.6406	23.4874
1083	Q52LW3	Rho GTPase-activating protein 29	ARHGAP29		NaN	NaN	NaN	NaN	NaN		NaN	NaN	NaN	NaN	NaN	+	2.31458	0.0035178	4.44704	5.00991	3.09914	3				1	1.00372e-07	146.59	124.09	146.59	-0.4713	169160000	KFNGFDQQTLQKIQDKQYEQNSLTAKTTMIM	20.1976	22.019	20.9312	NaN	NaN	NaN	NaN	NaN	NaN	26.6516	25.0617	24.7757
468	Q52LW3	Rho GTPase-activating protein 29	ARHGAP29		NaN	NaN	NaN	NaN	NaN		NaN	NaN	NaN	NaN	NaN	+	3.09554	0.00177685	2.31578	6.54227	3.09914	3				0.996138	0.00346797	45.047	41.808	40.012	1.4975	14690000	SAKLYDPGQEYSEFVKATNSTEEEKVDGNVN	19.6708	19.7013	20.3075	NaN	NaN	NaN	NaN	NaN	NaN	22.3492	21.9157	22.3621
596	A7KAX9	Rho GTPase-activating protein 32	ARHGAP32		NaN	NaN	NaN	NaN	NaN		NaN	NaN	NaN	NaN	NaN	+	2.19324	0.00395182	2.8929	4.42516	2.8929	3				1	5.58739e-22	136.58	113.41	112.55	2.1016	36974000	SLSRPKSLLVSSPSTKLLTLEEAQARTQAQV	20.1076	21.6425	20.134	NaN	NaN	NaN	NaN	NaN	NaN	23.5082	23.9116	23.143
167	P52565	Rho GDP-dissociation inhibitor 1	ARHGDIA	+	1.26464	0.0198716	-2.66206	-2.44732	-3.69568		0.0602675	0.914235	0.152116	0.156019	0.0099801	+	1.77112	0.00738421	3.87755	3.57781	1.42211	3				1	0.000354484	79.027	69.93	63.998	3.9567	299120000	RAEEYEFLTPVEEAPKGMLARGSYSIKSRFT	20.0918	22.2984	22.8308	19.751	19.4336	18.0502	22.13	21.3923	22.1551	24.6221	26.3411	25.8904
28	P52565	Rho GDP-dissociation inhibitor 1	ARHGDIA		NaN	NaN	NaN	NaN	-3.69568		NaN	NaN	NaN	NaN	0.0099801	+	1.99338	0.0062655	2.29335	3.8203	1.42211	3				0.967996	2.92687e-13	84.337	82.319	74.404	-0.076851	83615000	QIAAENEEDEHSVNYKPPAQKSIQEIQELDK	20.4987	21.6138	21.2586	NaN	NaN	NaN	NaN	NaN	NaN	22.6938	23.9634	23.5939
141	P52565	Rho GDP-dissociation inhibitor 1	ARHGDIA	+	1.92615	0.00374499	-4.6055	-4.00155	-3.69568		0.168119	0.752193	-0.735905	-0.420055	0.0099801	+	2.15024	0.0044859	-2.44022	-4.2054	1.42211	3				1	1.1436e-06	130.47	120.14	72.523	-0.74396	374880000	MKYIQHTYRKGVKIDKTDYMVGSYGPRAEEY	25.0836	23.6269	24.6804	20.2984	21.2511	18.0249	26.9154	22.1443	22.1235	21.8946	22.4251	21.7506
43	P52565	Rho GDP-dissociation inhibitor 1	ARHGDIA	+	1.44618	0.0116935	-3.81949	-2.87773	-3.69568		0.174716	0.746511	0.61373	0.42875	0.0099801		0.841002	0.0825841	1.95776	1.6585	1.42211	2				1	2.09314e-09	164.62	133.66	133.15	-0.6592	309400000	KPPAQKSIQEIQELDKDDESLRKYKEALLGR	20.7279	23.2581	22.5461	20.264	17.7064	17.1032	23.8082	23.9677	20.5973	22.5906	24.8049	25.0098
412	Q92888	Rho guanine nucleotide exchange factor 1	ARHGEF1		NaN	NaN	NaN	NaN	NaN		NaN	NaN	NaN	NaN	NaN	+	2.87139	0.00187427	4.08444	6.66685	4.34649	4				0.968232	0.000374667	79.347	64.193	79.347	-0.10166	63949000	GWRELVPPDTLHSLPKSQVKRQEVISELLVT	19.3232	20.5388	20.8	NaN	NaN	NaN	NaN	NaN	NaN	24.1164	24.0245	24.7744
263	Q92888	Rho guanine nucleotide exchange factor 1	ARHGEF1		NaN	NaN	NaN	NaN	NaN		NaN	NaN	NaN	NaN	NaN	+	2.02146	0.00476146	3.49092	4.11904	4.34649	3				1	0.00165192	84.605	50.073	74.698	0.43728	69700000	KVMGNRRSDEPAKTKKGLSSILDAARWNRGE	19.643	21.3235	21.623	NaN	NaN	NaN	NaN	NaN	NaN	23.5566	24.5073	24.9983
567	Q92888	Rho guanine nucleotide exchange factor 1	ARHGEF1		NaN	NaN	NaN	NaN	NaN		NaN	NaN	NaN	NaN	NaN	+	2.65679	0.00211192	5.51414	6.20354	4.34649	3				1	1.21371e-72	240.68	233.65	240.68	-0.03688	384760000	LQLKDMIPTEMQRLTKYPLLLQSIGQNTEEP	20.5443	20.6835	21.7704	NaN	NaN	NaN	NaN	NaN	NaN	25.8333	27.8877	25.8196
639	Q92888	Rho guanine nucleotide exchange factor 1	ARHGEF1		NaN	NaN	NaN	NaN	NaN		NaN	NaN	NaN	NaN	NaN	+	1.509	0.0121787	4.33447	3.0351	4.34649	3				0.999447	0.000542032	76.526	67.263	76.526	-2.4739	81694000	LSHLRQSSDPMLSEFKNLDITKKKLVHEGPL	18.0592	20.6809	20.266	NaN	NaN	NaN	NaN	NaN	NaN	22.188	25.8244	23.9971
701	Q92888	Rho guanine nucleotide exchange factor 1	ARHGEF1		NaN	NaN	NaN	NaN	NaN		NaN	NaN	NaN	NaN	NaN	+	4.33027	0	4.30847	13.108	4.34649	3				1	1.09855e-13	124.78	113.73	102.38	0.25183	150200000	LLKSHSRTLTPTPDGKTMLRPVLRLTSAMTR	20.6505	21.3683	20.791	NaN	NaN	NaN	NaN	NaN	NaN	25.3104	25.3071	25.1177
100	Q92974	Rho guanine nucleotide exchange factor 2	ARHGEF2		NaN	NaN	NaN	NaN	NaN		NaN	NaN	NaN	NaN	NaN	+	2.36826	0.00333415	5.34163	5.26536	4.52733	2			+	1	1.09058e-31	225.33	183.33	225.33	-0.41322	535940000	NCTKVKQKQQKAALLKNNTALQSVSLRSKTT	21.2095	21.8884	21.0847	NaN	NaN	NaN	NaN	NaN	NaN	25.4269	26.3721	28.4085
438	Q92974	Rho guanine nucleotide exchange factor 2	ARHGEF2		NaN	NaN	NaN	NaN	NaN		NaN	NaN	NaN	NaN	NaN	+	1.46674	0.0139479	3.71303	2.91331	4.52733	3			+	1	2.22767e-11	156.11	127.56	84.035	1.0103	115350000	KELLSNVDEGIYQLEKGARLQEIYNRMDPRA	20.4728	20.5529	20.6995	NaN	NaN	NaN	NaN	NaN	NaN	22.4751	26.483	23.9063
189	Q8TER5	Rho guanine nucleotide exchange factor 40	ARHGEF40		NaN	NaN	NaN	NaN	NaN		NaN	NaN	NaN	NaN	NaN		0.152405	0.75389	1.2702	0.395485	4.00294	5			+	1	1.10628e-116	177.57	171.6	56.239	0.27385	2288200000	QRLPWAELICPRFVHKEGLMVGHQPSTLPPE	18.9666	29.3728	26.5668	NaN	NaN	NaN	NaN	NaN	NaN	25.9802	26.4755	26.2612
1316	Q8TER5	Rho guanine nucleotide exchange factor 40	ARHGEF40		NaN	NaN	NaN	NaN	NaN		NaN	NaN	NaN	NaN	NaN	+	2.02581	0.00421851	4.99564	4.28206	4.00294	2			+	0.999999	1.67395e-80	259.75	233.63	259.75	-0.39694	923810000	SKLKGPEGGSEMFVYKQAFKTADMGLTENIG	19.679	19.8544	21.0901	NaN	NaN	NaN	NaN	NaN	NaN	23.6888	27.0101	24.9115
1304	Q8TER5	Rho guanine nucleotide exchange factor 40	ARHGEF40		NaN	NaN	NaN	NaN	NaN		NaN	NaN	NaN	NaN	NaN	+	2.93286	0.00142308	5.15087	7.12515	4.00294	2			+	1	7.76542e-05	115.92	95.617	115.92	1.0329	425600000	RHVFLFEHLLLFSKLKGPEGGSEMFVYKQAF	19.9841	20.2687	21.3247	NaN	NaN	NaN	NaN	NaN	NaN	24.756	26.3086	25.9655
1394	Q8TER5	Rho guanine nucleotide exchange factor 40	ARHGEF40		NaN	NaN	NaN	NaN	NaN		NaN	NaN	NaN	NaN	NaN	+	2.47575	0.00269127	4.59506	5.5007	4.00294	3			+	0.999926	2.48569e-05	97.081	83.851	92.39	-0.054307	398830000	KELRVQQMVSMGIGNKPFLDIKALGERTLSA	19.1637	21.155	21.1827	NaN	NaN	NaN	NaN	NaN	NaN	24.5628	25.6245	25.0992
1979	O14497	AT-rich interactive domain-containing protein 1A	ARID1A		NaN	NaN	NaN	NaN	-4.48405		0.447127	0.427561	1.22256	0.958262	0.589643		NaN	NaN	NaN	NaN	-1.80207	3			+	1	3.46508e-13	188.06	169.02	47.568	0.82497	51661000	ETPLCTLLDWQDSLAKRCVCVSNTIRSLSFV	21.9351	20.5368	23.368	NaN	NaN	NaN	23.9653	24.0627	21.4796	NaN	NaN	NaN
1819	O14497	AT-rich interactive domain-containing protein 1A	ARID1A	+	2.32604	0.00240849	-4.48405	-5.04705	-4.48405		0.0115479	0.981691	-0.0432714	-0.0323766	0.589643	+	1.5312	0.0155021	-1.80207	-2.80214	-1.80207	3			+	1	0.00071371	75.383	63.591	75.383	1.072	64959000	KLISKFDKLPVKIVQKNDPFVVDCSDKLGRV	22.9827	23.0032	22.7337	19.906	17.2427	18.1188	21.9827	21.3079	25.2992	20.2434	22.0884	20.9815
1701	Q68CP9	AT-rich interactive domain-containing protein 2	ARID2		NaN	NaN	NaN	NaN	NaN		NaN	NaN	NaN	NaN	NaN	+	1.40982	0.017643	2.328	2.67817	2.328	3			+	1	4.27538e-16	130.11	114.91	130.11	0.50953	118430000	LQDKHCSKDALLAGLKQDEPGQAGSQKSSTK	23.0652	23.3627	21.1214	NaN	NaN	NaN	NaN	NaN	NaN	24.2204	25.1179	25.1949
230	P29374	AT-rich interactive domain-containing protein 4A	ARID4A		NaN	NaN	NaN	NaN	-4.71049		NaN	NaN	NaN	NaN	-0.960561	+	1.75316	0.00792057	3.38826	3.49136	3.48167	3				1	2.05112e-38	200.17	171.41	200.17	0.29278	73594000	SFIDSKFYSIARKDIKEVDILNLPESELSTK	19.8951	20.9723	20.4888	NaN	NaN	NaN	NaN	NaN	NaN	22.3	24.1605	25.0606
245	P29374	AT-rich interactive domain-containing protein 4A	ARID4A		NaN	NaN	NaN	NaN	-4.71049		NaN	NaN	NaN	NaN	-0.960561	+	1.58699	0.0109425	3.58188	3.15293	3.48167	3				0.993744	3.21396e-05	100.53	89.405	100.53	0.40924	96594000	KEVDILNLPESELSTKPGLQKASIFLKTRVV	19.2494	21.7221	21.0601	NaN	NaN	NaN	NaN	NaN	NaN	25.0236	22.8075	24.9461
57	P29374	AT-rich interactive domain-containing protein 4A	ARID4A		NaN	NaN	NaN	NaN	-4.71049		NaN	NaN	NaN	NaN	-0.960561	+	2.18324	0.00356905	5.02822	4.70501	3.48167	3				1	5.11337e-13	148.24	132.82	42.633	0.90787	122120000	LKQDNTTQLVQDDQVKGPLRVGAIVETRTSD	18.3717	21.4166	20.8021	NaN	NaN	NaN	NaN	NaN	NaN	24.8789	25.7624	25.0338
43	P29374	AT-rich interactive domain-containing protein 4A	ARID4A	+	2.63762	0.00141839	-4.71049	-6.0245	-4.71049		0.44732	0.439432	-0.96056	-0.938518	-0.960561	+	3.23332	0.00177562	1.92832	6.54143	3.48167	3				1	5.57674e-13	187.39	161.57	187.39	-1.6479	132870000	KIKTVKRLVKVKVLLKQDNTTQLVQDDQVKG	22.7572	23.1155	22.9822	19.3218	18.3982	17.0035	23.7941	21.3854	20.7938	24.6448	25.1964	24.7987
57	Q4LE39	AT-rich interactive domain-containing protein 4B	ARID4B		NaN	NaN	NaN	NaN	-4.81854		NaN	NaN	NaN	NaN	-3.07076	+	3.54683	0.000221709	4.66881	9.49462	1.91252	3				1	2.45843e-38	228.39	202.57	228.39	0.30356	153940000	FRHDSSTVEVQDDHIKGPLKVGAIVEVKNLD	20.0555	20.9815	21.3016	NaN	NaN	NaN	NaN	NaN	NaN	25.2514	25.4352	25.6584
688	Q4LE39	AT-rich interactive domain-containing protein 4B	ARID4B	+	2.5926	0.00134281	-4.81854	-5.89666	-4.81854	+	1.42455	0.0448132	-3.07076	-2.78352	-3.07076		0.541267	0.256007	-0.843759	-1.07018	1.91252	4				0.999966	6.14559e-06	109.83	91.413	75.669	-0.51746	121780000	NPSPEMVSKLDLTDAKNSDTAHIKSIEITSI	23.1887	23.6767	24.7276	20.1549	18.5362	18.4464	21.5746	19.0091	21.7971	22.55	24.0542	22.4577
377	Q03989	AT-rich interactive domain-containing protein 5A	ARID5A		NaN	NaN	NaN	NaN	NaN	+	2.05767	0.020862	4.67039	4.33864	4.67039		NaN	NaN	NaN	NaN	NaN	2				0.999846	2.86064e-05	109.16	87.113	102.66	0.031282	300730000	FFSRLKDGVLLGPPGKEGLSVKEPQLVWGGD	20.2941	21.1659	20.6835	NaN	NaN	NaN	27.2548	24.2327	24.6671	NaN	NaN	NaN
1070	Q14865	AT-rich interactive domain-containing protein 5B	ARID5B		NaN	NaN	NaN	NaN	NaN	+	2.61316	0.0139564	3.707	5.74931	3.71488		NaN	NaN	NaN	NaN	3.41399	5			+	1	6.17511e-80	161.99	154.18	91.269	0.13847	140960000	KAAHGGHSGGGSEGHKLPLSSPIFPGLYSGS	20.3194	22.1512	21.33	NaN	NaN	NaN	25.103	24.7196	25.099	NaN	NaN	NaN
1038	Q14865	AT-rich interactive domain-containing protein 5B	ARID5B		NaN	NaN	NaN	NaN	NaN		1.04454	0.0931197	3.19036	2.0787	3.71488		NaN	NaN	NaN	NaN	3.41399	2			+	0.999132	6.25079e-05	117.98	64.648	111.63	0.91037	158690000	IAGKKARAVSPLDPSKEVSGKEKASEQESEG	18.3218	19.8412	21.166	NaN	NaN	NaN	24.3934	20.6335	23.8731	NaN	NaN	NaN
473	Q14865	AT-rich interactive domain-containing protein 5B	ARID5B		NaN	NaN	NaN	NaN	NaN		0.559798	0.330799	1.27301	1.1481	3.71488		0.964358	0.0573424	2.03646	1.87009	3.41399	3			+	1	6.50857e-19	118.9	99.996	109.05	1.4387	57155000	APKPQDAAEVSSEQEKEQETLISQKSIPEPL	19.6667	22.3054	20.6697	NaN	NaN	NaN	23.3641	21.2905	22.0454	22.2433	24.0924	22.1762
912	Q14865	AT-rich interactive domain-containing protein 5B	ARID5B		NaN	NaN	NaN	NaN	NaN	+	1.72427	0.0266907	4.73913	3.53029	3.71488		NaN	NaN	NaN	NaN	3.41399	4			+	0.985171	5.44106e-25	131.56	122.6	76.777	1.034	267510000	AEAPTDDQPTDLSLPKNPHKPTGKVLGLAHS	19.228	21.5068	20.8801	NaN	NaN	NaN	27.3519	24.1083	24.3721	NaN	NaN	NaN
720	Q14865	AT-rich interactive domain-containing protein 5B	ARID5B		NaN	NaN	NaN	NaN	NaN	+	1.57255	0.0332563	4.65214	3.18659	3.71488		NaN	NaN	NaN	NaN	3.41399	4			+	0.538656	1.52284e-06	83.312	80.588	83.312	-0.60632	306420000	SSSYPYGSPPPLISKKKLIARDDLCSSLSQT	19.5612	22.321	21.3202	NaN	NaN	NaN	27.7025	23.9237	25.5326	NaN	NaN	NaN
920	Q14865	AT-rich interactive domain-containing protein 5B	ARID5B		NaN	NaN	NaN	NaN	NaN	+	1.80293	0.0271748	2.77076	3.51776	3.71488		NaN	NaN	NaN	NaN	3.41399	4			+	0.999761	5.24966e-43	208.46	196.4	208.46	-0.66826	189580000	PTDLSLPKNPHKPTGKVLGLAHSTTGPQESK	20.683	20.9869	22.1599	NaN	NaN	NaN	24.8407	23.0691	24.2324	NaN	NaN	NaN
935	Q14865	AT-rich interactive domain-containing protein 5B	ARID5B		NaN	NaN	NaN	NaN	NaN	+	2.52	0.014197	5.67177	5.7699	3.71488		NaN	NaN	NaN	NaN	3.41399	4			+	1	3.24872e-134	261.03	243.88	119.87	0.055718	340740000	KVLGLAHSTTGPQESKGISQFQVLGSQSRDC	19.4571	20.6198	21.7029	NaN	NaN	NaN	27.2982	25.2221	26.2748	NaN	NaN	NaN
643	Q14865	AT-rich interactive domain-containing protein 5B	ARID5B		NaN	NaN	NaN	NaN	NaN		NaN	NaN	NaN	NaN	3.71488	+	2.16908	0.00365289	4.79152	4.64484	3.41399	3			+	0.999347	2.26046e-16	181.41	148.86	181.41	-0.66943	253570000	VKVDQLGSDDIHNALKQTPKVLVVQSFDMFK	19.2466	22.4083	20.3507	NaN	NaN	NaN	NaN	NaN	NaN	25.4442	25.6365	25.2994
522	Q9Y4X5	E3 ubiquitin-protein ligase ARIH1	ARIH1		NaN	NaN	NaN	NaN	-6.30396		NaN	NaN	NaN	NaN	-2.89906		0.924912	0.0590004	2.97831	1.8561	1.36286	2	+	+	+	0.999974	2.43553e-44	241.4	179.75	241.4	0.5009	266860000	GYLERDISQDSLQDIKQKVQDKYRYCESRRR	21.6647	22.0755	22.1694	NaN	NaN	NaN	NaN	NaN	NaN	22.0752	27.112	25.6573
253	Q9Y4X5	E3 ubiquitin-protein ligase ARIH1	ARIH1		NaN	NaN	NaN	NaN	-6.30396		NaN	NaN	NaN	NaN	-2.89906	+	1.13664	0.0307809	3.54759	2.26275	1.36286	3	+	+	+	0.998867	0.0179643	73.26	26.834	73.26	0.11463	465140000	ILVDDNTVMRLITDSKVKLKYQHLITNSFVE	24.3428	24.975	20.4128	NaN	NaN	NaN	NaN	NaN	NaN	26.7141	27.4206	26.2386
439	Q9Y4X5	E3 ubiquitin-protein ligase ARIH1	ARIH1		NaN	NaN	NaN	NaN	-6.30396		NaN	NaN	NaN	NaN	-2.89906		0.136212	0.785423	0.795846	0.352712	1.36286	3	+	+	+	0.999679	0.0057529	126.16	72.602	96.285	-0.17488	309490000	HMQSLRFEHKLYAQVKQKMEEMQQHNMSWIE	24.1792	25.2582	22.0878	NaN	NaN	NaN	NaN	NaN	NaN	27.0684	20.7916	26.0528
316	Q9Y4X5	E3 ubiquitin-protein ligase ARIH1	ARIH1	+	1.99324	0.00313686	-6.30396	-4.2728	-6.30396		0.562963	0.302592	-2.89906	-1.21495	-2.89906		0.525604	0.23024	-1.87029	-1.12316	1.36286	4	+	+	+	0.899185	4.03038e-14	126.88	123.44	126.88	-0.39386	321750000	RQFCFNCGENWHDPVKCKWLKKWIKKCDDDS	22.3738	25.103	26.8327	19.3703	17.9253	18.102	25.632	19.8638	20.1165	21.4866	24.4997	22.7122
39	Q3SXY8	ADP-ribosylation factor-like protein 13B	ARL13B	+	2.14751	0.00288124	-4.51303	-4.55962	-4.51303		0.308746	0.570569	-1.08393	-0.707578	-1.08393		0.285461	0.555203	0.780485	0.64877	0.780485	3				1	2.86874e-17	128.04	121.25	128.04	0.51278	179420000	LLMVGLDNAGKTATAKGIQGEYPEDVAPTVG	23.9102	23.7573	23.2561	20.4669	19.4147	17.5028	25.3936	21.1232	21.155	25.4721	22.2517	25.5413
169	Q8N8R7	ARL14 effector protein	ARL14EP		NaN	NaN	NaN	NaN	NaN		NaN	NaN	NaN	NaN	NaN		0.470602	0.277577	2.05359	1.03185	2.05359	3			+	1	0.000824017	94.82	72.764	62.338	-0.59278	412110000	FTNPGRQTEFAPETGKREKRRLTKNATAGSD	27.3759	22.772	21.1019	NaN	NaN	NaN	NaN	NaN	NaN	26.1509	25.3651	25.8946
157	Q9NXU5	ADP-ribosylation factor-like protein 15	ARL15	+	2.30523	0.00174419	-9.76918	-5.3076	-9.76918		0.0184752	0.969995	-0.0977179	-0.0525773	-0.0977179		0.603703	0.168878	2.38307	1.27547	2.38307	3			+	1	1.79123e-06	204.07	183.2	105.2	-0.82499	8064900000	NHQDKPAARSVQEIKKYFELEPLARGKRWIL	24.5941	29.8914	28.8112	19.2875	17.4097	17.2919	28.6272	28.0553	26.321	28.8776	31.3625	30.2058
35	P36405	ADP-ribosylation factor-like protein 3	ARL3		NaN	NaN	NaN	NaN	NaN		NaN	NaN	NaN	NaN	NaN	+	2.29765	0.00349045	3.95333	4.89408	3.95333	3				1	5.5347e-96	252.84	240.61	252.84	0.6106	145370000	ILLLGLDNAGKTTLLKQLASEDISHITPTQG	21.4144	21.1932	20.2969	NaN	NaN	NaN	NaN	NaN	NaN	23.6938	25.6847	25.386
135	P40617	ADP-ribosylation factor-like protein 4A	ARL4A		NaN	NaN	NaN	NaN	NaN		1.26154	0.0642307	2.32896	2.41003	2.32896		NaN	NaN	NaN	NaN	NaN	3				1	0.000461143	76.118	67.518	61.767	-1.1992	49181000	RISENQGVPVLIVANKQDLRNSLSLSEIEKL	20.0122	21.8828	21.8297	NaN	NaN	NaN	24.7858	23.0628	22.863	NaN	NaN	NaN
133	P56559	ADP-ribosylation factor-like protein 4C	ARL4C		NaN	NaN	NaN	NaN	NaN		NaN	NaN	NaN	NaN	NaN	+	1.01538	0.0456793	2.72984	2.00454	2.72984	3				1	0.000105568	113.24	85.227	102.65	-0.18143	274580000	QGTPLLVIANKQDLPKSLPVAEIEKQLALHE	23.8515	24.8044	20.9361	NaN	NaN	NaN	NaN	NaN	NaN	24.9638	26.5455	26.2723
395	Q66PJ3	ADP-ribosylation factor-like protein 6-interacting protein 4	ARL6IP4		NaN	NaN	NaN	NaN	NaN		NaN	NaN	NaN	NaN	NaN		0.937767	0.0591745	2.45808	1.85411	2.45808	2				1	6.92564e-07	159.66	100.54	145.55	0.10424	58935000	RLIKGDGEVLEEIVTKERHREINKQATRGDC	20.1623	20.8682	21.2625	NaN	NaN	NaN	NaN	NaN	NaN	20.9062	24.7967	23.9642
151	O75915	PRA1 family protein 3	ARL6IP5		NaN	NaN	NaN	NaN	NaN		0.109559	0.833285	0.683046	0.290076	0.068668		0.0471394	0.927169	0.241374	0.130257	0.241374	3			+	1	0.0001764	125.53	90.349	94.767	-0.87429	866990000	HASLRLRNLKNKLENKMEGIGLKRTPMGIVL	25.8451	22.1239	21.376	NaN	NaN	NaN	27.224	22.1285	21.8441	21.3755	25.2693	23.6219
185	O75915	PRA1 family protein 3	ARL6IP5		NaN	NaN	NaN	NaN	NaN		0.0665303	0.897205	-0.54571	-0.184367	0.068668		NaN	NaN	NaN	NaN	0.241374	3			+	0.998694	0.00257744	102.07	61.34	102.07	0.86911	698310000	EQQEEGINRLTDYISKVKE____________	18.6226	26.2011	26.7647	NaN	NaN	NaN	25.3318	23.2146	21.4049	NaN	NaN	NaN
141	Q96BM9	ADP-ribosylation factor-like protein 8A	ARL8A	+	2.28289	0.00248087	-6.75711	-5.11447	-6.75711		0.487347	0.392141	-1.20157	-1.02415	-1.20157		0.39642	0.380834	-1.26943	-0.87336	-1.26943	2				1	4.10098e-21	218.16	163.9	218.16	-0.20833	5109700000	LVLGNKRDLPGALDEKELIEKMNLSAIQDRE	28.2665	28.539	28.3883	22.9161	22.8019	19.2045	28.878	27.5026	25.2084	25.0728	29.6755	26.6371
131;131	Q96BM9;Q9NVJ2	ADP-ribosylation factor-like protein 8A;ADP-ribosylation factor-like protein 8B	ARL8A;ARL8B		NaN	NaN	NaN	NaN	-5.65191		NaN	NaN	NaN	NaN	-1.32774		0.576074	0.185763	2.40065	1.22755	-1.35535	3			+	1	1.05665e-30	157.53	151.31	59.709	-0.021905	418170000	DKPQLQGIPVLVLGNKRDLPGALDEKELIEK;DKPQLQGIPVLVLGNKRDLPNALDEKQLIEK	19.6028	25.6853	24.2583	NaN	NaN	NaN	NaN	NaN	NaN	25.111	26.0316	25.6058
141	Q9NVJ2	ADP-ribosylation factor-like protein 8B	ARL8B	+	1.7955	0.0044214	-4.9951	-3.71087	-4.54671		0.179028	0.735543	-0.794359	-0.444643	-1.45392		0.651698	0.163675	-1.24108	-1.29117	-1.44126	2			+	1	4.88462e-63	250.53	196.96	250.53	-0.77237	97619000000	LVLGNKRDLPNALDEKQLIEKMNLSAIQDRE	32.8281	32.7195	31.7852	29.7397	26.932	25.6758	34.5828	31.5073	28.8596	29.9886	32.6993	30.9217
146	Q9NVJ2	ADP-ribosylation factor-like protein 8B	ARL8B	+	1.44297	0.0110604	-5.89541	-2.94928	-4.54671	+	1.42532	0.0419594	-4.71786	-2.87608	-1.45392	+	1.02242	0.0427203	-3.45066	-2.04859	-1.44126	3			+	1	5.80232e-89	267.07	174.23	56.527	0.37102	575090000	KRDLPNALDEKQLIEKMNLSAIQDREICCYS	23.389	26.6728	28.3733	22.505	18.3584	19.8855	22.3674	21.146	20.7681	21.6529	23.7609	22.6693
62	Q9NVJ2	ADP-ribosylation factor-like protein 8B	ARL8B		0.851596	0.0598234	-2.74961	-1.71845	-4.54671		0.309489	0.568102	1.15047	0.711639	-1.45392		0.967015	0.0504343	-3.47394	-1.94876	-1.44126	2			+	1	0.00144827	158.57	57.811	158.57	0.70821	3375700000	EDMIPTVGFNMRKVTKGNVTIKIWDIGGQPR	25.3486	27.0952	29.6641	24.6448	26.0347	23.1796	30.1568	28.1239	27.2786	21.6575	25.1741	24.8545
335	Q8N2F6	Armadillo repeat-containing protein 10	ARMC10		NaN	NaN	NaN	NaN	NaN		1.13067	0.0753567	3.50371	2.24984	3.50371	+	1.39608	0.0162556	3.36259	2.74937	4.48149	2			+	1	0.00179993	120.99	86.9	120.99	0.60052	450970000	KIRALVDHHDAEVKEKVVTIIPKI_______	20.3551	23.9816	21.7569	NaN	NaN	NaN	27.7875	24.6595	24.7761	25.2875	24.816	25.4597
155	Q8N2F6	Armadillo repeat-containing protein 10	ARMC10		NaN	NaN	NaN	NaN	NaN		NaN	NaN	NaN	NaN	3.50371	+	1.36909	0.0158613	5.60038	2.78573	4.48149	3			+	0.999822	3.08171e-06	171.32	152.58	156.36	-0.97419	334730000	IPIVANKINHSNQSIKEKALNALNNLSVNVE	17.0544	21.6432	20.648	NaN	NaN	NaN	NaN	NaN	NaN	23.3403	27.8156	24.9909
361	Q6NXE6	Armadillo repeat-containing protein 6	ARMC6		NaN	NaN	NaN	NaN	NaN	+	1.50008	0.0396455	3.21886	2.94527	3.40475	+	1.95116	0.00489163	4.97661	4.09023	5.77811	3			+	1	5.97171e-05	155.48	108.28	48.625	2.5527	338240000	QVLSTLRAIAGNDDVKDAIVRAGGTESIVAA	19.013	21.1716	21.8675	NaN	NaN	NaN	23.4578	23.3386	24.0556	27.2723	24.4439	26.1226
74	Q6NXE6	Armadillo repeat-containing protein 6	ARMC6		NaN	NaN	NaN	NaN	NaN	+	1.43914	0.0429155	3.66323	2.8543	3.40475	+	2.80691	0.00185129	5.62848	6.74364	5.77811	3			+	0.999123	4.89339e-12	123.18	109.58	93.73	-1.2445	494670000	VEQFESQGVDLSNIVKTAPKVSADGSQEPTH	20.3231	21.2487	21.441	NaN	NaN	NaN	27.0483	23.4376	23.6977	26.0333	27.4497	26.2341
274	Q6NXE6	Armadillo repeat-containing protein 6	ARMC6		NaN	NaN	NaN	NaN	NaN		1.30271	0.0550385	3.33216	2.56612	3.40475	+	3.62515	0.000338028	6.72923	10.528	5.77811	3			+	0.999938	0.000758971	153.04	66.564	103.7	0.22807	2845000000	FGHAHNHAKMIVQENKGLKVLIEATKAFLDN	22.0095	21.4349	21.4308	NaN	NaN	NaN	27.4672	24.8404	23.6099	27.7904	28.0605	28.1662
663	Q8IUR7	Armadillo repeat-containing protein 8	ARMC8	+	2.82022	0.0011623	-7.32485	-6.98706	-7.32485		0.422591	0.435104	-2.09935	-0.946022	-2.09935		0.750628	0.113567	-1.64879	-1.48677	-1.64879	3				0.986452	7.05714e-08	175.29	160.31	167.03	0.48126	313570000	ILHKLSQSPDSNLCDKAKMALQQYLA_____	25.1651	25.0956	25.0838	17.256	19.6325	16.4815	27.2276	20.5044	21.3145	21.4927	24.8155	24.0899
54	Q7Z3E5	LisH domain-containing protein ARMC9	ARMC9		NaN	NaN	NaN	NaN	NaN		0.718687	0.212012	2.11934	1.46317	1.80225		NaN	NaN	NaN	NaN	NaN	2				1	0.00797019	124.98	66.002	124.98	0.42831	100600000	GKPLCKTVGGSFRDSKSLTIQKDLVAAFDNG	19.4582	21.2359	22.3142	NaN	NaN	NaN	25.0081	21.3381	23.0201	NaN	NaN	NaN
60	Q7Z3E5	LisH domain-containing protein ARMC9	ARMC9		NaN	NaN	NaN	NaN	NaN		0.888575	0.156232	1.48517	1.6897	1.80225		NaN	NaN	NaN	NaN	NaN	3				0.999999	0.0019958	60.918	6.4178	60.918	1.9821	16765000	TVGGSFRDSKSLTIQKDLVAAFDNGDQKVFF	19.845	21.9426	20.5802	NaN	NaN	NaN	22.6444	22.8542	21.3247	NaN	NaN	NaN
56	Q9P291	Armadillo repeat-containing X-linked protein 1	ARMCX1		NaN	NaN	NaN	NaN	-5.56286		NaN	NaN	NaN	NaN	0.23414		0.475226	0.283838	1.50004	1.02103	1.42992	3				0.972516	3.06752e-31	154.84	147.97	94.463	0.0483	114110000	DEESTDTSEIGVETVKGAKTNAGAGSGAKLQ	18.8791	22.3155	23.1033	NaN	NaN	NaN	NaN	NaN	NaN	22.0561	23.3286	23.4134
266	Q9P291	Armadillo repeat-containing X-linked protein 1	ARMCX1	+	2.072	0.00309691	-5.56286	-4.44263	-5.56286		0.661612	0.274611	1.06057	1.28365	0.23414	+	1.78709	0.0118731	1.3598	3.08209	1.42992	2				1	9.06321e-295	350.76	321.95	350.76	0.63438	1179200000	IIAKLIKTKDPIIREKTYNALNNLSVNAENQ	25.6033	26.3621	25.6374	19.1359	22.5547	19.2236	28.2818	26.4072	26.0955	27.6611	27.167	26.8541
77	Q9P291	Armadillo repeat-containing X-linked protein 1	ARMCX1		NaN	NaN	NaN	NaN	-5.56286		0.217887	0.693287	-0.59229	-0.511436	0.23414		NaN	NaN	NaN	NaN	1.42992	3				1	5.94083e-05	89.873	67.22	89.873	-0.52027	57104000	AGAGSGAKLQGDSEVKPEVSLGLEDCPGVKE	22.6388	24.5743	21.2504	NaN	NaN	NaN	23.0717	21.61	22.0049	NaN	NaN	NaN
622	Q7L311	Armadillo repeat-containing X-linked protein 2	ARMCX2		NaN	NaN	NaN	NaN	NaN		NaN	NaN	NaN	NaN	2.7822	+	2.29629	0.00342505	6.25351	5.1235	5.31863	4			+	0.990454	2.57611e-05	131.53	99.466	92.039	0.6857	879460000	VKKIRALANHHDLLVKVKVIKLVNKF_____	19.66	21.6073	20.726	NaN	NaN	NaN	NaN	NaN	NaN	27.5486	25.0158	28.1894
447	Q7L311	Armadillo repeat-containing X-linked protein 2	ARMCX2		NaN	NaN	NaN	NaN	NaN		1.0694	0.0897193	2.7822	2.10325	2.7822	+	1.59345	0.00997206	4.38374	3.21855	5.31863	3			+	1	7.01201e-65	241.32	234.61	134.4	-0.11345	821100000	IIANMINKTDPHIKEKALMAMNNLSENYENQ	19.7768	23.1983	23.4539	NaN	NaN	NaN	24.931	24.35	25.5267	26.4171	27.2574	25.8735
182	Q9UH62	Armadillo repeat-containing X-linked protein 3	ARMCX3	+	1.06163	0.0294126	-5.79356	-2.17429	-5.79356		0.0829288	0.873856	-0.448009	-0.222759	-0.448009		0.357259	0.430131	1.33611	0.806196	1.33611	3			+	1	5.76821e-72	254.84	226.04	157.54	-0.97854	1521300000	IVAKILNTRDPIVKEKALIVLNNLSVNAENQ	23.3342	27.9875	27.5974	24.5492	19.4157	17.5735	23.5718	27.6126	26.3906	27.1537	28.5448	27.2289
530	Q6P1M9	Armadillo repeat-containing X-linked protein 5	ARMCX5		NaN	NaN	NaN	NaN	NaN	+	2.1665	0.0200565	4.17547	4.57255	4.08316		NaN	NaN	NaN	NaN	NaN	3				0.999089	2.56534e-08	118.33	92.188	118.33	0.76431	48927000	EKFTKSELISIFQEAKQFGQKLQDLAEHSDP	18.5278	19.569	20.5748	NaN	NaN	NaN	23.4394	24.8129	22.9457	NaN	NaN	NaN
107	Q6P1M9	Armadillo repeat-containing X-linked protein 5	ARMCX5		NaN	NaN	NaN	NaN	NaN	+	2.26265	0.0175108	3.99085	4.80467	4.08316		NaN	NaN	NaN	NaN	NaN	3				0.986269	0.00294641	99.688	68.194	63.426	2.5004	78355000	TKTKPLAERSIVPQTKSKAMPMSRVSTVTKS	19.395	20.1567	20.6981	NaN	NaN	NaN	25.2465	23.1112	23.8647	NaN	NaN	NaN
155	P27540	Aryl hydrocarbon receptor nuclear translocator	ARNT		NaN	NaN	NaN	NaN	NaN	+	2.41975	0.0159129	3.6484	5.1773	3.6484	+	3.33757	0.000360225	6.1195	8.9856	5.33971	3				1	2.45073e-08	113.36	105.07	113.36	0.3715	264960000	KSLRGTGNTSTDGSYKPSFLTDQELKHLILE	18.9883	20.6028	20.4846	NaN	NaN	NaN	24.1565	23.1036	23.9128	26.5815	25.8837	25.8171
240;214	P27540;Q9HBZ2	Aryl hydrocarbon receptor nuclear translocator;Aryl hydrocarbon receptor nuclear translocator 2	ARNT;ARNT2		NaN	NaN	NaN	NaN	NaN		NaN	NaN	NaN	NaN	3.6484	+	2.55061	0.00211111	4.55992	5.72468	5.33971	3				1	0.000397997	133.23	59.062	133.23	-0.59039	159850000	LCTSENSMTGRILDLKTGTVKKEGQQSSMRM;LSTSENALTGRILDLKTGTVKKEGQQSSMRM	19.7749	22.0714	20.3059	NaN	NaN	NaN	NaN	NaN	NaN	25.3736	25.285	25.1734
326	O15143	Actin-related protein 2/3 complex subunit 1B	ARPC1B		NaN	NaN	NaN	NaN	NaN	+	1.72748	0.0300285	2.8558	3.37169	2.12447	+	3.61628	0.000284866	5.80173	10.2271	4.66119	4			+	1	5.99031e-88	211.63	199.55	211.63	-0.01076	466210000	SEGGTAAGAGLDSLHKNSVSQISVLSGGKAK	19.6666	21.21	20.9588	NaN	NaN	NaN	24.4458	22.7699	23.7609	26.5704	26.1462	25.9502
18	O15143	Actin-related protein 2/3 complex subunit 1B	ARPC1B		NaN	NaN	NaN	NaN	NaN	+	2.43279	0.0161553	2.98981	5.05464	2.12447		NaN	NaN	NaN	NaN	4.66119	4			+	1	9.16282e-11	116.29	107.69	63.302	0.060262	56982000	YHSFLVEPISCHAWNKDRTQIAICPNNHEVH	19.4731	21.1119	20.5032	NaN	NaN	NaN	23.4241	23.5029	23.1306	NaN	NaN	NaN
308	O15143	Actin-related protein 2/3 complex subunit 1B	ARPC1B		NaN	NaN	NaN	NaN	NaN		0.821036	0.171969	1.8071	1.61419	2.12447	+	1.62424	0.00963155	3.87598	3.25384	4.66119	3			+	1	1.45023e-21	145.52	133.46	145.52	-0.48464	808520000	QRGLTARERFQNLDKKASSEGGTAAGAGLDS	24.5265	24.7736	21.7448	NaN	NaN	NaN	26.5497	25.0209	25.1311	28.048	27.0336	27.3558
367	O15143	Actin-related protein 2/3 complex subunit 1B	ARPC1B		NaN	NaN	NaN	NaN	NaN		0.452271	0.441446	0.84517	0.933977	2.12447	+	1.7964	0.00675157	4.30588	3.66936	4.66119	3			+	0.999373	0.00507817	97.456	32.204	80.763	-0.24794	304080000	GGMSIWDVKSLESALKDLKIK__________	19.922	22.7935	21.6526	NaN	NaN	NaN	23.4225	22.301	21.7973	25.4527	25.1145	26.1016
295	O15144	Actin-related protein 2/3 complex subunit 2	ARPC2		NaN	NaN	NaN	NaN	NaN		0.118156	0.823216	0.647763	0.309039	0.647763		NaN	NaN	NaN	NaN	NaN	3				1	0.00171454	108.98	68.976	72.2	0.36553	186500000	ARPDAEKKEMKTITGKTFSSR__________	19.1876	24.0809	25.7701	NaN	NaN	NaN	24.1007	23.7866	23.0947	NaN	NaN	NaN
37	O15145	Actin-related protein 2/3 complex subunit 3	ARPC3		NaN	NaN	NaN	NaN	-5.73832		NaN	NaN	NaN	NaN	0.201748	+	1.43264	0.0142712	4.43417	2.88003	3.94671	2				1	4.53176e-09	128.67	114.23	128.67	0.18326	283930000	LPIRSQFKGPAPRETKDTDIVDEAIYYFKAN	19.6024	23.6184	21.1563	NaN	NaN	NaN	NaN	NaN	NaN	24.2693	27.0778	26.3326
14	O15145	Actin-related protein 2/3 complex subunit 3	ARPC3		NaN	NaN	NaN	NaN	-5.73832		NaN	NaN	NaN	NaN	0.201748	+	2.57749	0.00206206	5.54396	5.94288	3.94671	4				1	9.40119e-34	184.7	177.93	83.039	-0.22999	365610000	__MPAYHSSLMDPDTKLIGNMALLPIRSQFK	19.5114	21.8754	19.6371	NaN	NaN	NaN	NaN	NaN	NaN	26.4246	25.9218	25.3093
155	O15145	Actin-related protein 2/3 complex subunit 3	ARPC3	+	2.93636	0.000272727	-5.73832	-7.24084	-5.73832		0.078226	0.889602	0.201748	0.200015	0.201748	+	1.81586	0.00912369	1.86199	3.33684	3.94671	3				0.999983	2.81779e-05	175.91	124.06	102.53	-1.4121	410810000	TGLRLCEKVFDPQNDKPSKWWTCFVKRQFMN	24.7494	24.7514	23.4003	19.3054	17.5449	18.8358	25.9818	24.2391	23.2855	26.1391	26.3199	26.0281
93	O15511	Actin-related protein 2/3 complex subunit 5	ARPC5		NaN	NaN	NaN	NaN	1.99933		0.423295	0.444815	1.44826	0.928476	3.61717	+	1.50085	0.0162487	1.82695	2.75467	4.89843	3				1	2.49974e-05	132.86	95.677	132.86	0.16059	165470000	IVLKVLISFKANDIEKAVQSLDKNGVDLLMK	19.2645	21.1216	20.8454	NaN	NaN	NaN	23.9528	20.2318	21.9976	21.4243	21.6752	23.0071
67	O15511	Actin-related protein 2/3 complex subunit 5	ARPC5		0.798254	0.0775802	1.99933	1.5902	1.99933	+	2.54005	0.0138974	5.78609	5.84665	3.61717	+	3.12176	0.000433588	9.89798	8.46981	4.89843	3				0.999998	5.11183e-09	195.4	131.34	121.71	-0.35458	3208400000	TAALQAALKNPPINTKSQAVKDRAGSIVLKV	19.4024	22.1868	21.5071	23.0328	24.3879	21.6694	28.1506	26.4776	26.3417	29.5222	29.4103	29.6573
112	O15511	Actin-related protein 2/3 complex subunit 5	ARPC5		NaN	NaN	NaN	NaN	1.99933		NaN	NaN	NaN	NaN	3.61717	+	2.79786	0.00211303	2.97037	6.06403	4.89843	4				1	3.30492e-05	69.133	62.409	69.133	-2.69	34168000	SLDKNGVDLLMKYIYKGFESPSDNSSAMLLQ	19.8113	21.1126	20.4662	NaN	NaN	NaN	NaN	NaN	NaN	23.4746	23.5902	23.2365
182	Q7Z6K5	Arpin	ARPIN		NaN	NaN	NaN	NaN	NaN		0.13302	0.803084	0.5306	0.338237	0.5306		NaN	NaN	NaN	NaN	NaN	3				0.999996	8.6997e-06	105.17	84.79	105.17	0.68264	96020000	PFLDSLAKLEAGTVTKCNFTGDGKTGASWTD	22.673	25.2203	20.8312	NaN	NaN	NaN	24.9032	22.6339	22.7791	NaN	NaN	NaN
50	P32121	Beta-arrestin-2	ARRB2	+	1.6736	0.00689889	-3.28998	-3.30982	-3.28998		0.56849	0.389586	-0.527456	-1.02932	-0.527456	+	1.15584	0.0373758	1.59571	2.12983	1.59571	3				1	1.67043e-05	99.891	77.416	89.468	-0.41359	62324000	VDPVDGVVLVDPDYLKDRKVFVTLTCAFRYG	21.4723	22.3205	21.4517	19.606	18.9631	16.8055	21.3714	20.6479	21.6428	22.3616	24.3782	23.2919
860	O00192	Armadillo repeat protein deleted in velo-cardio-facial syndrome	ARVCF	+	2.54954	0.00140782	-7.31737	-6.0053	-6.64753	+	1.73269	0.026539	-4.81604	-3.55391	-1.70697		0.425732	0.331267	-1.75448	-0.943363	-0.39507	2			+	1	2.95341e-27	195.15	165.22	195.15	0.63056	970960000	TKARFQSAAATAKGPKGALSPGGFDDSTLPL	27.1811	27.7392	26.9912	22.1736	19.0119	18.7738	21.5269	24.9386	20.9979	22.0813	27.6285	26.9382
878	O00192	Armadillo repeat protein deleted in velo-cardio-facial syndrome	ARVCF		NaN	NaN	NaN	NaN	-6.64753		0.116028	0.827227	0.561635	0.302038	-1.70697		0.195826	0.686891	0.976381	0.484476	-0.39507	3			+	0.999886	6.33175e-19	133.41	133.41	92.336	-0.012721	395790000	LSPGGFDDSTLPLVDKSLEGEKTGSRDVIPM	25.3444	20.9532	26.2101	NaN	NaN	NaN	25.7507	24.537	23.7924	25.4157	23.2288	26.9047
841	O00192	Armadillo repeat protein deleted in velo-cardio-facial syndrome	ARVCF	+	1.49605	0.00920518	-5.97768	-3.06631	-6.64753		0.18707	0.72337	-0.866503	-0.463456	-1.70697		0.0755644	0.882804	-0.407108	-0.204193	-0.39507	2			+	1	0.000107933	196.06	146.5	196.06	0.6268	463060000	LQTVWSYKELRGTLQKDGWTKARFQSAAATA	21.7965	26.0359	26.7174	18.5667	20.7808	17.2692	25.674	23.5161	22.7602	25.4454	22.2397	25.6434
284	Q9ULH1	Arf-GAP with SH3 domain, ANK repeat and PH domain-containing protein 1	ASAP1		NaN	NaN	NaN	NaN	NaN		0.382398	0.475312	2.08638	0.871426	2.08638		NaN	NaN	NaN	NaN	NaN	3				1	0.00387565	119.56	11.883	106.42	-2.8476	340920000	AADLYNIKQTQDEEKKQLTALRDLIKSSLQL	20.855	26.3592	21.1537	NaN	NaN	NaN	27.6412	22.8046	24.1812	NaN	NaN	NaN
100	Q9Y576	Ankyrin repeat and SOCS box protein 1	ASB1		NaN	NaN	NaN	NaN	NaN		NaN	NaN	NaN	NaN	NaN	+	1.67722	0.00992072	2.54995	3.22319	2.67207	3				1	0.00167096	84.479	64.273	84.479	0.24813	76945000	AATAGHGSCVDFLIRKGAEVDLVDVKGQTAL	21.0369	21.3699	23.098	NaN	NaN	NaN	NaN	NaN	NaN	24.344	24.8608	23.9498
280	Q9Y576	Ankyrin repeat and SOCS box protein 1	ASB1		NaN	NaN	NaN	NaN	NaN		NaN	NaN	NaN	NaN	NaN	+	1.31508	0.0201674	2.79418	2.55169	2.67207	3				1	0.000251239	119.39	95.043	119.39	0.10853	51755000	LVKWESLGPESRGRRKVDPEALQVFKEARSV	19.2067	21.7721	21.2004	NaN	NaN	NaN	NaN	NaN	NaN	22.3171	23.8575	24.3872
149	Q9H672	Ankyrin repeat and SOCS box protein 7	ASB7		NaN	NaN	NaN	NaN	NaN		NaN	NaN	NaN	NaN	NaN		0.807927	0.0836713	2.99644	1.65045	2.99644	3				1	4.41731e-12	124.26	114.51	95.419	-1.151	195000000	RLLLEFKAEVDPLSDKGTTPLQLAIIRERSS	18.9101	23.651	22.6684	NaN	NaN	NaN	NaN	NaN	NaN	23.6379	26.578	24.0029
1025	Q8N3C0	Activating signal cointegrator 1 complex subunit 3	ASCC3		NaN	NaN	NaN	NaN	NaN		1.08731	0.083697	3.36052	2.1638	3.73086		NaN	NaN	NaN	NaN	3.67959	3			+	1	0.00153442	99.653	83.399	79.974	-0.024595	93445000	DIFAIVSKAEEFDQIKVREEEIEELDTLLSN	18.4153	22.8246	20.7819	NaN	NaN	NaN	25.4311	23.2915	23.3807	NaN	NaN	NaN
1382	Q8N3C0	Activating signal cointegrator 1 complex subunit 3	ASCC3		NaN	NaN	NaN	NaN	NaN		NaN	NaN	NaN	NaN	3.73086	+	1.86399	0.0063416	3.68518	3.77163	3.67959	2			+	1	0.00679675	91.853	91.853	91.069	-0.14222	119570000	FNKYPTSKAVYIAPLKALVRERMDDWKVRIE	19.3905	21.4431	20.8053	NaN	NaN	NaN	NaN	NaN	NaN	22.9652	24.8251	24.9041
572	Q8N3C0	Activating signal cointegrator 1 complex subunit 3	ASCC3		NaN	NaN	NaN	NaN	NaN		NaN	NaN	NaN	NaN	3.73086		0.130442	0.806758	0.352555	0.322477	3.67959	3			+	1	8.6322e-08	123.29	100.75	114.69	0.34196	247800000	LGIIVKELTGDMQLSKSEILRTQMLVTTPEK	19.8601	21.8461	21.3831	NaN	NaN	NaN	NaN	NaN	NaN	22.868	20.1655	21.1136
1156	Q8N3C0	Activating signal cointegrator 1 complex subunit 3	ASCC3		NaN	NaN	NaN	NaN	NaN		NaN	NaN	NaN	NaN	3.73086	+	2.75946	0.00198421	4.52507	6.39197	3.67959	3			+	1	3.7513e-09	123.4	107.51	123.4	0.024395	289560000	LEEKKLTVDKLKDMRKDEIGHILHHVNIGLK	20.4007	21.1397	20.3649	NaN	NaN	NaN	NaN	NaN	NaN	24.0633	25.5857	25.8315
1416	Q8N3C0	Activating signal cointegrator 1 complex subunit 3	ASCC3		NaN	NaN	NaN	NaN	NaN		NaN	NaN	NaN	NaN	3.73086	+	1.84804	0.00668166	3.22439	3.68161	3.67959	2			+	0.996085	2.41633e-39	182.1	148.69	182.1	0.45503	217560000	GKKVIELTGDVTPDMKSIAKADLIVTTPEKW	19.786	20.526	22.1152	NaN	NaN	NaN	NaN	NaN	NaN	24.2074	24.552	23.3411
30	Q8N3C0	Activating signal cointegrator 1 complex subunit 3	ASCC3		NaN	NaN	NaN	NaN	NaN		NaN	NaN	NaN	NaN	3.73086	+	1.85872	0.00603925	4.91841	3.85817	3.67959	2			+	0.999203	1.98668e-06	186.46	138.57	186.46	0.27673	423480000	NVTKQDNYNEEVADLKIKRSKLHEQVLDLGL	19.2448	22.1414	22.2369	NaN	NaN	NaN	NaN	NaN	NaN	25.4346	27.4151	25.5286
18	Q8N3C0	Activating signal cointegrator 1 complex subunit 3	ASCC3		NaN	NaN	NaN	NaN	NaN	+	3.12112	0.00980153	4.71983	7.74041	3.73086		NaN	NaN	NaN	NaN	3.67959	3			+	1	1.76612e-53	237.21	237.21	237.21	0.3703	224260000	LPRLTGALRSFSNVTKQDNYNEEVADLKIKR	19.5243	20.6833	21.2229	NaN	NaN	NaN	25.2576	25.3196	25.0129	NaN	NaN	NaN
1420	Q8N3C0	Activating signal cointegrator 1 complex subunit 3	ASCC3		NaN	NaN	NaN	NaN	NaN	+	1.4319	0.0438419	3.11225	2.80127	3.73086		NaN	NaN	NaN	NaN	3.67959	2			+	1	2.95517e-05	162.13	128.27	162.13	-0.029035	126070000	IELTGDVTPDMKSIAKADLIVTTPEKWDGVS	19.3984	21.5592	21.0993	NaN	NaN	NaN	24.8388	22.2986	24.2562	NaN	NaN	NaN
62	Q8N3C0	Activating signal cointegrator 1 complex subunit 3	ASCC3		NaN	NaN	NaN	NaN	NaN		NaN	NaN	NaN	NaN	3.73086	+	1.76468	0.00720943	4.28006	3.59434	3.67959	2			+	1	0.000443511	127.51	89.211	127.51	-0.43012	182730000	WKKIIKFLNEKLEKSKMQSINEDLKDILHAA	19.5026	22.2254	21.0233	NaN	NaN	NaN	NaN	NaN	NaN	26.146	23.7067	25.7387
1017	Q8N3C0	Activating signal cointegrator 1 complex subunit 3	ASCC3		NaN	NaN	NaN	NaN	NaN		NaN	NaN	NaN	NaN	3.73086	+	1.58841	0.00984083	4.77148	3.2268	3.67959	3			+	0.999994	1.04717e-15	163.56	152.22	163.56	-1.2842	363190000	FDAHKTEGDIFAIVSKAEEFDQIKVREEEIE	20.068	21.4927	21.8087	NaN	NaN	NaN	NaN	NaN	NaN	23.6528	28.0515	25.9795
860	Q9NR48	Histone-lysine N-methyltransferase ASH1L	ASH1L		NaN	NaN	NaN	NaN	NaN		NaN	NaN	NaN	NaN	NaN	+	1.50542	0.0126236	3.65707	2.98888	2.87319	3			+	1	9.42645e-38	152.5	134.75	152.5	1.883	93634000	RTLKIPASKVFSLQSKEEQEPPILQPEIEIP	19.207	21.3223	22.6162	NaN	NaN	NaN	NaN	NaN	NaN	23.8449	25.6552	24.6166
1626	Q9NR48	Histone-lysine N-methyltransferase ASH1L	ASH1L		NaN	NaN	NaN	NaN	NaN		NaN	NaN	NaN	NaN	NaN	+	1.29312	0.0233479	2.08932	2.43691	2.87319	3			+	1	8.28952e-15	126.01	112.35	126.01	0.89423	41523000	IGSCRVSNPNSSGRKKLTDSPGLFSAQDTSL	21.203	21.712	21.0893	NaN	NaN	NaN	NaN	NaN	NaN	21.9627	24.25	24.0596
195	Q9UBL3	Set1/Ash2 histone methyltransferase complex subunit ASH2	ASH2L		NaN	NaN	NaN	NaN	NaN		NaN	NaN	NaN	NaN	NaN	+	2.94162	0.00128702	5.58996	7.23667	5.39918	2			+	1	0.0046751	87.789	66.952	87.789	0.18143	374580000	SRTQDEHPKTMFSKDKDIIPFIDKYWECMTT	20.2335	21.0246	21.6497	NaN	NaN	NaN	NaN	NaN	NaN	25.5217	26.8647	27.2913
253	Q9UBL3	Set1/Ash2 histone methyltransferase complex subunit ASH2	ASH2L		NaN	NaN	NaN	NaN	NaN		NaN	NaN	NaN	NaN	NaN	+	1.55896	0.01051	5.2084	3.18012	5.39918	3			+	1	4.71868e-56	187.78	183.02	187.78	0.64375	362840000	EHPDPGSKDPEEDYPKFGLLDQDLSNIGPAY	19.1395	23.4526	20.143	NaN	NaN	NaN	NaN	NaN	NaN	24.5712	27.3432	26.4459
323	P04424	Argininosuccinate lyase	ASL		NaN	NaN	NaN	NaN	NaN	+	1.53619	0.0352741	4.4075	3.09644	4.15789		NaN	NaN	NaN	NaN	NaN	3		+		1	1.05998e-07	190.57	156.2	112.42	0.92606	231960000	AGLLMTLKGLPSTYNKDLQEDKEAVFEVSDT	18.6612	22.2017	22.4083	NaN	NaN	NaN	26.5276	25.1329	24.8332	NaN	NaN	NaN
288	P04424	Argininosuccinate lyase	ASL		NaN	NaN	NaN	NaN	NaN	+	2.03976	0.0204693	3.90827	4.21685	4.15789		NaN	NaN	NaN	NaN	NaN	3		+		1	0.00029437	141.1	99.696	141.1	0.1421	80438000	LSDAYSTGSSLMPQKKNPDSLELIRSKAGRV	19.1669	21.6287	21.3291	NaN	NaN	NaN	25.1867	24.3842	24.2785	NaN	NaN	NaN
330	O43681	ATPase ASNA1	ASNA1		NaN	NaN	NaN	NaN	NaN		NaN	NaN	NaN	NaN	NaN	+	2.12236	0.00373889	5.62489	4.58324	4.43696	3		+	+	1	5.59506e-07	108.96	93.717	108.96	-1.1047	352000000	IVKLPLLPHEVRGADKVNTFSALLLEPYKPP	19.0836	22.3683	20.9391	NaN	NaN	NaN	NaN	NaN	NaN	25.7181	27.6272	25.9204
343	O43681	ATPase ASNA1	ASNA1		NaN	NaN	NaN	NaN	NaN		NaN	NaN	NaN	NaN	NaN		0.873899	0.0681942	3.24904	1.7748	4.43696	2		+	+	1	1.66185e-12	189.3	159.99	189.3	0.53457	181270000	ADKVNTFSALLLEPYKPPSAQ__________	18.4992	22.3906	23.3243	NaN	NaN	NaN	NaN	NaN	NaN	22.8687	25.7615	25.331
168	P08243	Asparagine synthetase [glutamine-hydrolyzing]	ASNS	+	1.64854	0.00672822	-4.3782	-3.33903	-4.47469	+	1.59394	0.0334618	3.75419	3.18043	4.3073	+	1.87805	0.00646484	3.05897	3.72543	4.61245	2		+	+	1	1.3443e-120	286.73	237.75	286.73	0.73457	3090000000	GFLAVCSEAKGLVTLKHSATPFLKVEPFLPG	23.4733	25.7257	25.4886	20.8078	22.0478	18.6975	30.1685	28.3815	27.4002	27.7675	28.0059	28.0912
478	P08243	Asparagine synthetase [glutamine-hydrolyzing]	ASNS	+	1.77081	0.00443858	-5.55019	-3.6794	-4.47469		0.97995	0.115439	2.21495	1.91054	4.3073		0.978649	0.055525	1.97672	1.88872	4.61245	2		+	+	0.999932	4.3582e-98	275.95	251.66	182.08	-0.69914	2453300000	LWRPKEAFSDGITSVKNSWFKILQEYVEHQV	24.5803	25.9603	26.4826	22.7023	18.8236	18.8467	29.5314	27.6832	26.4534	26.641	29.1344	27.178
467	P08243	Asparagine synthetase [glutamine-hydrolyzing]	ASNS		NaN	NaN	NaN	NaN	-4.47469	+	2.7798	0.0106168	7.36924	6.83706	4.3073	+	3.24037	0.000316832	6.81565	8.67587	4.61245	2		+	+	1	1.14106e-147	261.39	190.31	198.14	-0.33129	2802100000	FEDSNLIPKEILWRPKEAFSDGITSVKNSWF	19.9767	20.8261	21.5034	NaN	NaN	NaN	29.44	28.6543	26.3576	27.924	27.2021	27.5889
460	P08243	Asparagine synthetase [glutamine-hydrolyzing]	ASNS		NaN	NaN	NaN	NaN	-4.47469	+	2.16606	0.0202989	3.98261	4.54727	4.3073		NaN	NaN	NaN	NaN	4.61245	3		+	+	1	7.21567e-07	113.59	97.467	48.423	1.0273	640930000	KHLLRETFEDSNLIPKEILWRPKEAFSDGIT	20.354	21.4472	20.9334	NaN	NaN	NaN	24.712	26.2025	23.768	NaN	NaN	NaN
176	P08243	Asparagine synthetase [glutamine-hydrolyzing]	ASNS		NaN	NaN	NaN	NaN	-4.47469	+	1.66026	0.029827	4.08846	3.34677	4.3073	+	1.973	0.00447793	5.68706	4.189	4.61245	4		+	+	1	3.86447e-33	142.94	131.63	142.94	1.0267	451050000	AKGLVTLKHSATPFLKVEPFLPGHYEVLDLK	19.3185	20.7465	21.9572	NaN	NaN	NaN	24.663	26.8132	24.734	25.9469	24.5143	26.6996
191	P08243	Asparagine synthetase [glutamine-hydrolyzing]	ASNS		NaN	NaN	NaN	NaN	-4.47469		NaN	NaN	NaN	NaN	4.3073	+	2.56579	0.00202892	5.60522	5.91147	4.61245	4		+	+	0.991498	3.52446e-08	114.34	99.246	109.72	-0.30288	351180000	KVEPFLPGHYEVLDLKPNGKVASVEMVKYHH	19.7294	20.5343	20.8425	NaN	NaN	NaN	NaN	NaN	NaN	24.5935	27.2957	26.0326
195	P08243	Asparagine synthetase [glutamine-hydrolyzing]	ASNS		NaN	NaN	NaN	NaN	-4.47469		NaN	NaN	NaN	NaN	4.3073	+	2.61672	0.00207081	5.59863	6.07915	4.61245	5		+	+	0.911917	1.32605e-19	123.53	106.86	123.53	-0.35177	444540000	FLPGHYEVLDLKPNGKVASVEMVKYHHCRDV	19.2882	20.7446	21.461	NaN	NaN	NaN	NaN	NaN	NaN	25.6132	27.1261	25.5503
244	P08243	Asparagine synthetase [glutamine-hydrolyzing]	ASNS		NaN	NaN	NaN	NaN	-4.47469	+	2.76062	0.0108154	5.10139	6.49962	4.3073	+	2.20699	0.00350083	4.91597	4.76039	4.61245	3		+	+	0.99628	0.0011241	123.72	91.85	123.72	0.9163	500620000	ETVKNNLRILFNNAVKKRLMTDRRIGCLLSG	20.6786	20.6182	21.7064	NaN	NaN	NaN	26.9074	26.2933	25.5012	25.7734	24.2684	27.3147
504	P08243	Asparagine synthetase [glutamine-hydrolyzing]	ASNS		NaN	NaN	NaN	NaN	-4.47469		NaN	NaN	NaN	NaN	4.3073	+	3.32582	0.000336842	5.74188	8.84741	4.61245	3		+	+	1	1.94531e-233	310.65	298.73	310.65	-0.61358	1875300000	VEHQVDDAMMANAAQKFPFNTPKTKEGYYYR	19.638	21.3767	20.6143	NaN	NaN	NaN	NaN	NaN	NaN	25.8459	26.5101	26.4988
445	P08243	Asparagine synthetase [glutamine-hydrolyzing]	ASNS		NaN	NaN	NaN	NaN	-4.47469	+	2.02004	0.0208099	6.78236	4.36536	4.3073	+	1.75327	0.00659923	7.24096	3.69415	4.61245	2		+	+	1	0.000885774	194.84	112.56	91.069	-1.1322	2601400000	LSLPPEMRIPKNGIEKHLLRETFEDSNLIPK	18.7268	21.1629	24.1399	NaN	NaN	NaN	27.8258	29.4463	27.901	27.8361	29.3405	27.7794
556	P08243	Asparagine synthetase [glutamine-hydrolyzing]	ASNS		NaN	NaN	NaN	NaN	-4.47469		0.778436	0.173178	3.38899	1.6085	4.3073		NaN	NaN	NaN	NaN	4.61245	2		+	+	1	0.0002391	185.29	119.22	164.97	0.24721	2082800000	WINATDPSARTLTHYKSAVKA__________	27.9548	21.8293	22.5288	NaN	NaN	NaN	27.7379	28.2633	26.4787	NaN	NaN	NaN
203	P08243	Asparagine synthetase [glutamine-hydrolyzing]	ASNS	+	0.981203	0.039308	-3.49568	-1.97516	-4.47469		0.628566	0.264916	2.08354	1.30838	4.3073		0.127302	0.804876	-0.516549	-0.325345	4.61245	4		+	+	1	1.89615e-08	167.3	147.56	59.116	0.76149	3441300000	LDLKPNGKVASVEMVKYHHCRDVPLHALYDN	23.9318	26.8727	26.3709	21.8556	24.8216	20.0112	29.7901	27.9417	25.6942	22.874	26.6536	26.0981
399	Q9NWL6	Asparagine synthetase domain-containing protein 1	ASNSD1		NaN	NaN	NaN	NaN	NaN	+	1.7123	0.0284922	4.10198	3.46308	3.93414	+	1.61167	0.010685	3.21191	3.17223	3.21191	3				1	1.20579e-20	165.74	142.91	165.74	0.30711	162630000	EFSKDVAAAAADSPNKHVSVPDRITGRAGLK	19.3837	21.8257	20.9979	NaN	NaN	NaN	25.7717	22.7406	24.5384	25.1355	24.5054	23.6647
28	Q9NWL6	Asparagine synthetase domain-containing protein 1	ASNSD1		NaN	NaN	NaN	NaN	NaN	+	1.70241	0.0285484	3.76631	3.41547	3.93414		NaN	NaN	NaN	NaN	3.21191	3				1	0.000609257	177.1	121.57	63.397	0.16781	127550000	EHFSQDLKEDLLYNLKQRGPNSSKQLLKSDV	20.5344	20.9636	20.2631	NaN	NaN	NaN	26.1925	24.0293	22.8382	NaN	NaN	NaN
512	Q12797	Aspartyl/asparaginyl beta-hydroxylase	ASPH		NaN	NaN	NaN	NaN	NaN		NaN	NaN	NaN	NaN	NaN	+	1.88305	0.00658053	2.80748	3.69611	2.80748	3				1	3.31102e-06	99.441	91.05	41.672	2.3796	35472000	ILKAQNKIAESIPYLKEGIESGDPGTDDGRF	19.1972	21.0937	20.7966	NaN	NaN	NaN	NaN	NaN	NaN	23.4464	23.487	22.5765
538	Q8IZT6	Abnormal spindle-like microcephaly-associated protein	ASPM		NaN	NaN	NaN	NaN	NaN		NaN	NaN	NaN	NaN	4.32701		0.882112	0.0676156	2.94538	1.77932	3.5348	3			+	1	3.19847e-07	109.28	99.723	109.28	1.1953	96812000	SAVGEHEKVINNQKEKEDFHSYLPIIDPILS	19.0257	20.7715	20.549	NaN	NaN	NaN	NaN	NaN	NaN	20.152	24.6073	24.4232
2618	Q8IZT6	Abnormal spindle-like microcephaly-associated protein	ASPM		NaN	NaN	NaN	NaN	NaN		1.10793	0.0782726	3.81454	2.21902	4.32701		NaN	NaN	NaN	NaN	3.5348	3			+	0.868509	0.00027014	88.706	78.239	88.706	-0.080899	82465000	KKETCVQAGFQDMNIKKQIQEQHQAAIIIQK	17.8664	23.3298	20.7101	NaN	NaN	NaN	23.7222	24.8274	24.8003	NaN	NaN	NaN
2619	Q8IZT6	Abnormal spindle-like microcephaly-associated protein	ASPM		NaN	NaN	NaN	NaN	NaN	+	1.78817	0.025522	4.37744	3.65535	4.32701		NaN	NaN	NaN	NaN	3.5348	3			+	1	4.11344e-11	193.47	173.08	193.47	0.55523	388110000	KETCVQAGFQDMNIKKQIQEQHQAAIIIQKH	19.6519	22.0345	22.3476	NaN	NaN	NaN	27.0396	24.6912	25.4356	NaN	NaN	NaN
2933	Q8IZT6	Abnormal spindle-like microcephaly-associated protein	ASPM		NaN	NaN	NaN	NaN	NaN	+	2.26042	0.016475	5.08391	4.92599	4.32701		NaN	NaN	NaN	NaN	3.5348	3			+	0.999823	0.00104807	151.83	102.73	96.113	-0.11116	318220000	ARSKGFIQKRKFQEIKNSTIKIQAMWRRYRA	19.7736	21.8476	20.8903	NaN	NaN	NaN	27.3045	24.924	25.5346	NaN	NaN	NaN
1034	Q8IZT6	Abnormal spindle-like microcephaly-associated protein	ASPM		NaN	NaN	NaN	NaN	NaN	+	1.37731	0.0485057	3.26172	2.7058	4.32701	+	1.80569	0.00669122	4.12421	3.67706	3.5348	3			+	1	1.79313e-22	197.86	173.85	113.99	0.23024	213500000	RGIELSDEHGNTILSKDIVDRHREKTLRLLW	19.0999	20.6431	21.7797	NaN	NaN	NaN	24.3855	23.0618	23.9977	23.9251	25.157	24.6763
3169	Q8IZT6	Abnormal spindle-like microcephaly-associated protein	ASPM		NaN	NaN	NaN	NaN	NaN	+	3.64708	0.0107619	4.98357	10.0843	4.32701		NaN	NaN	NaN	NaN	3.5348	3			+	1	4.38246e-07	177.38	147.39	121.13	-0.20846	195210000	RLQEKRFIQKYHSIKKIEHEGQECLSQRNRA	20.1531	21.4403	20.7518	NaN	NaN	NaN	25.5558	25.7343	26.0057	NaN	NaN	NaN
1081	Q8IZT6	Abnormal spindle-like microcephaly-associated protein	ASPM		NaN	NaN	NaN	NaN	NaN	+	2.18896	0.0204398	3.61377	4.55345	4.32701		NaN	NaN	NaN	NaN	3.5348	3			+	1	4.14851e-12	194.05	127.8	194.05	-1.2421	86129000	LKEEIAFLKHTKSIKKTISLLSCHSDDLINK	20.4007	20.658	21.7464	NaN	NaN	NaN	25.6298	24.2463	23.7702	NaN	NaN	NaN
2603	Q8IZT6	Abnormal spindle-like microcephaly-associated protein	ASPM		NaN	NaN	NaN	NaN	NaN	+	2.63272	0.0110751	5.64137	6.13785	4.32701		NaN	NaN	NaN	NaN	3.5348	2			+	0.998504	0.00253385	169.44	89.273	169.44	0.29965	211770000	RANKKKQKVFQHNELKKETCVQAGFQDMNIK	19.2632	21.8777	19.7732	NaN	NaN	NaN	25.8808	26.2769	25.6806	NaN	NaN	NaN
1822	Q8IZT6	Abnormal spindle-like microcephaly-associated protein	ASPM		NaN	NaN	NaN	NaN	NaN		1.34036	0.0505308	3.5767	2.65304	4.32701		NaN	NaN	NaN	NaN	3.5348	3			+	1	0.00168454	81.525	48.485	81.525	1.129	57079000	CLQAAYRGYKVRQLIKQQSIAALKIQSAFRG	18.1703	21.4767	21.7025	NaN	NaN	NaN	24.6744	23.0326	24.3727	NaN	NaN	NaN
3364	Q8IZT6	Abnormal spindle-like microcephaly-associated protein	ASPM		NaN	NaN	NaN	NaN	NaN	+	1.60656	0.03212	4.59012	3.25795	4.32701		NaN	NaN	NaN	NaN	3.5348	3			+	1	0.00116378	111.5	55.063	89.805	-0.47243	186110000	LLQIYREKPGNKVADKGGSIFTKTCCLLAIL	19.4496	20.0331	22.8827	NaN	NaN	NaN	26.525	23.9224	25.6884	NaN	NaN	NaN
536	Q9BZE9	Tether containing UBX domain for GLUT4	ASPSCR1		NaN	NaN	NaN	NaN	NaN		NaN	NaN	NaN	NaN	NaN	+	1.74904	0.00807904	3.31971	3.47498	3.31971	3				1	7.41263e-09	103.92	93.593	69.649	-0.58732	74441000	ALVPPEPIPGTAQPVKRSLGKVPKWLKLPAS	19.2536	21.9623	20.7669	NaN	NaN	NaN	NaN	NaN	NaN	23.567	24.6604	23.7145
165	P00966	Argininosuccinate synthase	ASS1		NaN	NaN	NaN	NaN	0.928293	+	2.02767	0.0209936	3.82672	4.17738	4.64722		NaN	NaN	NaN	NaN	4.95998	4		+		1	1.40565e-15	124.86	103.26	124.86	0.62967	741160000	FYNRFKGRNDLMEYAKQHGIPIPVTPKNPWS	19.6819	21.4247	21.5004	NaN	NaN	NaN	25.8148	24.1168	24.1557	NaN	NaN	NaN
234	P00966	Argininosuccinate synthase	ASS1		NaN	NaN	NaN	NaN	0.928293		NaN	NaN	NaN	NaN	4.64722	+	1.6664	0.00918791	3.63341	3.32605	4.95998	2		+		1	0.00377857	133.58	94.967	133.58	0.055701	315500000	TPDILEIEFKKGVPVKVTNVKDGTTHQTSLE	19.3522	22.2261	21.6465	NaN	NaN	NaN	NaN	NaN	NaN	24.3651	24.134	25.6259
209	P00966	Argininosuccinate synthase	ASS1		0.25072	0.560754	0.928293	0.592156	0.928293	+	2.23602	0.0164186	6.21037	4.9426	4.64722	+	2.05935	0.00388846	6.28655	4.44937	4.95998	3		+		0.999993	3.5439e-09	173.76	158	151.38	-0.25001	1120700000	ILENPKNQAPPGLYTKTQDPAKAPNTPDILE	20.0647	22.7625	20.7455	22.4903	24.6395	20.3643	29.0209	26.2227	26.9986	26.402	26.9563	26.152
348	P00966	Argininosuccinate synthase	ASS1		NaN	NaN	NaN	NaN	0.928293	+	1.3995	0.0444481	3.90456	2.78782	4.64722		NaN	NaN	NaN	NaN	4.95998	2		+		1	0.000879198	126.88	66.761	126.88	-0.47844	177890000	FVRHCIAKSQERVEGKVQVSVLKGQVYILGR	19.6872	20.6071	21.4629	NaN	NaN	NaN	26.3963	22.2877	24.7869	NaN	NaN	NaN
424	Q2TB18	Protein asteroid homolog 1	ASTE1		NaN	NaN	NaN	NaN	NaN		NaN	NaN	NaN	NaN	NaN		0.848025	0.0804012	2.02492	1.67489	2.02492	3				1	6.90007e-16	138.08	128.33	96.544	-0.18627	61030000	NKNIRTSIIDAVELAKDHSDLSRLTELSLRR	20.2484	20.9032	22.3818	NaN	NaN	NaN	NaN	NaN	NaN	21.8385	24.9334	22.8363
595	Q9NVM9	Protein asunder homolog	ASUN		NaN	NaN	NaN	NaN	-5.67413		NaN	NaN	NaN	NaN	-3.08934	+	2.1136	0.00391364	4.23791	4.44145	1.15111	2			+	1	2.63473e-05	184.88	167.01	184.88	-0.57693	108420000	KEDKSEKAVKDYEQEKSWQDSERLKGILERG	19.0572	20.9916	20.5434	NaN	NaN	NaN	NaN	NaN	NaN	24.5461	25.4543	23.3055
167	Q9NVM9	Protein asunder homolog	ASUN	+	1.57487	0.00723686	-5.67413	-3.23157	-5.67413	+	1.6277	0.0330379	-3.08934	-3.19288	-3.08934	+	1.19199	0.0315541	-1.93569	-2.24204	1.15111	4			+	1	0.00425537	61.409	47.544	61.409	0.48215	70895000	ERVGNRGRIICITNAKSDSHVRMLEDCVQET	23.4855	23.2661	25.5481	20.585	19.1192	15.5731	21.9531	20.4568	20.6218	21.9055	22.6298	21.9573
1419	Q8IXJ9	Putative Polycomb group protein ASXL1	ASXL1		NaN	NaN	NaN	NaN	1.48056	+	2.09259	0.0202394	6.8249	4.56635	5.58661		NaN	NaN	NaN	NaN	2.37953	2			+	1	3.03839e-50	227	210.23	227	0.13903	1262900000	FVMDLPFWKLPREPGKGLSEPLEPSSLPSQL	19.2634	21.4195	21.8584	NaN	NaN	NaN	29.9448	26.7128	26.3584	NaN	NaN	NaN
1437	Q8IXJ9	Putative Polycomb group protein ASXL1	ASXL1		NaN	NaN	NaN	NaN	1.48056	+	2.54493	0.0126369	7.07931	5.97313	5.58661		NaN	NaN	NaN	NaN	2.37953	3			+	0.999796	6.68672e-33	148.04	134.31	148.04	-0.14816	1237500000	SEPLEPSSLPSQLSIKQAFYGKLSKLQLSST	20.2526	21.1435	20.6729	NaN	NaN	NaN	29.8424	27.0639	26.4006	NaN	NaN	NaN
351	Q8IXJ9	Putative Polycomb group protein ASXL1	ASXL1		0.190269	0.656763	1.48056	0.480875	1.48056		0.478723	0.364923	4.51225	1.07623	5.58661		0.241986	0.596668	2.37953	0.597924	2.37953	2			+	1	4.79456e-44	239.66	129.35	239.66	-0.1556	66547000000	RIRQEMEKEKKVEQWKEKFFEDYYGQKLGLT	19.5981	30.8209	28.8644	28.0984	29.305	27.8918	32.8907	28.776	29.8159	32.2201	27.7927	26.4091
1446	Q8IXJ9	Putative Polycomb group protein ASXL1	ASXL1		NaN	NaN	NaN	NaN	1.48056	+	1.97091	0.0222166	3.92997	4.05036	5.58661		NaN	NaN	NaN	NaN	2.37953	3			+	1	2.07877e-11	119.16	107.37	119.16	-0.65689	133990000	PSQLSIKQAFYGKLSKLQLSSTSFNYSSSSP	20.6301	20.6022	22.3043	NaN	NaN	NaN	26.3252	24.0398	24.9615	NaN	NaN	NaN
1245	Q76L83	Putative Polycomb group protein ASXL2	ASXL2		NaN	NaN	NaN	NaN	-1.60148		0.701995	0.210034	3.25684	1.46965	1.63529	+	1.98056	0.00464274	4.71168	4.14508	3.31467	3			+	1	1.36519e-18	186.05	170.79	118.52	0.39401	300010000	NVKAEIPLNEQTTLSKENYLFTRGQTFDEKT	19.2479	21.2114	20.9548	NaN	NaN	NaN	27.132	24.5117	20.836	22.8607	26.3331	25.0604
370	Q76L83	Putative Polycomb group protein ASXL2	ASXL2		0.384113	0.340522	-1.60148	-0.863669	-1.60148		0.0028186	0.994772	0.0137399	0.00811604	1.63529		0.622153	0.163898	1.91765	1.29045	3.31467	3			+	1	0	515.72	457.64	107.23	-0.20754	30441000000	RIRQEIEKEKKVEPWKEQFFESYYGQSSGLS	26.9973	29.9657	30.739	29.7552	25.1742	27.9681	30.9184	27.1406	29.6842	30.0413	30.7388	32.6749
165	Q8NBU5	ATPase family AAA domain-containing protein 1	ATAD1		NaN	NaN	NaN	NaN	NaN		NaN	NaN	NaN	NaN	NaN	+	2.18822	0.00352394	5.42752	4.75154	4.14721	3			+	0.999979	7.97519e-16	126.84	108.78	126.84	-1.0594	408770000	AGCRFINLQPSTLTDKWYGESQKLAAAVFSL	19.0574	21.4436	22.4933	NaN	NaN	NaN	NaN	NaN	NaN	26.8848	26.2201	26.172
65	Q8NBU5	ATPase family AAA domain-containing protein 1	ATAD1		NaN	NaN	NaN	NaN	NaN		NaN	NaN	NaN	NaN	NaN	+	1.78492	0.00658202	5.1969	3.69639	4.14721	3			+	0.996893	0.0234444	66.429	37.091	60.682	0.79014	414450000	EAQKQAEKLMKQIGVKNVKLSEYEMSIAAHL	19.465	21.497	21.5739	NaN	NaN	NaN	NaN	NaN	NaN	28.2248	24.6144	25.2874
347	Q8NBU5	ATPase family AAA domain-containing protein 1	ATAD1		NaN	NaN	NaN	NaN	NaN		NaN	NaN	NaN	NaN	NaN		0.411735	0.34835	1.8172	0.919788	4.14721	3			+	1	2.60498e-10	133.23	104.65	133.23	-0.35087	96593000	QQQDLHRAIEKMKKSKDAAFQNVLTHVCLD_	19.7242	21.2272	20.3875	NaN	NaN	NaN	NaN	NaN	NaN	18.6608	23.5621	24.5675
91	Q6PL18	ATPase family AAA domain-containing protein 2	ATAD2		NaN	NaN	NaN	NaN	-3.63459		NaN	NaN	NaN	NaN	2.29456	+	1.90675	0.0052001	4.98512	3.98003	4.6614	3			+	1	9.58369e-97	256.33	241.39	84.181	0.090844	472870000	SLRKDAQNSSDSSFEKNVEITEQLANGRHFT	19.679	22.2122	23.4224	NaN	NaN	NaN	NaN	NaN	NaN	26.9388	27.2226	26.1076
685	Q6PL18	ATPase family AAA domain-containing protein 2	ATAD2	+	2.48741	0.00169678	-4.12774	-5.46151	-3.63459		0.0598698	0.9112	-0.215935	-0.159968	2.29456	+	2.57079	0.00229661	3.52011	5.57839	4.6614	3			+	1	8.00766e-09	180.18	146.95	78.285	0.65831	437900000	SSINISAKDFEVAMQKMIPASQRAVTSPGQA	21.5933	23.3972	22.1933	18.5135	17.5105	18.7765	21.1228	24.4405	20.9727	25.9669	25.8822	25.895
1372	Q6PL18	ATPase family AAA domain-containing protein 2	ATAD2		NaN	NaN	NaN	NaN	-3.63459	+	2.29914	0.0163746	4.68223	4.99448	2.29456	+	3.85744	0	7.73424	12.0699	4.6614	2			+	1	1.13173e-29	239.39	180.57	222.28	0.73362	1897900000	AVISQCIYRHRKDHDKTSLIQKMEQEVENFS	20.2516	21.3665	21.813	NaN	NaN	NaN	26.7167	25.5763	25.7716	28.136	29.3869	28.5241
926	Q6PL18	ATPase family AAA domain-containing protein 2	ATAD2	+	1.85355	0.00444591	-3.14144	-3.68277	-3.63459		0.361576	0.509804	1.28571	0.812087	2.29456	+	2.34786	0.00354542	3.98269	5.03701	4.6614	3			+	1	2.05448e-08	119.58	108.46	75.463	-2.0225	613940000	FIRDYGEIFNVQLPDKEERTKFFEDLILKQA	22.4974	21.7606	23.997	20.3424	19.2598	19.2285	22.2171	23.2694	26.6256	27.1543	26.515	26.5338
939	Q6PL18	ATPase family AAA domain-containing protein 2	ATAD2		NaN	NaN	NaN	NaN	-3.63459	+	1.46086	0.0431645	2.95463	2.84428	2.29456	+	3.35474	0.000452229	4.41106	8.57216	4.6614	4			+	0.999934	0.0001894	100.53	96.283	88.19	-0.065492	261080000	PDKEERTKFFEDLILKQAAKPPISKKKAVLQ	19.3736	21.2378	21.3618	NaN	NaN	NaN	23.6357	23.9404	23.3588	24.7729	25.3263	25.0093
1042	Q6PL18	ATPase family AAA domain-containing protein 2	ATAD2		NaN	NaN	NaN	NaN	-3.63459		0.713333	0.21349	2.18854	1.45727	2.29456	+	1.46832	0.0129623	4.95796	2.9752	4.6614	2			+	1	0.00158125	150.1	89.514	150.1	-0.43178	713160000	QPMDLSSVISKIDLHKYLTVKDYLRDIDLIC	19.5969	24.5255	21.1761	NaN	NaN	NaN	24.3053	24.2337	23.5374	26.0469	27.0072	26.9061
1047	Q6PL18	ATPase family AAA domain-containing protein 2	ATAD2		NaN	NaN	NaN	NaN	-3.63459		NaN	NaN	NaN	NaN	2.29456	+	1.8713	0.0061838	4.21493	3.83812	4.6614	2			+	1	0.0128909	125.96	82.716	125.96	-0.014943	90721000	SSVISKIDLHKYLTVKDYLRDIDLICSNALE	18.373	21.691	20.8581	NaN	NaN	NaN	NaN	NaN	NaN	24.6162	24.4241	24.5266
950	Q6PL18	ATPase family AAA domain-containing protein 2	ATAD2		NaN	NaN	NaN	NaN	-3.63459		NaN	NaN	NaN	NaN	2.29456	+	1.7731	0.00729638	3.98285	3.59105	4.6614	2			+	1	1.05832e-63	242.19	204.58	242.19	-1.1633	953960000	DLILKQAAKPPISKKKAVLQALEVLPVAPPP	24.0121	24.3135	21.6143	NaN	NaN	NaN	NaN	NaN	NaN	26.6108	28.3564	26.9214
949	Q6PL18	ATPase family AAA domain-containing protein 2	ATAD2		NaN	NaN	NaN	NaN	-3.63459		NaN	NaN	NaN	NaN	2.29456	+	1.02824	0.0413884	3.88214	2.07295	4.6614	3			+	0.5	6.51682e-05	103.9	95.614	73.783	1.2049	233300000	EDLILKQAAKPPISKKKAVLQALEVLPVAPP	19.5779	24.6693	19.399	NaN	NaN	NaN	NaN	NaN	NaN	25.7244	24.3617	25.2066
55	Q6PL18	ATPase family AAA domain-containing protein 2	ATAD2		NaN	NaN	NaN	NaN	-3.63459		NaN	NaN	NaN	NaN	2.29456	+	3.52163	0.000275862	7.3501	10.1251	4.6614	3			+	0.999998	2.06218e-09	131.45	109.42	126.07	-0.22508	1404100000	RSAGAAQKKPAATTAKAGDGSSVKEVETYHR	20.2178	22.2528	21.3242	NaN	NaN	NaN	NaN	NaN	NaN	29.0392	28.3535	28.4524
187	Q6PL18	ATPase family AAA domain-containing protein 2	ATAD2		NaN	NaN	NaN	NaN	-3.63459		NaN	NaN	NaN	NaN	2.29456		0.217509	0.646049	1.31535	0.53614	4.6614	3			+	0.999938	3.01566e-15	139.67	111.46	139.67	1.0926	389630000	LFDKLITNTAEAVLQKMDDMKKMRRQRMREL	18.823	25.7545	24.9929	NaN	NaN	NaN	NaN	NaN	NaN	24.0348	26.155	23.3266
677	Q6PL18	ATPase family AAA domain-containing protein 2	ATAD2		NaN	NaN	NaN	NaN	-3.63459		NaN	NaN	NaN	NaN	2.29456	+	1.27	0.0202755	4.32959	2.54772	4.6614	3			+	0.999583	0.000124018	88.036	72.336	62.19	-1.4665	148250000	SEKLQLDLSSINISAKDFEVAMQKMIPASQR	18.2526	20.0303	21.288	NaN	NaN	NaN	NaN	NaN	NaN	24.7051	26.1959	21.6587
1026	Q6PL18	ATPase family AAA domain-containing protein 2	ATAD2		NaN	NaN	NaN	NaN	-3.63459		NaN	NaN	NaN	NaN	2.29456		0.961551	0.0507119	3.60468	1.94281	4.6614	3			+	0.999999	2.2028e-41	162.77	156.05	148.87	0.34632	1411800000	KPVDPDEVPDYVTVIKQPMDLSSVISKIDLH	23.2879	19.7286	24.8593	NaN	NaN	NaN	NaN	NaN	NaN	24.8074	27.8446	26.0378
1037	Q6PL18	ATPase family AAA domain-containing protein 2	ATAD2		NaN	NaN	NaN	NaN	-3.63459		NaN	NaN	NaN	NaN	2.29456	+	2.59629	0.00207592	5.76449	6.02981	4.6614	4			+	0.999936	2.15259e-08	118.21	110.3	112.5	-0.55705	450630000	VTVIKQPMDLSSVISKIDLHKYLTVKDYLRD	19.1851	21.8501	20.2656	NaN	NaN	NaN	NaN	NaN	NaN	25.5192	26.3015	26.7737
1011	Q6PL18	ATPase family AAA domain-containing protein 2	ATAD2		NaN	NaN	NaN	NaN	-3.63459		NaN	NaN	NaN	NaN	2.29456	+	1.34953	0.0162638	5.82208	2.75021	4.6614	2			+	1	5.58691e-20	164.66	139.69	164.66	-0.29396	901050000	VTHRLAIDKRFRVFTKPVDPDEVPDYVTVIK	18.8632	24.4432	21.3274	NaN	NaN	NaN	NaN	NaN	NaN	24.971	28.281	28.848
1128	Q6PL18	ATPase family AAA domain-containing protein 2	ATAD2		NaN	NaN	NaN	NaN	-3.63459		NaN	NaN	NaN	NaN	2.29456	+	1.24068	0.0216376	4.72495	2.50218	4.6614	3			+	1	2.63198e-22	143.04	132	143.04	0.020893	483210000	CSSSKYAPSYYHVMPKQNSTLVGDKRSDPEQ	19.0781	24.7236	21.4526	NaN	NaN	NaN	NaN	NaN	NaN	26.1967	25.3911	27.8414
473;447	Q6PL18;Q9ULI0	ATPase family AAA domain-containing protein 2;ATPase family AAA domain-containing protein 2B	ATAD2;ATAD2B		NaN	NaN	NaN	NaN	-3.63459		0.945692	0.118843	2.87221	1.88847	2.29456		NaN	NaN	NaN	NaN	4.6614	3			+	1	1.22381e-06	108.34	102.43	82.707	0.12496	367960000	QPPRGCLFYGPPGTGKTLVARALANECSQGD	20.6632	24.9693	24.7691	NaN	NaN	NaN	26.5551	25.8918	26.5713	NaN	NaN	NaN
1276	Q96QE3	ATPase family AAA domain-containing protein 5	ATAD5		NaN	NaN	NaN	NaN	NaN		NaN	NaN	NaN	NaN	NaN	+	1.44019	0.0144316	3.84419	2.86694	4.38283	3			+	1	8.27662e-11	153.24	113.21	153.24	-0.75571	92432000	KGIKNSFEQKQITQTKSTNATNSNVKDVGAE	18.2828	21.8772	21.205	NaN	NaN	NaN	NaN	NaN	NaN	23.6176	25.4268	23.8531
1075	Q96QE3	ATPase family AAA domain-containing protein 5	ATAD5		NaN	NaN	NaN	NaN	NaN		NaN	NaN	NaN	NaN	NaN	+	2.12923	0.00376746	4.92148	4.54889	4.38283	3			+	0.550256	1.71748e-10	117.67	108.25	87.676	0.6947	136500000	PQTASELIGNELAIKKLHSWLKDWKRRAELE	18.5885	20.8421	20.5729	NaN	NaN	NaN	NaN	NaN	NaN	23.8809	24.6927	26.1943
160	O95260	Arginyl-tRNA--protein transferase 1	ATE1		NaN	NaN	NaN	NaN	NaN		NaN	NaN	NaN	NaN	NaN	+	3.51897	0.000352941	3.80845	8.96456	2.82091	3		+		1	8.01237e-07	109.36	103.24	109.36	0.088801	79830000	DDIKESLESEGKNSKKEEPQELLQSQDFVGE	19.8832	20.9414	20.6739	NaN	NaN	NaN	NaN	NaN	NaN	24.2072	24.4368	24.2799
269	O95260	Arginyl-tRNA--protein transferase 1	ATE1		NaN	NaN	NaN	NaN	NaN		NaN	NaN	NaN	NaN	NaN		0.582757	0.188488	1.83337	1.21981	2.82091	4		+		1	1.55671e-23	171.68	153.38	119.31	-0.25297	79099000	LEDLIFESLPENASHKLEVRVVRSSPPSSQF	19.3726	21.6585	20.953	NaN	NaN	NaN	NaN	NaN	NaN	20.0973	24.1669	23.22
52	P18847	Cyclic AMP-dependent transcription factor ATF-3	ATF3		NaN	NaN	NaN	NaN	NaN		0.720499	0.211099	2.12096	1.46632	2.12096		NaN	NaN	NaN	NaN	NaN	3				1	0.000304216	121.73	93.45	100.48	0.48956	81917000	LTPFVKEELRFAIQNKHLCHRMSSALESVTV	19.7792	24.0377	20.9856	NaN	NaN	NaN	24.2709	22.8186	24.0759	NaN	NaN	NaN
329	P18848	Cyclic AMP-dependent transcription factor ATF-4	ATF4		NaN	NaN	NaN	NaN	NaN	+	3.58275	0.0110769	4.50281	9.58254	5.43185		NaN	NaN	NaN	NaN	NaN	2			+	1	0.00166286	104.43	68.49	104.05	0.97421	198140000	EKKNEALKERADSLAKEIQYLKDLIEEVRKA	20.1882	20.8691	21.4344	NaN	NaN	NaN	25.489	25.201	25.3101	NaN	NaN	NaN
88	P18848	Cyclic AMP-dependent transcription factor ATF-4	ATF4		NaN	NaN	NaN	NaN	NaN	+	2.73013	0.0104653	6.67261	6.58925	5.43185		NaN	NaN	NaN	NaN	NaN	2			+	0.999922	9.83156e-71	249.98	233.73	181.98	-1.0599	3155200000	NSKEDAFSGTDWMLEKMDLKEFDLDALLGID	20.5636	21.9942	21.9682	NaN	NaN	NaN	26.685	29.3162	28.5427	NaN	NaN	NaN
55	P18848	Cyclic AMP-dependent transcription factor ATF-4	ATF4		NaN	NaN	NaN	NaN	NaN	+	1.58205	0.0329639	4.58276	3.20395	5.43185		NaN	NaN	NaN	NaN	NaN	3			+	1	0.000119161	76.21	62.798	76.21	0.22859	202380000	VAKHFKPHGFSSDKAKAGSSEWLAVDGLVSP	19.0089	23.0174	21.3591	NaN	NaN	NaN	26.9328	25.4658	24.7351	NaN	NaN	NaN
45	P18848	Cyclic AMP-dependent transcription factor ATF-4	ATF4		NaN	NaN	NaN	NaN	NaN	+	2.54341	0.0128889	7.64412	6.0054	5.43185		NaN	NaN	NaN	NaN	NaN	2			+	1	6.00088e-44	248.88	211.54	203.02	-0.58072	5353700000	SLGLLDDYLEVAKHFKPHGFSSDKAKAGSSE	19.4602	22.6425	22.5533	NaN	NaN	NaN	28.2086	29.3557	30.0241	NaN	NaN	NaN
53	P18848	Cyclic AMP-dependent transcription factor ATF-4	ATF4		NaN	NaN	NaN	NaN	NaN		1.22352	0.0616855	4.23032	2.45337	5.43185		NaN	NaN	NaN	NaN	NaN	4			+	0.99586	0.000518906	114.7	95.872	49.483	-1.267	573440000	LEVAKHFKPHGFSSDKAKAGSSEWLAVDGLV	19.0631	22.0165	21.1969	NaN	NaN	NaN	23.0066	24.3549	27.606	NaN	NaN	NaN
267	P18848	Cyclic AMP-dependent transcription factor ATF-4	ATF4		NaN	NaN	NaN	NaN	NaN	+	1.55924	0.0337818	4.95852	3.17099	5.43185		NaN	NaN	NaN	NaN	NaN	3			+	0.999989	4.97578e-05	120.87	100.86	120.87	0.35519	616070000	LCGSARPKPYDPPGEKMVAAKVKGEKLDKKL	19.7074	20.6018	23.3334	NaN	NaN	NaN	27.7314	26.4117	24.375	NaN	NaN	NaN
349	P18850	Cyclic AMP-dependent transcription factor ATF-6 alpha;Processed cyclic AMP-dependent transcription factor ATF-6 alpha	ATF6		NaN	NaN	NaN	NaN	NaN	+	1.88012	0.023542	4.52918	3.88374	5.4125		NaN	NaN	NaN	NaN	4.28429	2			+	0.997049	4.98502e-12	211.45	153.59	211.45	-0.59282	477170000	LEARLKAALSENEQLKKENGTLKRQLDEVVS	23.2714	21.5001	20.3848	NaN	NaN	NaN	27.4684	26.0551	25.2204	NaN	NaN	NaN
87	P18850	Cyclic AMP-dependent transcription factor ATF-6 alpha;Processed cyclic AMP-dependent transcription factor ATF-6 alpha	ATF6		NaN	NaN	NaN	NaN	NaN	+	1.75492	0.0263565	3.90578	3.54366	5.4125	+	2.06488	0.00457386	3.08771	4.15847	4.28429	3			+	1	1.3104e-25	145.13	134.97	83.606	-0.23318	343210000	DIWDINNQICTVKDIKAEPQPLSPASSSYSV	22.8513	21.6781	20.9018	NaN	NaN	NaN	27.1479	24.2405	26.0122	25.2621	24.7098	24.4704
436	P18850	Cyclic AMP-dependent transcription factor ATF-6 alpha;Processed cyclic AMP-dependent transcription factor ATF-6 alpha	ATF6		NaN	NaN	NaN	NaN	NaN	+	2.6191	0.010804	7.76322	6.27739	5.4125	+	3.02771	0.00106963	5.31295	7.5163	4.28429	3			+	1	0	427.74	376.47	52.823	-0.81879	2022200000	FSAKEAQDTSDGIIQKNSYRYDHSVSNDKAL	19.6724	21.6946	21.2403	NaN	NaN	NaN	29.9531	27.0577	28.294	26.9403	26.5882	25.6097
191	P18850	Cyclic AMP-dependent transcription factor ATF-6 alpha;Processed cyclic AMP-dependent transcription factor ATF-6 alpha	ATF6		NaN	NaN	NaN	NaN	NaN	+	1.78062	0.0246231	5.45184	3.69842	5.4125	+	3.49773	0.000194332	4.45221	9.18874	4.28429	3			+	0.999991	2.28989e-07	111.01	101.96	111.01	-0.10993	365820000	KPSIQPKPLLLPAAPKTQTNSSVPAKTIIIQ	19.5244	21.2859	20.2989	NaN	NaN	NaN	27.2499	25.4403	23.4371	25.7663	24.9238	25.1132
594	Q6VMQ6	Activating transcription factor 7-interacting protein 1	ATF7IP		NaN	NaN	NaN	NaN	NaN		0.196939	0.70624	1.16349	0.490709	1.29523		0.485292	0.262565	2.07567	1.05863	2.07567	2				1	0.0009135	182.73	129.94	182.73	0.45189	1725300000	AEFQVKITAKGDINQKLQKVIQWLLEEKLCA	26.5475	26.8781	20.9756	NaN	NaN	NaN	27.6117	25.3225	24.49	26.2071	28.2142	26.6744
617	Q6VMQ6	Activating transcription factor 7-interacting protein 1	ATF7IP		NaN	NaN	NaN	NaN	NaN		0.406956	0.460705	1.42697	0.898775	1.29523		NaN	NaN	NaN	NaN	2.07567	3				0.997936	0.000420321	80.638	71.223	65.105	-1.4789	30828000	LLEEKLCALQCAVFDKTLAELKTRVEKIECN	19.7547	21.4368	21.6587	NaN	NaN	NaN	19.7718	24.3617	22.9975	NaN	NaN	NaN
10	Q9H0Y0	Ubiquitin-like-conjugating enzyme ATG10	ATG10		NaN	NaN	NaN	NaN	NaN		NaN	NaN	NaN	NaN	NaN	+	1.04369	0.0416633	3.01752	2.06944	3.01752	2				1	6.14967e-08	167.18	150.24	167.18	-1.1757	67214000	______MEEDEFIGEKTFQRYCAEFIKHSQQ	18.5524	20.4337	20.5786	NaN	NaN	NaN	NaN	NaN	NaN	21.7287	25.254	21.6346
178	Q6ZNE5	Beclin 1-associated autophagy-related key regulator	ATG14		NaN	NaN	NaN	NaN	NaN	+	1.95437	0.0226045	4.04545	4.02208	4.04545		NaN	NaN	NaN	NaN	NaN	3		+		0.899776	0.0285159	56.729	19.002	56.729	0.51602	89938000	EKIQRHNRKLGDLVEKKTIDLRSHYERLANL	19.6833	21.1072	20.2643	NaN	NaN	NaN	25.8708	24.2259	23.0945	NaN	NaN	NaN
185	Q9NT62	Ubiquitin-like-conjugating enzyme ATG3	ATG3		NaN	NaN	NaN	NaN	NaN		NaN	NaN	NaN	NaN	0.464525	+	1.96249	0.00476767	5.00835	4.12097	5.21013	2			+	1	3.18051e-77	259.1	201.75	259.1	0.89245	290830000	EATLDTRKIVEACKAKTDAGGEDAILQTRTY	19.428	22.2365	20.6842	NaN	NaN	NaN	NaN	NaN	NaN	27.2622	25.4162	24.6954
27	Q9NT62	Ubiquitin-like-conjugating enzyme ATG3	ATG3		NaN	NaN	NaN	NaN	NaN		0.0899559	0.863668	0.464525	0.239714	0.464525	+	1.29373	0.018946	4.73138	2.6079	5.21013	2			+	0.980736	7.07337e-11	180.18	143.07	143.17	0.26413	352870000	ALEVAEYLTPVLKESKFKETGVITPEEFVAA	18.9984	21.5183	21.3307	NaN	NaN	NaN	24.2829	21.4012	18.5567	24.2642	27.8779	22.8995
71	Q9NT62	Ubiquitin-like-conjugating enzyme ATG3	ATG3		NaN	NaN	NaN	NaN	NaN		NaN	NaN	NaN	NaN	0.464525	+	2.73173	0.00178179	6.25429	6.55176	5.21013	3			+	0.999998	0.000236767	129.16	73.607	99.844	-0.93439	576870000	ATGEELKVKAYLPTGKQFLVTKNVPCYKRCK	19.5423	21.8947	21.3628	NaN	NaN	NaN	NaN	NaN	NaN	27.3614	26.2965	27.9046
11	Q9NT62	Ubiquitin-like-conjugating enzyme ATG3	ATG3		NaN	NaN	NaN	NaN	NaN		NaN	NaN	NaN	NaN	0.464525	+	2.70424	0.00210868	4.83586	6.26419	5.21013	2			+	1	2.28212e-30	225.13	183.42	225.13	0.75695	497930000	_____MQNVINTVKGKALEVAEYLTPVLKES	19.645	20.7197	20.1153	NaN	NaN	NaN	NaN	NaN	NaN	25.1462	23.8973	25.9442
9	Q9NT62	Ubiquitin-like-conjugating enzyme ATG3	ATG3		NaN	NaN	NaN	NaN	NaN		NaN	NaN	NaN	NaN	0.464525	+	1.48494	0.0122552	5.22077	3.01979	5.21013	2			+	0.988161	1.2475e-09	206.43	151.65	206.43	-0.14995	489300000	_______MQNVINTVKGKALEVAEYLTPVLK	19.5806	22.5158	20.4305	NaN	NaN	NaN	NaN	NaN	NaN	27.8177	23.3502	27.0214
356	P31939	Bifunctional purine biosynthesis protein PURH;Phosphoribosylaminoimidazolecarboxamide formyltransferase;IMP cyclohydrolase	ATIC		NaN	NaN	NaN	NaN	NaN		0.0499335	0.927905	-0.16573	-0.133718	-0.16573		NaN	NaN	NaN	NaN	3.89574	3		+	+	0.872534	2.13259e-25	163.85	155.46	163.85	0.49113	171820000	IIAPGYEEEALTILSKKKNGNYCVLQMDQSY	20.7938	24.0774	21.4367	NaN	NaN	NaN	22.5875	20.8706	22.3525	NaN	NaN	NaN
357	P31939	Bifunctional purine biosynthesis protein PURH;Phosphoribosylaminoimidazolecarboxamide formyltransferase;IMP cyclohydrolase	ATIC		NaN	NaN	NaN	NaN	NaN		NaN	NaN	NaN	NaN	-0.16573	+	1.83991	0.00634155	4.48026	3.78402	3.89574	3		+	+	0.543096	2.20977e-06	103.27	94.982	82.635	-0.36523	148710000	IAPGYEEEALTILSKKKNGNYCVLQMDQSYK	19.5271	20.9704	19.9346	NaN	NaN	NaN	NaN	NaN	NaN	23.7045	26.6129	23.5554
509	P31939	Bifunctional purine biosynthesis protein PURH;Phosphoribosylaminoimidazolecarboxamide formyltransferase;IMP cyclohydrolase	ATIC		NaN	NaN	NaN	NaN	NaN		NaN	NaN	NaN	NaN	-0.16573	+	1.34031	0.0180853	3.66836	2.65787	3.89574	3		+	+	1	0.000410201	81.01	71.222	81.01	-1.4377	91816000	YVTGTIGEDEDLIKWKALFEEVPELLTEAEK	20.016	20.4019	20.391	NaN	NaN	NaN	NaN	NaN	NaN	21.5052	25.8098	24.4989
397	P31939	Bifunctional purine biosynthesis protein PURH;Phosphoribosylaminoimidazolecarboxamide formyltransferase;IMP cyclohydrolase	ATIC		NaN	NaN	NaN	NaN	NaN		NaN	NaN	NaN	NaN	-0.16573	+	1.8556	0.00646506	3.53859	3.73653	3.89574	3		+	+	0.999934	0.00136495	71.601	66.796	61.648	0.20338	82211000	FGLHLSQKRNNGVVDKSLFSNVVTKNKDLPE	19.5556	21.601	21.0583	NaN	NaN	NaN	NaN	NaN	NaN	24.0614	25.3821	23.3872
427	Q8NHH9	Atlastin-2	ATL2	+	4.78685	0	-5.35413	-16.8321	-5.35413		0.107887	0.836455	0.587474	0.284262	1.50927		0.0833205	0.867965	-0.621855	-0.226853	-0.621855	3			+	1	0.00395079	158.53	91.541	63.21	-0.14266	747010000	SDLERKHLDLKEVAIKQFRSVKKMGGDEFCR	24.0838	24.4438	24.3433	18.6149	19.2722	18.9214	28.2354	24.9635	21.4344	18.5088	25.2854	27.2111
361;334	Q8NHH9;Q8WXF7	Atlastin-2;Atlastin-1	ATL2;ATL1		NaN	NaN	NaN	NaN	-5.35413		0.504367	0.35303	2.43107	1.10094	1.50927		NaN	NaN	NaN	NaN	-0.621855	3			+	1	9.87648e-06	106.52	90.126	106.52	0.32362	324630000	KITCRGLVEYFKAYIKIYQGEELPHPKSMLQ;KVTCRDLVEYFKAYIKIYQGEELPHPKSMLQ	18.4983	24.6306	24.2364	NaN	NaN	NaN	25.7222	25.4821	23.4543	NaN	NaN	NaN
23	Q6DD88	Atlastin-3	ATL3		NaN	NaN	NaN	NaN	NaN		0.970764	0.11826	2.1861	1.89278	1.87312		NaN	NaN	NaN	NaN	3.97515	3				1	2.87954e-16	130.77	121.72	130.77	-0.085346	156740000	AAAASRGADDAMESSKPGPVQVVLVQKDQHS	22.6035	22.6113	20.2288	NaN	NaN	NaN	25.2994	22.9178	23.7847	NaN	NaN	NaN
391	Q6DD88	Atlastin-3	ATL3		NaN	NaN	NaN	NaN	NaN		0.305061	0.566347	1.56014	0.714888	1.87312		NaN	NaN	NaN	NaN	3.97515	3				1	0.000754473	85.45	66.375	85.45	0.11822	425180000	PYLSPDILEEKHCEFKQLALDHFKKTKKMGG	19.9142	26.3399	25.464	NaN	NaN	NaN	24.3919	25.983	26.0236	NaN	NaN	NaN
283	Q6DD88	Atlastin-3	ATL3		NaN	NaN	NaN	NaN	NaN		NaN	NaN	NaN	NaN	1.87312	+	1.12949	0.0307464	3.97515	2.26488	3.97515	2				1	0.00942483	89.08	28.398	89.08	2.045	188210000	PGLQVATSPDFDGKLKDIAGEFKEQLQALIP	18.3109	21.4948	21.1786	NaN	NaN	NaN	NaN	NaN	NaN	21.6925	25.7801	25.4371
1114	Q13315	Serine-protein kinase ATM	ATM		NaN	NaN	NaN	NaN	NaN	+	2.32853	0.0159396	5.71585	5.17995	3.86741		NaN	NaN	NaN	NaN	4.11289	2				1	5.57931e-36	227.57	203.32	227.57	0.053511	803060000	DTKGDSSRLLKALPLKLQQTAFENAYLKAQE	20.1851	20.9703	21.5321	NaN	NaN	NaN	28.2167	26.6034	25.0149	NaN	NaN	NaN
2992	Q13315	Serine-protein kinase ATM	ATM		NaN	NaN	NaN	NaN	NaN	+	1.65459	0.0299753	4.21981	3.34282	3.86741		NaN	NaN	NaN	NaN	4.11289	4				1	4.66055e-42	152.07	141.07	77.19	-1.2739	142180000	ETELHPTLNADDQECKRNLSDIDQSFNKVAE	19.7167	21.6618	19.1364	NaN	NaN	NaN	26.0221	24.1322	23.02	NaN	NaN	NaN
2643	Q13315	Serine-protein kinase ATM	ATM		NaN	NaN	NaN	NaN	NaN	+	1.59454	0.0321582	5.03411	3.25177	3.86741	+	3.61657	0.000276657	5.50236	10.1313	4.11289	2				1	0.000198452	174.24	70.324	174.24	0.23065	824330000	IILANLDATQWKTQRKGINIPADQPITKLKN	20.4073	21.1093	21.5777	NaN	NaN	NaN	28.749	25.1517	24.1294	26.0381	26.7645	26.9654
1410	Q13315	Serine-protein kinase ATM	ATM		NaN	NaN	NaN	NaN	NaN		1.11889	0.0797898	3.00919	2.20491	3.86741	+	1.52495	0.0124398	3.38421	3.00906	4.11289	2				1	1.06083e-90	270.56	180.45	270.56	1.7223	152510000	NCHKTKLKSILEILSKSPDSYQKILLAICEQ	19.2472	21.899	21.4122	NaN	NaN	NaN	22.5149	25.2445	23.7894	23.132	25.5512	24.0651
1572	Q13315	Serine-protein kinase ATM	ATM		NaN	NaN	NaN	NaN	NaN		0.595922	0.312635	1.11447	1.19014	3.86741	+	1.45356	0.0141601	3.79419	2.8913	4.11289	3				1	3.38666e-07	115.82	87.27	115.82	0.36996	133340000	ITIKLLDPFPDHVVFKDLRITQQKIKYSRGP	20.1246	21.4006	20.5898	NaN	NaN	NaN	20.5892	22.7088	23.1188	22.4019	25.7945	24.3425
1109	Q13315	Serine-protein kinase ATM	ATM		NaN	NaN	NaN	NaN	NaN		NaN	NaN	NaN	NaN	3.86741	+	2.69272	0.00215199	4.5593	6.17755	4.11289	2				1	0.00575925	107.59	51.047	107.59	-0.13649	430520000	NRLFQDTKGDSSRLLKALPLKLQQTAFENAY	20.0163	21.1379	20.3644	NaN	NaN	NaN	NaN	NaN	NaN	24.2293	24.8776	26.0896
1994	Q13315	Serine-protein kinase ATM	ATM		NaN	NaN	NaN	NaN	NaN		NaN	NaN	NaN	NaN	3.86741	+	2.13105	0.0038656	3.97754	4.45594	4.11289	3				0.69035	1.35991e-24	185.87	170.62	185.87	1.2134	280390000	EGSQSTTISSLSEKSKEETGISLQDLLLEIY	21.8261	21.233	19.7197	NaN	NaN	NaN	NaN	NaN	NaN	24.1255	25.7936	24.7923
2413	Q13315	Serine-protein kinase ATM	ATM		NaN	NaN	NaN	NaN	NaN		NaN	NaN	NaN	NaN	3.86741	+	2.00635	0.00485787	3.45972	4.0785	4.11289	2				1	4.16143e-62	260.98	197.77	260.98	0.045765	458350000	YQRIENYMKSSEFENKQALLKRAKEEVGLLR	20.3819	20.5156	22.0885	NaN	NaN	NaN	NaN	NaN	NaN	25.2523	24.6062	23.5066
1057	Q13315	Serine-protein kinase ATM	ATM		NaN	NaN	NaN	NaN	NaN	+	1.56954	0.0342106	4.11102	3.15168	3.86741		NaN	NaN	NaN	NaN	4.11289	3				0.999999	1.46593e-05	101.96	93.137	101.96	-0.30885	85837000	LVNCLKTLLEADPYSKWAILNVMGKDFPVNE	18.0604	21.3314	20.0446	NaN	NaN	NaN	23.6961	25.3007	22.7726	NaN	NaN	NaN
942	Q9P241	Probable phospholipid-transporting ATPase VD	ATP10D		0.57468	0.152817	-3.62743	-1.24661	-3.62743		0.221703	0.697018	-0.458803	-0.505683	-0.458803		0.0516256	0.926932	-0.102667	-0.130984	-0.102667	2				1	1.64569e-10	182.25	144.28	182.25	-0.96278	1394000000	AVNIAYACKLLEPDDKLFILNTQSKDACGML	26.2108	27.4791	26.8687	26.6023	25.375	17.6989	27.822	25.834	25.5262	25.7436	27.744	26.7629
678	P98196	Probable phospholipid-transporting ATPase IH	ATP11A		0.389422	0.346468	-1.13883	-0.854395	-2.2213		0.363387	0.513538	1.0788	0.80555	-0.903102		0.442198	0.330409	-1.14123	-0.944671	-2.62562	2			+	0.999957	8.30263e-39	232	204.88	199.11	0.26089	6017200000	DRLQEKAADTIEALQKAGIKVWVLTGDKMET	26.5536	29.1795	27.948	28.6938	25.9064	25.6644	30.9203	28.1872	27.81	26.7515	25.3539	28.152
702	P98196	Probable phospholipid-transporting ATPase IH	ATP11A		0.261	0.546751	0.909452	0.610915	-2.2213		NaN	NaN	NaN	NaN	-0.903102		NaN	NaN	NaN	NaN	-2.62562	3			+	1	2.63009e-10	196.76	183.1	80.967	-0.24544	573390000	TGDKMETAAATCYACKLFRRNTQLLELTTKR	20.9601	24.9123	20.9874	22.3385	23.3741	23.8756	NaN	NaN	NaN	NaN	NaN	NaN
590	P98196	Probable phospholipid-transporting ATPase IH	ATP11A	+	1.06587	0.0288613	-6.43451	-2.19068	-2.2213		0.497008	0.355227	-2.885	-1.09542	-0.903102		0.834908	0.0739776	-4.11002	-1.72442	-2.62562	3			+	1	0.000861713	147.75	75.207	83.862	-0.021297	706770000	CKGADSSIFPRVIEGKVDQIRARVERNAVEG	21.1669	27.4603	28.4437	20.5775	21.2879	15.902	21.4224	24.9924	22.001	21.4945	21.4015	21.8448
555	Q9HD20	Manganese-transporting ATPase 13A1	ATP13A1		NaN	NaN	NaN	NaN	NaN		1.06331	0.096536	2.20361	2.05189	2.22993		NaN	NaN	NaN	NaN	2.89766	3			+	1	0.00252214	57.616	48.086	40.645	0.49971	91974000	SDSLVVRGVAGLRDGKEVTPVSSIPVETHRA	18.8592	20.8161	22.0163	NaN	NaN	NaN	22.5152	22.3852	23.402	NaN	NaN	NaN
950	Q9HD20	Manganese-transporting ATPase 13A1	ATP13A1		NaN	NaN	NaN	NaN	NaN		1.05926	0.0969131	2.25625	2.04939	2.22993		0.854546	0.0734523	2.89766	1.72913	2.89766	3			+	1	5.19986e-18	129.93	116.88	129.93	1.9757	170010000	SQVLRDLEDESTPIVKLGDASIAAPFTSKLS	19.5339	23.2869	22.0113	NaN	NaN	NaN	24.2102	23.8519	23.4594	23.2175	26.3748	24.0121
150	Q9NQ11	Probable cation-transporting ATPase 13A2	ATP13A2	+	1.23743	0.0181565	-5.4601	-2.51364	-5.4601		0.0119415	0.98158	0.0356897	0.0328434	0.0356897		0.964022	0.0584285	-1.93995	-1.86103	-1.93995	3				1	1.36646e-46	231.21	198.4	231.21	-0.2019	291330000	GAVPEGAWKDTAQLHKSEEAVSVGQKRVLRY	25.5646	24.5122	24.7289	23.2604	18.9341	16.2309	26.7724	23.6487	24.4917	22.0804	24.7672	22.1382
128	Q9H7F0	Probable cation-transporting ATPase 13A3	ATP13A3		NaN	NaN	NaN	NaN	NaN		1.16259	0.0709108	3.45527	2.30728	2.709		NaN	NaN	NaN	NaN	1.39045	3				1	1.99692e-09	194.7	175.12	68.809	-0.70104	240120000	CLIENPTEENRHRISKYSQTESQQIRYFTHH	19.7776	24.3194	21.4769	NaN	NaN	NaN	26.1886	25.0126	24.7385	NaN	NaN	NaN
342	Q9H7F0	Probable cation-transporting ATPase 13A3	ATP13A3		NaN	NaN	NaN	NaN	NaN		0.313704	0.553464	1.96272	0.738552	2.709		0.27565	0.551123	1.39045	0.654255	1.39045	3				1	9.1192e-33	150.09	122.82	150.09	-3.1691	1381000000	VPVTKTNLPNPSVDVKGIGDELYNPETHKRH	26.1846	27.7626	20.8408	NaN	NaN	NaN	28.5395	26.1115	25.2194	24.8669	27.4279	27.4703
671	P05023	Sodium/potassium-transporting ATPase subunit alpha-1	ATP1A1		0.647633	0.130734	-1.76374	-1.32547	-3.08541		0.03984	0.939484	-0.334931	-0.113242	0.0541331		0.977525	0.0524751	-2.43138	-1.92113	0.0601161	3		+	+	1	3.05002e-25	180.08	167.4	180.08	0.13318	1549900000	NPRDAKACVVHGSDLKDMTSEQLDDILKYHT	25.1884	26.113	22.332	23.7118	22.4063	22.2241	29.4223	22.0866	21.1197	22.2381	22.4738	21.6274
683	P05023	Sodium/potassium-transporting ATPase subunit alpha-1	ATP1A1		NaN	NaN	NaN	NaN	-3.08541		0.228122	0.665203	1.07022	0.552566	0.0541331		0.274361	0.549386	1.63863	0.656397	0.0601161	4		+	+	1	1.15598e-133	280.39	273.28	61.181	-0.97068	1096000000	SDLKDMTSEQLDDILKYHTEIVFARTSPQQK	19.8673	25.3749	23.2891	NaN	NaN	NaN	25.7066	23.1494	22.8955	20.9469	26.5767	25.9142
468	P05023	Sodium/potassium-transporting ATPase subunit alpha-1	ATP1A1		0.629402	0.12513	-3.76582	-1.34765	-3.08541		0.726369	0.196467	-3.34185	-1.51477	0.0541331	+	1.98758	0.00438791	-5.51896	-4.21731	0.0601161	3		+	+	1	2.36349e-06	159.5	145.06	159.5	-1.0349	990750000	ESALLKCIELCCGSVKEMRERYAKIVEIPFN	26.3628	24.2133	28.3848	24.327	25.5502	17.7861	26.4211	21.5166	20.9976	20.5999	20.883	20.921
444	P05023	Sodium/potassium-transporting ATPase subunit alpha-1	ATP1A1	+	1.43982	0.0111489	-4.7513	-2.90758	-3.08541		0.0527528	0.922794	0.210506	0.142853	0.0541331		0.0268562	0.959017	0.125333	0.0752536	0.0601161	3		+	+	1	3.25065e-204	325.74	287.34	40.025	0.58623	929520000	NRAVFQANQENLPILKRAVAGDASESALLKC	20.2609	24.0398	24.4466	19.1077	18.725	16.6606	23.4541	22.4604	23.4643	22.0885	24.6766	22.3581
526	P05023	Sodium/potassium-transporting ATPase subunit alpha-1	ATP1A1	+	4.3655	0	-7.11453	-15.1378	-3.08541		1.03299	0.100718	-2.4634	-2.01937	0.0541331		0.922576	0.0571664	-3.58467	-1.87166	0.0601161	2		+	+	1	3.04452e-253	334.79	283.84	334.79	2.7502	4488700000	PERILDRCSSILLHGKEQPLDEELKDAFQNA	28.3008	28.8843	28.971	22.1363	21.5939	21.0823	28.4548	25.1194	25.1917	21.959	28.202	25.2411
661	P05023	Sodium/potassium-transporting ATPase subunit alpha-1	ATP1A1		0.673208	0.104896	-4.36045	-1.43421	-3.08541		0.0425491	0.936259	0.235475	0.118554	0.0541331		0.815054	0.0784811	-4.23719	-1.69047	0.0601161	2		+	+	1	2.34279e-13	205.31	172.05	199.96	1.2228	3131400000	ARLNIPVSQVNPRDAKACVVHGSDLKDMTSE	28.1127	29.107	23.8466	24.4615	25.7236	17.7999	29.2088	26.1915	26.3725	19.8941	26.0459	22.4148
45	P05023	Sodium/potassium-transporting ATPase subunit alpha-1	ATP1A1	+	2.43451	0.00175594	-5.92201	-5.52181	-3.08541	+	1.58106	0.0350817	-3.14293	-3.10249	0.0541331		0.985449	0.0504286	-2.67557	-1.94898	0.0601161	3		+	+	1	1.22281e-10	165.7	143.94	104.45	-1.3399	1600400000	RDMDELKKEVSMDDHKLSLDELHRKYGTDLS	26.231	27.593	25.5478	19.4857	20.0974	22.0228	24.5419	22.1651	23.2361	24.0908	25.5519	21.7025
487	P05023	Sodium/potassium-transporting ATPase subunit alpha-1	ATP1A1		0.781761	0.0692107	-5.61224	-1.64547	-3.08541		0.385829	0.464826	-3.10629	-0.890131	0.0541331		0.488062	0.250013	-3.09878	-1.08186	0.0601161	4		+	+	0.999986	6.63461e-15	129.32	107.72	120.24	0.67871	9218700000	ERYAKIVEIPFNSTNKYQLSIHKNPNTSEPQ	24.7521	27.2213	32.9175	25.4375	24.4169	18.1998	28.8225	20.7213	26.0282	26.8443	26.2069	22.5433
476	P05023	Sodium/potassium-transporting ATPase subunit alpha-1	ATP1A1		NaN	NaN	NaN	NaN	-3.08541		NaN	NaN	NaN	NaN	0.0541331	+	1.43356	0.0137293	5.60684	2.92165	0.0601161	2		+	+	1	2.37942e-06	164.9	130.15	157.68	1.3024	716770000	ELCCGSVKEMRERYAKIVEIPFNSTNKYQLS	18.9028	24.9471	20.7889	NaN	NaN	NaN	NaN	NaN	NaN	26.7369	27.8443	26.8782
162;152	P05023;P13637	Sodium/potassium-transporting ATPase subunit alpha-1;Sodium/potassium-transporting ATPase subunit alpha-3	ATP1A1;ATP1A3	+	1.61101	0.00862999	-2.55656	-3.09261	-3.08541		0.547167	0.339764	-1.30493	-1.13005	0.0541331		1.01513	0.0541532	-1.58907	-1.90377	0.0601161	3		+	+	1	9.01843e-27	215.46	199.71	55.755	-0.86449	2980600000	SYYQEAKSSKIMESFKNMVPQQALVIREGEK;SYYQEAKSSKIMESFKNMVPQQALVIRNGEK	26.5204	27.0124	28.7656	24.3907	25.2397	24.9983	27.6398	25.8521	24.8919	25.6684	26.3825	25.4803
727;717	P05023;P13637	Sodium/potassium-transporting ATPase subunit alpha-1;Sodium/potassium-transporting ATPase subunit alpha-3	ATP1A1;ATP1A3		NaN	NaN	NaN	NaN	-3.08541		NaN	NaN	NaN	NaN	0.0541331		0.781178	0.0925371	2.74371	1.59552	0.0601161	3		+	+	1	7.53798e-35	216.3	205.45	81.639	-0.40779	524650000	VAVTGDGVNDSPALKKADIGVAMGIAGSDVS	20.2649	25.1847	20.4678	NaN	NaN	NaN	NaN	NaN	NaN	24.4543	24.5843	25.11
156;146	P05023;P13637	Sodium/potassium-transporting ATPase subunit alpha-1;Sodium/potassium-transporting ATPase subunit alpha-3	ATP1A1;ATP1A3		0.225308	0.592162	-1.54837	-0.555691	-3.08541		0.0437639	0.934511	-0.36631	-0.123911	0.0541331		0.442315	0.325462	-1.26899	-0.95281	0.0601161	2		+	+	1	0.00336259	137.95	117.43	137.95	-0.50895	1501100000	IITGCFSYYQEAKSSKIMESFKNMVPQQALV	26.0852	22.534	24.344	26.285	24.0571	17.976	29.2772	21.0196	21.5675	21.9317	22.9357	24.2888
629;619;626	P05023;P13637;P50993	Sodium/potassium-transporting ATPase subunit alpha-1;Sodium/potassium-transporting ATPase subunit alpha-3;Sodium/potassium-transporting ATPase subunit alpha-2	ATP1A1;ATP1A3;ATP1A2		0.499086	0.218987	1.84208	1.076	-3.08541		1.29365	0.0520045	5.09564	2.61806	0.0541331	+	1.19581	0.0241824	4.81558	2.41638	0.0601161	3		+	+	1	1.03857e-221	316.26	259.31	178.77	-0.19449	3168600000	IMVTGDHPITAKAIAKGVGIISEGNETVEDI	20.8897	22.2753	24.2072	26.9916	23.3503	22.8581	30.3144	26.208	25.3274	25.8654	29.5932	25.1757
377;367;375	P05023;P13637;P50993	Sodium/potassium-transporting ATPase subunit alpha-1;Sodium/potassium-transporting ATPase subunit alpha-3;Sodium/potassium-transporting ATPase subunit alpha-2	ATP1A1;ATP1A3;ATP1A2		NaN	NaN	NaN	NaN	-3.08541		1.22012	0.0620683	4.14175	2.44375	0.0541331		NaN	NaN	NaN	NaN	0.0601161	3		+	+	1	1.46467e-219	307.66	290.4	94.446	-1.0246	286410000	EAVETLGSTSTICSDKTGTLTQNRMTVAHMW	19.3371	22.9044	21.6503	NaN	NaN	NaN	27.8434	24.0964	24.3773	NaN	NaN	NaN
726;716;723	P05023;P13637;P50993	Sodium/potassium-transporting ATPase subunit alpha-1;Sodium/potassium-transporting ATPase subunit alpha-3;Sodium/potassium-transporting ATPase subunit alpha-2	ATP1A1;ATP1A3;ATP1A2		0.463002	0.238352	-3.08161	-1.03536	-3.08541		0.396263	0.48288	-1.03439	-0.859651	0.0541331		0.0503775	0.926753	0.125221	0.131304	0.0601161	2		+	+	0.980519	6.6721e-78	251.68	216.01	251.68	-0.88301	695760000	IVAVTGDGVNDSPALKKADIGIAMGISGSDV;IVAVTGDGVNDSPALKKADIGVAMGIAGSDV	26.5579	26.2868	24.6465	26.4151	24.613	17.2185	22.9766	26.0205	25.3911	24.7677	26.7909	26.3084
612;602;609;627	P05023;P13637;P50993;P54707	Sodium/potassium-transporting ATPase subunit alpha-1;Sodium/potassium-transporting ATPase subunit alpha-3;Sodium/potassium-transporting ATPase subunit alpha-2;Potassium-transporting ATPase alpha chain 2	ATP1A1;ATP1A3;ATP1A2;ATP12A		NaN	NaN	NaN	NaN	-3.08541	+	1.5969	0.0438014	1.47485	2.81715	0.0541331		NaN	NaN	NaN	NaN	0.0601161	3		+	+	1	0.000108019	92.474	80.953	92.474	1.756	32365000	AAVPDAVGKCRSAGIKVIMVTGDHPITAKAI;STVPDAVTKCRSAGIKVIMVTGDHPITAKAI	21.3062	21.4992	20.4375	NaN	NaN	NaN	23.0622	22.1415	22.4638	NaN	NaN	NaN
625;615;622;640	P05023;P13637;P50993;P54707	Sodium/potassium-transporting ATPase subunit alpha-1;Sodium/potassium-transporting ATPase subunit alpha-3;Sodium/potassium-transporting ATPase subunit alpha-2;Potassium-transporting ATPase alpha chain 2	ATP1A1;ATP1A3;ATP1A2;ATP12A		0.337563	0.402578	1.60967	0.777772	-3.08541		0.944323	0.114896	3.67858	1.9136	0.0541331	+	1.2124	0.0229171	4.8591	2.45003	0.0601161	2		+	+	1	1.57344e-58	246.53	215.98	246.53	-0.10471	1716200000	GIKVIMVTGDHPITAKAIAKGVGIISEGNET;GIKVIMVTGDHPITAKAIAKSVGIISANSET	19.5297	24.7759	20.6737	25.0251	23.9918	20.9798	25.6171	25.1103	24.5357	25.4784	28.0289	25.3946
773;784;763;770;788	P05023;P20648;P13637;P50993;P54707	Sodium/potassium-transporting ATPase subunit alpha-1;Potassium-transporting ATPase alpha chain 1;Sodium/potassium-transporting ATPase subunit alpha-3;Sodium/potassium-transporting ATPase subunit alpha-2;Potassium-transporting ATPase alpha chain 2	ATP1A1;ATP4A;ATP1A3;ATP1A2;ATP12A		NaN	NaN	NaN	NaN	-3.08541		NaN	NaN	NaN	NaN	0.0541331	+	2.4539	0.00261616	5.45205	5.53789	0.0601161	3		+	+	0.984371	0.00691666	86.095	21.319	76.774	0.26196	411560000	IVTGVEEGRLIFDNLKKSIAYTLTSNIPEIT;IVTGVEEGRLIFDNLKKTIAYSLTKNIAELC	20.2297	21.1011	21.2094	NaN	NaN	NaN	NaN	NaN	NaN	27.3294	24.6601	26.9069
288	P05026	Sodium/potassium-transporting ATPase subunit beta-1	ATP1B1		NaN	NaN	NaN	NaN	NaN	+	2.72919	0.011	4.39137	6.26464	4.21982		NaN	NaN	NaN	NaN	NaN	3				1	0.000269075	128.01	108.23	53.001	-1.0239	160660000	RIECKAYGENIGYSEKDRFQGRFDVKIEVKS	20.5334	21.8008	20.6799	NaN	NaN	NaN	25.8263	24.4998	25.8621	NaN	NaN	NaN
223	P05026	Sodium/potassium-transporting ATPase subunit beta-1	ATP1B1		NaN	NaN	NaN	NaN	NaN	+	4.03475	0.00490909	3.8832	11.262	4.21982		NaN	NaN	NaN	NaN	NaN	3				1	4.70081e-19	117.36	105.84	117.36	0.92383	66466000	VLPVQCTGKRDEDKDKVGNVEYFGLGNSPGF	20.1969	20.6377	20.644	NaN	NaN	NaN	24.5432	24.5976	23.9873	NaN	NaN	NaN
216	P05026	Sodium/potassium-transporting ATPase subunit beta-1	ATP1B1		NaN	NaN	NaN	NaN	NaN	+	1.91832	0.0231685	4.38488	3.96506	4.21982		NaN	NaN	NaN	NaN	NaN	3				1	6.40973e-14	126.07	111.64	116.98	-2.3322	158690000	VMKYNPNVLPVQCTGKRDEDKDKVGNVEYFG	19.2574	22.1638	20.6022	NaN	NaN	NaN	25.952	25.1805	24.0456	NaN	NaN	NaN
259	P54709	Sodium/potassium-transporting ATPase subunit beta-3	ATP1B3		NaN	NaN	NaN	NaN	NaN	+	2.79842	0.0104846	5.76587	6.73218	5.76587		NaN	NaN	NaN	NaN	NaN	3			+	1	1.49685e-192	326.69	272.15	40.025	1.6617	648600000	KEVTVECKIDGSANLKSQDDRDKFLGRVMFK	19.0862	21.3871	21.2798	NaN	NaN	NaN	26.1794	26.3429	26.5284	NaN	NaN	NaN
128;128	O14983;P16615	Sarcoplasmic/endoplasmic reticulum calcium ATPase 1;Sarcoplasmic/endoplasmic reticulum calcium ATPase 2	ATP2A1;ATP2A2		NaN	NaN	NaN	NaN	-0.213087		NaN	NaN	NaN	NaN	2.19856	+	3.31111	0.000358209	6.70533	8.97963	3.91829	2				1	1.85623e-05	166.52	152.31	166.52	-1.0153	737910000	ENAIEALKEYEPEMGKVYRADRKSVQRIKAR;ENAIEALKEYEPEMGKVYRQDRKSVQRIKAK	20.1998	21.8162	19.781	NaN	NaN	NaN	NaN	NaN	NaN	27.6638	27.1773	27.0718
481;481;481	O14983;P16615;Q93084	Sarcoplasmic/endoplasmic reticulum calcium ATPase 1;Sarcoplasmic/endoplasmic reticulum calcium ATPase 2;Sarcoplasmic/endoplasmic reticulum calcium ATPase 3	ATP2A1;ATP2A2;ATP2A3		NaN	NaN	NaN	NaN	-0.213087		NaN	NaN	NaN	NaN	2.19856	+	2.50152	0.00320236	3.33536	5.33435	3.91829	3				1	0.00148839	110.39	81.989	110.39	0.10543	77960000	ERAGACNTVIKQLMRKEFTLEFSRDRKSMSV;ERANACNSVIKQLMKKEFTLEFSRDRKSMSV;ERANACNSVIRQLMKKEFTLEFSRDRKSMSV	20.2953	21.9189	21.4657	NaN	NaN	NaN	NaN	NaN	NaN	24.2888	24.9628	24.4344
143	P16615	Sarcoplasmic/endoplasmic reticulum calcium ATPase 2	ATP2A2		NaN	NaN	NaN	NaN	-0.213087		NaN	NaN	NaN	NaN	2.19856		0.395391	0.392755	1.00883	0.856364	3.91829	4				1	0.000115191	82.849	79.139	82.849	-0.63397	36544000	KVYRQDRKSVQRIKAKDIVPGDIVEIAVGDK	20.042	22.3721	20.4849	NaN	NaN	NaN	NaN	NaN	NaN	20.4567	23.2098	22.259
158	P16615	Sarcoplasmic/endoplasmic reticulum calcium ATPase 2	ATP2A2		NaN	NaN	NaN	NaN	-0.213087		0.0950388	0.855954	0.490145	0.252223	2.19856		0.862411	0.0735674	2.53645	1.72814	3.91829	3				1	6.47781e-05	93.322	78.552	53.359	1.9268	123430000	KDIVPGDIVEIAVGDKVPADIRLTSIKSTTL	19.9447	24.0147	21.0714	NaN	NaN	NaN	19.4278	23.8581	22.8498	23.517	25.7696	23.719
464	P16615	Sarcoplasmic/endoplasmic reticulum calcium ATPase 2	ATP2A2		NaN	NaN	NaN	NaN	-0.213087		NaN	NaN	NaN	NaN	2.19856	+	1.67958	0.00793838	6.20475	3.48799	3.91829	3				1	0.0268388	79.146	25.466	54.205	0.10057	573330000	VEKMNVFDTELKGLSKIERANACNSVIKQLM	18.4047	24.0488	20.4512	NaN	NaN	NaN	NaN	NaN	NaN	27.5662	27.3952	26.5576
650	P16615	Sarcoplasmic/endoplasmic reticulum calcium ATPase 2	ATP2A2		0.0793494	0.870304	-0.213087	-0.203506	-0.213087	+	1.62297	0.0331177	3.35798	3.20957	2.19856	+	2.11144	0.00376753	4.70786	4.48267	3.91829	3				1	1.16742e-16	200.01	178.78	45.704	0.30662	261280000	CRRIGIFGQDEDVTSKAFTGREFDELNPSAQ	19.9056	20.5524	22.015	22.1443	21.2534	20.4508	24.5149	23.0743	23.6501	24.4967	26.9342	25.2013
436;436	P16615;Q93084	Sarcoplasmic/endoplasmic reticulum calcium ATPase 2;Sarcoplasmic/endoplasmic reticulum calcium ATPase 3	ATP2A2;ATP2A3		NaN	NaN	NaN	NaN	-0.213087		1.2648	0.0616962	2.74755	2.45464	2.19856	+	1.0335	0.0428879	2.92948	2.04697	3.91829	3				1	3.54109e-16	131.56	116.47	120.23	-0.5011	131830000	NDSALDYNEAKGVYEKVGEATETALTCLVEK	19.7852	20.8707	21.606	NaN	NaN	NaN	23.554	24.3825	21.9861	21.7331	26.1838	23.7154
778	P20020	Plasma membrane calcium-transporting ATPase 1	ATP2B1		NaN	NaN	NaN	NaN	NaN		NaN	NaN	NaN	NaN	4.98209		0.486519	0.27301	1.48241	1.03955	1.48241	3		+	+	1	2.92154e-06	109.22	91.735	80.738	0.3586	154290000	RVLARSSPTDKHTLVKGIIDSTVSDQRQVVA	19.6986	23.3264	21.9279	NaN	NaN	NaN	NaN	NaN	NaN	24.375	21.6344	23.3907
62	P20020	Plasma membrane calcium-transporting ATPase 1	ATP2B1		NaN	NaN	NaN	NaN	NaN		1.20774	0.0620898	4.98209	2.44389	4.98209		NaN	NaN	NaN	NaN	1.48241	2		+	+	0.99856	3.55561e-76	232.83	205.74	225.79	-1.5005	873600000	RKIQESYGDVYGICTKLKTSPNEGLSGNPAD	19.691	25.8842	21.7636	NaN	NaN	NaN	28.3876	27.7523	26.1452	NaN	NaN	NaN
533;523	P20020;P23634	Plasma membrane calcium-transporting ATPase 1;Plasma membrane calcium-transporting ATPase 4	ATP2B1;ATP2B4	+	2.74911	0.0010622	-7.3374	-6.7192	-5.57405		0.719098	0.205423	-2.62201	-1.48351	2.6441	+	1.19491	0.0269072	-3.1322	-2.35125	0.538212	3		+	+	1	0.00345914	89.247	55.169	52.555	0.37836	364890000	ISINSAYTSKILPPEKEGGLPRQVGNKTECA;ISVNCAYTSKILPPEKEGGLPRHVGNKTECA	26.2166	24.6722	26.9372	17.7207	20.0601	18.0331	26.2443	22.6248	21.0909	21.1463	24.7093	22.5739
806;794;829;803	P20020;P23634;Q01814;Q16720	Plasma membrane calcium-transporting ATPase 1;Plasma membrane calcium-transporting ATPase 4;Plasma membrane calcium-transporting ATPase 2;Plasma membrane calcium-transporting ATPase 3	ATP2B1;ATP2B4;ATP2B2;ATP2B3		NaN	NaN	NaN	NaN	-5.57405	+	1.72326	0.0285769	3.73352	3.45863	2.6441		NaN	NaN	NaN	NaN	0.538212	3		+	+	0.983589	5.22801e-101	271.01	216.59	203.52	0.16338	318400000	VVAVTGDGTNDGPALKKADVGFAMGIAGTDV	22.7037	21.4147	21.71	NaN	NaN	NaN	27.279	24.1709	25.5791	NaN	NaN	NaN
1156	P23634	Plasma membrane calcium-transporting ATPase 4	ATP2B4		NaN	NaN	NaN	NaN	-5.57405		0.274848	0.599576	1.57669	0.656328	0.306103		0.306439	0.501446	1.47569	0.715654	-0.405982	3		+	+	1	8.62747e-72	251.05	237.03	251.05	-0.32792	1380200000	KVVKAFHSSLHESIQKPYNQKSIHSFMTHPE	20.2966	27.0238	23.8665	NaN	NaN	NaN	26.1157	23.525	25.5355	26.9919	25.5759	23.7868
314	P23634	Plasma membrane calcium-transporting ATPase 4	ATP2B4	+	1.37955	0.0144251	-3.36277	-2.71693	-5.57405		0.357575	0.516979	1.13892	0.798423	0.306103		0.43655	0.333652	1.21479	0.93983	-0.405982	3		+	+	1	8.42476e-41	162.01	152.52	162.01	0.60851	136520000	KKGKKQGVPENRNKAKTQDGVALEIQPLNSQ	20.4964	23.1906	24.3013	19.2384	19.5587	19.1029	25.1092	22.7381	23.5578	24.2103	23.1152	24.3072
337	P23634	Plasma membrane calcium-transporting ATPase 4	ATP2B4		NaN	NaN	NaN	NaN	-5.57405		1.33802	0.0550139	2.50397	2.56703	0.306103		0.858139	0.0736418	2.68774	1.72736	-0.405982	4		+	+	0.821566	2.8441e-41	172.49	162.9	69.071	0.11454	239030000	EIQPLNSQEGIDNEEKDKKAVKVPKKEKSVL	18.8458	22.2734	21.5414	NaN	NaN	NaN	23.7142	24.0364	22.8973	22.0879	23.8608	24.2998
608	P23634	Plasma membrane calcium-transporting ATPase 4	ATP2B4		NaN	NaN	NaN	NaN	-5.57405		NaN	NaN	NaN	NaN	0.306103		0.184018	0.703549	-1.11861	-0.46263	-0.405982	2		+	+	1	0.00642931	118.5	41.816	118.5	0.48334	383160000	ASEIILRKCNRILDRKGEAVPFKNKDRDDMV	26.145	26.7568	19.65	NaN	NaN	NaN	NaN	NaN	NaN	23.4843	22.1662	23.5455
561	P23634	Plasma membrane calcium-transporting ATPase 4	ATP2B4	+	1.11411	0.0254521	-6.02197	-2.27945	-5.57405		0.8411	0.14522	-4.49447	-1.74196	0.306103	+	1.55427	0.0118753	-3.56331	-3.0832	-0.405982	3		+	+	0.999977	0.000962899	120.87	85.716	108.67	-0.5435	1771800000	LKQDYQAVRNEVPEEKLYKVYTFNSVRKSMS	28.2853	28.603	27.4214	23.936	25.2072	17.1006	28.5169	21.263	21.0464	24.7715	26.1357	22.7126
229	P98194	Calcium-transporting ATPase type 2C member 1	ATP2C1		NaN	NaN	NaN	NaN	-4.01659		0.41751	0.43941	2.15653	0.937816	0.0899925		NaN	NaN	NaN	NaN	-1.11964	3		+	+	1	1.01353e-20	151.95	134.67	151.95	0.67095	331090000	SNIAFMGTLVRCGKAKGVVIGTGENSEFGEV	19.3394	26.3974	23.84	NaN	NaN	NaN	26.8197	24.2633	24.9634	NaN	NaN	NaN
8	P98194	Calcium-transporting ATPase type 2C member 1	ATP2C1	+	1.48238	0.00938275	-5.95939	-3.03603	-4.01659		0.63328	0.258402	-2.31781	-1.3249	0.0899925		0.300426	0.52173	1.03678	0.690195	-1.11964	3		+	+	1	1.39218e-07	112.55	103.45	112.55	0.32024	780920000	________MKVARFQKIPNGENETMIPVLTS	22.9481	26.5828	26.3669	19.3814	21.8196	16.8187	20.7031	23.7877	24.4537	26.7628	27.3892	24.8562
496	P98194	Calcium-transporting ATPase type 2C member 1	ATP2C1		0.904267	0.053308	-2.07379	-1.77238	-4.01659		0.392852	0.486537	-1.02397	-0.853118	0.0899925	+	1.1728	0.0284487	-3.27607	-2.31784	-1.11964	3		+	+	1	6.54468e-65	241.74	222.7	48.477	-0.43274	439090000	GAYEQVIKYCTTYQSKGQTLTLTQQQRDVYQ	24.0031	26.4376	27.2093	23.6712	24.6663	23.091	24.9483	25.7234	23.9063	20.8455	23.2714	23.7048
449	P98194	Calcium-transporting ATPase type 2C member 1	ATP2C1		NaN	NaN	NaN	NaN	-4.01659		0.294774	0.577162	1.54521	0.694725	0.0899925		NaN	NaN	NaN	NaN	-1.11964	2		+	+	1	4.37727e-25	232	174.82	208.15	-0.34426	496550000	AMKMGLDGLQQDYIRKAEYPFSSEQKWMAVK	19.0289	24.2466	25.8914	NaN	NaN	NaN	24.8747	23.662	25.2658	NaN	NaN	NaN
201	P06576	ATP synthase subunit beta, mitochondrial	ATP5B		NaN	NaN	NaN	NaN	NaN		0.192211	0.714408	1.02168	0.478019	2.36398		NaN	NaN	NaN	NaN	NaN	2			+	0.999999	0.00119955	111.65	82.696	92.611	1.8597	478450000	GIKVVDLLAPYAKGGKIGLFGGAGVGKTVLI	23.4964	25.4023	22.1273	NaN	NaN	NaN	27.4056	21.2826	25.4029	NaN	NaN	NaN
133	P06576	ATP synthase subunit beta, mitochondrial	ATP5B		NaN	NaN	NaN	NaN	NaN		1.16291	0.0696725	3.70628	2.31836	2.36398		NaN	NaN	NaN	NaN	NaN	3			+	1	0.00012333	91.414	75.108	58.997	1.3768	341350000	GLVRGQKVLDSGAPIKIPVGPETLGRIMNVI	20.2872	25.0899	21.3789	NaN	NaN	NaN	26.6613	25.4358	25.7778	NaN	NaN	NaN
233	P24539	ATP synthase F(0) complex subunit B1, mitochondrial	ATP5F1		NaN	NaN	NaN	NaN	-2.11756	+	1.36556	0.0471419	4.20914	2.73356	3.57091		NaN	NaN	NaN	NaN	1.18282	3				0.999994	2.48397e-101	268.21	226.8	268.21	-1.1393	853810000	WVEKHVVQSISTQQEKETIAKCIADLKLLAK	23.2023	23.5104	21.4118	NaN	NaN	NaN	29.2431	24.8174	26.6914	NaN	NaN	NaN
154	P24539	ATP synthase F(0) complex subunit B1, mitochondrial	ATP5F1		NaN	NaN	NaN	NaN	-2.11756		1.10745	0.0783548	3.80611	2.21784	3.57091		NaN	NaN	NaN	NaN	1.18282	3				1	1.66242e-125	268.09	248.71	268.09	-0.22358	178970000	KQASIQHIQNAIDTEKSQQALVQKRHYLFDV	19.162	22.8119	20.6405	NaN	NaN	NaN	26.8777	22.6639	24.4911	NaN	NaN	NaN
131	P24539	ATP synthase F(0) complex subunit B1, mitochondrial	ATP5F1	+	2.56464	0.00254928	-2.11756	-5.03389	-2.11756		0.772604	0.180047	2.69748	1.57902	3.57091		0.416834	0.359046	1.18282	0.904243	1.18282	2				1	0.000205682	122.55	86.166	122.55	-0.72874	222500000	YGPFVADFADKLNEQKLAQLEEAKQASIQHI	21.6756	21.6197	22.0158	20.2398	19.2954	19.4232	26.868	25.11	21.4256	20.5608	24.3487	23.95
460	Q15904	V-type proton ATPase subunit S1	ATP6AP1		NaN	NaN	NaN	NaN	NaN	+	1.62949	0.0338276	2.86015	3.1703	2.86015		NaN	NaN	NaN	NaN	NaN	2			+	1	3.80376e-07	128.17	110.8	82.171	-1.0467	482440000	HMILSLKTMDRFDDHKGPTISLTQIV_____	20.9529	20.9035	20.1861	NaN	NaN	NaN	25.0429	22.5565	23.0235	NaN	NaN	NaN
238	O75787	Renin receptor	ATP6AP2		NaN	NaN	NaN	NaN	NaN	+	3.38228	0.0128293	4.44355	8.69789	4.41003		NaN	NaN	NaN	NaN	NaN	2				1	6.02435e-05	155.48	121.56	155.48	0.19791	217100000	GKRYGEDSEQFRDASKILVDALQKFADDMYS	20.6169	21.7512	21.0278	NaN	NaN	NaN	25.9787	25.6079	25.14	NaN	NaN	NaN
224	O75787	Renin receptor	ATP6AP2		NaN	NaN	NaN	NaN	NaN		0.962167	0.112187	3.20517	1.93095	4.41003		NaN	NaN	NaN	NaN	NaN	4				1	3.2778e-54	235.4	218.48	137.45	-0.52429	184730000	PDLYSLELAGLDEIGKRYGEDSEQFRDASKI	19.7288	24.7803	20.6708	NaN	NaN	NaN	25.2145	24.9462	24.6347	NaN	NaN	NaN
205	O75787	Renin receptor	ATP6AP2		NaN	NaN	NaN	NaN	NaN	+	1.38747	0.0447096	4.36531	2.78443	4.41003		NaN	NaN	NaN	NaN	NaN	4				1	6.68796e-25	141.1	126.52	141.1	-1.0878	177390000	LHDISSLLSRHKHLAKDHSPDLYSLELAGLD	19.4878	21.1662	19.8469	NaN	NaN	NaN	26.8994	24.565	22.1325	NaN	NaN	NaN
284	O75787	Renin receptor	ATP6AP2		NaN	NaN	NaN	NaN	NaN	+	1.9932	0.0203667	5.62609	4.23808	4.41003		NaN	NaN	NaN	NaN	NaN	2				0.999995	0.0168847	116.37	39.089	105.04	-0.633	232000000	FDTSLIRKTRTILEAKQAKNPASPYNLAYKY	18.0883	20.3924	21.9236	NaN	NaN	NaN	26.7023	25.6486	24.9318	NaN	NaN	NaN
172	Q9Y487	V-type proton ATPase 116 kDa subunit a isoform 2	ATP6V0A2		NaN	NaN	NaN	NaN	NaN		0.0105783	0.98263	-0.0536168	-0.0302788	-0.0536168		0.102814	0.842882	0.469853	0.269441	0.469853	2		+		1	2.10669e-31	222.25	170	222.25	-0.55264	210770000	SDSLLDYSCMQRLGAKLGFVSGLINQGKVEA	23.5247	26.0399	20.8219	NaN	NaN	NaN	24.7811	23.3684	22.1438	22.8146	24.9233	23.9905
214	Q9HBG4	V-type proton ATPase 116 kDa subunit a isoform 4	ATP6V0A4	+	1.51801	0.0100481	-3.54862	-3.00724	-3.54862		0.123822	0.824598	0.324008	0.306572	0.324008		0.0108052	0.985323	-0.0192998	-0.0280143	-0.0192998	3				0.999992	1.43656e-17	186.98	181.98	155.92	-0.35291	467350000	LKFSEMDAPLEDPVTKEEIQKNIFIIFYQGE	24.4829	24.4394	24.8005	19.7447	23.1594	20.1728	26.7754	23.7044	24.215	24.1046	25.7018	23.8584
265	P61421	V-type proton ATPase subunit d 1	ATP6V0D1		NaN	NaN	NaN	NaN	-5.57509	+	1.57365	0.0338801	4.08534	3.15895	2.18994	+	1.52011	0.011949	4.57393	3.06996	3.01667	2			+	1	4.3204e-15	192.86	183.81	192.86	-0.79228	532300000	EGLAQLARADDYEQVKNVADYYPEYKLLFEG	19.8599	21.3027	23.3397	NaN	NaN	NaN	26.3243	24.3314	26.2697	24.8552	27.8812	25.3206
275	P61421	V-type proton ATPase subunit d 1	ATP6V0D1		NaN	NaN	NaN	NaN	-5.57509	+	1.52222	0.0356994	4.78598	3.08364	2.18994		NaN	NaN	NaN	NaN	3.01667	3			+	1	2.70314e-17	128.38	121.35	128.38	-0.43075	305090000	DYEQVKNVADYYPEYKLLFEGAGSNPGDKTL	17.3579	20.7931	21.8945	NaN	NaN	NaN	25.3466	25.2376	23.8191	NaN	NaN	NaN
343	P61421	V-type proton ATPase subunit d 1	ATP6V0D1	+	2.06379	0.00319492	-5.57509	-4.42139	-5.57509	+	1.52424	0.0365844	-3.9202	-3.04461	2.18994		0.324033	0.473225	-1.54084	-0.750637	3.01667	2			+	1	0.00626986	122.13	109.9	104.06	0.76946	187790000	NIVWIAECIAQRHRAKIDNYIPIF_______	22.7677	26.5662	23.9754	19.0852	19.2386	18.2603	21.1745	20.5609	19.8134	20.5447	25.9493	22.1928
300	P61421	V-type proton ATPase subunit d 1	ATP6V0D1		NaN	NaN	NaN	NaN	-5.57509	+	3.17689	0.010439	4.2474	7.81186	2.18994	+	1.77752	0.00680597	4.75114	3.65452	3.01667	3			+	0.992044	0.000962899	109.42	87.955	101.66	1.1494	256830000	PGDKTLEDRFFEHEVKLNKLAFLNQFHFGVF	19.7252	21.0451	20.6055	NaN	NaN	NaN	25.4919	23.9862	24.8205	25.0115	26.7802	23.657
288	P61421	V-type proton ATPase subunit d 1	ATP6V0D1		NaN	NaN	NaN	NaN	-5.57509		0.773944	0.191467	1.75118	1.53279	2.18994	+	1.28167	0.019743	4.28243	2.56907	3.01667	3			+	1	3.32429e-159	303	236.41	87.85	2.3984	712530000	EYKLLFEGAGSNPGDKTLEDRFFEHEVKLNK	23.3498	24.9812	21.1905	NaN	NaN	NaN	23.9456	26.4489	25.6616	26.3159	27.9154	26.8561
467	P38606	V-type proton ATPase catalytic subunit A	ATP6V1A		NaN	NaN	NaN	NaN	NaN		0.995475	0.107521	2.73139	1.96953	2.32975	+	1.59649	0.0101713	4.11323	3.20962	4.16216	3			+	1	5.23429e-15	134.44	121.02	134.44	-1.2426	155970000	ISYSKYMRALDEYYDKHFTEFVPLRTKAKEI	18.4028	22.0714	21.3083	NaN	NaN	NaN	23.7894	22.0583	24.0511	23.9285	25.0867	25.185
8	P38606	V-type proton ATPase catalytic subunit A	ATP6V1A		NaN	NaN	NaN	NaN	NaN		0.663756	0.245193	1.92812	1.36119	2.32975	+	1.69347	0.0084029	4.21108	3.42851	4.16216	3			+	1	0.00341509	97.277	38.681	96.665	-0.14718	212800000	________MDFSKLPKILDEDKESTFGYVHG	19.8571	22.8029	20.7291	NaN	NaN	NaN	25.258	22.6591	21.6926	25.4136	24.7579	25.4146
188;182	P21281;P15313	V-type proton ATPase subunit B, brain isoform;V-type proton ATPase subunit B, kidney isoform	ATP6V1B2;ATP6V1B1		NaN	NaN	NaN	NaN	NaN	+	3.02376	0.0106667	3.15402	6.83999	3.15402		NaN	NaN	NaN	NaN	NaN	4				1	8.99728e-12	116.48	109.2	46.46	0.53812	45853000	GISAIDGMNSIARGQKIPIFSAAGLPHNEIA	19.8517	20.4079	21.0232	NaN	NaN	NaN	23.8265	23.513	23.4054	NaN	NaN	NaN
147	P21283	V-type proton ATPase subunit C 1	ATP6V1C1		NaN	NaN	NaN	NaN	NaN	+	3.38793	0.0127129	3.22265	8.11772	3.22265		NaN	NaN	NaN	NaN	2.99269	3				1	4.76086e-09	123.42	99.585	74.141	0.19524	103620000	IDNDLKSRASAYNNLKGNLQNLERKNAGSLL	20.7162	20.6718	20.9913	NaN	NaN	NaN	23.7809	24.5728	23.6936	NaN	NaN	NaN
245	P21283	V-type proton ATPase subunit C 1	ATP6V1C1		NaN	NaN	NaN	NaN	NaN		NaN	NaN	NaN	NaN	3.22265		0.970212	0.0509935	2.99269	1.93703	2.99269	3				1	0.0235861	82.671	45.651	56.011	-0.61198	93394000	FRKAVDDFRHKARENKFIVRDFQYNEEEMKA	19.2991	23.7006	20.8707	NaN	NaN	NaN	NaN	NaN	NaN	25.2224	23.0214	24.6047
10	P36543	V-type proton ATPase subunit E 1	ATP6V1E1	+	2.23543	0.00247087	-4.75719	-4.82366	-4.75719		0.16522	0.776939	-0.281367	-0.37949	-0.281367		0.978349	0.0892159	0.714763	1.61572	0.714763	2				0.999997	1.38622e-22	221.68	178.24	221.68	0.66518	990420000	______MALSDADVQKQIKHMMAFIEQEANE	26.4951	26.629	26.0174	23.3543	20.6837	20.8319	27.3026	25.2859	25.7089	26.7887	27.6703	26.8269
16;16	O75348;O95670	V-type proton ATPase subunit G 1;V-type proton ATPase subunit G 2	ATP6V1G1;ATP6V1G2	+	1.18492	0.0241381	-2.7826	-2.31112	-2.7826		0.779391	0.193426	-1.54761	-1.52404	-1.54761		0.165307	0.750625	-0.454177	-0.400188	-0.454177	2				1	3.36071e-67	252.42	215.24	133.71	0.83257	125710000	MASQSQGIQQLLQAEKRAAEKVSEARKRKNR	20.978	23.3028	23.9452	21.1221	19.8315	18.9247	20.9382	21.1552	21.4898	23.2737	22.0121	21.5777
22	Q9UI12	V-type proton ATPase subunit H	ATP6V1H		NaN	NaN	NaN	NaN	-6.22982		1.16363	0.0744384	2.59212	2.25896	0.295824	+	2.13622	0.00365173	5.98846	4.64451	3.06932	3				1	8.80493e-21	164.81	132.19	56.529	-0.33786	393410000	RGAVDAAVPTNIIAAKAAEVRANKVNWQSYL	19.7555	21.2708	20.8153	NaN	NaN	NaN	25.1092	23.1922	23.3711	26.3549	27.6841	23.7135
396	Q9UI12	V-type proton ATPase subunit H	ATP6V1H	+	1.09676	0.0266834	-6.22982	-2.24836	-6.22982		0.230441	0.65399	-2.00048	-0.571025	0.295824		0.0151362	0.9761	0.150167	0.0443402	3.06932	4				1	5.49516e-134	261.94	222.65	152.14	1.9245	2624000000	VRLNEKNYELLKILTKLLEVSDDPQVLAVAA	21.0866	30.0351	27.0524	20.6882	19.1073	19.6891	22.5446	28.3169	21.3111	22.3662	27.3702	28.8882
246	Q04656	Copper-transporting ATPase 1	ATP7A		NaN	NaN	NaN	NaN	NaN		NaN	NaN	NaN	NaN	NaN	+	3.16368	0.00100579	4.39091	7.80838	4.39091	2		+		1	0.000916783	97.214	55.213	94.297	0.2933	116350000	AMGFPAFVKKQPKYLKLGAIDVERLKNTPVK	20.3443	21.2338	20.1938	NaN	NaN	NaN	NaN	NaN	NaN	24.4417	25.5782	24.9247
1101	Q9Y2Q0	Phospholipid-transporting ATPase IA	ATP8A1		NaN	NaN	NaN	NaN	NaN		NaN	NaN	NaN	NaN	NaN		0.12431	0.808005	0.57892	0.320979	0.57892	3		+		1	3.50053e-07	115.78	91.794	75.548	1.2442	149270000	ELEAKSQDPGAVVLGKSLTERAQLLKNVFKK	20.2275	25.452	24.4752	NaN	NaN	NaN	NaN	NaN	NaN	23.3456	25.1124	23.4335
213	P98198	Phospholipid-transporting ATPase ID	ATP8B2	+	3.82794	0	-7.03263	-11.7154	-7.03263	+	2.52644	0.0154959	-3.47988	-5.44078	-3.47988	+	2.43622	0.00333843	-3.70081	-5.23398	-3.70081	2				1	1.83334e-09	135.6	117.33	135.6	0.045717	178530000	AIPVTSELGDISKLAKFDGEVICEPPNNKLD	26.1559	25.2524	25.2785	19.1475	17.7734	18.6679	22.7484	22.275	21.2237	20.8409	22.1266	22.6168
447	O75110	Probable phospholipid-transporting ATPase IIA	ATP9A	+	3.00007	0.000334495	-7.6072	-7.7351	-7.6072		0.685403	0.228385	-2.22743	-1.41129	-2.22743	+	2.42678	0.00334343	-3.72846	-5.21289	-3.72846	2				1	0.00362035	183.9	102.78	106.14	-0.66213	451120000	QSQDPPAQKGPTLTTKVRRTMSSRVHEAVKA	25.2474	27.242	26.1575	19.6177	18.8656	17.342	25.7288	24.9308	21.305	22.0949	22.5317	22.8349
1703	Q13535	Serine/threonine-protein kinase ATR	ATR		NaN	NaN	NaN	NaN	NaN		NaN	NaN	NaN	NaN	4.40956		0.914711	0.0616623	2.74843	1.82863	4.2183	4				1	4.29211e-21	136.2	123.49	136.2	-0.18599	89831000	GVAGVSAIRKAEPSLKEQILEHESLGLLRDA	19.3072	20.293	20.8664	NaN	NaN	NaN	NaN	NaN	NaN	20.289	24.6046	23.8183
2587	Q13535	Serine/threonine-protein kinase ATR	ATR		NaN	NaN	NaN	NaN	NaN	+	2.03059	0.0209041	5.68671	4.33979	4.40956		NaN	NaN	NaN	NaN	4.2183	3				0.99885	1.10662e-52	245.92	209.24	137.73	0.041332	870260000	HSKAPLNETGEVVNEKAKTHVLDIEQRLQGV	19.3251	22.0418	22.8116	NaN	NaN	NaN	27.9824	25.9733	27.2829	NaN	NaN	NaN
818	Q13535	Serine/threonine-protein kinase ATR	ATR		NaN	NaN	NaN	NaN	NaN		NaN	NaN	NaN	NaN	4.40956	+	1.27044	0.0223077	2.93556	2.47928	4.2183	3				1	7.57128e-13	150.59	132.45	62.203	0.1427	71933000	KAVLGTLLNLMEDPDKDVRVAFSGNIKHILE	19.4351	21.0671	21.5513	NaN	NaN	NaN	NaN	NaN	NaN	21.8802	24.3301	24.65
2574	Q13535	Serine/threonine-protein kinase ATR	ATR		NaN	NaN	NaN	NaN	NaN		1.0324	0.0967064	3.06327	2.05125	4.40956	+	2.62944	0.00207321	5.29341	6.0834	4.2183	3				1	3.54212e-14	190.46	159.98	190.46	-1.5086	409620000	HDPLVEWSKPVKGHSKAPLNETGEVVNEKAK	19.9762	22.0591	19.8523	NaN	NaN	NaN	26.6422	24.1216	22.523	24.9822	25.7175	24.8587
297	Q13535	Serine/threonine-protein kinase ATR	ATR		NaN	NaN	NaN	NaN	NaN	+	2.05101	0.0208032	4.76232	4.32915	4.40956	+	1.68402	0.00818643	4.91069	3.44717	4.2183	3				0.998182	0.000549841	121.73	86.222	107.06	0.09379	422270000	EMDTDQLKLYEEPLSKLIKTLFPFEAEAYRN	19.4479	21.6301	21.1162	NaN	NaN	NaN	26.7806	26.0551	24.0592	24.0823	26.3497	26.0806
459	Q13535	Serine/threonine-protein kinase ATR	ATR		NaN	NaN	NaN	NaN	NaN		NaN	NaN	NaN	NaN	4.40956	+	2.4661	0.00299397	4.1114	5.39598	4.2183	3				1	1.59176e-08	137.46	125.17	137.46	-0.63924	171150000	APKQTEEIKHVDMNQKSILWSALKQKAESLQ	19.6142	20.1758	20.5177	NaN	NaN	NaN	NaN	NaN	NaN	24.9084	23.0038	24.7297
1308	Q13535	Serine/threonine-protein kinase ATR	ATR		NaN	NaN	NaN	NaN	NaN	+	1.37317	0.0489655	3.2312	2.69563	4.40956	+	4.14446	0	5.51812	12.9434	4.2183	4				0.999967	0.00022367	175.15	153.3	69.815	0.42477	271510000	QHENVDVRIHALTSLKETLYKNQEKLIKYAT	19.8282	21.2859	19.9856	NaN	NaN	NaN	22.3382	25.2047	24.1929	25.2246	25.7748	25.7119
851	Q13535	Serine/threonine-protein kinase ATR	ATR		NaN	NaN	NaN	NaN	NaN		NaN	NaN	NaN	NaN	4.40956	+	1.90338	0.00583386	4.0105	3.89624	4.2183	4				1	0.000832652	89.26	67.214	45.28	0.85015	138700000	DSEDGFIKELFVLRMKEAYTHAQISRNNELK	18.8082	21.0774	20.9004	NaN	NaN	NaN	NaN	NaN	NaN	25.4137	23.5561	23.8478
2121	Q13535	Serine/threonine-protein kinase ATR	ATR		NaN	NaN	NaN	NaN	NaN	+	1.91353	0.0227977	4.92782	3.99308	4.40956		NaN	NaN	NaN	NaN	4.2183	2				0.999967	0.00456473	197.17	57.623	197.17	0.43163	224580000	KAGRSDRVQMRNDLGKINKVITEHTNYLAPY	18.4219	20.755	21.0682	NaN	NaN	NaN	25.2221	26.22	23.5865	NaN	NaN	NaN
2420	Q13535	Serine/threonine-protein kinase ATR	ATR		NaN	NaN	NaN	NaN	NaN	+	1.84289	0.0241612	4.92902	3.82054	4.40956		NaN	NaN	NaN	NaN	4.2183	3				0.996817	0.00833678	134.77	65.919	74.376	0.089752	670420000	ELRQCMLPKSAALSEKLKVFREFLLPRHPPI	20.0356	22.7561	21.2312	NaN	NaN	NaN	28.0168	25.7152	25.078	NaN	NaN	NaN
1467	Q13535	Serine/threonine-protein kinase ATR	ATR		NaN	NaN	NaN	NaN	NaN	+	2.26293	0.0174008	4.2666	4.84313	4.40956		NaN	NaN	NaN	NaN	4.2183	2				1	1.35456e-05	184.44	143.56	184.44	0.16944	418330000	EILEPHLNTRYKSSQKSTDWSGVKKPIYLSK	20.1577	21.8882	21.1146	NaN	NaN	NaN	26.08	25.7434	24.1369	NaN	NaN	NaN
1418	O75882	Attractin	ATRN	+	2.043	0.0031983	-6.66653	-4.42273	-6.66653		0.189002	0.730058	-0.548229	-0.45325	-0.548229	+	1.29502	0.0218207	-2.56955	-2.49469	-2.56955	2				1	0.000129811	179.51	149.7	89.698	-0.72514	398280000	MPIVYKEKSGAVRNRKQQPPAQPGTCI____	26.953	25.855	24.3212	21.3408	18.3795	17.4094	26.7651	24.4912	24.2283	22.1378	23.3354	23.9474
1982	P46100	Transcriptional regulator ATRX	ATRX		NaN	NaN	NaN	NaN	NaN	+	1.92625	0.0242144	2.98138	3.82093	3.92744		NaN	NaN	NaN	NaN	NaN	3				0.999926	7.06156e-33	148.36	140.2	148.36	0.38041	44897000	EGNVDETGNNPSVSLKLEESKATSSSNPSSP	20.9909	19.6958	21.0437	NaN	NaN	NaN	24.4397	22.6455	23.5894	NaN	NaN	NaN
1987	P46100	Transcriptional regulator ATRX	ATRX		NaN	NaN	NaN	NaN	NaN	+	2.11165	0.0202428	4.8735	4.4978	3.92744		NaN	NaN	NaN	NaN	NaN	3				1	1.07821e-12	124.35	114.59	124.35	-0.034075	160190000	ETGNNPSVSLKLEESKATSSSNPSSPAPDWY	19.1082	21.4313	20.2778	NaN	NaN	NaN	26.5643	24.2272	24.6463	NaN	NaN	NaN
262	Q9UBB4	Ataxin-10	ATXN10	+	1.84311	0.00401781	-7.52677	-3.92611	-7.52677		0.849214	0.146059	-3.51902	-1.73799	-1.09151		0.0695841	0.894446	-0.271738	-0.185439	4.58821	3			+	1	8.80779e-101	273.15	235.13	53.777	-0.99708	2060900000	LDLMIAKITSDEPLTKDDIPVFLRHAELIAS	25.9508	29.7986	27.1623	21.3623	21.6891	17.2801	26.7768	21.3951	24.1828	25.9467	28.5359	27.6139
452	Q9UBB4	Ataxin-10	ATXN10		NaN	NaN	NaN	NaN	-7.52677		0.298961	0.575605	1.33601	0.697855	-1.09151		0.840856	0.0718902	4.5062	1.74169	4.58821	2			+	1	0.00200604	138.4	74.131	138.4	0.20563	1958700000	AKMEEQGLADASLLKKVGFEVEKKGEKLILK	18.8786	24.4486	21.5062	NaN	NaN	NaN	22.1783	23.143	23.1269	28.7261	27.7736	22.2455
451	Q9UBB4	Ataxin-10	ATXN10		NaN	NaN	NaN	NaN	-7.52677		NaN	NaN	NaN	NaN	-1.09151	+	2.14239	0.00355166	6.65731	4.69846	4.58821	3			+	0.952513	2.23215e-13	203.83	144.58	81.879	-0.4317	1079700000	IAKMEEQGLADASLLKKVGFEVEKKGEKLIL	18.4306	22.5067	20.0312	NaN	NaN	NaN	NaN	NaN	NaN	26.0284	26.9027	28.0092
237	Q9UBB4	Ataxin-10	ATXN10		NaN	NaN	NaN	NaN	-7.52677		NaN	NaN	NaN	NaN	-1.09151	+	3.19344	0.000449367	7.46107	8.55843	4.58821	3			+	1	2.27438e-06	105.38	95.096	45.094	-0.15683	429030000	DLFLKSPELVQAMFPKLNNQERVTLLDLMIA	18.2514	20.814	19.4084	NaN	NaN	NaN	NaN	NaN	NaN	26.5357	27.0612	27.2601
455	Q99700	Ataxin-2	ATXN2		NaN	NaN	NaN	NaN	NaN		NaN	NaN	NaN	NaN	NaN	+	2.15389	0.00384276	3.61484	4.46412	3.4608	3				1	1.16089e-09	115.38	105.98	55.866	0.91628	136230000	RANQLAEEIESSAQYKARVALENDDRSEEEK	20.7097	22.7035	21.6196	NaN	NaN	NaN	NaN	NaN	NaN	24.6741	26.0793	25.1239
821	Q99700	Ataxin-2	ATXN2		NaN	NaN	NaN	NaN	NaN		NaN	NaN	NaN	NaN	NaN	+	2.00138	0.00498027	3.30677	4.04466	3.4608	3				1	9.44302e-13	166.9	144.75	114.59	0.32962	63725000	LQPSSTSESMDQLLNKNREGEKSRDLIKDKI	19.8185	21.3911	21.4174	NaN	NaN	NaN	NaN	NaN	NaN	23.334	25.0146	24.1988
267	Q8WWM7	Ataxin-2-like protein	ATXN2L		NaN	NaN	NaN	NaN	NaN		NaN	NaN	NaN	NaN	NaN	+	2.46637	0.0029123	4.42095	5.44685	4.02743	3				1	1.00713e-28	143.05	137.26	143.05	-0.59593	208600000	DPNEMFKFNEENYGVKTTYDSSLSSYTVPLE	19.6794	21.8613	21.1347	NaN	NaN	NaN	NaN	NaN	NaN	24.7501	25.3761	25.812
205	Q8WWM7	Ataxin-2-like protein	ATXN2L		NaN	NaN	NaN	NaN	NaN		NaN	NaN	NaN	NaN	NaN	+	1.1284	0.0311737	3.63391	2.25079	4.02743	3				0.979218	0.000477949	110.08	98.494	110.08	-0.0044449	123010000	VMLVHFRNVDFNYATKDKFTDSAIAMNSKVN	18.9163	20.613	23.4809	NaN	NaN	NaN	NaN	NaN	NaN	26.0069	23.5637	24.3412
291	P54252	Ataxin-3	ATXN3	+	2.51143	0.0015536	-6.98694	-5.85391	-6.68333		0.312903	0.563355	-1.23385	-0.721	-0.786363		0.165406	0.733256	-1.09648	-0.422185	3.18734	2			+	1	0.000153032	194.29	161.3	194.29	1.753	751440000	LTSEELRKRREAYFEKQQQKQQQQQQQQQQG	22.9925	26.2026	25.4761	18.0115	18.7128	16.9861	21.3188	25.751	23.8998	20.5853	22.543	28.2535
200	P54252	Ataxin-3	ATXN3	+	2.29546	0.00249451	-6.37972	-5.1293	-6.68333		0.0896802	0.866585	-0.338872	-0.234594	-0.786363	+	2.17466	0.0037045	4.5721	4.63833	3.18734	3			+	1	5.62353e-130	298.58	240.98	102.38	1.3602	28878000000	QMHRPKLIGEELAQLKEQRVHKTDLERVLEA	24.5886	26.7594	26.1902	19.7676	17.7065	20.925	27.7771	23.8321	24.9124	30.2207	31.5452	29.4887
190	P54252	Ataxin-3	ATXN3		NaN	NaN	NaN	NaN	-6.68333		NaN	NaN	NaN	NaN	-0.786363	+	1.33601	0.0165171	6.08639	2.72768	3.18734	3			+	1	6.77867e-22	223.96	176.36	102.38	1.3602	5519300000	DQLLQMIRVQQMHRPKLIGEELAQLKEQRVH	19.7815	26.1292	21.0504	NaN	NaN	NaN	NaN	NaN	NaN	27.1946	27.898	30.1277
377	Q9Y679	Ancient ubiquitous protein 1	AUP1	+	1.37527	0.0126188	-5.88049	-2.80531	-5.72902		0.20544	0.704648	-0.672433	-0.492723	1.18356		0.385403	0.464305	0.454682	0.762078	3.80236	3				1	2.27652e-42	200.23	192.41	57.578	0.53365	2408300000	SSGPVTPQPTALTFAKSSWARQESLQERKQA	26.8207	28.302	27.7894	23.7614	23.6486	17.8607	29.3404	25.7536	25.8008	27.9242	28.567	27.785
359	Q9Y679	Ancient ubiquitous protein 1	AUP1	+	0.970281	0.0383155	-5.57755	-1.99705	-5.72902		0.0780795	0.885171	0.289319	0.205868	1.18356	+	2.53855	0.00349762	1.84107	4.80272	3.80236	3				1	8.02055e-71	190.23	184.39	190.23	0.61061	8553800000	DITKGTQSLPTASASKFPSSGPVTPQPTALT	28.5014	28.6063	27.9665	25.6117	25.3178	17.412	31.2118	27.1159	27.6144	30.2294	29.8341	30.5339
390	Q9Y679	Ancient ubiquitous protein 1	AUP1		NaN	NaN	NaN	NaN	-5.72902		NaN	NaN	NaN	NaN	1.18356	+	1.89909	0.00545911	4.89748	3.95547	3.80236	3				1	0.00155336	134.26	105.86	51.872	0.72998	424150000	FAKSSWARQESLQERKQALYEYARRRFTERR	20.6463	24.1169	21.0376	NaN	NaN	NaN	NaN	NaN	NaN	27.3699	26.3268	26.7966
264	Q9Y679	Ancient ubiquitous protein 1	AUP1		NaN	NaN	NaN	NaN	-5.72902		1.13408	0.0733321	3.93378	2.27218	1.18356	+	2.35707	0.0028959	8.0162	5.40866	3.80236	2				0.999996	0.00271451	122.26	82.256	122.26	-0.29049	14982000000	AKELGQTGTRLTPADKAEHMKRQRHPRLRPQ	25.6421	21.8077	21.1239	NaN	NaN	NaN	28.0275	25.3483	26.8198	31.1835	30.8029	30.8153
258	O14965	Aurora kinase A	AURKA		NaN	NaN	NaN	NaN	NaN		1.10823	0.0881922	2.1036	2.11928	2.76357		NaN	NaN	NaN	NaN	3.95568	3		+		1	0.000295939	89.311	69.734	87.138	0.5433	89561000	ALSYCHSKRVIHRDIKPENLLLGSAGELKIA	20.3976	21.5171	21.1862	NaN	NaN	NaN	24.3046	21.535	23.5721	NaN	NaN	NaN
143	O14965	Aurora kinase A	AURKA		NaN	NaN	NaN	NaN	NaN	+	2.32811	0.0158288	4.8042	5.09116	2.76357	+	1.78412	0.00719161	3.7482	3.59568	3.95568	3		+		1	0.00321361	104.44	76.263	87.806	-1.2952	347800000	WALEDFEIGRPLGKGKFGNVYLAREKQSKFI	19.8342	21.7282	21.1956	NaN	NaN	NaN	25.9108	25.7148	25.6842	22.8587	25.21	25.7948
99	O14965	Aurora kinase A	AURKA		NaN	NaN	NaN	NaN	NaN		0.993348	0.127079	1.38291	1.83688	2.76357	+	3.25455	0.000993464	4.16316	8.0798	3.95568	3		+		1	0.00012098	91.276	78.088	89.663	0.59658	169300000	VPHPVSRPLNNTQKSKQPLPSAPENNPEEEL	21.5569	21.206	21.9523	NaN	NaN	NaN	24.449	23.289	22.3273	25.1298	25.3319	25.5418
4	Q96GD4	Aurora kinase B	AURKB		NaN	NaN	NaN	NaN	NaN	+	2.22652	0.0199764	3.21382	4.5772	4.83792		NaN	NaN	NaN	NaN	3.37097	2				1	2.01865e-05	180.07	152.58	158.79	-0.044154	54962000	____________MAQKENSYPWPYGRQTAPS	20.8358	21.1245	19.8798	NaN	NaN	NaN	24.7621	23.2717	23.4477	NaN	NaN	NaN
202	Q96GD4	Aurora kinase B	AURKB		NaN	NaN	NaN	NaN	NaN	+	2.16781	0.01945	5.16081	4.67379	4.83792	+	2.98401	0.00167044	3.69132	6.92745	3.37097	3				1	1.55407e-06	186.46	142.92	186.46	0.26747	314380000	ALMYCHGKKVIHRDIKPENLLLGLKGELKIA	20.4747	19.8791	21.2311	NaN	NaN	NaN	24.2569	26.4167	25.8381	23.643	24.9999	24.5716
168	Q96GD4	Aurora kinase B	AURKB		NaN	NaN	NaN	NaN	NaN	+	2.05535	0.020555	6.31281	4.43981	4.83792		NaN	NaN	NaN	NaN	3.37097	3				1	2.66078e-12	208.11	159.13	48.659	-0.60497	484790000	ILEYAPRGELYKELQKSCTFDEQRTATIMEE	19.0667	23.3009	19.8289	NaN	NaN	NaN	27.3727	26.6214	27.1408	NaN	NaN	NaN
87	Q96GD4	Aurora kinase B	AURKB		NaN	NaN	NaN	NaN	NaN	+	2.66682	0.0112439	4.98289	6.1632	4.83792	+	1.50999	0.0126652	3.49834	2.98717	3.37097	3				1	2.39918e-06	112.8	99.568	87.806	-1.2952	375700000	FTIDDFEIGRPLGKGKFGNVYLAREKKSHFI	19.7169	21.3927	21.7553	NaN	NaN	NaN	25.9108	25.7148	25.6842	22.8587	25.21	25.7948
85	Q96GD4	Aurora kinase B	AURKB		NaN	NaN	NaN	NaN	NaN	+	3.47405	0.00993103	5.14301	9.3434	4.83792		NaN	NaN	NaN	NaN	3.37097	3				0.984051	7.37255e-14	149.97	135.04	95.409	-1.5698	356480000	RHFTIDDFEIGRPLGKGKFGNVYLAREKKSH	20.3172	21.6931	20.5705	NaN	NaN	NaN	25.6932	26.1773	26.1393	NaN	NaN	NaN
56	Q96GD4	Aurora kinase B	AURKB		NaN	NaN	NaN	NaN	NaN		1.13367	0.0730898	4.21417	2.28017	4.83792		0.845581	0.0752071	2.92326	1.71428	3.37097	3				1	1.91783e-93	238.72	226.78	117.08	-0.20988	768860000	LMSRSNVQPTAAPGQKVMENSSGTPDILTRH	19.262	24.2361	24.1465	NaN	NaN	NaN	26.4957	26.2288	27.3464	25.1684	26.199	25.2634
53	Q9UQB9	Aurora kinase C	AURKC		NaN	NaN	NaN	NaN	NaN	+	3.14222	0.0122286	5.85197	8.08149	5.85197	+	1.78972	0.00705004	3.76539	3.60991	3.76539	3				1	0.00321361	104.44	76.263	87.806	-1.2952	350430000	LTVDDFEIGRPLGKGKFGNVYLARLKESHFI	19.7065	20.7121	20.742	NaN	NaN	NaN	25.9108	25.7148	25.6842	22.8587	25.21	25.7948
696	P30530	Tyrosine-protein kinase receptor UFO	AXL		NaN	NaN	NaN	NaN	-6.07883		0.524414	0.338062	2.26982	1.13305	2.49356	+	1.37819	0.0163941	3.74803	2.73699	2.80558	3		+	+	1	0.000662144	142.56	120.57	84.615	0.83948	388250000	NENMSVCVADFGLSKKIYNGDYYRQGRIAKM	20.3432	24.3703	21.5084	NaN	NaN	NaN	21.7154	25.6498	25.9682	26.4559	25.6805	25.0274
523	P30530	Tyrosine-protein kinase receptor UFO	AXL	+	1.97707	0.00320314	-6.07883	-4.21961	-6.07883		0.566862	0.323969	1.34005	1.16482	2.49356		0.348114	0.457437	0.949788	0.770997	2.80558	2		+	+	0.999975	6.67986e-204	319.39	262.22	319.39	-0.88258	1936900000	TTEATLNSLGISEELKEKLRDVMVDRHKVAL	24.0024	27.2013	25.4837	20.9426	19.8643	17.644	27.0231	25.984	27.7004	25.686	27.8021	26.0486
540	P30530	Tyrosine-protein kinase receptor UFO	AXL		NaN	NaN	NaN	NaN	-6.07883		0.804471	0.160288	3.87081	1.66501	2.49356		0.758896	0.0952285	3.71891	1.5802	2.80558	3		+	+	1	9.74686e-66	201.97	192.39	171.73	0.90897	1455200000	KLRDVMVDRHKVALGKTLGEGEFGAVMEGQL	18.9425	26.2221	22.0126	NaN	NaN	NaN	28.247	25.1367	25.7693	25.9661	25.2409	26.7636
313	Q9H6S1	5-azacytidine-induced protein 2	AZI2		NaN	NaN	NaN	NaN	NaN		NaN	NaN	NaN	NaN	NaN	+	1.6896	0.00897474	3.38379	3.35328	3.38379	3				1	0.000573235	76.341	61.148	48.623	1.3109	55023000	TTSSPLPGDVKVLSEKAILQSWTDNERSIPN	19.1514	21.1196	21.3709	NaN	NaN	NaN	NaN	NaN	NaN	24.6427	24.3641	22.7864
140	O14977	Antizyme inhibitor 1	AZIN1		NaN	NaN	NaN	NaN	NaN		0.805937	0.173702	2.05247	1.60634	2.05247		NaN	NaN	NaN	NaN	NaN	3				0.901937	1.1675e-10	137.21	124.42	137.21	-0.070926	101930000	KVGVNILTCDNEIELKKIARNHPNAKVLLHI	21.5968	24.748	20.9446	NaN	NaN	NaN	24.3026	24.5819	24.5623	NaN	NaN	NaN
68	P61769	Beta-2-microglobulin;Beta-2-microglobulin form pI 5.3	B2M		NaN	NaN	NaN	NaN	NaN	+	1.61545	0.031635	4.4727	3.27137	4.4727		NaN	NaN	NaN	NaN	NaN	3				1	1.95353e-05	135.91	92.409	135.58	-1.7291	343210000	SDIEVDLLKNGERIEKVEHSDLSFSKDWSFY	19.0867	22.916	20.659	NaN	NaN	NaN	26.5296	24.4809	25.0692	NaN	NaN	NaN
349	Q9NY97	N-acetyllactosaminide beta-1,3-N-acetylglucosaminyltransferase 2	B3GNT2		NaN	NaN	NaN	NaN	NaN		0.778397	0.186396	1.97138	1.55535	1.97138		NaN	NaN	NaN	NaN	NaN	3				0.875999	0.0172275	64.04	38.603	64.04	0.016282	50324000	VYTGMCLQKLGLVPEKHKGFRTFDIEEKNKN	19.6899	23.4848	22.0808	NaN	NaN	NaN	23.1824	24.4276	23.5598	NaN	NaN	NaN
71	O60513	Beta-1,4-galactosyltransferase 4;N-acetyllactosamine synthase;Lactotriaosylceramide beta-1,4-galactosyltransferase	B4GALT4		NaN	NaN	NaN	NaN	NaN		0.61679	0.271844	2.14809	1.29061	2.13858		NaN	NaN	NaN	NaN	NaN	3		+		1	0.000250069	90.367	58.091	69.729	-1.2932	60408000	ILGKGKTLTNEASTKKVELDNCPSVSPYLRG	19.0723	22.979	22.2709	NaN	NaN	NaN	25.4501	22.0168	23.2996	NaN	NaN	NaN
93	O60513	Beta-1,4-galactosyltransferase 4;N-acetyllactosamine synthase;Lactotriaosylceramide beta-1,4-galactosyltransferase	B4GALT4		NaN	NaN	NaN	NaN	NaN		0.902779	0.138839	2.12906	1.77382	2.13858		NaN	NaN	NaN	NaN	NaN	3		+		1	5.85285e-06	103.63	95.03	103.63	0.57471	20428000	PSVSPYLRGQSKLIFKPDLTLEEVQAENPKV	18.5671	21.3216	20.6697	NaN	NaN	NaN	23.7378	21.3997	21.8081	NaN	NaN	NaN
394	O43505	Beta-1,4-glucuronyltransferase 1	B4GAT1		NaN	NaN	NaN	NaN	NaN		1.08782	0.0820164	3.7848	2.18049	3.7848		NaN	NaN	NaN	NaN	NaN	3		+		1	0.00011125	136.48	103.27	86.313	0.20816	113340000	ALKFHPQKEAENQHNKILYRQFKQELKAKYP	18.8479	20.5425	21.8907	NaN	NaN	NaN	26.2912	24.7405	21.6038	NaN	NaN	NaN
129	O14867	Transcription regulator protein BACH1	BACH1		NaN	NaN	NaN	NaN	NaN	+	1.51443	0.038541	3.20057	2.97256	3.20057		NaN	NaN	NaN	NaN	NaN	3		+	+	1	5.32971e-06	110.55	104.64	64.04	0.35205	94146000	SVHNIEESCFQFLKFKFLDSTADQQECPRKK	21.5354	20.3732	21.2215	NaN	NaN	NaN	26.0539	23.1309	23.547	NaN	NaN	NaN
273	Q99933	BAG family molecular chaperone regulator 1	BAG1	+	1.97781	0.00321576	-6.20721	-4.22762	-6.20721		1.28818	0.0570608	-3.24521	-2.53312	-3.24521		0.674635	0.136879	-1.99185	-1.38264	-1.99185	3				1	0.000132897	147.91	109.82	66.285	-2.4288	521660000	QQGFLPKDLQAEALCKLDRRVKATIEQFMKI	25.5984	25.7614	25.6623	22.1995	18.0052	18.1958	24.6202	22.0926	20.5737	21.439	26.073	23.5346
189	O95816	BAG family molecular chaperone regulator 2	BAG2	+	1.50032	0.00925986	-5.42757	-3.0597	-3.68343		0.28067	0.617046	-0.634907	-0.628325	-0.425656	+	1.03857	0.0427144	-2.78533	-2.04858	-2.42941	2			+	1	0.00294641	148.94	112.55	148.69	-0.3338	1257700000	LETLLRNIENSDKAIKLLEHSKGAGSKTLQQ	26.814	27.4845	27.4488	22.3473	24.397	18.7203	28.2781	26.3001	25.2644	24.926	26.3439	22.1214
5	O95816	BAG family molecular chaperone regulator 2	BAG2	+	1.44357	0.0123702	-3.03556	-2.81771	-3.68343		0.0741093	0.893021	-0.209925	-0.191818	-0.425656		0.845976	0.0809304	-2.00385	-1.67002	-2.42941	3			+	1	0.00133606	149.4	86.741	79.875	-0.056089	6107700000	___________MAQAKINAKANEGRFCRSSS	29.4526	30.0666	28.3514	26.476	27.5839	24.704	30.7576	28.5598	27.9234	28.0446	28.4701	25.3443
200	O95816	BAG family molecular chaperone regulator 2	BAG2	+	0.94055	0.0466434	-2.58714	-1.86594	-3.68343		0.711086	0.332738	-0.432137	-1.14451	-0.425656	+	2.48804	0.00353485	-2.49904	-5.02953	-2.42941	5			+	1	0	393.79	345.76	49.708	-0.56473	11676000000	DKAIKLLEHSKGAGSKTLQQNAESRFN____	30.6214	30.7939	29.9113	27.1688	30.2942	26.1021	29.9826	29.9154	30.1321	27.6853	28.5235	27.6206
404	Q9UL15	BAG family molecular chaperone regulator 5	BAG5		NaN	NaN	NaN	NaN	NaN		NaN	NaN	NaN	NaN	NaN	+	1.95178	0.00490918	4.461	4.05328	4.461	3				1	1.11567e-07	107.74	101.86	107.74	0.081331	114180000	NRTDKNYIRLEELLTKQLLALDAVDPQGEEK	19.2362	20.73	20.7617	NaN	NaN	NaN	NaN	NaN	NaN	23.117	26.0933	24.9005
56	P46379	Large proline-rich protein BAG6	BAG6	+	1.84182	0.00492655	-2.81535	-3.60813	-2.81535		0.199449	0.714398	0.620757	0.478147	0.620757		0.000660709	0.998807	0.00131925	0.00175697	1.57436	3			+	1	2.36667e-122	290.13	218.78	97.273	0.31308	2250600000	EFKEHIAASVSIPSEKQRLIYQGRVLQDDKK	25.6376	27.6153	26.8557	23.8989	24.5086	23.2549	29.0162	25.3987	27.556	27.1485	26.8391	26.1249
1033	P46379	Large proline-rich protein BAG6	BAG6		NaN	NaN	NaN	NaN	-2.81535		NaN	NaN	NaN	NaN	0.620757		0.924039	0.0584207	3.1474	1.86078	1.57436	3			+	1	2.98108e-10	115.34	108.81	115.34	-0.54992	120250000	WVPIIQQDIQSQRKVKPQPPLSDAYLSGMPA	18.8498	24.2612	21.044	NaN	NaN	NaN	NaN	NaN	NaN	24.5761	24.0763	24.9449
332	Q9UQB8	Brain-specific angiogenesis inhibitor 1-associated protein 2	BAIAP2		NaN	NaN	NaN	NaN	-6.97295		0.0494608	0.927274	-0.211495	-0.134946	0.795973		NaN	NaN	NaN	NaN	0.341579	3				1	9.39361e-24	136.71	106.28	106.03	0.34075	112940000	KAAQPKSLSPPQSQSKLSDSYSNTLPVRKSV	22.6303	25.9577	21.1846	NaN	NaN	NaN	22.2626	23.3515	23.5241	NaN	NaN	NaN
171	Q9UQB8	Brain-specific angiogenesis inhibitor 1-associated protein 2	BAIAP2		NaN	NaN	NaN	NaN	-6.97295	+	2.29397	0.0175343	3.49043	4.8053	0.795973	+	1.36642	0.0171523	3.45862	2.69725	0.341579	3				1	1.33645e-31	173.55	147.88	173.55	-0.38812	117820000	KYSDKELQYIDAISNKQGELENYVSDGYKTA	19.7532	21.1787	20.3484	NaN	NaN	NaN	22.9138	24.6171	24.0799	22.0699	25.1243	24.6029
216	Q9UQB8	Brain-specific angiogenesis inhibitor 1-associated protein 2	BAIAP2		NaN	NaN	NaN	NaN	-6.97295	+	1.46252	0.0409457	3.69655	2.90371	0.795973		NaN	NaN	NaN	NaN	0.341579	2				1	0.0125349	131.22	56.033	131.22	0.12897	99109000	QCAVAKNSAAYHSKGKELLAQKLPLWQQACA	19.3955	21.6985	20.6348	NaN	NaN	NaN	25.277	22.3413	25.2002	NaN	NaN	NaN
359	Q9UQB8	Brain-specific angiogenesis inhibitor 1-associated protein 2	BAIAP2	+	3.16549	0.000424779	-6.97295	-8.36674	-6.97295	+	1.98081	0.022292	-3.7916	-4.05906	0.795973	+	1.45835	0.0150174	-2.77547	-2.82187	0.341579	3				1	8.26821e-05	155	138.06	85.457	1.6535	245650000	RKSVTPKNSYATTENKTLPRSSSMAAGLERN	25.2322	26.0839	26.3768	19.3931	19.7372	17.6438	20.5882	22.9402	22.7898	24.7169	22.6096	22.0401
54	O75531	Barrier-to-autointegration factor;Barrier-to-autointegration factor, N-terminally processed	BANF1	+	1.54627	0.0109409	-2.4817	-2.95572	-4.50928		0.661215	0.245263	-2.03604	-1.36199	-3.54599		0.00311486	0.994874	-0.0192032	-0.00907844	2.6897	3			+	1	0.000353657	138.83	57.529	57.177	0.60302	769750000	FDKAYVVLGQFLVLKKDEDLFREWLKDTCGA	24.4924	26.5128	26.368	23.9069	23.3318	22.6893	25.4328	21.349	24.4832	21.9982	28.1415	27.1759
18	O75531	Barrier-to-autointegration factor;Barrier-to-autointegration factor, N-terminally processed	BANF1		NaN	NaN	NaN	NaN	-4.50928		NaN	NaN	NaN	NaN	-3.54599	+	1.41901	0.0140889	6.34219	2.90817	2.6897	3			+	1	6.0266e-76	213.55	201.35	213.55	0.15026	8426200000	TSQKHRDFVAEPMGEKPVGSLAGIGEVLGKK	18.2427	20.1273	20.0819	NaN	NaN	NaN	NaN	NaN	NaN	26.7044	22.0322	28.7418
32	O75531	Barrier-to-autointegration factor;Barrier-to-autointegration factor, N-terminally processed	BANF1		NaN	NaN	NaN	NaN	-4.50928		NaN	NaN	NaN	NaN	-3.54599		0.959896	0.0524171	3.08643	1.92243	2.6897	3			+	0.954906	9.47588e-27	180.84	156.34	77.633	-0.50597	380850000	EKPVGSLAGIGEVLGKKLEERGFDKAYVVLG	25.1309	20.7544	21.2615	NaN	NaN	NaN	NaN	NaN	NaN	24.489	25.3678	26.5494
33	O75531	Barrier-to-autointegration factor;Barrier-to-autointegration factor, N-terminally processed	BANF1		NaN	NaN	NaN	NaN	-4.50928		NaN	NaN	NaN	NaN	-3.54599	+	1.64527	0.00908221	4.52071	3.33982	2.6897	3			+	0.615664	2.7016e-40	182.89	147.36	182.89	0.43792	603960000	KPVGSLAGIGEVLGKKLEERGFDKAYVVLGQ	20.4319	23.3017	20.246	NaN	NaN	NaN	NaN	NaN	NaN	26.334	24.3382	26.8696
64	O75531	Barrier-to-autointegration factor;Barrier-to-autointegration factor, N-terminally processed	BANF1	+	2.24608	0.0025	-6.53686	-4.99198	-4.50928	+	1.95516	0.0211439	-5.05594	-4.10563	-3.54599		0.117248	0.821743	-0.481625	-0.302045	2.6897	2			+	1	1.18251e-38	240.13	204.48	240.13	-0.19238	982350000	FLVLKKDEDLFREWLKDTCGANAKQSRDCFG	24.6886	26.5172	28.0314	21.3219	19.0196	19.2852	22.2017	21.643	20.2247	24.1929	28.078	25.5214
275	Q8N9N5	Protein BANP	BANP		NaN	NaN	NaN	NaN	NaN		NaN	NaN	NaN	NaN	NaN	+	1.39544	0.0150995	4.87876	2.81973	4.87876	3				0.997896	1.97925e-11	189.1	169.89	150.05	-0.46019	287500000	FHREVQAVSNLSGQGKHGKKQLDPLTIYGIR	18.3868	21.6179	21.6079	NaN	NaN	NaN	NaN	NaN	NaN	22.9871	26.9098	26.3521
171	Q99728	BRCA1-associated RING domain protein 1	BARD1		NaN	NaN	NaN	NaN	NaN		NaN	NaN	NaN	NaN	NaN	+	2.54132	0.00286224	3.44299	5.47407	3.54837	3			+	1	7.03517e-33	150.06	143.26	136.57	-0.2898	136900000	YVVSKASVQTQPAIKKDASAQQDSYEFVSPS	22.1764	21.8336	20.6939	NaN	NaN	NaN	NaN	NaN	NaN	24.4749	25.4258	25.1321
217	Q99728	BRCA1-associated RING domain protein 1	BARD1		NaN	NaN	NaN	NaN	NaN		NaN	NaN	NaN	NaN	NaN	+	1.40497	0.015712	3.76165	2.79124	3.54837	3			+	0.999979	6.01489e-05	103.39	78.594	103.39	-0.22145	160440000	SGKKQKKKTLAEINQKWNLEAEKEDGEFDSK	18.9617	22.5594	22.6639	NaN	NaN	NaN	NaN	NaN	NaN	24.6091	25.3884	25.4724
124	Q99728	BRCA1-associated RING domain protein 1	BARD1		NaN	NaN	NaN	NaN	NaN		NaN	NaN	NaN	NaN	NaN	+	1.61228	0.0101733	3.63095	3.21011	3.54837	4			+	0.998692	5.81003e-15	149.52	113.13	139.04	0.244	88075000	SKLRNLLHDNELSDLKEDKPRKSLFNDAGNK	19.253	22.07	21.0118	NaN	NaN	NaN	NaN	NaN	NaN	24.1408	23.4896	25.5973
224	Q99728	BRCA1-associated RING domain protein 1	BARD1		NaN	NaN	NaN	NaN	NaN		NaN	NaN	NaN	NaN	NaN		0.850166	0.0726338	3.35787	1.73557	3.54837	2			+	1	3.41107e-15	182.35	166.46	180.18	2.8522	299970000	KTLAEINQKWNLEAEKEDGEFDSKEESKQKL	19.7968	24.1071	20.6435	NaN	NaN	NaN	NaN	NaN	NaN	22.715	24.7746	27.1313
58	Q07812	Apoptosis regulator BAX	BAX		NaN	NaN	NaN	NaN	NaN		0.121329	0.826167	0.355939	0.304031	0.355939		0.995579	0.0717827	-0.974632	-1.74314	-0.974632	3			+	0.999999	2.72487e-24	146.78	128.33	73.616	-0.95125	208990000	PELALDPVPQDASTKKLSECLKRIGDELDSN	23.6527	23.8746	22.1423	NaN	NaN	NaN	24.9873	23.459	22.0085	22.2515	22.5166	22.2601
503	Q9NRL2	Bromodomain adjacent to zinc finger domain protein 1A	BAZ1A		NaN	NaN	NaN	NaN	NaN		NaN	NaN	NaN	NaN	NaN	+	1.24565	0.0233325	2.99667	2.43728	2.1992	3				1	2.56967e-05	91.729	84.776	91.729	-0.77609	83018000	EEEEVAKEQLTDADTKDLTEALDEDADPTKS	19.6555	22.178	21.6204	NaN	NaN	NaN	NaN	NaN	NaN	22.5406	24.5858	25.3176
318	Q9NRL2	Bromodomain adjacent to zinc finger domain protein 1A	BAZ1A		NaN	NaN	NaN	NaN	NaN		NaN	NaN	NaN	NaN	NaN		0.549897	0.236635	1.03059	1.10885	2.1992	3				0.999999	0.00416416	75.819	52.807	75.819	-0.97022	29611000	KATKERDKLLKQEEMKSLAFEKAKLKREKAD	21.7421	21.1628	22.1362	NaN	NaN	NaN	NaN	NaN	NaN	23.7413	23.2096	21.1819
1023	Q9NRL2	Bromodomain adjacent to zinc finger domain protein 1A	BAZ1A		NaN	NaN	NaN	NaN	NaN		NaN	NaN	NaN	NaN	NaN		0.835787	0.0792055	2.57034	1.68366	2.1992	3				0.999607	3.00006e-07	116.96	78.933	116.96	-0.52851	48872000	SALESGRYELLSEENKENGIIKTVNEDVEEM	18.4557	21.0678	22.8753	NaN	NaN	NaN	NaN	NaN	NaN	22.2088	24.3473	23.5537
280	Q9UIG0	Tyrosine-protein kinase BAZ1B	BAZ1B		NaN	NaN	NaN	NaN	-5.29104		NaN	NaN	NaN	NaN	-2.48348	+	2.30986	0.00352914	5.38568	5.09641	2.47536	3			+	0.977613	1.03251e-05	101.05	79.808	101.05	0.91512	206520000	GTGENAPWVVEDELVKKYSLPSKFSDFLLDP	19.1143	20.3166	22.1781	NaN	NaN	NaN	NaN	NaN	NaN	25.977	25.2936	26.4954
1335	Q9UIG0	Tyrosine-protein kinase BAZ1B	BAZ1B	+	2.47845	0.00176715	-4.78526	-5.53525	-5.29104		0.881315	0.160016	-1.39727	-1.66646	-2.48348	+	2.44553	0.00284448	4.99562	5.46143	2.47536	3			+	1	1.83447e-158	300.07	284.86	124.26	-0.16782	1249100000	PPVDDAEVDELVLQTKRSSRRQSLELQKCEE	21.9745	24.3138	24.004	18.2762	19.0214	18.6388	22.1032	22.132	21.8652	27.9971	29.1294	28.1527
826	Q9UIG0	Tyrosine-protein kinase BAZ1B	BAZ1B		NaN	NaN	NaN	NaN	-5.29104		NaN	NaN	NaN	NaN	-2.48348		0.257645	0.585888	1.06546	0.610505	2.47536	3			+	1	7.37224e-24	142.43	127.82	142.43	-1.2057	73983000	VENGLGKTDRKKEIVKFEPQVDTEAEDMISA	19.8733	23.5698	22.343	NaN	NaN	NaN	NaN	NaN	NaN	20.8354	23.0342	25.1129
843	Q9UIG0	Tyrosine-protein kinase BAZ1B	BAZ1B		NaN	NaN	NaN	NaN	-5.29104		NaN	NaN	NaN	NaN	-2.48348	+	1.41782	0.0144175	4.90317	2.86706	2.47536	3			+	1	1.6958e-17	146.64	137.06	42.64	-0.53331	392900000	EPQVDTEAEDMISAVKSRRLLAIQAKKEREI	19.4705	20.9616	24.2058	NaN	NaN	NaN	NaN	NaN	NaN	24.8579	27.3749	27.1146
225	Q9UIG0	Tyrosine-protein kinase BAZ1B	BAZ1B	+	1.12241	0.0263623	-4.12393	-2.25613	-5.29104		0.784291	0.18254	-2.05273	-1.5701	-2.48348		0.407057	0.407582	0.651274	0.83621	2.47536	2			+	1	0.000136579	194.94	163	170.47	0.16968	596310000	RKWAPPKFLPHKYDVKLQNEDKIISNVPADS	24.7261	24.2122	24.385	23.6857	19.2476	18.0181	24.7821	21.2784	21.1046	24.7885	24.1286	26.36
297	Q9UIG0	Tyrosine-protein kinase BAZ1B	BAZ1B	+	1.9725	0.00323973	-5.14256	-4.15529	-5.29104	+	1.61382	0.032965	-3.7006	-3.21873	-2.48348		0.304657	0.51962	0.93277	0.692785	2.47536	3			+	0.999986	9.96409e-16	156.83	132.28	156.83	0.72087	374610000	YSLPSKFSDFLLDPYKYMTLNPSTKRKNTGS	22.8121	26.0435	25.6182	20.2004	20.1962	18.6495	21.5437	21.2154	20.6129	24.6358	27.1147	25.5217
306	Q9UIG0	Tyrosine-protein kinase BAZ1B	BAZ1B		NaN	NaN	NaN	NaN	-5.29104		NaN	NaN	NaN	NaN	-2.48348		0.88025	0.0733559	2.04339	1.72999	2.47536	3			+	1	0.00157628	128	87.008	93.667	0.49942	157670000	FLLDPYKYMTLNPSTKRKNTGSPDRKPSKKS	22.1729	24.4352	20.971	NaN	NaN	NaN	NaN	NaN	NaN	25.2332	23.9507	24.5253
142	Q9UIG0	Tyrosine-protein kinase BAZ1B	BAZ1B		NaN	NaN	NaN	NaN	-5.29104		NaN	NaN	NaN	NaN	-2.48348	+	1.36546	0.0167903	3.89893	2.7193	2.47536	3			+	1	2.56249e-07	152.16	123.96	152.16	0.29564	165640000	EKMLKVKIVKIHPLEKVDEEATEKKSDGACD	18.4721	22.6531	20.9002	NaN	NaN	NaN	NaN	NaN	NaN	23.6248	24.5457	25.5517
136	Q9UIG0	Tyrosine-protein kinase BAZ1B	BAZ1B		NaN	NaN	NaN	NaN	-5.29104		NaN	NaN	NaN	NaN	-2.48348	+	1.24881	0.0217867	4.04649	2.49595	2.47536	2			+	1	0.00533142	143.37	84.168	143.37	2.0061	294670000	DFEVGKEKMLKVKIVKIHPLEKVDEEATEKK	19.5035	22.6044	24.2931	NaN	NaN	NaN	NaN	NaN	NaN	25.1596	27.2001	26.1808
344	Q9UIG0	Tyrosine-protein kinase BAZ1B	BAZ1B	+	3.19852	0.000442396	-7.03062	-8.52138	-5.29104	+	2.99586	0.00935802	-5.28836	-7.38887	-2.48348	+	2.08771	0.00421551	-3.71958	-4.3126	2.47536	2			+	1	0.00200811	157.99	39.499	157.99	0.064941	360520000	SSPLNPKLWCHVHLKKSLSGSPLKVKNSKNS	25.3221	25.6944	27.236	19.4493	19.5115	18.1999	20.9982	20.9721	20.4172	23.2814	21.616	22.1964
352	Q9UIG0	Tyrosine-protein kinase BAZ1B	BAZ1B		NaN	NaN	NaN	NaN	-5.29104		NaN	NaN	NaN	NaN	-2.48348	+	1.12682	0.0313007	3.59647	2.24638	2.47536	2			+	0.994837	0.00306632	126.41	80.694	126.41	0.19724	337950000	WCHVHLKKSLSGSPLKVKNSKNSKSPEEHLE	19.5871	23.2838	24.5452	NaN	NaN	NaN	NaN	NaN	NaN	25.8719	25.8664	26.4671
1068	Q9UIG0	Tyrosine-protein kinase BAZ1B	BAZ1B	+	1.91449	0.00437145	-3.12518	-3.81696	-5.29104		0.658488	0.298791	-0.773057	-1.22404	-2.48348		0.150241	0.782508	0.310941	0.356769	2.47536	3			+	1	0.00158022	63.337	52.55	57.338	2.2899	18287000	NFLRSDLIEVATRLQKGGLGYVEETSEFEAR	20.7826	21.9599	22.4562	19.1804	17.5697	19.0731	21.1074	21.1901	20.582	20.8629	22.6038	22.6649
231	Q9UIG0	Tyrosine-protein kinase BAZ1B	BAZ1B	+	3.00243	0.000336842	-7.53867	-7.73781	-5.29104		0.953359	0.130825	-1.68887	-1.81766	-2.48348	+	2.46515	0.00420347	1.38574	4.28706	2.47536	3			+	1	8.01718e-119	282.26	248.48	49.224	-0.11121	2146200000	KFLPHKYDVKLQNEDKIISNVPADSLIRTER	27.5137	26.9693	27.522	21.4954	19.113	18.7806	27.1137	24.3234	25.5013	28.5042	28.7107	28.9473
360	Q9UIG0	Tyrosine-protein kinase BAZ1B	BAZ1B		NaN	NaN	NaN	NaN	-5.29104		NaN	NaN	NaN	NaN	-2.48348	+	2.18523	0.00408054	2.86127	4.39842	2.47536	4			+	1	6.6859e-06	115.78	95.353	115.78	-0.8064	95466000	SLSGSPLKVKNSKNSKSPEEHLEEMMKMMSP	20.0399	21.2291	20.8206	NaN	NaN	NaN	NaN	NaN	NaN	23.0589	24.4051	23.2094
1318	Q9UIG0	Tyrosine-protein kinase BAZ1B	BAZ1B		NaN	NaN	NaN	NaN	-5.29104		NaN	NaN	NaN	NaN	-2.48348	+	1.9911	0.00451364	4.77278	4.17643	2.47536	3			+	1	8.27763e-24	151.42	143.33	151.42	0.42237	185450000	RRPGKKPHSTRRSQPKAPPVDDAEVDELVLQ	19.0774	21.4823	22.5811	NaN	NaN	NaN	NaN	NaN	NaN	25.6638	25.7161	26.0792
926	Q9UIF9	Bromodomain adjacent to zinc finger domain protein 2A	BAZ2A		NaN	NaN	NaN	NaN	NaN		NaN	NaN	NaN	NaN	NaN	+	3.39471	0.000996556	2.72791	7.78535	2.84001	3			+	1	0.00705833	61.409	40.552	61.409	1.1284	53862000	PGFPSYCQSLKILGEKVSEIPLTRDNVSEIL	21.5039	20.9049	21.6861	NaN	NaN	NaN	NaN	NaN	NaN	24.2542	23.9732	24.0512
680	Q9UIF9	Bromodomain adjacent to zinc finger domain protein 2A	BAZ2A		NaN	NaN	NaN	NaN	NaN		NaN	NaN	NaN	NaN	NaN	+	1.23941	0.0239586	2.9521	2.42271	2.84001	2			+	1	0.00715553	138.06	24.651	138.06	0.79598	68482000	EVPKVKRGRGRPPKVKITELLNKTDNRPLKK	19.1969	22.8106	20.6993	NaN	NaN	NaN	NaN	NaN	NaN	23.0901	24.3765	24.0964
453	Q9UIF8	Bromodomain adjacent to zinc finger domain protein 2B	BAZ2B		NaN	NaN	NaN	NaN	NaN		0.622112	0.274065	1.80037	1.28475	1.80037		NaN	NaN	NaN	NaN	NaN	2				1	0.0119335	131.12	100.55	131.12	0.10944	140740000	FPSQLKKQESSKSLKKVIAALSNPKATSSSP	22.8049	23.2514	20.7471	NaN	NaN	NaN	22.2795	25.9095	24.0154	NaN	NaN	NaN
345	Q9BXC9	Bardet-Biedl syndrome 2 protein	BBS2		NaN	NaN	NaN	NaN	NaN	+	2.8522	0.0111146	3.81914	6.52893	4.17967	+	2.18415	0.00378696	3.60294	4.5394	3.60294	3				1	0.000874558	129.38	80.642	91.584	-1.437	203060000	DTSAEQDLIRELSQKKQNLLLELRNYEENAK	20.5341	20.8623	20.7336	NaN	NaN	NaN	24.3422	25.0383	23.3797	23.2757	25.5488	24.9416
599	Q9BXC9	Bardet-Biedl syndrome 2 protein	BBS2		NaN	NaN	NaN	NaN	NaN	+	2.14001	0.0205367	4.54021	4.54242	4.17967		NaN	NaN	NaN	NaN	3.60294	5				1	5.94967e-05	106.58	76.095	88.087	-0.97763	273100000	ADFPVYFEELRKVLVKVDEYHSVHQKLSADM	19.504	21.0071	21.7007	NaN	NaN	NaN	26.4662	24.3566	25.0097	NaN	NaN	NaN
129	Q96RK4	Bardet-Biedl syndrome 4 protein	BBS4		NaN	NaN	NaN	NaN	NaN	+	1.78767	0.0255689	4.19707	3.64113	4.75484		NaN	NaN	NaN	NaN	3.0891	2				0.999115	3.42895e-07	153.54	123.2	153.54	-2.9003	294460000	LGKHKAAIEVYNEAAKLNQKDWEISHNLGVC	22.3385	22.9297	19.9277	NaN	NaN	NaN	26.9577	25.4592	25.3703	NaN	NaN	NaN
52	Q96RK4	Bardet-Biedl syndrome 4 protein	BBS4		NaN	NaN	NaN	NaN	NaN		1.16552	0.0686318	4.05	2.33572	4.75484		NaN	NaN	NaN	NaN	3.0891	2				1	0.000227248	164.68	130.5	164.68	0.27987	235470000	WLIHLHYIRKDYEACKAVIKEQLQETQGLCE	18.2139	21.3365	21.833	NaN	NaN	NaN	26.7192	24.1165	22.6976	NaN	NaN	NaN
[truncated: 12,142 more rows]

## Sheet: Legend
Statistical analysis of GlyGly sites identified by mass spectrometry in Ubisite samples. P-values, differences (log2) and other variables are indicated.
