# Supplementary material for: Deubiquitinating enzymes and the proteasome regulate preferential sets of ubiquitin substrates
Source: Nat Commun. 2022 May 18;13:2736. doi: 10.1038/s41467-022-30376-7 (PMC9117253; doi:10.1038/s41467-022-30376-7)
Supplement: Supplementary file 7 — Supplementary Data 5 [file 41467_2022_30376_MOESM7_ESM.xlsx]

## Sheet: SupplementTable7_DIAUbiSite
Gene					MG132 vs DMSO					PR619 vs DMSO					Values (LFQ log2)
Positions within proteins	ModifiedSequence	Protein Groups	Protein Descriptions	Genes	Significant (FDR=0.05 S0=0.1)	#NAME?	q-value	Difference (log2)	Student's T-test Test statistic	Significant (FDR=0.05 S0=0.1)	#NAME?	q-value PR_DMSO	Difference (log2)	Student's T-test Test statistic	DMSO_1	DMSO_2	DMSO_3	DMSO_4	DMSO_5	MG_1	MG_2	MG_3	MG_4	MG_5	PR_1	PR_2	PR_3	PR_4	PR_5
NaN	_VIMSEFSADPAGQGQGQQK[GlyGly (K)]PLR_	A0A0B4J2F2;P57059	Probable serine/threonine-protein kinase SIK1B;Serine/threonine-protein kinase SIK1	SIK1B;SIK1	+	6.2	0	4.27	10.6	+	2.07	0	1.21	2.7	12.2	12.29	10.86	11.97	11.9	16.35	16.24	15.47	16.32	16.21	13.08	12.92	13.22	13.77	12.29
NaN	_GQVC[Carbamidomethyl (C)]LPVISAENWK[GlyGly (K)]PATK_	A0A1B0GUS4;P68036	Ubiquitin-conjugating enzyme E2 L5;Ubiquitin-conjugating enzyme E2 L3	UBE2L5;UBE2L3		0.29	0.5	-0.29	-0.56		0.27	0.55	0.21	0.49	13.34	13.41	13.95	13.77	14.14	14.04	13.46	11.95	13.53	14.18	14.07	14.56	14.26	13.96	12.83
NaN	_IYHPNIDEK[GlyGly (K)]GQVC[Carbamidomethyl (C)]LPVISAENWK_	A0A1B0GUS4;P68036	Ubiquitin-conjugating enzyme E2 L5;Ubiquitin-conjugating enzyme E2 L3	UBE2L5;UBE2L3	+	1.62	0	-1.96	-2.43	+	1.77	0	-1.21	-2.41	15.05	15.78	16.44	16.15	16.68	14.91	14.36	11.63	14.07	15.33	15.42	15.24	15.07	13.9	14.4
NaN	_IYHPNIDEK[GlyGly (K)]GQVC[Carbamidomethyl (C)]LPVISAENWK_	A0A1B0GUS4;P68036	Ubiquitin-conjugating enzyme E2 L5;Ubiquitin-conjugating enzyme E2 L3	UBE2L5;UBE2L3	+	1.66	0	-1.93	-2.47	+	1.77	0	-1.21	-2.41	15.05	15.78	16.44	16.15	16.68	14.91	14.36	11.78	14.07	15.33	15.42	15.24	15.07	13.9	14.4
199	_K[GlyGly (K)]IVPGHSNVPVSSSAAEK_	A0AUZ9	KAT8 regulatory NSL complex subunit 1-like protein	KANSL1L	+	3.67	0	3.25	5.33	+	1.91	0	1.14	2.51	11.36	11.32	11.12	12.59	10.7	14.96	15.3	13.08	14.97	15.03	13.04	12.15	12.33	12.43	12.86
160	_DTNVDK[GlyGly (K)]VQLQNC[Carbamidomethyl (C)]K_	A0AUZ9	KAT8 regulatory NSL complex subunit 1-like protein	KANSL1L	+	3.62	0	2.21	4.88	+	1.46	0	1.34	2.13	11.28	11.59	12.17	11.01	10.95	12.89	14	13.03	13.91	14.22	11.58	11.68	13.95	12.95	13.53
166	_VQLQNC[Carbamidomethyl (C)]K[GlyGly (K)]WYQENALLDK_	A0AUZ9	KAT8 regulatory NSL complex subunit 1-like protein	KANSL1L	+	5.19	0	2.52	7.35		NaN	1	0	NaN	11.66	12.26	11.38	11.02	11.88	14.28	14.45	13.75	14.24	14.07	12.67	12.19	13.44	12.88	12.64
404	_AATGNTSEGEEAFLLIQSEK[GlyGly (K)]MK_	A0AVF1	Intraflagellar transport protein 56	TTC26	+	6.79	0	4.88	12.49	+	7.23	0	4.7	13.56	12.52	11.29	11.5	11.32	11.95	16.96	16.81	15.96	16.71	16.56	16.51	16.37	16.28	16.67	16.25
109	_QAEAAGFK[GlyGly (K)]ASK_	A0AVF1	Intraflagellar transport protein 56	TTC26	+	2.5	0	3.64	3.73	+	3.98	0	3.81	5.96	10.83	11.92	12.93	11.97	9.87	12.35	15.96	15.78	15.83	15.82	14.9	15.41	15.36	15.56	15.32
109	_QAEAAGFK[GlyGly (K)]ASK_	A0AVF1	Intraflagellar transport protein 56	TTC26	+	2.28	0	3.22	3.4	+	6.29	0	3.5	10.24	11.66	11.81	12.63	11.52	11.42	11.75	15.96	15.78	15.83	15.82	14.9	15.41	15.36	15.56	15.32
237	_AAEAELK[GlyGly (K)]SLMDNASSSFEFAK_	A0AVF1	Intraflagellar transport protein 56	TTC26	+	6.24	0	3.87	10.41	+	6.02	0	3.94	9.97	11.66	11.88	12.31	10.83	11.19	15.39	15.52	15.18	15.44	15.68	15.36	15.35	15.45	16.07	15.33
27	_IPK[GlyGly (K)]LEELLSK_	A0AVF1	Intraflagellar transport protein 56	TTC26	+	2.52	0	2.07	3.49	+	3.99	0	2.19	5.35	12.05	10.94	11.9	12.36	11.32	14.04	14.34	12.12	14.15	14.26	14.34	13.34	14.13	13.75	13.95
538	_IDAHLNK[GlyGly (K)]VC[Carbamidomethyl (C)]PTTETIYNDEFYTK_	A0AVT1	Ubiquitin-like modifier-activating enzyme 6	UBA6	+	4.94	0	-1.56	-5.94	+	4.7	0	-1.01	-4.73	17.37	17.37	17.43	17.32	17.4	16.13	16.08	15.22	15.8	15.87	16.23	16.31	16.51	16.73	16.09
538	_IDAHLNK[GlyGly (K)]VC[Carbamidomethyl (C)]PTTETIYNDEFYTK_	A0AVT1	Ubiquitin-like modifier-activating enzyme 6	UBA6	+	4.94	0	-1.56	-5.94	+	4.7	0	-1.01	-4.73	17.37	17.37	17.43	17.32	17.4	16.13	16.08	15.22	15.8	15.87	16.23	16.31	16.51	16.73	16.09
491	_GMITVTDPDLIEK[GlyGly (K)]SNLNR_	A0AVT1	Ubiquitin-like modifier-activating enzyme 6	UBA6	+	1	0.02	2.66	1.74	+	1.1	0.01	2.88	1.88	11.5	11.07	12.31	17.52	17.25	16.87	16.33	16.19	16.78	16.81	17.11	16.67	16.97	16.61	16.69
616	_DPPEEEIPFC[Carbamidomethyl (C)]TLK[GlyGly (K)]SFPAAIEHTIQWAR_	A0AVT1	Ubiquitin-like modifier-activating enzyme 6	UBA6	+	3.18	0	-1.86	-4.17		0.05	0.94	0.04	0.1	14.04	14.7	14.92	15.07	14.19	13.55	13.07	11.89	12.49	12.63	15.19	14.64	14.43	14.31	14.53
886	_IAGK[GlyGly (K)]IIPAIATTTATVSGLVALEMIK_	A0AVT1	Ubiquitin-like modifier-activating enzyme 6	UBA6		0.79	0.07	-0.86	-1.31		0.18	0.73	-0.17	-0.35	12.98	15.07	13.59	14.32	13.8	14.18	13.18	11.61	12.86	13.62	14.23	13.6	13.61	13.74	13.74
823	_NAIFQLEK[GlyGly (K)]AILSNEATK_	A0AVT1	Ubiquitin-like modifier-activating enzyme 6	UBA6	+	1.83	0	1.73	2.63	+	5.48	0	4.26	8.95	10.91	12.08	11.31	11.47	10.22	13.23	13.59	12.44	14	11.38	15.89	15.19	15.7	15.77	14.74
478	_NFALLGVGTSK[GlyGly (K)]EK_	A0AVT1	Ubiquitin-like modifier-activating enzyme 6	UBA6	+	7.42	0	4.84	14.25		NaN	1	0	NaN	11.47	10.82	10.89	11.27	11.4	16.25	16.03	15.28	16.01	16.46	12.61	13.28	13.06	13.84	13.46
NaN	_TNTYIK[GlyGly (K)]TPVR_	A1L020;Q5U5Q3;Q6ZN04;Q86XN8	RNA-binding protein MEX3A;RNA-binding E3 ubiquitin-protein ligase MEX3C;RNA-binding protein MEX3B;RNA-binding protein MEX3D	MEX3A;MEX3C;MEX3B;MEX3D		0.6	0.12	1.01	1.1	+	3.77	0	3.94	5.66	11.4	10.5	12.06	12.49	14.04	14.19	14.62	11.75	12.07	12.91	16.08	16.07	15.98	16.27	15.8
NaN	_TNTYIK[GlyGly (K)]TPVR_	A1L020;Q5U5Q3;Q6ZN04;Q86XN8	RNA-binding protein MEX3A;RNA-binding E3 ubiquitin-protein ligase MEX3C;RNA-binding protein MEX3B;RNA-binding protein MEX3D	MEX3A;MEX3C;MEX3B;MEX3D		0.71	0.08	1.08	1.25	+	3.91	0	3.88	5.87	12.19	12.21	10.59	11.74	14.04	14.19	14.62	11.7	12.74	12.91	16.08	16.07	15.98	16.27	15.8
68	_LGLMNFADEFAK[GlyGly (K)]LQDYR_	A1XBS5	Protein FAM92A	FAM92A	+	5.21	0	3.49	8.04	+	2.85	0	1.9	3.82	11.17	9.7	11.11	11.12	11.69	14.55	14.45	14.34	14.42	14.49	13.54	12.97	12.33	12.44	13.03
609	_GTDLEALLAIGK[GlyGly (K)]GADDGR_	A2RRP1	Neuroblastoma-amplified sequence	NBAS	+	5.24	0	1.61	6.37	+	8.78	0	3.83	16.83	14.25	13.98	14.21	13.81	13.76	15.81	15.67	15.22	15.5	15.86	18.02	17.77	17.85	17.96	17.57
609	_GTDLEALLAIGK[GlyGly (K)]GADDGR_	A2RRP1	Neuroblastoma-amplified sequence	NBAS	+	5.24	0	1.61	6.37	+	8.78	0	3.83	16.83	14.25	13.98	14.21	13.81	13.76	15.81	15.67	15.22	15.5	15.86	18.02	17.77	17.85	17.96	17.57
113	_SAK[GlyGly (K)]DDFTSIIGK_	A2RRP1	Neuroblastoma-amplified sequence	NBAS		0.17	0.79	0.07	0.27	+	4.25	0	1.1	4.54	15.75	15.23	15.22	15.74	15.7	15.65	15.87	15.35	15.65	15.46	16.44	16.73	16.69	16.82	16.49
113	_SAK[GlyGly (K)]DDFTSIIGK_	A2RRP1	Neuroblastoma-amplified sequence	NBAS		0.17	0.79	0.07	0.27	+	4.25	0	1.1	4.54	15.75	15.23	15.22	15.74	15.7	15.65	15.87	15.35	15.65	15.46	16.44	16.73	16.69	16.82	16.49
1058	_PISFVK[GlyGly (K)]NTQSSSEEAR_	A2RRP1	Neuroblastoma-amplified sequence	NBAS	+	4.06	0	3.32	5.96	+	6.01	0	5.85	10.82	11.3	13.15	11.52	13.47	12.76	15.98	15.97	15.23	15.83	15.82	18.44	18.38	18.15	18.27	18.2
1058	_PISFVK[GlyGly (K)]NTQSSSEEAR_	A2RRP1	Neuroblastoma-amplified sequence	NBAS	+	4.17	0	3.28	6.11	+	6.16	0	5.8	11.21	11.3	13.15	11.76	13.47	12.76	15.98	15.97	15.23	15.83	15.82	18.44	18.38	18.15	18.27	18.2
592	_VPENVDAAK[GlyGly (K)]ELLQYGLK_	A2RRP1	Neuroblastoma-amplified sequence	NBAS	+	6.21	0	4.88	10.94	+	8.63	0	7.17	20.51	12.27	12.13	11.64	10.95	11.39	16.91	16.81	15.6	16.56	16.89	18.93	18.71	18.89	19	18.72
668	_LVNFSK[GlyGly (K)]LTLEQK_	A2RRP1	Neuroblastoma-amplified sequence	NBAS	+	6.55	0	3.41	10.71	+	8.1	0	5.6	17.1	11.84	11.52	11.13	11.79	12.33	14.98	15.46	14.92	15.17	15.12	17.76	17.27	17.18	17.32	17.1
668	_LVNFSK[GlyGly (K)]LTLEQK_	A2RRP1	Neuroblastoma-amplified sequence	NBAS	+	5.19	0	2.89	7.63	+	6.98	0	5.09	13.15	12.62	12.59	12.32	12.44	11.2	14.98	15.46	14.92	15.17	15.12	17.76	17.27	17.18	17.32	17.1
945	_QSPGVANELLK[GlyGly (K)]EYLVTLAK_	A2RRP1	Neuroblastoma-amplified sequence	NBAS	+	6.68	0	3.7	11.27	+	10.51	0	6.36	27.82	11.5	11.98	11.45	11.91	12.03	15.83	15.85	14.84	15.24	15.61	18.18	18.09	18.13	18.24	18.03
564	_SAVNVASIQNYLSK[GlyGly (K)]IK_	A2RRP1	Neuroblastoma-amplified sequence	NBAS	+	5.31	0	3.48	8.22	+	7.92	0	5.66	16.53	10.68	12.04	11.14	10.91	11.21	15.01	15.08	13.89	14.44	14.96	17.05	16.79	16.88	16.95	16.6
564	_SAVNVASIQNYLSK[GlyGly (K)]IK_	A2RRP1	Neuroblastoma-amplified sequence	NBAS	+	3.33	0	3.12	4.8	+	5.21	0	5.3	8.72	11.33	13.14	12.08	10.16	11.05	15.01	15.08	13.89	14.44	14.96	17.05	16.79	16.88	16.95	16.6
563	_K[GlyGly (K)]SAVNVASIQNYLSK_	A2RRP1	Neuroblastoma-amplified sequence	NBAS	+	6.42	0	3.81	10.78	+	8.31	0	5.8	18.03	11.5	11.24	11.63	12.28	11.12	15.79	15.57	14.88	15.38	15.23	17.7	17.3	17.16	17.3	17.32
1978	_NSEQETLQK[GlyGly (K)]YSHLYDLSR_	A2RRP1	Neuroblastoma-amplified sequence	NBAS	+	2.51	0	1.87	3.42	+	5.17	0	3.79	8.1	12.77	12.74	10.96	11.62	12.62	14.03	14.31	13.01	14.45	14.22	16.08	15.8	15.84	16.02	15.93
1978	_NSEQETLQK[GlyGly (K)]YSHLYDLSR_	A2RRP1	Neuroblastoma-amplified sequence	NBAS	+	4.77	0	2.7	6.81	+	8.76	0	4.62	18.14	11.45	11.08	11.82	11.09	11.11	14.03	14.31	13.01	14.45	14.22	16.08	15.8	15.84	16.02	15.93
533	_K[GlyGly (K)]IESEEYEEALSLAHTYGLDTDLVYQR_	A2RRP1	Neuroblastoma-amplified sequence	NBAS	+	1.57	0	2.59	2.44	+	3.33	0	4.16	4.99	11.06	11.01	12.26	11.11	14.78	15.59	15.34	12.14	14.88	15.23	16.53	15.9	16.11	16.49	15.96
1242	_ISLIK[GlyGly (K)]EC[Carbamidomethyl (C)]ISQSPTC[Carbamidomethyl (C)]YK_	A2RRP1	Neuroblastoma-amplified sequence	NBAS	+	2.38	0	2.43	3.41	+	4.58	0	2.72	6.52	12.23	12.42	11.57	11.44	12.51	15.54	15.08	12.27	14.85	14.59	14.04	15.31	15.03	14.94	14.44
956	_EYLVTLAK[GlyGly (K)]GDLK_	A2RRP1	Neuroblastoma-amplified sequence	NBAS	+	6.2	0	3.4	9.95	+	9.3	0	5.96	21.99	11.36	12.24	11.95	11.54	11.49	15.61	15.35	14.55	15.04	15.03	17.78	17.78	17.5	17.66	17.66
956	_EYLVTLAK[GlyGly (K)]GDLK_	A2RRP1	Neuroblastoma-amplified sequence	NBAS	+	7.13	0	3.4	12	+	12.5	0	5.96	35.5	11.75	11.56	11.83	11.67	11.74	15.61	15.35	14.55	15.04	15.03	17.78	17.78	17.5	17.66	17.66
942	_C[Carbamidomethyl (C)]EK[GlyGly (K)]QSPGVANELLK_	A2RRP1	Neuroblastoma-amplified sequence	NBAS	+	4.01	0	2.38	5.49	+	5.49	0	3.72	8.71	12.06	11.56	12.04	11.14	12.81	14.24	14.68	13.63	14.45	14.51	15.77	16.21	15.6	15.45	15.2
942	_C[Carbamidomethyl (C)]EK[GlyGly (K)]QSPGVANELLK_	A2RRP1	Neuroblastoma-amplified sequence	NBAS	+	5.1	0	2.95	7.52	+	6.43	0	4.29	11.15	11.61	11.01	10.64	11.89	11.61	14.24	14.68	13.63	14.45	14.51	15.77	16.21	15.6	15.45	15.2
1793	_VVASGLNYK[GlyGly (K)]K_	A2RRP1	Neuroblastoma-amplified sequence	NBAS	+	2.02	0	1.9	2.88	+	5	0	3.91	7.82	11.79	11.81	13.32	11.49	10.99	12.35	14.48	13.42	14.24	14.41	15.91	15.85	15.6	16.05	15.54
972	_IFQHSK[GlyGly (K)]PDLQQK_	A2RRP1	Neuroblastoma-amplified sequence	NBAS		0.97	0.08	0.42	1.27	+	6.73	0	3.15	10.82	12.1	11.28	11.4	11.93	12.15	12.42	12.39	11.91	11.78	12.46	15.15	14.83	14.84	14.9	14.88
1053	_HGLEK[GlyGly (K)]PISFVK_	A2RRP1	Neuroblastoma-amplified sequence	NBAS	+	2.53	0	3.31	3.74	+	4.12	0	5.18	6.48	11.89	12.29	14.88	12.06	14.95	16.71	16.93	15.11	17.01	16.86	18.42	18.52	18.27	18.39	18.36
1053	_HGLEK[GlyGly (K)]PISFVK_	A2RRP1	Neuroblastoma-amplified sequence	NBAS	+	2.37	0	3.76	3.57	+	3.67	0	5.62	5.72	11.63	11.25	14.88	11.12	14.95	16.71	16.93	15.11	17.01	16.86	18.42	18.52	18.27	18.39	18.36
1247	_EC[Carbamidomethyl (C)]ISQSPTC[Carbamidomethyl (C)]YK[GlyGly (K)]QSTK_	A2RRP1	Neuroblastoma-amplified sequence	NBAS	+	6.42	0	3.12	10.14	+	7.89	0	4.71	15.54	11.91	12.29	11.53	12.1	11.68	15.1	15.39	14.44	15.11	15.08	16.55	16.23	16.48	17.14	16.68
1247	_EC[Carbamidomethyl (C)]ISQSPTC[Carbamidomethyl (C)]YK[GlyGly (K)]QSTK_	A2RRP1	Neuroblastoma-amplified sequence	NBAS	+	4.89	0	3.03	7.2	+	6.31	0	4.62	11.07	12.69	11.65	11.28	11.74	12.62	15.1	15.39	14.44	15.11	15.08	16.55	16.23	16.48	17.14	16.68
1417	_VLSNTTTTTK[GlyGly (K)]AVLQAVSDGQWWK_	A2RRP1	Neuroblastoma-amplified sequence	NBAS	+	1.67	0	2.05	2.5	+	10.26	0	5.95	25.96	11.38	11.36	11.52	11.37	11.67	14.27	15.22	11.03	14.09	12.96	17.77	17.33	17.08	17.53	17.35
674	_LTLEQK[GlyGly (K)]ELC[Carbamidomethyl (C)]R_	A2RRP1	Neuroblastoma-amplified sequence	NBAS	+	2.95	0	2.43	4.11	+	9.49	0	4.68	20.64	11.72	11.5	11.56	11.47	11.13	14.53	14.46	13.93	12.04	14.58	16.31	16.13	16.29	16.21	15.86
674	_LTLEQK[GlyGly (K)]ELC[Carbamidomethyl (C)]R_	A2RRP1	Neuroblastoma-amplified sequence	NBAS	+	2.57	0	2.28	3.6	+	7.87	0	4.55	15.29	11.85	11.67	11.85	10.9	11.78	14.53	14.46	13.93	11.94	14.58	16.31	16.13	16.29	16.21	15.86
1427	_AVLQAVSDGQWWK[GlyGly (K)]K_	A2RRP1	Neuroblastoma-amplified sequence	NBAS	+	1.75	0	2.35	2.64	+	7.58	0	5.36	15.18	11.34	11.45	12.1	12.54	11.33	12.91	14.69	11.84	15.08	15.98	17.26	16.95	17.11	16.93	17.3
116	_DDFTSIIGK[GlyGly (K)]C[Carbamidomethyl (C)]QVPK_	A2RRP1	Neuroblastoma-amplified sequence	NBAS	+	4.29	0	3.29	6.32	+	2.81	0	2.61	3.98	11.89	11.92	13.11	10.86	11.27	15.42	15.36	14.42	15.15	15.17	14.44	14.96	14.95	12.86	14.92
116	_DDFTSIIGK[GlyGly (K)]C[Carbamidomethyl (C)]QVPK_	A2RRP1	Neuroblastoma-amplified sequence	NBAS	+	4.73	0	2.84	6.84	+	2.21	0	2	3.11	11.73	11.77	13.11	12.18	12.56	15.42	15.36	14.42	15.15	15.17	12.52	14.96	14.95	13.97	14.92
2226	_SLYNTK[GlyGly (K)]QMLPAEGVK_	A2RRP1	Neuroblastoma-amplified sequence	NBAS	+	2.57	0	1.56	3.36	+	5.1	0	2.63	7.28	12.38	11.92	11.32	12.51	11.74	13.46	14.02	12.43	13.8	13.94	14.18	14.78	14.64	15.01	14.39
2226	_SLYNTK[GlyGly (K)]QMLPAEGVK_	A2RRP1	Neuroblastoma-amplified sequence	NBAS	+	3.11	0	2.08	4.19	+	5.17	0	3.15	7.77	11.81	12.11	11.39	11.42	10.52	13.46	14.02	12.43	13.8	13.94	14.18	14.78	14.64	15.01	14.39
601	_ELLQYGLK[GlyGly (K)]GTDLEALLAIGK_	A2RRP1	Neuroblastoma-amplified sequence	NBAS	+	1.05	0.03	0.86	1.58	+	5.8	0	3.66	9.3	10.94	11.25	12.47	11.24	12.03	13.11	13.02	11.28	12.1	12.7	15.45	15.19	15.02	15.31	15.26
905	_ELQQMK[GlyGly (K)]DIEK_	A2RRP1	Neuroblastoma-amplified sequence	NBAS	+	5.26	0	3.09	7.89	+	7.33	0	5	14.1	11.94	11.14	12.4	12.35	11.51	15.4	15.07	14.39	14.93	15.02	17.05	16.81	16.73	17.05	16.7
905	_ELQQMK[GlyGly (K)]DIEK_	A2RRP1	Neuroblastoma-amplified sequence	NBAS	+	5.46	0	3.53	8.54	+	7.31	0	5.43	14.37	10.74	11.16	11.57	12.35	11.36	15.4	15.07	14.39	14.93	15.02	17.05	16.81	16.73	17.05	16.7
712	_YDAEFFK[GlyGly (K)]K_	A2RRP1	Neuroblastoma-amplified sequence	NBAS		0.18	0.64	0.48	0.42	+	3.81	0	4.23	5.77	12.4	15.35	12.53	12.24	11.97	12.18	15.52	12.37	15.28	11.53	17.18	17.52	16.7	17.18	17.07
1087	_ETDIK[GlyGly (K)]TSENTAEFK_	A2VDJ0	Transmembrane protein 131-like	TMEM131L	+	1.8	0.01	0.76	2.17	+	6.44	0	3.19	10.25	11.61	12.41	11.81	11.33	11.27	12.36	12.44	11.96	12.71	12.77	15.06	14.81	14.74	14.94	14.86
1051	_NLLNK[GlyGly (K)]EENTLK_	A2VDJ0	Transmembrane protein 131-like	TMEM131L	+	1.77	0	1.31	2.44	+	5.98	0	3.97	9.9	10.84	11.67	11.7	12.47	12.37	13.33	13.58	12.89	13.8	11.98	15.62	15.83	15.93	15.91	15.6
88	_LEK[GlyGly (K)]FSSALQPGTLLDLLQVEGMK_	A5D8V6	Vacuolar protein sorting-associated protein 37C	VPS37C	+	1.81	0.01	-0.68	-2.11		0.18	0.76	-0.12	-0.33	15.69	16.03	16.56	16.57	16.55	15.58	15.24	15.54	15.6	16.04	16.74	16.02	16.43	16.01	15.58
88	_LEK[GlyGly (K)]FSSALQPGTLLDLLQVEGM[Oxidation (M)]K_	A5D8V6	Vacuolar protein sorting-associated protein 37C	VPS37C	+	1.81	0.01	-0.68	-2.11		0.18	0.76	-0.12	-0.33	15.69	16.03	16.56	16.57	16.55	15.58	15.24	15.54	15.6	16.04	16.74	16.02	16.43	16.01	15.58
166	_FQVLK[GlyGly (K)]PLDVK_	A5PLN9	Trafficking protein particle complex subunit 13	TRAPPC13	+	4.5	0	3.08	6.59	+	7.65	0	5.04	15.12	11.51	12.09	11.12	11.21	10.76	14.67	14.72	13.4	15.11	14.22	16.14	16.32	16.51	16.46	16.45
1561	_VGGVDPK[GlyGly (K)]QLAVYEEFAR_	A5YKK6	CCR4-NOT transcription complex subunit 1	CNOT1	+	2.63	0	3.62	3.9	+	7.37	0	5.53	14.63	11.18	11.52	12.59	12.09	11.36	16.26	16.15	12.23	16.09	16.11	17.59	17.02	17.36	17.28	17.15
2352	_LFQSVAQC[Carbamidomethyl (C)]C[Carbamidomethyl (C)]MGQK[GlyGly (K)]QAQQVMEGTGAS_	A5YKK6	CCR4-NOT transcription complex subunit 1	CNOT1	+	2.73	0	1.54	3.52	+	1.99	0	1.19	2.61	12.12	12.07	11.13	11.86	10.79	13.63	13.32	12.44	12.92	13.38	12.52	12.79	12.64	13.68	12.31
1158	_NPEFNK[GlyGly (K)]MVLNETYR_	A5YKK6	CCR4-NOT transcription complex subunit 1	CNOT1	+	3.18	0	3.18	4.61		0.48	0.14	0.62	0.88	12.82	10.43	13.78	12.43	11.48	15.74	15.67	15	15.09	15.35	13.13	12.32	13.3	12.84	12.44
347	_ELNPSLNFK[GlyGly (K)]EVTYELDHPGFQIR_	A5YKK6	CCR4-NOT transcription complex subunit 1	CNOT1	+	2.37	0	1.87	3.26	+	5.52	0	3.55	8.66	12.16	11.42	11.37	10.72	12.02	13.84	12.53	12.37	14.12	14.18	15.43	14.65	14.77	15.51	15.07
545	_K[GlyGly (K)]FLAAAHNPADEPGPGAPAPQELGAADK_	A6NC78	Putative golgin subfamily A member 8I	GOLGA8IP	+	3.48	0	-1.34	-4.14	+	4.26	0	-1.48	-5.09	19.26	19.26	19.75	19.6	19.58	18.14	18.05	17.46	18.46	18.63	18.27	17.99	18.16	17.39	18.24
545	_K[GlyGly (K)]FLAAAHNPADEPGPGAPAPQELGAADK_	A6NC78	Putative golgin subfamily A member 8I	GOLGA8IP	+	3.48	0	-1.34	-4.14	+	4.26	0	-1.48	-5.09	19.26	19.26	19.75	19.6	19.58	18.14	18.05	17.46	18.46	18.63	18.27	17.99	18.16	17.39	18.24
177	_K[GlyGly (K)]GELESVLSDVMATQK_	A6NC78	Putative golgin subfamily A member 8I	GOLGA8IP	+	3.03	0	-1.79	-3.96	+	4.01	0	-1.66	-4.99	17.48	16.91	17.46	17.52	17.62	15.41	15.89	14.54	15.69	16.54	15.82	15.89	16.22	15.03	15.72
177	_K[GlyGly (K)]GELESVLSDVMATQK_	A6NC78	Putative golgin subfamily A member 8I	GOLGA8IP	+	3.03	0	-1.79	-3.96	+	4.01	0	-1.66	-4.99	17.48	16.91	17.46	17.52	17.62	15.41	15.89	14.54	15.69	16.54	15.82	15.89	16.22	15.03	15.72
259	_MSQEIC[Carbamidomethyl (C)]TLK[GlyGly (K)]K_	A6NC78	Putative golgin subfamily A member 8I	GOLGA8IP	+	2.94	0	-1.81	-3.88	+	2	0	-1.53	-2.75	13.62	13.72	14.49	14.24	14.93	12.51	11.52	12.62	12.13	13.17	11.38	12.58	13.81	12.83	12.73
259	_MSQEIC[Carbamidomethyl (C)]TLK[GlyGly (K)]K_	A6NC78	Putative golgin subfamily A member 8I	GOLGA8IP	+	3.1	0	-1.89	-4.09	+	1.69	0	-1.36	-2.37	13.62	13.72	14.49	14.24	14.93	12.5	11.52	12.22	12.13	13.17	11.38	12.78	13.81	13.19	13.06
108	_K[GlyGly (K)]QVEHQLEEEK_	A6NC78	Putative golgin subfamily A member 8I	GOLGA8IP	+	2.64	0	-1.16	-3.19	+	2.23	0	-2.25	-3.18	13.28	13.09	13.93	13.69	13.95	12.61	12.37	11.76	12.99	12.4	12.13	10.51	10.59	10.23	13.24
108	_K[GlyGly (K)]QVEHQLEEEK_	A6NC78	Putative golgin subfamily A member 8I	GOLGA8IP	+	3.04	0	-1.12	-3.51	+	2.94	0	-2.41	-4.09	13.28	13.09	13.93	13.69	13.95	12.22	12.37	12.38	12.99	12.4	12.41	10.51	10.59	10.23	12.17
222	_VQLTQLK[GlyGly (K)]ESFQQLQLER_	A6NC78	Putative golgin subfamily A member 8I	GOLGA8IP	+	6.23	0	-4.4	-10.73	+	3.04	0	-2.55	-4.26	15.81	15.79	16.77	16.37	16.55	11.94	12.08	12.25	12.1	10.92	12.76	14.61	14.95	12.78	13.42
178	_GELESVLSDVMATQK[GlyGly (K)]K_	A6NC78	Putative golgin subfamily A member 8I	GOLGA8IP	+	3.74	0	-3.45	-5.49	+	5.94	0	-3.15	-9.22	15.7	15.74	16.26	16.31	16.5	12.42	12.36	12.14	11.74	14.61	13.45	12.38	13.05	13.13	12.74
178	_GELESVLSDVMATQK[GlyGly (K)]K_	A6NC78	Putative golgin subfamily A member 8I	GOLGA8IP	+	3.76	0	-3.11	-5.44	+	6.46	0	-2.9	-9.98	15.7	15.74	16.26	16.31	16.5	12.83	12.84	11.87	12.79	14.61	13.26	13.1	13.56	13.17	12.94
NaN	_TK[GlyGly (K)]FLVPDHVNMSELIK_	A6NCE7;Q9GZQ8	Microtubule-associated proteins 1A/1B light chain 3 beta 2;Microtubule-associated proteins 1A/1B light chain 3B	MAP1LC3B2;MAP1LC3B		0.4	0.41	-0.23	-0.65	+	1.11	0.02	-0.48	-1.42	14.8	14.84	15.61	15.54	15.25	15.03	14.86	14.3	15.2	15.49	15.18	14.56	15.07	14.49	14.36
NaN	_TK[GlyGly (K)]FLVPDHVNMSELIK_	A6NCE7;Q9GZQ8	Microtubule-associated proteins 1A/1B light chain 3 beta 2;Microtubule-associated proteins 1A/1B light chain 3B	MAP1LC3B2;MAP1LC3B		0.4	0.41	-0.23	-0.65	+	1.11	0.02	-0.48	-1.42	14.8	14.84	15.61	15.54	15.25	15.03	14.86	14.3	15.2	15.49	15.18	14.56	15.07	14.49	14.36
NaN	_LHPVLHK[GlyGly (K)]EEK_	A6NCK2;Q96BQ3	Tripartite motif-containing protein 43B;Tripartite motif-containing protein 43	TRIM43B;TRIM43		0.04	0.94	0.03	0.09		0.07	0.94	0.02	0.09	19.59	19.64	19.55	19.6	19.12	19.83	19.53	18.82	19.47	20	19.47	19.54	19.67	19.38	19.55
NaN	_LHPVLHK[GlyGly (K)]EEK_	A6NCK2;Q96BQ3	Tripartite motif-containing protein 43B;Tripartite motif-containing protein 43	TRIM43B;TRIM43		0.04	0.94	0.03	0.09		0.07	0.94	0.02	0.09	19.59	19.64	19.55	19.6	19.12	19.83	19.53	18.82	19.47	20	19.47	19.54	19.67	19.38	19.55
NaN	_LNK[GlyGly (K)]EYQEIFQQLQR_	A6NCK2;Q96BQ3	Tripartite motif-containing protein 43B;Tripartite motif-containing protein 43	TRIM43B;TRIM43		0.07	0.91	0.04	0.12		0.1	0.89	-0.05	-0.18	18.94	19.55	18.96	18.98	18.96	19.53	18.99	18.62	18.94	19.51	19.59	18.9	19.1	18.77	18.77
NaN	_LNK[GlyGly (K)]EYQEIFQQLQR_	A6NCK2;Q96BQ3	Tripartite motif-containing protein 43B;Tripartite motif-containing protein 43	TRIM43B;TRIM43		0.07	0.91	0.04	0.12		0.1	0.89	-0.05	-0.18	18.94	19.55	18.96	18.98	18.96	19.53	18.99	18.62	18.94	19.51	19.59	18.9	19.1	18.77	18.77
NaN	_SWVK[GlyGly (K)]MDQK_	A6NCK2;Q96BQ3	Tripartite motif-containing protein 43B;Tripartite motif-containing protein 43	TRIM43B;TRIM43		0.74	0.14	0.36	1.05		0.88	0.1	0.24	0.99	17.46	17.98	17.45	17.3	17.69	18.41	17.91	17.14	18	18.24	18.07	17.88	17.81	17.63	17.69
NaN	_SWVK[GlyGly (K)]MDQK_	A6NCK2;Q96BQ3	Tripartite motif-containing protein 43B;Tripartite motif-containing protein 43	TRIM43B;TRIM43		0.74	0.14	0.36	1.05		0.88	0.1	0.24	0.99	17.46	17.98	17.45	17.3	17.69	18.41	17.91	17.14	18	18.24	18.07	17.88	17.81	17.63	17.69
NaN	_SWVK[GlyGly (K)]M[Oxidation (M)]DQK_	A6NCK2;Q96BQ3	Tripartite motif-containing protein 43B;Tripartite motif-containing protein 43	TRIM43B;TRIM43		0.74	0.14	0.36	1.05		0.88	0.1	0.24	0.99	17.46	17.98	17.45	17.3	17.69	18.41	17.91	17.14	18	18.24	18.07	17.88	17.81	17.63	17.69
NaN	_ASLWQFLSSEK[GlyGly (K)]QIC[Carbamidomethyl (C)]GTHR_	A6NCK2;Q96BQ3	Tripartite motif-containing protein 43B;Tripartite motif-containing protein 43	TRIM43B;TRIM43		0.82	0.1	0.45	1.17	+	0.96	0.03	-0.45	-1.29	17.55	18.49	17.33	17.4	17.32	18.66	17.97	17.64	17.83	18.23	17.49	17.26	17.29	16.9	16.88
NaN	_ASLWQFLSSEK[GlyGly (K)]QIC[Carbamidomethyl (C)]GTHR_	A6NCK2;Q96BQ3	Tripartite motif-containing protein 43B;Tripartite motif-containing protein 43	TRIM43B;TRIM43		0.82	0.1	0.45	1.17	+	0.96	0.03	-0.45	-1.29	17.55	18.49	17.33	17.4	17.32	18.66	17.97	17.64	17.83	18.23	17.49	17.26	17.29	16.9	16.88
NaN	_TNILLK[GlyGly (K)]NLVTIAR_	A6NCK2;Q96BQ3	Tripartite motif-containing protein 43B;Tripartite motif-containing protein 43	TRIM43B;TRIM43		0.81	0.12	0.38	1.12		0.11	0.88	-0.06	-0.2	16.5	16.98	16	16.13	16.04	17.3	16.66	16.5	16.39	16.71	16.64	16.26	16.28	16.18	15.99
NaN	_TNILLK[GlyGly (K)]NLVTIAR_	A6NCK2;Q96BQ3	Tripartite motif-containing protein 43B;Tripartite motif-containing protein 43	TRIM43B;TRIM43		0.81	0.12	0.38	1.12		0.11	0.88	-0.06	-0.2	16.5	16.98	16	16.13	16.04	17.3	16.66	16.5	16.39	16.71	16.64	16.26	16.28	16.18	15.99
NaN	_MDFK[GlyGly (K)]TNILLK_	A6NCK2;Q96BQ3	Tripartite motif-containing protein 43B;Tripartite motif-containing protein 43	TRIM43B;TRIM43		0.11	0.84	-0.07	-0.21	+	2.61	0	-0.79	-2.81	17.11	17.31	17.12	16.89	16.35	17.34	16.84	16.62	16.54	17.1	16.1	16.2	16.33	15.9	16.27
NaN	_K[GlyGly (K)]MFC[Carbamidomethyl (C)]DMDK_	A6NCK2;Q96BQ3	Tripartite motif-containing protein 43B;Tripartite motif-containing protein 43	TRIM43B;TRIM43		0.75	0.14	0.36	1.05	+	3.7	0	-0.86	-3.68	17.74	17.66	17.65	17.42	17.56	18.56	17.92	17.18	17.83	18.33	17.1	16.73	16.89	16.64	16.37
NaN	_K[GlyGly (K)]MFC[Carbamidomethyl (C)]DMDK_	A6NCK2;Q96BQ3	Tripartite motif-containing protein 43B;Tripartite motif-containing protein 43	TRIM43B;TRIM43		0.75	0.14	0.36	1.05	+	3.7	0	-0.86	-3.68	17.74	17.66	17.65	17.42	17.56	18.56	17.92	17.18	17.83	18.33	17.1	16.73	16.89	16.64	16.37
NaN	_K[GlyGly (K)]MFC[Carbamidomethyl (C)]DM[Oxidation (M)]DK_	A6NCK2;Q96BQ3	Tripartite motif-containing protein 43B;Tripartite motif-containing protein 43	TRIM43B;TRIM43		0.75	0.14	0.36	1.05	+	3.7	0	-0.86	-3.68	17.74	17.66	17.65	17.42	17.56	18.56	17.92	17.18	17.83	18.33	17.1	16.73	16.89	16.64	16.37
NaN	_EEK[GlyGly (K)]QHLER_	A6NCK2;Q96BQ3	Tripartite motif-containing protein 43B;Tripartite motif-containing protein 43	TRIM43B;TRIM43	+	1.82	0	-3.55	-2.84	+	1.34	0	-3.27	-2.2	18.14	17.89	18.05	17.99	17.82	12.3	12.37	17.02	17.43	13.03	12.53	13.53	11.46	17.95	18.05
NaN	_EEK[GlyGly (K)]QHLER_	A6NCK2;Q96BQ3	Tripartite motif-containing protein 43B;Tripartite motif-containing protein 43	TRIM43B;TRIM43	+	1.81	0	-3.61	-2.82	+	1.34	0	-3.21	-2.2	18.14	17.89	18.05	17.99	17.82	12.97	11.97	17.02	17.43	12.44	12.95	13.42	11.46	17.95	18.05
NaN	_K[GlyGly (K)]ASLWQFLSSEK_	A6NCK2;Q96BQ3	Tripartite motif-containing protein 43B;Tripartite motif-containing protein 43	TRIM43B;TRIM43	+	2.25	0	1.14	2.82		0.22	0.66	0.17	0.42	15.56	16.33	15.18	15.47	15.2	17.35	16.58	16.68	15.99	16.82	16.54	15.78	15.71	15.46	15.11
NaN	_K[GlyGly (K)]ASLWQFLSSEK_	A6NCK2;Q96BQ3	Tripartite motif-containing protein 43B;Tripartite motif-containing protein 43	TRIM43B;TRIM43	+	2.25	0	1.14	2.82		0.22	0.66	0.17	0.42	15.56	16.33	15.18	15.47	15.2	17.35	16.58	16.68	15.99	16.82	16.54	15.78	15.71	15.46	15.11
NaN	_MFC[Carbamidomethyl (C)]DMDK[GlyGly (K)]SLLC[Carbamidomethyl (C)]LLC[Carbamidomethyl (C)]SNSQEHGAHK_	A6NCK2;Q96BQ3	Tripartite motif-containing protein 43B;Tripartite motif-containing protein 43	TRIM43B;TRIM43	+	1.13	0.02	1.1	1.73	+	1.71	0	-1.45	-2.43	15.13	15.08	15.09	14.91	12.89	16.22	15.74	14.5	15.96	16.2	12.67	12.8	13.78	13.74	12.87
NaN	_MFC[Carbamidomethyl (C)]DMDK[GlyGly (K)]SLLC[Carbamidomethyl (C)]LLC[Carbamidomethyl (C)]SNSQEHGAHK_	A6NCK2;Q96BQ3	Tripartite motif-containing protein 43B;Tripartite motif-containing protein 43	TRIM43B;TRIM43	+	1.11	0.02	1.14	1.71	+	1.56	0	-1.4	-2.25	15.13	15.08	15.09	14.91	12.73	16.22	15.74	14.5	15.96	16.2	12.67	12.8	13.78	13.74	12.93
NaN	_MFC[Carbamidomethyl (C)]DMDK[GlyGly (K)]SLLC[Carbamidomethyl (C)]LLC[Carbamidomethyl (C)]SNSQEHGAHK_	A6NCK2;Q96BQ3	Tripartite motif-containing protein 43B;Tripartite motif-containing protein 43	TRIM43B;TRIM43	+	0.92	0.03	1.43	1.55	+	0.68	0.04	-1.08	-1.21	15.13	15.08	15.09	14.91	11.29	16.22	15.74	14.5	15.96	16.2	12.67	12.8	13.78	13.74	13.11
320	_EPEPEPIVLPSVVPLVPAGTVAK[GlyGly (K)]K_	A6ND36	Protein FAM83G	FAM83G	+	7.51	0	5.17	14.8	+	3.59	0	3.97	5.36	10.91	11.57	11.15	11.82	11.76	16.73	16.83	15.95	16.97	16.6	12.97	16.04	16.26	15.96	15.84
647	_QPEPSAPTEGEEASGPK[GlyGly (K)]QK_	A6NDB9	Paralemmin-3	PALM3	+	7.28	0	-4.45	-13.48	+	8.17	0	-4.17	-15.66	17.08	16.73	16.79	16.73	16.59	12.77	12.2	11.57	12.63	12.54	12.48	12.45	12.3	12.73	13.13
510	_GGEETLEAEK[GlyGly (K)]R_	A6NDB9	Paralemmin-3	PALM3	+	4.22	0	-2.97	-6.08	+	4.18	0	-2.02	-5.51	15.47	15.21	15.11	15.11	15.15	13.24	11.01	12.8	12.21	11.95	13.64	12.32	13.61	12.86	13.51
276	_TILTLTGVSTLGDVK[GlyGly (K)]NNQESDC[Carbamidomethyl (C)]VSK_	A6NDG6	Glycerol-3-phosphate phosphatase	PGP	+	3.49	0	2.14	4.68	+	4.34	0	2.73	6.15	12.85	10.97	11.98	11.7	12.52	14.33	14.19	13.58	14.36	14.24	14.63	15.04	14.77	14.81	14.41
63	_LGFITNNSSK[GlyGly (K)]TR_	A6NDG6	Glycerol-3-phosphate phosphatase	PGP	+	2.56	0	2.29	3.59	+	5.8	0	3.33	9.09	11.46	11.77	11.88	10.77	12.09	14.34	14.43	11.95	14.51	14.2	15.28	14.93	14.48	15.08	14.86
63	_LGFITNNSSK[GlyGly (K)]TR_	A6NDG6	Glycerol-3-phosphate phosphatase	PGP	+	2.16	0	2.05	3.07	+	5.69	0	3.13	8.71	11.43	12.39	11.32	11.58	12.27	14.34	14.43	11.77	14.51	14.2	15.28	14.93	14.48	15.08	14.86
366	_NQNEK[GlyGly (K)]IDGEDGLFLLGC[Carbamidomethyl (C)]VK_	A6NDI0	Putative tripartite motif-containing protein 49B	TRIM49B		0.28	0.56	0.21	0.5	+	2.73	0	-0.9	-3.03	19.77	19.84	19.83	19.82	19.47	20.44	20.11	18.75	20.06	20.42	18.86	18.94	19.42	18.74	18.27
101	_K[GlyGly (K)]MFC[Carbamidomethyl (C)]EVDR_	A6NDI0	Putative tripartite motif-containing protein 49B	TRIM49B	+	0.9	0.04	-1.4	-1.53	+	2.13	0	-1.11	-2.69	16.39	16.68	16.53	16.48	16.45	12.07	15.86	14.97	15.78	16.85	15.73	15.62	16.02	15.35	14.23
126	_HC[Carbamidomethyl (C)]PIESAAEEHQEK[GlyGly (K)]LLQK_	A6NDI0	Putative tripartite motif-containing protein 49B	TRIM49B		0.32	0.37	1.14	0.69	+	0.67	0.04	1.7	1.25	16.55	11.59	16.58	11.18	16.39	16.47	16.6	12.05	15.89	16.97	15.99	16.4	16.11	16.3	16
126	_HC[Carbamidomethyl (C)]PIESAAEEHQEK[GlyGly (K)]LLQK_	A6NDI0	Putative tripartite motif-containing protein 49B	TRIM49B		0.36	0.31	1.16	0.76	+	0.66	0.04	1.6	1.23	16.55	11.73	16.58	11.56	16.39	16.47	16.6	12.7	15.89	16.97	15.99	16.4	16.11	16.3	16
98	_ELISFLSEPEILVK[GlyGly (K)]ENNMHPK_	A6NDU8	UPF0600 protein C5orf51	C5orf51	+	2.39	0	2.01	3.32	+	7.23	0	5.58	14.23	12.22	10.7	11.75	11.67	11.01	14.19	13.47	11.86	14.05	13.84	16.97	16.8	17.2	17.38	16.93
98	_ELISFLSEPEILVK[GlyGly (K)]ENNMHPK_	A6NDU8	UPF0600 protein C5orf51	C5orf51	+	2.43	0	2.29	3.44	+	7.36	0	5.93	14.86	10.94	11.29	11.6	11.67	10.14	14.19	13.47	11.51	14.05	13.84	16.97	16.8	17.2	17.38	16.93
98	_ELISFLSEPEILVK[GlyGly (K)]ENNM[Oxidation (M)]HPK_	A6NDU8	UPF0600 protein C5orf51	C5orf51	+	2.51	0	1.91	3.43	+	6.83	0	5.4	12.91	10.52	12.23	11.76	11.67	12.09	14.19	13.47	12.28	14.05	13.84	16.97	16.8	17.2	17.38	16.93
96	_VK[GlyGly (K)]ELISFLSEPEILVK_	A6NDU8	UPF0600 protein C5orf51	C5orf51	+	2.03	0	1.6	2.8	+	6.53	0	6.18	12.41	11.17	10.23	12.26	11.78	10.46	11.84	12.78	12.85	13.54	12.88	17.44	17.19	17.35	17.7	17.12
96	_VK[GlyGly (K)]ELISFLSEPEILVK_	A6NDU8	UPF0600 protein C5orf51	C5orf51	+	2.23	0	1.62	3.03	+	6.4	0	6.05	11.99	10.85	11.47	12.67	10.33	11.23	13.11	12.78	12.37	13.54	12.88	17.44	17.19	17.35	17.7	17.12
264	_YVSVC[Carbamidomethyl (C)]EGPLK[GlyGly (K)]EQEWNTTNAK_	A6NDU8	UPF0600 protein C5orf51	C5orf51	+	1.42	0.01	1.28	2.08	+	7.65	0	6.09	15.92	12.2	12.13	11.4	10.81	11.53	14.11	11.9	12.7	13.72	12.02	17.64	17.56	17.89	18.05	17.37
255	_EVGEK[GlyGly (K)]ILK_	A6NDU8	UPF0600 protein C5orf51	C5orf51		0.5	0.23	0.5	0.88	+	8.69	0	5.27	18.79	11.55	11.6	11.26	11.72	10.86	12.66	11.92	12.2	12.55	10.19	16.62	16.58	16.68	17.01	16.44
82	_LVDEDFPEDSSSQK[GlyGly (K)]VK_	A6NDU8	UPF0600 protein C5orf51	C5orf51		NaN	1	0	NaN	+	6.02	0	6.07	10.94	10.69	12.47	12.72	10.72	11.54	12.85	11.4	12.12	13.11	11.82	17.48	17.35	17.94	18.21	17.51
82	_LVDEDFPEDSSSQK[GlyGly (K)]VK_	A6NDU8	UPF0600 protein C5orf51	C5orf51		NaN	1	0	NaN	+	6.28	0	6.03	11.64	11.82	11.98	12.86	10.99	10.68	12.36	12.21	11.25	12.52	11.66	17.48	17.35	17.94	18.21	17.51
274	_EQEWNTTNAK[GlyGly (K)]QILNFFHHR_	A6NDU8	UPF0600 protein C5orf51	C5orf51		NaN	1	0	NaN	+	6.3	0	4.96	11.23	10.46	11.59	11.49	10.19	10.32	12.02	12.1	11.87	11.8	12.24	16.04	15.41	15.82	16.18	15.4
274	_EQEWNTTNAK[GlyGly (K)]QILNFFHHR_	A6NDU8	UPF0600 protein C5orf51	C5orf51		NaN	1	0	NaN	+	6.5	0	4.37	11.38	11.88	11.39	11.29	11.84	10.58	12.73	12.39	11.44	12.59	11.8	16.04	15.41	15.82	16.18	15.4
263	_K[GlyGly (K)]YVSVC[Carbamidomethyl (C)]EGPLK_	A6NDU8	UPF0600 protein C5orf51	C5orf51		0.23	0.6	0.24	0.46	+	7.09	0	5.23	13.56	12.53	11.97	11.14	11.27	11.85	12.29	11.22	13.04	12.17	11.24	16.97	16.89	17.15	17.37	16.55
263	_K[GlyGly (K)]YVSVC[Carbamidomethyl (C)]EGPLK_	A6NDU8	UPF0600 protein C5orf51	C5orf51	+	1.2	0.02	0.99	1.77	+	6.93	0	5.71	13.39	10.69	12.32	10.69	11.33	11.33	13.43	11.98	12.41	12.27	11.24	16.97	16.89	17.15	17.37	16.55
NaN	_K[GlyGly (K)]EIVTQFTTQFLK_	A6NGN4;H0Y7S4;O60813;Q5TYX0;Q5VWM5	PRAME family member 25;Putative PRAME family member 26;PRAME family member 11;PRAME family member 5;PRAME family member 9/15	PRAMEF25;PRAMEF26;PRAMEF11;PRAMEF5;PRAMEF9		0.95	0.06	0.6	1.37	+	1.53	0	-0.93	-2.06	14.37	15.52	14.5	14.02	14.62	15.74	15.31	14.43	15.03	15.5	14.46	13.93	13.45	13.54	12.98
NaN	_K[GlyGly (K)]EIVTQFTTQFLK_	A6NGN4;H0Y7S4;O60813;Q5TYX0;Q5VWM5	PRAME family member 25;Putative PRAME family member 26;PRAME family member 11;PRAME family member 5;PRAME family member 9/15	PRAMEF25;PRAMEF26;PRAMEF11;PRAMEF5;PRAMEF9		0.95	0.06	0.6	1.37	+	1.47	0	-1	-2.03	14.37	15.52	14.5	14.02	14.62	15.74	15.31	14.43	15.03	15.5	14.46	13.93	13.45	13.54	12.61
NaN	_VLTITNC[Carbamidomethyl (C)]VLLESDLK[GlyGly (K)]HLSQC[Carbamidomethyl (C)]PSISQLK_	A6NGN4;H0Y7S4;O60813;Q5TYX0;Q5VWM5	PRAME family member 25;Putative PRAME family member 26;PRAME family member 11;PRAME family member 5;PRAME family member 9/15	PRAMEF25;PRAMEF26;PRAMEF11;PRAMEF5;PRAMEF9	+	1.6	0.01	1.07	2.19	+	1.3	0.01	-0.91	-1.84	14.1	14.96	14.73	14.41	12.88	15.54	15.65	14.88	15.11	15.26	13.69	13.65	13.05	13.14	13.01
NaN	_YVSPEQK[GlyGly (K)]K_	A6NGN4;H0Y7S4;O60813;Q5TYX0;Q5VWM5	PRAME family member 25;Putative PRAME family member 26;PRAME family member 11;PRAME family member 5;PRAME family member 9/15	PRAMEF25;PRAMEF26;PRAMEF11;PRAMEF5;PRAMEF9		0.11	0.8	-0.21	-0.26		0.06	0.91	0.08	0.15	14.72	15.26	15.87	15.88	14.9	12.56	15.59	15.71	15.37	16.38	13.87	16.21	15.71	15.68	15.58
NaN	_YVSPEQK[GlyGly (K)]K_	A6NGN4;H0Y7S4;O60813;Q5TYX0;Q5VWM5	PRAME family member 25;Putative PRAME family member 26;PRAME family member 11;PRAME family member 5;PRAME family member 9/15	PRAMEF25;PRAMEF26;PRAMEF11;PRAMEF5;PRAMEF9		0.14	0.74	-0.29	-0.33		0.12	0.81	-0.24	-0.28	14.72	15.26	15.87	15.88	14.9	12.16	15.59	15.71	15.37	16.38	12.24	16.21	15.71	15.68	15.58
NaN	_HLSQC[Carbamidomethyl (C)]PSISQLK[GlyGly (K)]TLDLSGIR_	A6NGN4;H0Y7S4;O60813;Q5TYX0;Q5VWM5	PRAME family member 25;Putative PRAME family member 26;PRAME family member 11;PRAME family member 5;PRAME family member 9/15	PRAMEF25;PRAMEF26;PRAMEF11;PRAMEF5;PRAMEF9		0.06	0.89	-0.1	-0.15		0.32	0.33	-0.54	-0.66	14.4	15.67	15.03	14.41	14.96	15.87	14.85	12.9	15.34	15.02	16.63	15.15	13.54	12.96	13.49
NaN	_HLSQC[Carbamidomethyl (C)]PSISQLK[GlyGly (K)]TLDLSGIR_	A6NGN4;H0Y7S4;O60813;Q5TYX0;Q5VWM5	PRAME family member 25;Putative PRAME family member 26;PRAME family member 11;PRAME family member 5;PRAME family member 9/15	PRAMEF25;PRAMEF26;PRAMEF11;PRAMEF5;PRAMEF9		0.09	0.83	-0.15	-0.22		0.42	0.17	-0.75	-0.83	14.4	15.67	15.03	14.41	14.96	15.87	14.85	12.62	15.34	15.02	16.63	15.15	13.39	13	12.55
1102	_EHLLQGLLPDVQVPTSVK[GlyGly (K)]DMR_	A6NHR9	Structural maintenance of chromosomes flexible hinge domain-containing protein 1	SMCHD1		0.17	0.65	0.59	0.41	+	1.21	0	2.4	1.99	10.59	16.07	15.66	12.14	15.46	15.55	15.43	11.65	15.01	15.21	16.54	16.08	16.28	16.61	16.42
672	_TVAEK[GlyGly (K)]AVK_	A6NHR9	Structural maintenance of chromosomes flexible hinge domain-containing protein 1	SMCHD1		0.07	0.88	0.16	0.16	+	1.93	0	2.96	2.93	11.51	12.2	14.34	14.41	14.47	13.03	12.51	12.18	15.22	14.79	13.77	17.07	16.64	17.25	17.01
1093	_VNWTPEINK[GlyGly (K)]EHLLQGLLPDVQVPTSVK_	A6NHR9	Structural maintenance of chromosomes flexible hinge domain-containing protein 1	SMCHD1	+	5.74	0	3.45	9.04	+	8.47	0	4.43	16.94	11.84	11.68	11.24	11.33	11.87	15.4	15.43	14.07	15.17	15.14	16.13	15.84	15.92	16.34	15.88
1620	_QQQMAALTK[GlyGly (K)]EK_	A6NHR9	Structural maintenance of chromosomes flexible hinge domain-containing protein 1	SMCHD1	+	1.82	0	2.19	2.7	+	3.24	0	3.36	4.73	14.05	10.93	12.14	10.98	10.98	12.77	14.83	13.51	14.4	14.52	15.36	15.19	14.79	15.26	15.28
1471	_TNILNSEQVIVEVLPNQPVK[GlyGly (K)]LVPK_	A6NHR9	Structural maintenance of chromosomes flexible hinge domain-containing protein 1	SMCHD1	+	1.97	0	2.13	2.86	+	7.41	0	3.89	13.27	11.33	12.41	11.75	11.96	11.9	14.89	14.5	11.55	14.33	14.72	15.71	15.59	15.63	16.04	15.83
256	_PADSQDVHELVLSK[GlyGly (K)]EDFEK_	A6NHR9	Structural maintenance of chromosomes flexible hinge domain-containing protein 1	SMCHD1	+	4.46	0	2.24	6.04	+	7.07	0	4.06	12.57	11.53	10.54	11.65	11.51	11.37	14.07	13.89	13.19	13.49	13.17	15.3	15.32	15.17	15.75	15.34
169	_LLFDETQGK[GlyGly (K)]PAVAVIDNGR_	A6NHR9	Structural maintenance of chromosomes flexible hinge domain-containing protein 1	SMCHD1	+	1.96	0	2.77	2.94	+	7.28	0	5.95	14.61	11.79	11.65	12.62	10.77	11.31	13.45	14.59	11.96	16.42	15.56	17.56	17.45	17.53	17.76	17.61
437	_ETYPDDPC[Carbamidomethyl (C)]FPSK[GlyGly (K)]LK_	A6NHR9	Structural maintenance of chromosomes flexible hinge domain-containing protein 1	SMCHD1	+	1.58	0	2.18	2.42	+	8.27	0	4.45	16.37	11.43	11.36	11.6	10.88	11.63	14.91	14.61	11.94	14.98	11.35	15.56	15.76	15.79	16.22	15.85
304	_FDHALVPEENINGVISALK[GlyGly (K)]VSQAEK_	A6NHX0	Cytosolic arginine sensor for mTORC1 subunit 2	CASTOR2	+	3.48	0	2.18	4.7	+	1.06	0.01	0.74	1.55	12.28	11.44	12.98	13.28	12.93	15.13	14.98	14.28	14.5	14.92	13.37	12.66	13.8	13.23	13.56
72	_K[GlyGly (K)]LSSLAR_	A6NI03	Putative tripartite motif-containing protein 64B	TRIM64B		0.27	0.48	0.47	0.57		0.41	0.23	0.42	0.75	20.36	20.28	20.23	19.98	20.15	23.44	19.71	19.69	19.85	20.64	22.42	20.14	20.2	20.11	20.22
155	_NNLNQETSTFHSLK[GlyGly (K)]DYVSVR_	A6NI03	Putative tripartite motif-containing protein 64B	TRIM64B	+	3.9	0	0.82	3.74		0.78	0.1	0.27	0.97	15.02	15.52	15.48	15.23	15.22	16.31	16.02	15.95	15.99	16.28	16.06	15.31	15.75	15.26	15.42
155	_NNLNQETSTFHSLK[GlyGly (K)]DYVSVR_	A6NI03	Putative tripartite motif-containing protein 64B	TRIM64B	+	3.9	0	0.82	3.74		0.78	0.1	0.27	0.97	15.02	15.52	15.48	15.23	15.22	16.31	16.02	15.95	15.99	16.28	16.06	15.31	15.75	15.26	15.42
100	_ELFC[Carbamidomethyl (C)]EADK[GlyGly (K)]R_	A6NI03	Putative tripartite motif-containing protein 64B	TRIM64B		0.66	0.14	0.48	1.05	+	4.07	0	-1.74	-5.13	15.86	15.53	16.06	15.98	15.67	15.09	16.57	16.07	16.67	17.1	14.56	13.96	13.99	13.36	14.52
100	_ELFC[Carbamidomethyl (C)]EADK[GlyGly (K)]R_	A6NI03	Putative tripartite motif-containing protein 64B	TRIM64B		0.66	0.14	0.48	1.05	+	4.18	0	-1.73	-5.25	15.86	15.53	16.06	15.98	15.67	15.09	16.57	16.07	16.67	17.1	14.56	13.96	13.99	13.43	14.52
58	_TSEK[GlyGly (K)]PNFNTNLVLK_	A6NI03	Putative tripartite motif-containing protein 64B	TRIM64B		0.13	0.81	0.08	0.24		0.97	0.06	-0.29	-1.12	16.33	16.14	16.01	16.5	16.06	16.72	16.76	15.63	15.84	16.51	16.08	15.98	16.11	16.02	15.38
58	_TSEK[GlyGly (K)]PNFNTNLVLK_	A6NI03	Putative tripartite motif-containing protein 64B	TRIM64B		0.13	0.81	0.08	0.24		0.97	0.06	-0.29	-1.12	16.33	16.14	16.01	16.5	16.06	16.72	16.76	15.63	15.84	16.51	16.08	15.98	16.11	16.02	15.38
NaN	_DTDDVPMILVGNK[GlyGly (K)]C[Carbamidomethyl (C)]DLEDER_	A6NIZ1;P61224	Ras-related protein Rap-1b-like protein;Ras-related protein Rap-1b	;RAP1B	+	2.3	0.01	0.56	2.27	+	2.1	0	-0.41	-1.89	14.99	14.82	15.14	14.89	14.89	15.75	15.44	15.01	15.66	15.66	14.53	14.47	14.88	14.58	14.24
280	_LLEGDK[GlyGly (K)]LLAQQAGSGEFR_	A6NKD9	Coiled-coil domain-containing protein 85C	CCDC85C	+	1.75	0.01	-0.8	-2.17	+	6.7	0	1.47	7.72	14.91	14.92	15.17	14.79	14.85	14.96	14.07	13.33	14.25	14.04	16.43	16.24	16.27	16.56	16.49
368	_QLQDSC[Carbamidomethyl (C)]EEDLSEK[GlyGly (K)]EK_	A6NKD9	Coiled-coil domain-containing protein 85C	CCDC85C	+	1.01	0.04	-0.79	-1.52	+	6.72	0	2.01	9.04	14.26	14.18	14.37	14.5	14.29	12.95	14.03	12.18	14.39	14.1	16.06	16.43	16.08	16.58	16.5
NaN	_[Acetyl (Protein N-term)]AEHFK[GlyGly (K)]QIIR_	A6NLU0;F8VTS6	Ret finger protein-like 4A;Ret finger protein-like 4A-like protein 1	RFPL4A;RFPL4AL1	+	5.29	0	1.56	6.35	+	5.68	0	1.35	6.37	16.34	16.4	16.23	16.55	16.38	18.46	17.7	17.97	17.76	17.81	18.05	17.67	17.5	17.57	17.86
NaN	_[Acetyl (Protein N-term)]AEHFK[GlyGly (K)]QIIR_	A6NLU0;F8VTS6	Ret finger protein-like 4A;Ret finger protein-like 4A-like protein 1	RFPL4A;RFPL4AL1	+	5.29	0	1.56	6.35	+	5.68	0	1.35	6.37	16.34	16.4	16.23	16.55	16.38	18.46	17.7	17.97	17.76	17.81	18.05	17.67	17.5	17.57	17.86
NaN	_ELEPK[GlyGly (K)]LK_	A6NLU0;F8VTS6	Ret finger protein-like 4A;Ret finger protein-like 4A-like protein 1	RFPL4A;RFPL4AL1		0.93	0.05	-0.65	-1.38	+	3.05	0	0.54	2.63	17.37	17.21	17.4	17.26	17.49	15.45	17.2	16.27	17.07	17.47	18.16	17.97	17.9	17.62	17.76
NaN	_ELEPK[GlyGly (K)]LK_	A6NLU0;F8VTS6	Ret finger protein-like 4A;Ret finger protein-like 4A-like protein 1	RFPL4A;RFPL4AL1		0.93	0.05	-0.65	-1.38	+	3.05	0	0.54	2.63	17.37	17.21	17.4	17.26	17.49	15.45	17.2	16.27	17.07	17.47	18.16	17.97	17.9	17.62	17.76
NaN	_FC[Carbamidomethyl (C)]SVVSQK[GlyGly (K)]DDIK_	A6NLU0;F8VTS6	Ret finger protein-like 4A;Ret finger protein-like 4A-like protein 1	RFPL4A;RFPL4AL1	+	1.55	0.01	0.88	2.05		0.07	0.92	0.06	0.14	13.04	14.07	14.06	13.33	14.16	14.94	14.66	13.68	14.93	14.86	13.27	14.1	14.49	13.78	13.32
NaN	_FC[Carbamidomethyl (C)]SVVSQK[GlyGly (K)]DDIK_	A6NLU0;F8VTS6	Ret finger protein-like 4A;Ret finger protein-like 4A-like protein 1	RFPL4A;RFPL4AL1	+	1.55	0.01	0.88	2.05		0.07	0.92	0.06	0.14	13.04	14.07	14.06	13.33	14.16	14.94	14.66	13.68	14.93	14.86	13.27	14.1	14.49	13.78	13.32
NaN	_C[Carbamidomethyl (C)]PVC[Carbamidomethyl (C)]LK[GlyGly (K)]DLEEAVQLK_	A6NLU0;F8VTS6	Ret finger protein-like 4A;Ret finger protein-like 4A-like protein 1	RFPL4A;RFPL4AL1		0.62	0.13	-0.77	-1.09		0.15	0.79	-0.13	-0.3	14.76	14.7	14.61	15.72	15.71	14.83	14.44	12.2	15.42	14.75	15.36	15.01	15.4	14.75	14.36
NaN	_C[Carbamidomethyl (C)]PVC[Carbamidomethyl (C)]LK[GlyGly (K)]DLEEAVQLK_	A6NLU0;F8VTS6	Ret finger protein-like 4A;Ret finger protein-like 4A-like protein 1	RFPL4A;RFPL4AL1		0.62	0.13	-0.77	-1.09		0.15	0.79	-0.13	-0.3	14.76	14.7	14.61	15.72	15.71	14.83	14.44	12.2	15.42	14.75	15.36	15.01	15.4	14.75	14.36
NaN	_K[GlyGly (K)]ESPLLNDYR_	A6ZKI3;Q9BWD3	Retrotransposon Gag-like protein 8C;Retrotransposon Gag-like protein 8A	RTL8C;RTL8A		0.26	0.57	0.22	0.49	+	3.96	0	-0.83	-3.81	18.63	18.98	19.13	18.78	19.01	19.7	19.54	17.81	19.3	19.28	17.9	18.24	18.23	18.14	17.88
NaN	_K[GlyGly (K)]ESPLLNDYR_	A6ZKI3;Q9BWD3	Retrotransposon Gag-like protein 8C;Retrotransposon Gag-like protein 8A	RTL8C;RTL8A		0.26	0.57	0.22	0.49	+	3.96	0	-0.83	-3.81	18.63	18.98	19.13	18.78	19.01	19.7	19.54	17.81	19.3	19.28	17.9	18.24	18.23	18.14	17.88
1386	_EQDNLMLEK[GlyGly (K)]AC[Carbamidomethyl (C)]MAVEEAAK_	A7E2V4	Zinc finger SWIM domain-containing protein 8	ZSWIM8	+	6.14	0	4.73	10.7	+	6.72	0	5.08	12.4	12.91	12.21	11.83	11.3	11.94	17.09	17	15.91	16.9	16.97	16.92	17.06	17.53	17.45	16.66
878	_LAYQESEVAALLK[GlyGly (K)]K_	A7E2V4	Zinc finger SWIM domain-containing protein 8	ZSWIM8	+	4.49	0	3.28	6.64	+	6.38	0	4.78	11.32	10.82	12.39	11.98	11.49	12.51	15.51	15.38	14.17	15.32	15.18	16.87	16.39	16.76	16.55	16.53
455	_VIENVK[GlyGly (K)]R_	A7E2V4	Zinc finger SWIM domain-containing protein 8	ZSWIM8	+	3.25	0	3.17	4.7	+	4.2	0	4.82	6.57	11.34	12.18	11.6	10.81	12	12.69	15.09	15.51	15.2	15.3	14.08	16.84	17.13	17.14	16.83
NaN	_LFDAPLSISK[GlyGly (K)]R_	A8K0Z3;A8MWX3;C4AMC7;Q6VEQ5;Q9NQA3	WASH complex subunit 1;Putative WAS protein family homolog 4;Putative WAS protein family homolog 3;WAS protein family homolog 2;WAS protein family homolog 6	WASHC1;WASH4P;WASH3P;WASH2P;WASH6P	+	4.5	0	3.07	6.57	+	5.42	0	3.79	8.6	11.58	12.88	12.21	11.26	11.02	14.86	14.98	14.57	15.32	14.55	15.48	15.52	15.59	15.62	15.67
500	_YC[Carbamidomethyl (C)]EK[GlyGly (K)]SMISR_	A8MPP1	Putative ATP-dependent RNA helicase DDX11-like protein 8	DDX11L8	+	3.08	0	3.21	4.46	+	3.26	0	2.8	4.62	12.73	14.13	13.94	11.9	11.85	14.73	16.61	15.86	16.78	16.63	15.79	15.39	16.17	15.69	15.48
500	_YC[Carbamidomethyl (C)]EK[GlyGly (K)]SMISR_	A8MPP1	Putative ATP-dependent RNA helicase DDX11-like protein 8	DDX11L8	+	2.82	0	3.45	4.14	+	2.84	0	3.03	4.11	12.79	14.13	13.94	11.27	11.23	14.73	16.61	15.86	16.78	16.63	15.79	15.39	16.17	15.69	15.48
463	_QNPNTQSLSQTGTELK[GlyGly (K)]TINDFLFQSQIDNINLFK_	A8MPP1	Putative ATP-dependent RNA helicase DDX11-like protein 8	DDX11L8	+	0.86	0.04	2.07	1.53	+	1.12	0	2.55	1.89	15.51	16.75	11.7	12.26	17.94	17.11	16.79	17.71	16.61	16.29	16.9	17.39	17.02	17.38	18.21
806	_SAELQEK[GlyGly (K)]MAYLDQTLPR_	A8MPP1	Putative ATP-dependent RNA helicase DDX11-like protein 8	DDX11L8	+	7.65	0	8.26	17.13	+	7.3	0	7.23	15.34	11.6	11.44	10.66	11.04	12.75	20.09	19.77	19.32	20.05	19.57	19.07	18.69	18.87	18.54	18.45
330	_DEALAEVK[GlyGly (K)]DMEQLLALGK_	A8MPP1	Putative ATP-dependent RNA helicase DDX11-like protein 8	DDX11L8	+	6.82	0	7.21	13.71	+	6.36	0	5.8	11.75	12.62	11.5	12.21	11.38	10.49	19.29	19.04	18.05	19.11	18.79	17.58	17.01	17.83	17.52	17.24
453	_FVAVLGGNIK[GlyGly (K)]QNPNTQSLSQTGTELK_	A8MPP1	Putative ATP-dependent RNA helicase DDX11-like protein 8	DDX11L8	+	7.72	0	7.02	16.78	+	7.73	0	6.07	16.21	12.4	10.87	12.01	11.51	11.33	18.76	18.93	17.97	18.87	18.68	17.76	17.68	17.7	17.84	17.46
832	_ALVENLC[Carbamidomethyl (C)]MK[GlyGly (K)]AVNQSIGR_	A8MPP1	Putative ATP-dependent RNA helicase DDX11-like protein 8	DDX11L8	+	7.75	0	6.09	16.27	+	7.64	0	5.28	15.3	10.36	10.86	11.72	10.67	11.01	17.32	17.17	16.5	17.23	16.82	16.41	16.22	16.11	16.36	15.9
823	_APGQAPPGK[GlyGly (K)]ALVENLC[Carbamidomethyl (C)]MK_	A8MPP1	Putative ATP-dependent RNA helicase DDX11-like protein 8	DDX11L8	+	7.6	0	5.99	15.69	+	5.85	0	4.8	10.04	10.86	11.51	11.85	12.4	11.79	17.79	17.77	17.23	18	17.6	16.17	16.88	17.39	16.11	15.86
823	_APGQAPPGK[GlyGly (K)]ALVENLC[Carbamidomethyl (C)]MK_	A8MPP1	Putative ATP-dependent RNA helicase DDX11-like protein 8	DDX11L8	+	8.4	0	6.25	18.77	+	6.35	0	5.05	11.4	11.03	11.07	12.01	11.76	11.28	17.79	17.77	17.23	18	17.6	16.17	16.88	17.39	16.11	15.86
311	_QEK[GlyGly (K)]QAAC[Carbamidomethyl (C)]PFYNHEQMGLLR_	A8MPP1	Putative ATP-dependent RNA helicase DDX11-like protein 8	DDX11L8	+	4.75	0	3.02	6.96	+	5.26	0	3.29	8.03	11.54	11.51	11.61	12	11.71	15.04	14.91	14.4	13.62	15.51	15.04	15.21	15.56	13.83	15.18
311	_QEK[GlyGly (K)]QAAC[Carbamidomethyl (C)]PFYNHEQMGLLR_	A8MPP1	Putative ATP-dependent RNA helicase DDX11-like protein 8	DDX11L8	+	4.74	0	3.42	7.13	+	5.16	0	3.69	8.04	11.5	11.35	11.86	10.91	10.75	15.04	14.91	14.4	13.62	15.51	15.04	15.21	15.56	13.83	15.18
479	_TINDFLFQSQIDNINLFK[GlyGly (K)]VQR_	A8MPP1	Putative ATP-dependent RNA helicase DDX11-like protein 8	DDX11L8	+	5.53	0	3.57	8.7	+	2.83	0	1.88	3.78	11.38	12.49	11.02	11.29	11.85	15.64	14.87	15.41	15.23	14.71	14.59	13.4	13.26	13.43	12.76
76	_LLETGTGPLHDEK[GlyGly (K)]DESLC[Carbamidomethyl (C)]LSSSC[Carbamidomethyl (C)]EGAAGTPR_	A8MPP1	Putative ATP-dependent RNA helicase DDX11-like protein 8	DDX11L8	+	3.62	0	3.05	5.2	+	1.68	0	1.03	2.25	11.72	11.72	11.54	11.36	12.25	15.55	14.67	13.01	15.33	15.29	13.78	13.17	12.57	12.13	12.07
107	_PAGEPAWVTQFVQK[GlyGly (K)]K_	A8MPP1	Putative ATP-dependent RNA helicase DDX11-like protein 8	DDX11L8	+	7.09	0	5.63	13.82	+	6.41	0	5.18	11.62	10.79	10.71	11.73	12.25	11.56	17.05	16.97	16.77	17.38	17.03	16.96	16.53	15.96	16.52	16.98
107	_PAGEPAWVTQFVQK[GlyGly (K)]K_	A8MPP1	Putative ATP-dependent RNA helicase DDX11-like protein 8	DDX11L8	+	6.74	0	5.67	12.8	+	6.14	0	5.22	10.93	11.88	11.23	11.4	12.11	10.22	17.05	16.97	16.77	17.38	17.03	16.96	16.53	15.96	16.52	16.98
33	_VLEAGK[GlyGly (K)]IGIFESPTGTGK_	A8MPP1	Putative ATP-dependent RNA helicase DDX11-like protein 8	DDX11L8	+	3.68	0	3.75	5.47	+	2.66	0	2.6	3.79	12.92	12.72	11.96	11.85	9.8	16.06	15.63	15.07	15.97	15.28	14.95	14.72	13.87	14.56	14.15
33	_VLEAGK[GlyGly (K)]IGIFESPTGTGK_	A8MPP1	Putative ATP-dependent RNA helicase DDX11-like protein 8	DDX11L8	+	4.94	0	3.96	7.73	+	3.86	0	2.81	5.47	12.25	12.4	11.29	10.4	11.88	16.06	15.63	15.07	15.97	15.28	14.95	14.72	13.87	14.56	14.15
338	_DMEQLLALGK[GlyGly (K)]EAR_	A8MPP1	Putative ATP-dependent RNA helicase DDX11-like protein 8	DDX11L8	+	6.86	0	4.05	12.02	+	2.91	0	1.3	3.55	12.22	11.81	11.96	11.18	11.37	16.11	15.5	15.87	15.94	15.36	13.63	12.58	13.13	12.66	13.06
338	_DMEQLLALGK[GlyGly (K)]EAR_	A8MPP1	Putative ATP-dependent RNA helicase DDX11-like protein 8	DDX11L8	+	6.12	0	3.99	10.22	+	2.4	0	1.39	3.11	12.11	11.24	11.89	11.14	12.46	16.11	15.5	15.87	15.94	15.36	13.63	12.58	13.13	13.76	12.69
76	_EGLK[GlyGly (K)]DEEDFFDFK_	A8MW92	PHD finger protein 20-like protein 1	PHF20L1	+	4.42	0	1.21	4.88	+	7.25	0	3.12	11.88	12.07	11.64	11.6	11.51	11.25	12.86	13.02	12.72	12.88	12.65	14.8	14.49	14.97	14.54	14.85
NaN	_[Acetyl (Protein N-term)]SK[GlyGly (K)]AHPPELK_	A8MWD9;P62308	Putative small nuclear ribonucleoprotein G-like protein 15;Small nuclear ribonucleoprotein G	SNRPGP15;SNRPG	+	1.5	0	3.07	2.39	+	8.63	0	6.66	20.07	11.49	11.24	11.63	11.91	10.8	13.13	13.15	11.63	17.58	16.91	18.4	17.91	18.23	18.22	17.63
NaN	_TEPTAQQNLALQLAEK[GlyGly (K)]LGSLVENNER_	B5ME19;Q99613	Eukaryotic translation initiation factor 3 subunit C-like protein;Eukaryotic translation initiation factor 3 subunit C	EIF3CL;EIF3C	+	1.86	0.02	0.4	1.75		0.24	0.77	0.07	0.32	16.6	16.79	16.64	16.74	16.75	17.18	17.06	16.66	17.26	17.35	16.96	16.69	16.99	16.84	16.39
NaN	_TEPTAQQNLALQLAEK[GlyGly (K)]LGSLVENNER_	B5ME19;Q99613	Eukaryotic translation initiation factor 3 subunit C-like protein;Eukaryotic translation initiation factor 3 subunit C	EIF3CL;EIF3C	+	1.86	0.02	0.4	1.75		0.24	0.77	0.07	0.32	16.6	16.79	16.64	16.74	16.75	17.18	17.06	16.66	17.26	17.35	16.96	16.69	16.99	16.84	16.39
NaN	_AK[GlyGly (K)]ELLGQGLLLR_	B5ME19;Q99613	Eukaryotic translation initiation factor 3 subunit C-like protein;Eukaryotic translation initiation factor 3 subunit C	EIF3CL;EIF3C	+	3.89	0	3.12	5.62	+	3.5	0	2.82	4.96	12.72	12.94	12.86	11.05	11	15.41	15.12	14.98	15.36	15.28	14.9	15.09	14.87	15.34	14.48
NaN	_GTEITHAVVIK[GlyGly (K)]K_	B5ME19;Q99613	Eukaryotic translation initiation factor 3 subunit C-like protein;Eukaryotic translation initiation factor 3 subunit C	EIF3CL;EIF3C	+	1.63	0.02	-0.48	-1.76	+	2.44	0	0.57	2.38	13.16	12.83	12.91	12.52	12.91	12.09	12.27	12.27	12.43	12.88	13.33	13.58	13.38	13.72	13.18
NaN	_VFDHK[GlyGly (K)]QGTYGGYFR_	B5ME19;Q99613	Eukaryotic translation initiation factor 3 subunit C-like protein;Eukaryotic translation initiation factor 3 subunit C	EIF3CL;EIF3C	+	1.92	0	2.01	2.79		0.04	0.94	0.1	0.11	14.31	14.5	11.63	14.11	15	15.35	15.91	15.64	16.38	16.34	12.18	14.75	14.63	15.13	13.35
NaN	_VFDHK[GlyGly (K)]QGTYGGYFR_	B5ME19;Q99613	Eukaryotic translation initiation factor 3 subunit C-like protein;Eukaryotic translation initiation factor 3 subunit C	EIF3CL;EIF3C	+	1.8	0	2.07	2.66		0.12	0.8	0.25	0.28	14.31	14.5	11.32	14.11	15	15.35	15.91	15.64	16.38	16.34	13.27	14.75	14.63	15.13	12.73
63	_NLK[GlyGly (K)]TNIR_	C9J1S8	Tripartite motif-containing protein 49D	TRIM49D1		0.31	0.44	-0.4	-0.61		0.03	0.97	0.01	0.06	18.26	18.39	18.26	18.19	18.21	15.74	18.29	17.98	18.35	18.95	18.6	18.19	18.64	18.01	17.93
143	_K[GlyGly (K)]MQSLWEK_	C9J1S8	Tripartite motif-containing protein 49D	TRIM49D1		0.46	0.35	0.26	0.72	+	1.94	0.01	-0.43	-1.85	18.37	18.46	18.21	18.08	18.1	19.38	18.32	17.95	18.2	18.64	18.1	17.78	17.97	17.76	17.47
143	_K[GlyGly (K)]M[Oxidation (M)]QSLWEK_	C9J1S8	Tripartite motif-containing protein 49D	TRIM49D1		0.46	0.35	0.26	0.72	+	1.94	0.01	-0.43	-1.85	18.37	18.46	18.21	18.08	18.1	19.38	18.32	17.95	18.2	18.64	18.1	17.78	17.97	17.76	17.47
143	_K[GlyGly (K)]M[Oxidation (M)]QSLWEK_	C9J1S8	Tripartite motif-containing protein 49D	TRIM49D1		0.46	0.35	0.26	0.72	+	1.94	0.01	-0.43	-1.85	18.37	18.46	18.21	18.08	18.1	19.38	18.32	17.95	18.2	18.64	18.1	17.78	17.97	17.76	17.47
143	_K[GlyGly (K)]MQSLWEK_	C9J1S8	Tripartite motif-containing protein 49D	TRIM49D1		0.46	0.35	0.26	0.72	+	1.94	0.01	-0.43	-1.85	18.37	18.46	18.21	18.08	18.1	19.38	18.32	17.95	18.2	18.64	18.1	17.78	17.97	17.76	17.47
144	_MQSLWEK[GlyGly (K)]VC[Carbamidomethyl (C)]ENQR_	C9J1S8	Tripartite motif-containing protein 49D	TRIM49D1		0.51	0.27	0.32	0.81	+	2.36	0	0.88	2.72	16.79	17.55	16.78	16.98	16.26	17.58	17.13	16.45	17.19	17.6	17.67	17.8	17.66	17.56	18.06
144	_MQSLWEK[GlyGly (K)]VC[Carbamidomethyl (C)]ENQR_	C9J1S8	Tripartite motif-containing protein 49D	TRIM49D1		0.51	0.27	0.32	0.81	+	2.36	0	0.88	2.72	16.79	17.55	16.78	16.98	16.26	17.58	17.13	16.45	17.19	17.6	17.67	17.8	17.66	17.56	18.06
144	_M[Oxidation (M)]QSLWEK[GlyGly (K)]VC[Carbamidomethyl (C)]ENQR_	C9J1S8	Tripartite motif-containing protein 49D	TRIM49D1		0.51	0.27	0.32	0.81	+	2.36	0	0.88	2.72	16.79	17.55	16.78	16.98	16.26	17.58	17.13	16.45	17.19	17.6	17.67	17.8	17.66	17.56	18.06
361	_YWK[GlyGly (K)]GTNQNGNIHGEEGLFSLGC[Carbamidomethyl (C)]VK_	C9J1S8	Tripartite motif-containing protein 49D	TRIM49D1	+	1.86	0	1.26	2.51	+	0.88	0.04	-0.46	-1.23	15.32	15.62	15.37	15.59	15.42	17.58	16.73	15.24	16.91	17.15	15.34	15.35	15.32	15.06	13.96
361	_YWK[GlyGly (K)]GTNQNGNIHGEEGLFSLGC[Carbamidomethyl (C)]VK_	C9J1S8	Tripartite motif-containing protein 49D	TRIM49D1	+	1.86	0	1.26	2.51	+	0.88	0.04	-0.46	-1.23	15.32	15.62	15.37	15.59	15.42	17.58	16.73	15.24	16.91	17.15	15.34	15.35	15.32	15.06	13.96
236	_MC[Carbamidomethyl (C)]HK[GlyGly (K)]PDVELLQAFGDILHR_	C9J1S8	Tripartite motif-containing protein 49D	TRIM49D1		0.47	0.21	0.9	0.91		0.12	0.81	-0.26	-0.28	14.11	14.3	12.35	13.19	9.95	14.38	13	14.89	12.84	13.29	13.08	12.84	12.02	12.72	11.95
351	_SVESFLK[GlyGly (K)]VAGMQYLHGVLGPIINK_	C9J798	Ras GTPase-activating protein 4B	RASA4B		0.25	0.56	-0.26	-0.5	+	6.09	0	2.74	9.09	11.77	11.92	11.95	12.22	11.52	12.03	11.5	12.49	11.96	10.11	15.11	14.31	14.42	14.9	14.33
13	_K[GlyGly (K)]PSVPETEADGFVLLGDTTDEQR_	C9J7I0	UBAP1-MVB12-associated (UMA)-domain containing protein 1	UMAD1	+	1.28	0.01	-1.34	-1.95		0.92	0.07	-0.28	-1.07	16.46	16.35	16.96	16.75	16.63	15.68	15.52	13.03	15.94	16.28	16.72	16.16	16.55	16.16	16.18
40	_GK[GlyGly (K)]TSDIEANQPLETNK_	C9J7I0	UBAP1-MVB12-associated (UMA)-domain containing protein 1	UMAD1		0.52	0.17	-0.83	-0.98	+	1.02	0.01	-1.76	-1.71	15.09	14.91	15.62	15.68	15.51	13.19	15.57	12.35	15.74	15.81	13.28	15.37	12.32	11.09	15.96
NaN	_IEDLSQQAQLAAAEK[GlyGly (K)]FK_	E9PAV3;Q13765	Nascent polypeptide-associated complex subunit alpha, muscle-specific form;Nascent polypeptide-associated complex subunit alpha	NACA	+	2.96	0	-1.42	-3.68	+	4.48	0	-1.32	-5.11	16.26	16.37	16.53	16.62	16.94	15.83	15.45	14.92	14.29	15.16	15.49	15.34	15.3	15.12	14.86
NaN	_IEDLSQQAQLAAAEK[GlyGly (K)]FK_	E9PAV3;Q13765	Nascent polypeptide-associated complex subunit alpha, muscle-specific form;Nascent polypeptide-associated complex subunit alpha	NACA	+	2.96	0	-1.42	-3.68	+	4.48	0	-1.32	-5.11	16.26	16.37	16.53	16.62	16.94	15.83	15.45	14.92	14.29	15.16	15.49	15.34	15.3	15.12	14.86
144	_TTSK[GlyGly (K)]ASLNPSDTPPSVVNEDFLHDLK_	O00116	Alkyldihydroxyacetonephosphate synthase, peroxisomal	AGPS	+	1.44	0.01	0.71	1.86	+	4.1	0	1.5	4.94	16.12	16.12	15.06	16	15.94	16.89	16.7	15.77	16.72	16.71	17.45	17.26	17.3	17.37	17.34
144	_TTSK[GlyGly (K)]ASLNPSDTPPSVVNEDFLHDLK_	O00116	Alkyldihydroxyacetonephosphate synthase, peroxisomal	AGPS	+	1.44	0.01	0.71	1.86	+	4.1	0	1.5	4.94	16.12	16.12	15.06	16	15.94	16.89	16.7	15.77	16.72	16.71	17.45	17.26	17.3	17.37	17.34
629	_ESISDVGFGMLK[GlyGly (K)]SVK_	O00116	Alkyldihydroxyacetonephosphate synthase, peroxisomal	AGPS	+	2.47	0	0.61	2.45	+	3.24	0	0.94	3.48	15.55	15.63	15.69	15.6	15.46	16.48	16.28	15.64	16.3	16.27	17.15	16.31	16.57	16.41	16.2
629	_ESISDVGFGMLK[GlyGly (K)]SVK_	O00116	Alkyldihydroxyacetonephosphate synthase, peroxisomal	AGPS	+	2.47	0	0.61	2.45	+	3.24	0	0.94	3.48	15.55	15.63	15.69	15.6	15.46	16.48	16.28	15.64	16.3	16.27	17.15	16.31	16.57	16.41	16.2
109	_GQIELTGK[GlyGly (K)]R_	O00116	Alkyldihydroxyacetonephosphate synthase, peroxisomal	AGPS		0.33	0.53	-0.17	-0.53	+	2.43	0	0.75	2.62	16.36	16.58	16.12	16.01	16.03	15.36	16.41	16	16.46	16.01	17.47	16.89	16.59	17.1	16.79
455	_FK[GlyGly (K)]GFDPNQLSVATLLFEGDR_	O00116	Alkyldihydroxyacetonephosphate synthase, peroxisomal	AGPS		0.44	0.38	0.23	0.68	+	4.73	0	1.05	4.84	15.32	15.65	15.22	14.99	15.16	15.89	15.78	14.67	15.58	15.57	16.38	16.17	16.31	16.41	16.31
108	_K[GlyGly (K)]GQIELTGK_	O00116	Alkyldihydroxyacetonephosphate synthase, peroxisomal	AGPS	+	0.83	0.05	-1.19	-1.41		0.02	0.98	0.03	0.04	15.91	15.48	15.44	15.56	15.57	12.84	15.58	12.38	15.57	15.66	13.4	16.27	16.04	16.36	16.02
641	_SVK[GlyGly (K)]EYVDPNNIFGNR_	O00116	Alkyldihydroxyacetonephosphate synthase, peroxisomal	AGPS	+	3.47	0	4.21	5.22	+	3.57	0	4.37	5.41	10.77	11.71	11.43	14.85	12.15	16.46	16.41	16.18	16.51	16.42	16.82	16.41	16.64	16.38	16.53
625	_QWLK[GlyGly (K)]ESISDVGFGMLK_	O00116	Alkyldihydroxyacetonephosphate synthase, peroxisomal	AGPS	+	1.82	0	2.8	2.78	+	2.88	0	3.47	4.24	10.92	12.08	13.08	14.16	10.29	15.2	15.93	12.67	15.46	15.25	16.07	15.31	15.6	15.69	15.21
477	_VLQHEK[GlyGly (K)]QVYDIAAK_	O00116	Alkyldihydroxyacetonephosphate synthase, peroxisomal	AGPS	+	5.99	0	4.08	9.98	+	2.71	0	3.61	4.01	12.23	12.25	12.21	10.87	11.22	15.93	15.94	15.69	16.07	15.57	16.28	16.26	16.07	12.41	15.78
386	_VLEDGK[GlyGly (K)]QQVQVVGLQER_	O00139	Kinesin-like protein KIF2A	KIF2A	+	0.97	0.03	1.48	1.61	+	3.38	0	3.41	4.95	11.47	13.79	14.16	14.28	14.78	15.89	16.17	12.94	15.28	15.58	17.5	16.85	17.13	17.18	16.89
484	_SLLALK[GlyGly (K)]EC[Carbamidomethyl (C)]IR_	O00139	Kinesin-like protein KIF2A	KIF2A	+	3.38	0	3.34	4.92	+	6.02	0	3.41	9.59	12.17	12.69	12.61	12.84	11.5	15.53	14.78	17.75	15.2	15.27	15.85	15.89	15.94	15.66	15.51
484	_SLLALK[GlyGly (K)]EC[Carbamidomethyl (C)]IR_	O00139	Kinesin-like protein KIF2A	KIF2A	+	3.61	0	3.77	5.36	+	5.83	0	3.83	9.48	11.44	12.69	12.61	11.63	11.33	15.53	14.78	17.75	15.2	15.27	15.85	15.89	15.94	15.66	15.51
242	_DLDVITIPSK[GlyGly (K)]DVVMVHEPK_	O00139	Kinesin-like protein KIF2A	KIF2A	+	9.42	0	6.72	23.49	+	8.69	0	7.19	20.78	10.86	11.07	11.26	10.89	11.55	17.81	17.87	17.68	17.52	18.33	18.95	17.75	18.41	17.97	18.53
188	_NVK[GlyGly (K)]HFVLDEC[Carbamidomethyl (C)]DK_	O00148	ATP-dependent RNA helicase DDX39A	DDX39A	+	3.62	0	2.04	4.79	+	8.22	0	4.85	16.71	12.02	11.3	11.59	11.2	11.85	13.08	13.67	12.97	14.53	13.89	16.21	16.55	16.16	16.59	16.71
188	_NVK[GlyGly (K)]HFVLDEC[Carbamidomethyl (C)]DK_	O00148	ATP-dependent RNA helicase DDX39A	DDX39A	+	1.62	0	1.68	2.38	+	5.07	0	4.67	8.24	11.3	11.96	10.27	12.66	12.68	12.2	13.67	12.97	14.53	13.89	16.21	16.55	16.16	16.59	16.71
240	_K[GlyGly (K)]FMQDPMEVFVDDETK_	O00148	ATP-dependent RNA helicase DDX39A	DDX39A		0.65	0.08	2.56	1.25	+	2.59	0	5.3	3.99	11.33	12.04	11.76	17.34	15.36	12.31	14.41	19.67	19.99	14.27	18.54	19.39	19.01	17.81	19.56
240	_K[GlyGly (K)]FM[Oxidation (M)]QDPMEVFVDDETK_	O00148	ATP-dependent RNA helicase DDX39A	DDX39A		0.7	0.06	2.87	1.33	+	2.48	0	5.64	3.84	11.8	10.56	11.02	17.34	15.36	12.12	14.41	19.67	19.99	14.27	18.54	19.39	19.01	17.81	19.56
240	_K[GlyGly (K)]FMQDPM[Oxidation (M)]EVFVDDETK_	O00148	ATP-dependent RNA helicase DDX39A	DDX39A		0.67	0.07	2.58	1.28	+	2.59	0	5.23	3.98	11.62	12.56	11.28	17.34	15.36	12.7	14.41	19.67	19.99	14.27	18.54	19.39	19.01	17.81	19.56
268	_TNIVTASVDAINFHDK[GlyGly (K)]IR_	O00154	Cytosolic acyl coenzyme A thioester hydrolase	ACOT7	+	1.56	0	1.63	2.31	+	5.15	0	3.93	8.12	11.59	11.52	11.28	11.56	13.23	14.14	14.27	12.62	14.33	11.97	15.58	16.05	15.86	16.08	15.28
268	_TNIVTASVDAINFHDK[GlyGly (K)]IR_	O00154	Cytosolic acyl coenzyme A thioester hydrolase	ACOT7	+	2.84	0	2.34	3.95	+	6.82	0	4.47	12.26	11.87	10.91	11.36	10.72	11.66	14.14	14.27	11.98	14.33	13.51	15.58	16.05	15.86	16.08	15.28
358	_IIAK[GlyGly (K)]GEELLSPLNLEQAAYAR_	O00159	Unconventional myosin-Ic	MYO1C	+	3.65	0	1.21	4.17	+	6.85	0	1.94	9.07	15.56	15.22	15.66	15.64	15.77	16.8	16.9	16.15	17.11	16.97	17.56	17.32	17.72	17.49	17.46
478	_IIC[Carbamidomethyl (C)]DLVEEK[GlyGly (K)]FK_	O00159	Unconventional myosin-Ic	MYO1C	+	1.1	0.04	0.57	1.48	+	1.45	0.02	0.32	1.41	14.55	14.37	14.77	14.58	14.76	15.25	15.34	14.12	15.6	15.55	14.98	15.07	15.2	14.73	14.66
478	_IIC[Carbamidomethyl (C)]DLVEEK[GlyGly (K)]FK_	O00159	Unconventional myosin-Ic	MYO1C	+	1.1	0.04	0.57	1.48	+	1.45	0.02	0.32	1.41	14.55	14.37	14.77	14.58	14.76	15.25	15.34	14.12	15.6	15.55	14.98	15.07	15.2	14.73	14.66
625	_C[Carbamidomethyl (C)]IK[GlyGly (K)]PNDAK_	O00159	Unconventional myosin-Ic	MYO1C		0.4	0.28	-0.75	-0.8	+	0.94	0.02	-1.06	-1.52	16.14	15.58	15.93	15.65	16.03	11.93	15.73	15.13	16.31	16.47	12.92	13.89	15.8	15.75	15.64
606	_MSLLQLVEILQSK[GlyGly (K)]EPAYVR_	O00159	Unconventional myosin-Ic	MYO1C		0.55	0.25	0.31	0.84	+	1.58	0	0.78	2.02	16	17.04	15.8	16.23	15.94	16.73	16.16	16.14	16.75	16.78	17.28	17.43	16.81	17	16.39
606	_M[Oxidation (M)]SLLQLVEILQSK[GlyGly (K)]EPAYVR_	O00159	Unconventional myosin-Ic	MYO1C		0.55	0.25	0.31	0.84	+	1.58	0	0.78	2.02	16	17.04	15.8	16.23	15.94	16.73	16.16	16.14	16.75	16.78	17.28	17.43	16.81	17	16.39
606	_MSLLQLVEILQSK[GlyGly (K)]EPAYVR_	O00159	Unconventional myosin-Ic	MYO1C		0.55	0.25	0.31	0.84	+	1.58	0	0.78	2.02	16	17.04	15.8	16.23	15.94	16.73	16.16	16.14	16.75	16.78	17.28	17.43	16.81	17	16.39
675	_YK[GlyGly (K)]SLC[Carbamidomethyl (C)]PETWPTWAGR_	O00159	Unconventional myosin-Ic	MYO1C	+	3.4	0	1.33	4.04		0.66	0.07	0.57	1.08	15.48	15.68	15.22	15.27	14.9	17.26	16.3	16.6	16.79	16.22	17.09	16.54	15.33	15.57	14.87
675	_YK[GlyGly (K)]SLC[Carbamidomethyl (C)]PETWPTWAGR_	O00159	Unconventional myosin-Ic	MYO1C	+	3.4	0	1.33	4.04		0.66	0.07	0.57	1.08	15.48	15.68	15.22	15.27	14.9	17.26	16.3	16.6	16.79	16.22	17.09	16.54	15.33	15.57	14.87
174	_LLQSNPVLEAFGNAK[GlyGly (K)]TLR_	O00159	Unconventional myosin-Ic	MYO1C	+	2.19	0	2.75	3.22	+	1.52	0	2.38	2.37	14.04	15.79	12.75	12.09	12.01	16.76	15.34	16	16.37	15.96	16.71	16.37	15.99	13.57	15.95
572	_ETMC[Carbamidomethyl (C)]SSK[GlyGly (K)]NPIMSQC[Carbamidomethyl (C)]FDR_	O00159	Unconventional myosin-Ic	MYO1C	+	3.12	0	-3.65	-4.6	+	2.64	0	-3.88	-3.96	18.41	18.25	18.01	17.74	17.83	13.36	12.23	15.22	15.36	15.79	13.2	15.02	17.21	12.76	12.65
862	_SISPEWK[GlyGly (K)]QQLQQK_	O00159	Unconventional myosin-Ic	MYO1C	+	1.96	0	-1.67	-2.75	+	2.36	0	-0.45	-2.11	14.67	14.57	14.78	14.42	14.57	12.84	12.49	11.34	13.68	14.28	14.31	14.04	14.21	14.35	13.81
275	_VSSINDK[GlyGly (K)]SDWK_	O00159	Unconventional myosin-Ic	MYO1C	+	2.99	0	1.96	4	+	6.05	0	3.11	9.39	11.87	12.45	11.05	11.74	11.67	12.51	13.86	13.82	13.99	14.42	15.07	14.76	14.89	14.81	14.78
869	_QQLQQK[GlyGly (K)]AVASEIFK_	O00159	Unconventional myosin-Ic	MYO1C	+	1.74	0	2.1	2.59	+	7.31	0	4.86	13.95	11.12	11.66	11.43	10.36	11.69	13.07	13.06	12.78	11.95	15.89	16.08	16.22	16.22	16.06	16.01
990	_GDVVLQSDHVIETLTK[GlyGly (K)]TALSANR_	O00159	Unconventional myosin-Ic	MYO1C		0.06	0.9	-0.07	-0.13	+	2.79	0	2.41	3.9	12.62	12.76	11.31	11.06	12.54	12.87	11.93	11.47	11.52	12.15	14.86	13.06	14.6	15.22	14.59
55	_IEEGLDQINK[GlyGly (K)]DMR_	O00161	Synaptosomal-associated protein 23	SNAP23	+	3.42	0	-2.45	-4.72	+	1.96	0	-1.29	-2.62	16.16	15.93	16.06	16.03	15.96	12.22	13.87	13.11	14.18	14.56	13.19	14.94	15.15	15.26	15.16
55	_IEEGLDQINK[GlyGly (K)]DMR_	O00161	Synaptosomal-associated protein 23	SNAP23	+	4.32	0	-2.26	-5.85	+	1.96	0	-1.29	-2.62	16.16	15.93	16.06	16.03	15.96	13.16	13.87	13.11	14.18	14.56	13.19	14.94	15.15	15.26	15.16
68	_ETEK[GlyGly (K)]TLTELNK_	O00161	Synaptosomal-associated protein 23	SNAP23	+	4.92	0	-2.95	-7.21	+	7.48	0	-2.73	-11.71	17.17	17.21	17.43	17.35	17.53	13.71	14.34	13.91	14.56	15.44	14.48	14.75	14.99	14.38	14.47
68	_ETEK[GlyGly (K)]TLTELNK_	O00161	Synaptosomal-associated protein 23	SNAP23	+	4.92	0	-2.95	-7.21	+	7.48	0	-2.73	-11.71	17.17	17.21	17.43	17.35	17.53	13.71	14.34	13.91	14.56	15.44	14.48	14.75	14.99	14.38	14.47
41	_TITMLDEQK[GlyGly (K)]EQLNR_	O00161	Synaptosomal-associated protein 23	SNAP23	+	3.97	0	-1.15	-4.37	+	3.38	0	-0.48	-2.63	18.01	17.75	17.87	17.84	17.74	16.58	16.84	16.35	17.22	16.48	17.39	17.43	17.48	17.4	17.1
41	_TITM[Oxidation (M)]LDEQK[GlyGly (K)]EQLNR_	O00161	Synaptosomal-associated protein 23	SNAP23	+	3.97	0	-1.15	-4.37	+	3.38	0	-0.48	-2.63	18.01	17.75	17.87	17.84	17.74	16.58	16.84	16.35	17.22	16.48	17.39	17.43	17.48	17.4	17.1
41	_TITMLDEQK[GlyGly (K)]EQLNR_	O00161	Synaptosomal-associated protein 23	SNAP23	+	3.97	0	-1.15	-4.37	+	3.38	0	-0.48	-2.63	18.01	17.75	17.87	17.84	17.74	16.58	16.84	16.35	17.22	16.48	17.39	17.43	17.48	17.4	17.1
92	_NFESGK[GlyGly (K)]AYK_	O00161	Synaptosomal-associated protein 23	SNAP23	+	2.14	0	-2.02	-3.04	+	1.92	0	-1.05	-2.47	16.75	16.45	17.46	16.37	16.5	12.78	14.32	15.44	15.25	15.64	14.67	15.93	15.68	16.05	15.96
92	_NFESGK[GlyGly (K)]AYK_	O00161	Synaptosomal-associated protein 23	SNAP23	+	2.16	0	-2.01	-3.06	+	1.92	0	-1.05	-2.47	16.75	16.45	17.46	16.37	16.5	12.82	14.32	15.44	15.25	15.64	14.67	15.93	15.68	16.05	15.96
27	_ILGLAIESQDAGIK[GlyGly (K)]TITMLDEQK_	O00161	Synaptosomal-associated protein 23	SNAP23	+	4.89	0	-2.34	-6.74	+	6.7	0	-2.72	-10.19	15.73	15.97	15.44	15.69	15.24	13.58	13.18	12.78	12.91	13.93	12.61	12.92	13.15	12.7	13.12
157	_VESPGTYQQDPWAMTDEEK[GlyGly (K)]AK_	O00170	AH receptor-interacting protein	AIP	+	4.16	0	2.55	5.79	+	8.82	0	5.62	19.69	11.49	12.02	11.14	12	11.45	14.86	14.33	13.07	14.31	14.3	17.15	17.22	17.1	17.52	17.22
107	_NIAVGK[GlyGly (K)]DPLEGQR_	O00170	AH receptor-interacting protein	AIP	+	3.25	0	2.48	4.51	+	5.45	0	4.46	8.97	11.7	10.77	13.02	11.87	11.07	14.78	13.54	13.76	14.35	14.42	16.12	16.3	15.93	16.34	16.01
202	_YYDAIAC[Carbamidomethyl (C)]LK[GlyGly (K)]NLQMK_	O00170	AH receptor-interacting protein	AIP	+	3.16	0	3.26	4.6	+	7.35	0	5.62	14.63	11.75	10.57	11.87	10.57	11.27	15.42	14.52	12.47	15.45	14.46	16.77	16.86	16.77	16.99	16.72
202	_YYDAIAC[Carbamidomethyl (C)]LK[GlyGly (K)]NLQMK_	O00170	AH receptor-interacting protein	AIP	+	2.89	0	3.23	4.21	+	6.28	0	5.59	11.45	10.74	12.49	10.33	10.91	11.71	15.42	14.52	12.46	15.45	14.46	16.77	16.86	16.77	16.99	16.72
176	_AK[GlyGly (K)]AVPLIHQEGNR_	O00170	AH receptor-interacting protein	AIP	+	1.82	0	1.48	2.55	+	6.94	0	6.12	13.61	11.05	12.9	11.32	11.51	11.34	12.43	12.77	12.5	13.59	14.24	18.03	17.6	17.54	18.07	17.51
221	_IDEK[GlyGly (K)]SLIK_	O00186	Syntaxin-binding protein 3	STXBP3	+	4.28	0	-1.86	-5.5	+	2.52	0	-1.61	-3.33	18.69	18.66	18.99	18.92	18.89	17.5	16.93	16.15	17.01	17.26	17.08	16.67	18.31	17.81	16.22
317	_ATEGK[GlyGly (K)]TSLSALTQLMK_	O00186	Syntaxin-binding protein 3	STXBP3	+	3.78	0	-2.32	-5.15	+	7.06	0	-1.62	-8.57	17.83	17.82	18.01	17.8	17.87	15.91	15.65	14.22	15.72	16.25	16.42	16.25	16.33	15.94	16.27
317	_ATEGK[GlyGly (K)]TSLSALTQLMK_	O00186	Syntaxin-binding protein 3	STXBP3	+	3.78	0	-2.32	-5.15	+	7.06	0	-1.62	-8.57	17.83	17.82	18.01	17.8	17.87	15.91	15.65	14.22	15.72	16.25	16.42	16.25	16.33	15.94	16.27
368	_TEQDLALGTDAEGQK[GlyGly (K)]VK_	O00186	Syntaxin-binding protein 3	STXBP3		0.5	0.31	-0.25	-0.75		0.47	0.31	0.2	0.68	16.54	15.47	16.31	16.02	15.83	16.02	15.73	15.25	16.04	15.86	16	16.36	16.33	16.2	16.28
307	_LMK[GlyGly (K)]EISSTK_	O00186	Syntaxin-binding protein 3	STXBP3	+	1.84	0	-1.25	-2.49	+	2.56	0	-0.5	-2.29	16.3	15.99	16.36	16.03	16.28	13.72	15.44	14.33	15.79	15.44	15.99	15.47	15.79	15.62	15.62
490	_LDSK[GlyGly (K)]EWPYC[Carbamidomethyl (C)]SQC[Carbamidomethyl (C)]PAVWNGSGAVSAR_	O00186	Syntaxin-binding protein 3	STXBP3	+	2.69	0.01	0.44	2.21	+	1.46	0.02	-0.34	-1.45	15.58	15.53	15.71	15.61	15.26	15.96	15.89	15.8	16.11	16.11	15.05	15.24	15.57	15.23	14.9
584	_DK[GlyGly (K)]VSLIK_	O00186	Syntaxin-binding protein 3	STXBP3	+	1.25	0.01	-1.81	-1.99	+	1.82	0	-0.73	-2.17	16.47	16.18	16.5	16.84	17.45	13.53	16.61	12.81	16.63	14.8	15.82	16.32	15.94	15.78	15.92
360	_LNIEK[GlyGly (K)]LC[Carbamidomethyl (C)]K_	O00186	Syntaxin-binding protein 3	STXBP3		0.9	0.05	-0.7	-1.38	+	0.73	0.04	-1.02	-1.27	15.47	15.33	15.3	15.46	15.32	13.5	14.39	15.04	14.51	15.97	12.4	14	15.63	16.25	13.51
340	_QITK[GlyGly (K)]QVVHLNLAEDC[Carbamidomethyl (C)]MNK_	O00186	Syntaxin-binding protein 3	STXBP3	+	3.66	0	-1.49	-4.45		0.43	0.32	-0.22	-0.67	13.57	14.05	13.57	14.29	13.69	12.49	12.86	12.53	11.97	11.88	14.34	13.46	13.42	13.48	13.35
340	_QITK[GlyGly (K)]QVVHLNLAEDC[Carbamidomethyl (C)]MNK_	O00186	Syntaxin-binding protein 3	STXBP3	+	3.95	0	-1.45	-4.72	+	2.21	0	-0.88	-2.6	13.57	14.05	13.57	14.29	13.69	12.49	12.05	12.62	12.03	12.74	13.53	12.67	12.73	12.55	13.28
51	_M[Oxidation (M)]TDLLEEGITVVENIYK[GlyGly (K)]NR_	O00186	Syntaxin-binding protein 3	STXBP3		NaN	1	0	NaN	+	3.77	0	2.29	5.12	11.69	12.47	11.83	11.38	11.5	12.75	12.74	13.4	11.65	12.16	14.69	13.72	14.38	14.45	13.1
861	_GALSPGGFDDSTLPLVDK[GlyGly (K)]SLEGEK_	O00192	Armadillo repeat protein deleted in velo-cardio-facial syndrome	ARVCF	+	0.95	0.03	-2.24	-1.65	+	4.9	0	-0.65	-3.85	18.79	18.78	18.94	18.9	18.74	17.98	17.81	11.55	17.59	18.01	18.16	18.04	18.17	18.39	18.17
858	_GPK[GlyGly (K)]GALSPGGFDDSTLPLVDK_	O00192	Armadillo repeat protein deleted in velo-cardio-facial syndrome	ARVCF	+	1.69	0	-2.5	-2.58	+	3.74	0	-0.49	-2.8	18.32	18.24	18.5	18.34	18.24	16.68	16.72	12.38	16.54	16.85	17.84	17.72	17.72	17.88	18.04
913	_GASSAGEASEK[GlyGly (K)]EPLK_	O00192	Armadillo repeat protein deleted in velo-cardio-facial syndrome	ARVCF	+	4.63	0	-2.39	-6.39	+	4.14	0	-1.34	-4.78	15.51	15.28	15.67	15.6	15.57	12.45	13.22	12.6	13.57	13.82	13.55	14.3	14.2	14.47	14.43
503	_EPNEDSK[GlyGly (K)]PR_	O00192	Armadillo repeat protein deleted in velo-cardio-facial syndrome	ARVCF	+	1.54	0	-2.14	-2.37	+	1.54	0	-1.95	-2.34	17.58	17.51	18.05	17.58	17.75	12.63	16.62	15.07	17.01	16.42	13.52	14.74	15.96	17.46	17.03
503	_EPNEDSK[GlyGly (K)]PR_	O00192	Armadillo repeat protein deleted in velo-cardio-facial syndrome	ARVCF	+	1.42	0.01	-2.26	-2.23	+	1.42	0	-2.08	-2.22	17.58	17.51	18.05	17.58	17.75	12.06	16.62	15.07	17.01	16.42	12.88	14.74	15.96	17.46	17.03
577	_NLSYHVHK[GlyGly (K)]EVPGADR_	O00192	Armadillo repeat protein deleted in velo-cardio-facial syndrome	ARVCF	+	2.16	0	0.74	2.42	+	4.18	0	1.36	4.85	15.17	15.81	15.3	15.04	15.79	16.67	16.02	16.06	15.98	16.09	16.93	16.82	16.53	16.96	16.66
577	_NLSYHVHK[GlyGly (K)]EVPGADR_	O00192	Armadillo repeat protein deleted in velo-cardio-facial syndrome	ARVCF	+	2.16	0	0.74	2.42	+	4.18	0	1.36	4.85	15.17	15.81	15.3	15.04	15.79	16.67	16.02	16.06	15.98	16.09	16.93	16.82	16.53	16.96	16.66
879	_SLEGEK[GlyGly (K)]TGSR_	O00192	Armadillo repeat protein deleted in velo-cardio-facial syndrome	ARVCF	+	1.54	0.01	-1.52	-2.26		0.41	0.18	-0.84	-0.82	17.29	16.85	16.99	16.79	17.1	13.44	16.1	15.11	16.25	16.52	12.52	17.47	16.91	17.2	16.74
612	_DDASC[Carbamidomethyl (C)]FGGK[GlyGly (K)]K_	O00192	Armadillo repeat protein deleted in velo-cardio-facial syndrome	ARVCF		0.55	0.22	-0.39	-0.89		0.39	0.23	-0.53	-0.76	15.52	15	15.18	15.24	15.16	13.67	15.14	14.58	15.47	15.29	12.38	15.41	15.34	15.54	14.79
849	_FQSAAATAK[GlyGly (K)]GPK_	O00192	Armadillo repeat protein deleted in velo-cardio-facial syndrome	ARVCF	+	3.24	0	-3.24	-4.7	+	0.7	0.04	-1.17	-1.25	17.57	16.97	17.08	16.78	17.14	12.92	14.7	12.09	14.68	14.94	12.63	16.73	16.63	17.02	16.65
849	_FQSAAATAK[GlyGly (K)]GPK_	O00192	Armadillo repeat protein deleted in velo-cardio-facial syndrome	ARVCF	+	2.99	0	-3.42	-4.38	+	0.7	0.04	-1.17	-1.25	17.57	16.97	17.08	16.78	17.14	12.06	14.7	12.04	14.68	14.94	12.64	16.73	16.63	17.02	16.65
837	_GTLQK[GlyGly (K)]DGWTK_	O00192	Armadillo repeat protein deleted in velo-cardio-facial syndrome	ARVCF	+	3.5	0	-2.07	-4.67	+	3.52	0	0.74	3.34	13.9	13.53	13.84	13.68	14.05	11.39	10.83	11.51	12.15	12.76	14.55	14.57	14.38	14.83	14.38
369	_HPVDPVK[GlyGly (K)]ANAAAYLQHLC[Carbamidomethyl (C)]FENEGVK_	O00192	Armadillo repeat protein deleted in velo-cardio-facial syndrome	ARVCF	+	2.58	0	3.73	3.86	+	5.96	0	4.05	9.89	11.45	11.05	11.16	10.36	11.92	15.85	15.82	11.61	15.5	15.78	15.39	15.34	15.48	15.4	14.55
369	_HPVDPVK[GlyGly (K)]ANAAAYLQHLC[Carbamidomethyl (C)]FENEGVK_	O00192	Armadillo repeat protein deleted in velo-cardio-facial syndrome	ARVCF	+	2.1	0	3.39	3.18	+	3.95	0	3.71	5.89	12.37	9.76	11.98	11.12	12.41	15.85	15.82	11.61	15.5	15.78	15.39	15.34	15.48	15.4	14.55
523	_LVDVPFQVEFPAPK[GlyGly (K)]NELVQK_	O00213	Amyloid-beta A4 precursor protein-binding family B member 1	APBB1	+	6.03	0	4.07	10.06	+	8.11	0	7.14	18.35	11.2	12.58	10.96	11.98	11.58	16.03	15.85	15.47	15.68	15.6	18.81	18.74	18.79	18.88	18.78
511	_C[Carbamidomethyl (C)]LVNGLSLDHSK[GlyGly (K)]LVDVPFQVEFPAPK_	O00213	Amyloid-beta A4 precursor protein-binding family B member 1	APBB1	+	3.1	0	2.62	4.36	+	5.41	0	4.68	8.96	11.59	12.53	11.91	10.05	11.19	14.76	14.33	13.07	13.93	14.29	16.13	16.11	16.15	16.4	15.87
406	_NNLHDPMSGGWGEGK[GlyGly (K)]DLLLQLEDETLK_	O00213	Amyloid-beta A4 precursor protein-binding family B member 1	APBB1	+	1.66	0	1.23	2.31	+	7.47	0	4.79	14.34	12.25	12.03	11.09	11.19	11.75	12.74	14.19	11.96	13.05	12.53	16.29	16.45	16.47	16.64	16.43
40	_LQATAVGPK[GlyGly (K)]DLR_	O00213	Amyloid-beta A4 precursor protein-binding family B member 1	APBB1	+	4.53	0	-3.46	-6.78	+	7.46	0	-3.37	-12.7	16.31	16.27	16.26	16.5	16.79	12.61	12.74	13.79	11.77	13.91	13.08	13.55	12.92	12.92	12.82
213	_SFNVDLLAGK[GlyGly (K)]SK_	O00214	Galectin-8	LGALS8	+	1.73	0.01	-0.62	-2	+	4.5	0	-4.23	-6.99	17.08	16.59	17.12	17.11	16.78	16.67	16.08	15.82	16.79	16.19	14.44	11.71	11.83	12.59	12.96
213	_SFNVDLLAGK[GlyGly (K)]SK_	O00214	Galectin-8	LGALS8	+	1.73	0.01	-0.62	-2	+	5.56	0	-3.64	-8.81	17.08	16.59	17.12	17.11	16.78	16.67	16.08	15.82	16.79	16.19	14.44	12.85	12.96	12.98	13.23
205	_GEVNANAK[GlyGly (K)]SFNVDLLAGK_	O00214	Galectin-8	LGALS8	+	4.48	0	-2.09	-5.95	+	3.77	0	-1.54	-4.62	14.71	14.5	14.69	14.27	14.15	13.2	12.34	11.84	12.27	12.22	13.37	13.11	12.57	12.31	13.25
47	_EQSILELGSLLAK[GlyGly (K)]TGQAAELGGLLK_	O00231	26S proteasome non-ATPase regulatory subunit 11	PSMD11	+	2.61	0	2.48	3.7	+	2.89	0	2.76	4.12	12.15	11.87	13.69	14.62	11.8	15.47	15.42	15.2	15.02	15.41	15.68	15.46	15.74	15.74	15.32
249	_AIYDTPC[Carbamidomethyl (C)]IQAESEK[GlyGly (K)]WQQALK_	O00232	26S proteasome non-ATPase regulatory subunit 12	PSMD12	+	3.69	0	2.81	5.23	+	4.33	0	3.14	6.33	13.35	11.67	11.79	11.5	12.96	15.18	15.26	14.2	15.19	15.49	15.62	15.52	15.61	15.22	15
28	_LPEC[Carbamidomethyl (C)]AK[GlyGly (K)]LAK_	O00232	26S proteasome non-ATPase regulatory subunit 12	PSMD12		0.06	0.9	-0.06	-0.13	+	1.09	0.04	0.32	1.23	15.17	14.8	15.51	15.51	15.31	14.15	15.04	15.13	15.74	15.96	15.62	15.73	15.71	15.61	15.22
28	_LPEC[Carbamidomethyl (C)]AK[GlyGly (K)]LAK_	O00232	26S proteasome non-ATPase regulatory subunit 12	PSMD12		0.06	0.9	-0.06	-0.13	+	1.09	0.04	0.32	1.23	15.17	14.8	15.51	15.51	15.31	14.15	15.04	15.13	15.74	15.96	15.62	15.73	15.71	15.61	15.22
79	_EWDLLNENIMLLSK[GlyGly (K)]R_	O00232	26S proteasome non-ATPase regulatory subunit 12	PSMD12	+	4.52	0	2.4	6.24	+	5.53	0	3.6	8.73	12.02	10.85	11.5	12	10.95	14.24	14.16	13.67	13.71	13.55	15.57	14.9	14.83	15.45	14.58
330	_K[GlyGly (K)]GSLESPATDVFGSTEEGEK_	O00232	26S proteasome non-ATPase regulatory subunit 12	PSMD12	+	5.25	0	4.1	8.4	+	2.52	0	3.05	3.69	12.85	11.06	11.37	12.68	11.48	16.32	15.64	15.96	16.23	15.76	12.45	15.73	15.62	15.64	15.22
104	_MVQQC[Carbamidomethyl (C)]C[Carbamidomethyl (C)]TYVEEITDLPIK[GlyGly (K)]LR_	O00232	26S proteasome non-ATPase regulatory subunit 12	PSMD12	+	2.62	0	1.64	3.45	+	2.72	0	1.83	3.64	12.17	11.8	11.57	12.4	11.6	14.22	12.28	13.62	13.6	14.03	13.74	14.48	14.06	14.09	12.34
148	_TLATIK[GlyGly (K)]EQNGDVK_	O00232	26S proteasome non-ATPase regulatory subunit 12	PSMD12	+	2.44	0	1.89	3.34	+	6.43	0	2.61	9.56	11.4	11.47	11.66	11.68	11.19	12.88	13.88	11.81	14.29	14.01	13.9	14.56	13.99	14.3	13.72
148	_TLATIK[GlyGly (K)]EQNGDVK_	O00232	26S proteasome non-ATPase regulatory subunit 12	PSMD12	+	2.05	0	2.38	3	+	3.52	0	3.17	5.09	9.86	11.89	11.25	12.01	9.63	12.55	13.88	11.81	14.29	14.01	13.9	14.56	13.99	14.3	13.72
123	_K[GlyGly (K)]LGQSESQGPPR_	O00233	26S proteasome non-ATPase regulatory subunit 9	PSMD9		0.31	0.39	0.85	0.66	+	2.29	0	3.56	3.44	13.97	13.76	14.13	14.03	14.73	15.24	17.78	16.97	11.39	13.46	16.1	18.85	18.7	19.8	14.94
123	_K[GlyGly (K)]LGQSESQGPPR_	O00233	26S proteasome non-ATPase regulatory subunit 9	PSMD9		0.32	0.38	0.86	0.68	+	2.29	0	3.56	3.44	13.97	13.76	14.13	14.03	14.73	15.24	17.78	16.97	11.45	13.46	16.1	18.85	18.7	19.8	14.94
490	_TLAK[GlyGly (K)]MSESQDIK_	O00238	Bone morphogenetic protein receptor type-1B	BMPR1B	+	3.07	0	-1.81	-4.02	+	4.16	0	-1.16	-4.56	16.22	15.97	16.29	16.22	15.97	14.59	14.21	13.07	14.66	15.09	15.43	14.68	15.13	14.92	14.7
490	_TLAK[GlyGly (K)]MSESQDIK_	O00238	Bone morphogenetic protein receptor type-1B	BMPR1B	+	3.07	0	-1.81	-4.02	+	4.16	0	-1.16	-4.56	16.22	15.97	16.29	16.22	15.97	14.59	14.21	13.07	14.66	15.09	15.43	14.68	15.13	14.92	14.7
124	_GLATFC[Carbamidomethyl (C)]LDK[GlyGly (K)]EALK_	O00264	Membrane-associated progesterone receptor component 1	PGRMC1	+	2.33	0	-1.2	-2.93	+	3.02	0	0.99	3.35	15.95	17.12	16.32	16.33	16.4	15.41	15.04	14.37	15.61	15.7	17.55	17.39	17.44	17.37	17.3
124	_GLATFC[Carbamidomethyl (C)]LDK[GlyGly (K)]EALK_	O00264	Membrane-associated progesterone receptor component 1	PGRMC1	+	2.33	0	-1.2	-2.93	+	3.02	0	0.99	3.35	15.95	17.12	16.32	16.33	16.4	15.41	15.04	14.37	15.61	15.7	17.55	17.39	17.44	17.37	17.3
105	_K[GlyGly (K)]FYGPEGPYGVFAGR_	O00264	Membrane-associated progesterone receptor component 1	PGRMC1	+	2.63	0	-1.1	-3.13	+	2.21	0	0.66	2.37	16.02	16.73	15.91	15.92	16.06	15.58	14.43	14.77	15.08	15.28	17.14	16.74	16.59	16.8	16.69
105	_K[GlyGly (K)]FYGPEGPYGVFAGR_	O00264	Membrane-associated progesterone receptor component 1	PGRMC1	+	2.63	0	-1.1	-3.13	+	2.21	0	0.66	2.37	16.02	16.73	15.91	15.92	16.06	15.58	14.43	14.77	15.08	15.28	17.14	16.74	16.59	16.8	16.69
173	_EGEEPTVYSDEEEPK[GlyGly (K)]DESAR_	O00264	Membrane-associated progesterone receptor component 1	PGRMC1	+	4.13	0	-1.74	-5.21	+	3.96	0	1.43	4.71	14.61	14.27	14.46	14.01	14.1	12.19	12.83	12.95	11.92	12.84	15.28	15.8	15.39	15.95	16.19
137	_DEYDDLSDLTAAQQETLSDWESQFTFK[GlyGly (K)]YHHVGK_	O00264	Membrane-associated progesterone receptor component 1	PGRMC1	+	1.24	0.01	-1.36	-1.9		0.42	0.4	0.17	0.6	14.7	14.34	15.04	14.26	14.94	14.29	14.12	13.19	11.04	13.86	14.97	14.47	14.8	15.05	14.86
137	_DEYDDLSDLTAAQQETLSDWESQFTFK[GlyGly (K)]YHHVGK_	O00264	Membrane-associated progesterone receptor component 1	PGRMC1	+	1.64	0.01	-1.1	-2.24		0.42	0.4	0.17	0.6	14.7	14.34	15.04	14.26	14.94	14.29	14.12	13.19	12.33	13.86	14.97	14.47	14.8	15.05	14.86
133	_EALK[GlyGly (K)]DEYDDLSDLTAAQQETLSDWESQFTFK_	O00264	Membrane-associated progesterone receptor component 1	PGRMC1		0.34	0.38	-0.53	-0.68	+	1.99	0	2.15	2.89	14.06	12.19	11.74	14.49	11.44	12.39	11.78	11.74	13.09	12.29	15	14.31	15.01	15.22	15.11
164	_YHHVGK[GlyGly (K)]LLK_	O00264	Membrane-associated progesterone receptor component 1	PGRMC1	+	1.81	0	1.3	2.48	+	6.05	0	3.69	9.86	11.54	10.56	11.5	11.27	12.13	12.3	13.11	11.72	12.66	13.69	15.25	15.06	15.28	15.14	14.7
288	_DDIAQVDYVEPSQNTISLK[GlyGly (K)]MIPR_	O00267	Transcription elongation factor SPT5	SUPT5H		0.33	0.4	-0.51	-0.66	+	2.02	0	0.54	2.08	14.95	14.84	15.43	15.09	14.95	11.88	15.31	14.95	15.09	15.46	15.49	15.27	15.82	15.92	15.46
200	_FIAYQFTDTPLQIK[GlyGly (K)]SVVAPEHVK_	O00267	Transcription elongation factor SPT5	SUPT5H		0.82	0.06	-0.78	-1.32		0.43	0.25	0.33	0.73	14.37	14.56	14.47	14.97	14.99	14.38	14.62	12.02	14.12	14.32	13.73	15.18	15.42	15.45	15.23
396	_FEDQPEGIDLEVVTESTGK[GlyGly (K)]ER_	O00267	Transcription elongation factor SPT5	SUPT5H		0.63	0.11	-0.95	-1.14	+	1.1	0.01	1.43	1.77	15.2	14.69	11.83	12.06	12.49	12.9	11.73	12.4	12.49	12.02	14.47	14.93	14.43	14.85	14.75
202	_EGSLLSK[GlyGly (K)]QEESK_	O00273	DNA fragmentation factor subunit alpha	DFFA		0.56	0.22	-0.37	-0.89	+	5.75	0	3	8.73	12.55	12.38	13.07	12.88	13.47	13.04	12.54	13.06	12.04	11.81	15.93	15.43	15.86	16.36	15.77
202	_EGSLLSK[GlyGly (K)]QEESK_	O00273	DNA fragmentation factor subunit alpha	DFFA	+	1.1	0.03	-0.72	-1.57	+	5.75	0	3	8.73	12.55	12.38	13.07	12.88	13.47	12.75	12.83	11.51	11.42	12.27	15.93	15.43	15.86	16.36	15.77
190	_QLLQLYLQALEK[GlyGly (K)]EGSLLSK_	O00273	DNA fragmentation factor subunit alpha	DFFA		NaN	1	0	NaN	+	3.34	0	2.52	4.64	11.14	10.56	12.67	10.82	10.46	11.6	11.87	13.22	11.39	11.61	13.8	13.9	13.23	14.14	13.2
114	_FSAYIK[GlyGly (K)]NSNPALNDNLEK_	O00299	Chloride intracellular channel protein 1	CLIC1		0.48	0.23	-0.52	-0.87	+	1.77	0	0.82	2.19	15.95	16.71	16.28	17.16	17.33	16.65	16.4	17.33	15.57	14.85	17.19	17.54	17.53	17.67	17.58
120	_NSNPALNDNLEK[GlyGly (K)]GLLK_	O00299	Chloride intracellular channel protein 1	CLIC1	+	1.24	0.02	-0.9	-1.78	+	6.1	0	2.83	9.22	14.28	13.93	14.53	14.78	14.95	13.74	13.78	12.17	14.26	13.99	17.08	17.3	17.23	17.7	17.3
120	_NSNPALNDNLEK[GlyGly (K)]GLLK_	O00299	Chloride intracellular channel protein 1	CLIC1	+	1.01	0.03	-1.1	-1.6	+	6.1	0	2.83	9.22	14.28	13.93	14.53	14.78	14.95	13.74	13.78	11.19	14.26	13.99	17.08	17.3	17.23	17.7	17.3
93	_YPK[GlyGly (K)]LAALNPESNTAGLDIFAK_	O00299	Chloride intracellular channel protein 1	CLIC1	+	1.34	0.01	1.48	2.04	+	6.18	0	5.59	11.18	11.99	12.1	13.14	11.65	10.74	13.09	12.99	12.01	14.9	14.04	17.34	17.63	17.43	17.85	17.3
217	_EEFASTC[Carbamidomethyl (C)]PDDEEIELAYEQVAK[GlyGly (K)]ALK_	O00299	Chloride intracellular channel protein 1	CLIC1		NaN	1	0	NaN	+	5.95	0	3.44	9.47	11.67	11.11	10.97	11.16	12.25	13.26	11.9	11.39	12.24	12.46	14.99	15.1	14.72	15.05	14.49
155	_NMYELHK[GlyGly (K)]K_	O00303	Eukaryotic translation initiation factor 3 subunit F	EIF3F	+	2.7	0	2.6	3.84	+	4.56	0	3.42	6.83	12.29	11.93	13.25	12.49	10.96	13.11	15.18	14.71	15.34	15.55	15.03	15.84	15.74	15.71	15.71
155	_NMYELHK[GlyGly (K)]K_	O00303	Eukaryotic translation initiation factor 3 subunit F	EIF3F	+	3.18	0	3.11	4.59	+	5.35	0	3.97	8.56	11.48	10.91	12.62	12.17	10.99	12.94	15.18	14.71	15.34	15.55	15.03	15.84	15.74	15.71	15.71
9	_AGVALPFEK[GlyGly (K)]SQLTLK_	O00308	NEDD4-like E3 ubiquitin-protein ligase WWP2	WWP2	+	1.12	0.03	-0.67	-1.56	+	2.47	0	0.75	2.66	16.34	16.38	17.05	17.02	17.13	16.17	16.06	15.11	16.63	16.62	17.72	17.41	17.59	17.57	17.41
9	_AGVALPFEK[GlyGly (K)]SQLTLK_	O00308	NEDD4-like E3 ubiquitin-protein ligase WWP2	WWP2	+	1.12	0.03	-0.67	-1.56	+	2.47	0	0.75	2.66	16.34	16.38	17.05	17.02	17.13	16.17	16.06	15.11	16.63	16.62	17.72	17.41	17.59	17.57	17.41
477	_PGFESGTK[GlyGly (K)]QGSPGAYDR_	O00308	NEDD4-like E3 ubiquitin-protein ligase WWP2	WWP2		0.02	0.96	-0.05	-0.05	+	1.4	0	1.95	2.18	15.02	14.88	11.63	15.16	12.03	12.34	14.03	12.83	14.47	14.78	16.06	15.61	15.39	15.81	15.59
208	_IELLK[GlyGly (K)]FVQSEAQQER_	O00311	Cell division cycle 7-related protein kinase	CDC7	+	5.23	0	4.86	8.63	+	4.97	0	4.17	7.85	13.05	12.98	10.93	11.58	11.72	17.4	17.17	16.23	17.03	16.74	16.61	15.97	16.21	16.24	16.07
208	_IELLK[GlyGly (K)]FVQSEAQQER_	O00311	Cell division cycle 7-related protein kinase	CDC7	+	5.2	0	5.21	8.67	+	4.94	0	4.51	7.91	11.51	11.38	12.93	10.29	12.43	17.4	17.17	16.23	17.03	16.74	16.61	15.97	16.21	16.24	16.07
43	_DIEK[GlyGly (K)]LYEAVPQLSNVFK_	O00311	Cell division cycle 7-related protein kinase	CDC7	+	6.27	0	4.87	11.1	+	6.46	0	4.48	11.34	12.56	11.23	11.5	11.24	12.38	16.97	17.03	16.04	16.72	16.47	16.44	16.01	16.22	16.3	16.3
310	_QSK[GlyGly (K)]TVDVLSR_	O00311	Cell division cycle 7-related protein kinase	CDC7	+	1.9	0	1.92	2.74	+	5.29	0	2.81	7.75	10.97	11.44	10.37	11.76	10.65	11.49	14.08	11.78	13.8	13.61	13.75	14.08	13.75	13.93	13.71
192	_YALVDFGLAQGTHDTK[GlyGly (K)]IELLK_	O00311	Cell division cycle 7-related protein kinase	CDC7	+	5.29	0	4.26	8.54	+	4.22	0	3.13	6.15	12.46	10.94	12.33	12.35	11.02	16.33	16.08	16.67	15.78	15.53	15.77	15.02	14.68	14.7	14.56
192	_YALVDFGLAQGTHDTK[GlyGly (K)]IELLK_	O00311	Cell division cycle 7-related protein kinase	CDC7	+	5.85	0	4.46	9.88	+	4.79	0	3.32	7.18	11.07	12.36	12.29	11.25	11.15	16.33	16.08	16.67	15.78	15.53	15.77	15.02	14.68	14.7	14.56
435	_ETIQAAK[GlyGly (K)]TFGK_	O00311	Cell division cycle 7-related protein kinase	CDC7	+	5.29	0	3.68	8.28	+	5.44	0	3.32	8.38	11.93	12.49	10.74	11.66	11.53	15.69	15.7	14.78	15.57	15	15.29	14.89	14.96	14.93	14.85
435	_ETIQAAK[GlyGly (K)]TFGK_	O00311	Cell division cycle 7-related protein kinase	CDC7	+	6.36	0	3.93	10.74	+	7.01	0	3.57	11.91	10.83	11.22	11.43	11.79	11.8	15.69	15.7	14.78	15.57	15	15.29	14.89	14.96	14.93	14.85
245	_ELDQQSTTK[GlyGly (K)]ASVK_	O00311	Cell division cycle 7-related protein kinase	CDC7	+	1.78	0	1.99	2.62	+	4.97	0	2.1	6.63	11.82	11.7	11.87	12.78	11.72	11.62	14.99	13.83	15.03	14.38	13.9	14.17	13.96	14.01	14.33
245	_ELDQQSTTK[GlyGly (K)]ASVK_	O00311	Cell division cycle 7-related protein kinase	CDC7	+	3.15	0	2.46	4.37	+	5.87	0	2.35	8.26	12.15	11.9	11.51	11.86	11.19	12.7	14.99	13.83	15.03	14.38	13.9	14.17	13.96	14.01	14.33
NaN	_DIQYLK[GlyGly (K)]DSLALGK_	O00329;P42338	Phosphatidylinositol 4,5-bisphosphate 3-kinase catalytic subunit delta isoform;Phosphatidylinositol 4,5-bisphosphate 3-kinase catalytic subunit beta isoform	PIK3CD;PIK3CB	+	4.61	0	3.36	6.9	+	4.99	0	3.38	7.56	12.07	11.34	10.22	11.77	11.71	15.03	15	13.95	14.82	15.13	14.94	14.37	15.1	14.94	14.66
286	_IAPTVWK[GlyGly (K)]LADR_	O00391	Sulfhydryl oxidase 1	QSOX1	+	5.26	0	3.81	8.3	+	1.91	0	1.77	2.72	11.66	11.97	10.63	11.8	11.16	15.44	15.39	14.23	15.7	15.54	14.05	14.2	13.78	11.85	12.2
497	_LQELIQK[GlyGly (K)]GTK_	O00410	Importin-5	IPO5		0.33	0.43	-0.34	-0.62	+	6.39	0	3.41	10.36	11.92	11.81	12.22	12.19	13.05	13.43	11.68	11.41	11.24	11.71	15.81	15.65	15.42	15.78	15.55
679	_STAC[Carbamidomethyl (C)]QMLVC[Carbamidomethyl (C)]YAK[GlyGly (K)]ELK_	O00410	Importin-5	IPO5	+	3.19	0	-1.36	-3.86	+	2.48	0	-2.58	-3.56	15.82	16.24	16.29	16.04	16.33	15.09	15.05	14.02	14.51	15.29	12.11	14.66	15.3	12.49	13.29
799	_AK[GlyGly (K)]LEEHFK_	O00410	Importin-5	IPO5	+	1.47	0.01	-1.05	-2.06	+	0.84	0.02	1.16	1.42	13.58	13.57	14.08	13.98	14.21	11.94	13.06	11.9	13.48	13.78	12.33	16.36	15.76	15.68	15.08
799	_AK[GlyGly (K)]LEEHFK_	O00410	Importin-5	IPO5	+	1.62	0.01	-0.86	-2.1	+	1.03	0.01	1.24	1.65	13.58	13.57	14.08	13.98	14.21	12.34	13.06	12.45	13.48	13.78	12.71	16.36	15.76	15.68	15.08
962	_TK[GlyGly (K)]ENVNATENC[Carbamidomethyl (C)]ISAVGK_	O00410	Importin-5	IPO5		NaN	1	0	NaN	+	5.02	0	4.38	8.04	12.28	11.56	9.83	10.21	10.95	13.39	12.55	12.31	12.23	12.65	15.4	15.44	15.29	15.35	15.28
27	_K[GlyGly (K)]QAEETYENIPGQSK_	O00410	Importin-5	IPO5	+	2.21	0	1.67	3.01	+	5.74	0	4.06	9.41	11.38	11.16	12.21	10.63	10.33	13.01	11.9	12.4	12.97	13.77	15.28	15.37	15.1	15.23	15.01
964	_ENVNATENC[Carbamidomethyl (C)]ISAVGK[GlyGly (K)]IMK_	O00410	Importin-5	IPO5		NaN	1	0	NaN	+	8.6	0	6.64	19.94	11.97	11.74	10.72	11.57	11.93	12.46	12.28	12.21	11.79	12.24	18.07	18.18	18.33	18.35	18.22
68	_ELTSLVK[GlyGly (K)]EVYPEAR_	O00422	Histone deacetylase complex subunit SAP18	SAP18		0.9	0.18	-0.22	-0.96	+	1.32	0.05	-0.25	-1.2	20.73	20.55	20.79	20.68	20.62	20.61	20.39	20.01	20.53	20.72	20.68	20.24	20.65	20.32	20.24
68	_ELTSLVK[GlyGly (K)]EVYPEAR_	O00422	Histone deacetylase complex subunit SAP18	SAP18		0.9	0.18	-0.22	-0.96	+	1.32	0.05	-0.25	-1.2	20.73	20.55	20.79	20.68	20.62	20.61	20.39	20.01	20.53	20.72	20.68	20.24	20.65	20.32	20.24
294	_NVSSLLAK[GlyGly (K)]DPWDAVLLEER_	O00443	Phosphatidylinositol 4-phosphate 3-kinase C2 domain-containing subunit alpha	PIK3C2A		0.2	0.6	0.83	0.46		0.22	0.54	0.86	0.51	11.26	17.85	19.69	19.25	15.31	15.19	18.68	18.81	17.12	17.7	16.09	17.41	18.02	18.24	17.91
1583	_DLVTEDGADPNPYVK[GlyGly (K)]TYLLPDNHK_	O00443	Phosphatidylinositol 4-phosphate 3-kinase C2 domain-containing subunit alpha	PIK3C2A		0.65	0.09	1.81	1.22		0.52	0.08	1.44	1.03	11.41	11.81	16.61	16.41	17.53	16.9	17.09	14.71	16.97	17.13	15.95	16.45	16.33	15.77	16.49
1583	_DLVTEDGADPNPYVK[GlyGly (K)]TYLLPDNHK_	O00443	Phosphatidylinositol 4-phosphate 3-kinase C2 domain-containing subunit alpha	PIK3C2A		0.68	0.07	2.2	1.28		0.57	0.06	1.84	1.11	11.19	10.06	16.61	16.41	17.53	16.9	17.09	14.71	16.97	17.13	15.95	16.45	16.33	15.77	16.49
262	_SEDISK[GlyGly (K)]FDWLDLDPLSK_	O00443	Phosphatidylinositol 4-phosphate 3-kinase C2 domain-containing subunit alpha	PIK3C2A	+	4.79	0	4.81	7.7	+	4.8	0	4.69	7.69	13.55	10.59	11.51	11.14	11.63	16.51	16.46	15.93	16.86	16.7	16.45	16.13	16.42	16.64	16.2
2	_[Acetyl (Protein N-term)]AQISSNSGFK[GlyGly (K)]EC[Carbamidomethyl (C)]PSSHPEPTR_	O00443	Phosphatidylinositol 4-phosphate 3-kinase C2 domain-containing subunit alpha	PIK3C2A	+	1.32	0.01	1.46	2.01	+	4.33	0	3.95	6.59	12.58	13.99	11.33	11.79	11.71	14.65	13.41	12.45	13.58	14.6	15.79	16.58	16.51	16.36	15.91
226	_LFDK[GlyGly (K)]IASTSEFLK_	O00443	Phosphatidylinositol 4-phosphate 3-kinase C2 domain-containing subunit alpha	PIK3C2A	+	8.79	0	5.04	18.82	+	9.4	0	4.66	20.27	11.75	11.72	11.87	12.22	12.2	17.03	17.03	16.5	17.24	17.13	16.71	16.46	16.56	16.84	16.48
226	_LFDK[GlyGly (K)]IASTSEFLK_	O00443	Phosphatidylinositol 4-phosphate 3-kinase C2 domain-containing subunit alpha	PIK3C2A	+	7.16	0	5.26	13.78	+	7.16	0	4.88	13.53	10.95	11.96	11.36	12.36	11.99	17.03	17.03	16.5	17.24	17.13	16.71	16.46	16.56	16.84	16.48
1667	_DFNLSK[GlyGly (K)]ETVK_	O00443	Phosphatidylinositol 4-phosphate 3-kinase C2 domain-containing subunit alpha	PIK3C2A	+	1.97	0	2.5	2.92	+	5.8	0	5.06	10	11.73	11.63	13.5	12.02	11.3	12.25	15.49	13.93	15.77	15.26	16.72	17.18	16.87	17.4	17.31
784	_GPEALGK[GlyGly (K)]VSLPLFDFK_	O00443	Phosphatidylinositol 4-phosphate 3-kinase C2 domain-containing subunit alpha	PIK3C2A	+	5.65	0	4.75	9.54	+	6.77	0	5.32	12.7	10.2	11.15	11.95	11.15	10.46	15.93	16.02	14.72	16.01	15.98	16.42	16	16.28	16.52	16.31
268	_FDWLDLDPLSK[GlyGly (K)]PK_	O00443	Phosphatidylinositol 4-phosphate 3-kinase C2 domain-containing subunit alpha	PIK3C2A	+	5.07	0	3.67	7.85	+	6.06	0	4.31	10.28	11.74	12.8	11.53	12.24	11.21	15.75	15.72	14.63	15.86	15.89	16.42	15.72	16.35	16.58	16.01
1208	_DK[GlyGly (K)]PLAEWLR_	O00443	Phosphatidylinositol 4-phosphate 3-kinase C2 domain-containing subunit alpha	PIK3C2A	+	3.07	0	2.43	4.27	+	4.35	0	3.77	6.57	11.93	11.19	11.68	10.27	12.89	14.07	13.78	14.69	13.98	13.59	15.68	14.64	15.58	15.26	15.65
1052	_LVQLLGGVAEK[GlyGly (K)]VR_	O00443	Phosphatidylinositol 4-phosphate 3-kinase C2 domain-containing subunit alpha	PIK3C2A	+	3.2	0	2.42	4.43	+	2.93	0	2.34	4.06	11.51	12.28	12.33	10.42	11.23	14.9	14.05	13.21	13.88	13.84	14.99	13.97	13.71	13.78	13.02
875	_LLDILHK[GlyGly (K)]DSSLGLSK_	O00443	Phosphatidylinositol 4-phosphate 3-kinase C2 domain-containing subunit alpha	PIK3C2A	+	6.06	0	3.66	9.87	+	7.08	0	3.91	12.45	11.37	11.38	11.8	11.88	10.74	14.74	14.77	15.74	15.09	15.12	15.57	15.31	15.27	15.4	15.16
875	_LLDILHK[GlyGly (K)]DSSLGLSK_	O00443	Phosphatidylinositol 4-phosphate 3-kinase C2 domain-containing subunit alpha	PIK3C2A	+	4.96	0	3.73	7.68	+	5.51	0	3.98	8.88	10.21	11.88	11.25	12.21	11.24	14.74	14.77	15.74	15.09	15.12	15.57	15.31	15.27	15.4	15.16
95	_LTQAELEK[GlyGly (K)]LLLDDSFETK_	O00443	Phosphatidylinositol 4-phosphate 3-kinase C2 domain-containing subunit alpha	PIK3C2A	+	3.06	0	3.4	4.47	+	4.22	0	4.39	6.52	10.64	12.3	13.53	10.72	12.46	15.48	15.48	13.94	15.92	15.86	16.34	15.85	16.38	16.78	16.23
791	_VSLPLFDFK[GlyGly (K)]R_	O00443	Phosphatidylinositol 4-phosphate 3-kinase C2 domain-containing subunit alpha	PIK3C2A	+	3.6	0	2.33	4.91	+	3.37	0	2.36	4.63	10.48	10.4	11.12	10.54	12.04	13.78	13.29	12.48	13.39	13.31	14.02	13.05	13.2	13.64	12.44
533	_HLYQIEK[GlyGly (K)]PC[Carbamidomethyl (C)]K_	O00443	Phosphatidylinositol 4-phosphate 3-kinase C2 domain-containing subunit alpha	PIK3C2A	+	1.6	0	3.11	2.52	+	6.31	0	4.98	11.26	12.38	11.97	11.43	10.38	11.79	12.79	16.35	11.42	16.41	16.52	16.54	16.53	16.64	16.7	16.42
1537	_DEK[GlyGly (K)]AEGIAR_	O00443	Phosphatidylinositol 4-phosphate 3-kinase C2 domain-containing subunit alpha	PIK3C2A	+	1.05	0.02	2.09	1.77	+	5.62	0	4.66	9.42	12.39	11.85	12.68	12.11	11.53	12.16	15.72	11.15	16.41	15.54	15.51	17.41	16.68	17.29	16.95
281	_VDNVEVLDHEEEK[GlyGly (K)]NVSSLLAK_	O00443	Phosphatidylinositol 4-phosphate 3-kinase C2 domain-containing subunit alpha	PIK3C2A	+	2.31	0	2.59	3.34	+	5.65	0	3.82	9.09	10.83	12.6	11.84	11.15	11.45	14.77	14.7	11.76	14.76	14.81	15.42	15.34	15.51	15.63	15.08
281	_VDNVEVLDHEEEK[GlyGly (K)]NVSSLLAK_	O00443	Phosphatidylinositol 4-phosphate 3-kinase C2 domain-containing subunit alpha	PIK3C2A	+	2.95	0	3.06	4.26	+	7.42	0	4.28	13.71	11.41	10.53	10.9	11.14	11.61	14.77	14.7	11.82	14.76	14.81	15.42	15.34	15.51	15.63	15.08
1598	_TYLLPDNHK[GlyGly (K)]TSK_	O00443	Phosphatidylinositol 4-phosphate 3-kinase C2 domain-containing subunit alpha	PIK3C2A	+	3	0	2.19	4.1	+	9.59	0	5.06	21.68	11.23	11.83	11.45	11.81	11.48	13.44	14.55	12.25	14.3	14.2	16.49	16.52	16.58	16.86	16.69
1103	_ELNIK[GlyGly (K)]SC[Carbamidomethyl (C)]SFFSSNAVPLK_	O00443	Phosphatidylinositol 4-phosphate 3-kinase C2 domain-containing subunit alpha	PIK3C2A	+	2.6	0	2.31	3.65	+	5.44	0	4.41	8.93	11.42	11.41	10.92	10.15	12.54	12.96	14.34	12.5	14.11	14.11	15.63	15.69	15.79	15.88	15.51
1654	_ENFFLGGVTLPLK[GlyGly (K)]DFNLSK_	O00443	Phosphatidylinositol 4-phosphate 3-kinase C2 domain-containing subunit alpha	PIK3C2A	+	1.42	0.01	0.85	1.92	+	5.78	0	3.07	8.83	11.54	10.89	11.97	11.87	11.82	12.37	13.05	12.07	13.16	11.69	14.83	14.5	14.22	15.11	14.78
356	_TIK[GlyGly (K)]IVGPEENLSQAEAR_	O00469	Procollagen-lysine,2-oxoglutarate 5-dioxygenase 2	PLOD2	+	2.16	0	3.72	3.29	+	2.28	0	3.9	3.47	16.8	11.81	15.68	12.33	12.33	17.39	17.66	17.04	17.71	17.73	17.31	17.72	17.9	17.86	17.67
356	_TIK[GlyGly (K)]IVGPEENLSQAEAR_	O00469	Procollagen-lysine,2-oxoglutarate 5-dioxygenase 2	PLOD2	+	2.16	0	3.72	3.29	+	2.28	0	3.9	3.47	16.8	11.81	15.68	12.33	12.33	17.39	17.66	17.04	17.71	17.73	17.31	17.72	17.9	17.86	17.67
412	_K[GlyGly (K)]IIAPLVTR_	O00469	Procollagen-lysine,2-oxoglutarate 5-dioxygenase 2	PLOD2	+	2.52	0	3.36	3.72	+	2.24	0	2.97	3.32	13.94	14.07	12.27	11.27	9.94	15.54	15.9	15.75	15.95	15.15	15.28	15.52	15.43	15.26	14.89
77	_GGDGINSIGGGQK[GlyGly (K)]VR_	O00469	Procollagen-lysine,2-oxoglutarate 5-dioxygenase 2	PLOD2	+	6.67	0	4.6	11.99	+	7.46	0	5.53	14.92	11.07	12.17	11.84	12.67	11.96	16.19	16.66	16.43	16.89	16.56	17.49	17.51	17.2	17.67	17.47
77	_GGDGINSIGGGQK[GlyGly (K)]VR_	O00469	Procollagen-lysine,2-oxoglutarate 5-dioxygenase 2	PLOD2	+	6.92	0	5.33	13.14	+	7.61	0	6.25	15.9	12.08	10.79	10.49	11.6	11.11	16.19	16.66	16.43	16.89	16.56	17.49	17.51	17.2	17.67	17.47
575	_AC[Carbamidomethyl (C)]DELVEEMEHYGK[GlyGly (K)]WSGGK_	O00469	Procollagen-lysine,2-oxoglutarate 5-dioxygenase 2	PLOD2	+	5.23	0	4.08	8.35	+	6.22	0	3.88	10.36	11.03	11.39	10.94	11.71	10.18	15.49	15.39	13.97	15.41	15.42	15.23	14.91	14.98	14.85	14.67
575	_AC[Carbamidomethyl (C)]DELVEEMEHYGK[GlyGly (K)]WSGGK_	O00469	Procollagen-lysine,2-oxoglutarate 5-dioxygenase 2	PLOD2	+	3.84	0	3.6	5.69	+	4.14	0	3.39	6.11	10.91	13.11	11.41	11.76	10.51	15.49	15.39	13.97	15.41	15.42	15.23	14.91	14.98	14.85	14.67
336	_EVYHEK[GlyGly (K)]DIK_	O00469	Procollagen-lysine,2-oxoglutarate 5-dioxygenase 2	PLOD2	+	2.68	0	2.24	3.72	+	7.31	0	3.79	12.88	11.19	11.71	11.24	11.72	11.01	11.99	14.22	13.04	14.44	14.4	14.79	15.26	15.22	15.55	14.99
336	_EVYHEK[GlyGly (K)]DIK_	O00469	Procollagen-lysine,2-oxoglutarate 5-dioxygenase 2	PLOD2	+	2.17	0	2.13	3.09	+	5.13	0	3.67	7.97	11.54	12.38	11.8	10.32	11.42	11.99	14.22	13.04	14.44	14.4	14.79	15.26	15.22	15.55	14.99
240	_AK[GlyGly (K)]NTFYETLPVAINGNGPTK_	O00469	Procollagen-lysine,2-oxoglutarate 5-dioxygenase 2	PLOD2	+	2.08	0	3.06	3.12	+	4.93	0	3.47	7.5	11.42	12.53	12.39	10.85	12.48	15.86	15.68	11.75	15.7	15.97	15.6	15.02	15.34	15.76	15.28
330	_LFIHNK[GlyGly (K)]EVYHEK_	O00469	Procollagen-lysine,2-oxoglutarate 5-dioxygenase 2	PLOD2	+	3.59	0	2.45	4.96	+	5.66	0	3.01	8.57	11.64	11.44	12.54	11.3	11.82	14.91	14.33	13.04	14	14.71	15.15	14.78	14.72	14.77	14.35
342	_DIK[GlyGly (K)]VFFDK_	O00469	Procollagen-lysine,2-oxoglutarate 5-dioxygenase 2	PLOD2	+	1.32	0.02	0.7	1.75	+	2.74	0	1.68	3.6	11.5	11.73	11.28	12.32	12.04	12.6	12.6	11.56	12.71	12.91	14.34	12.51	13.8	13.02	13.58
257	_VNK[GlyGly (K)]QVGDIFSNPETVLAK_	O00471	Exocyst complex component 5	EXOC5	+	1.57	0.01	1.03	2.14	+	6.86	0	4.24	12.19	11.05	12.18	11.67	12.06	12.37	13.33	13.12	11.71	13.23	13.08	16.01	15.93	16.14	16.42	16.04
321	_LMEFNLGTDK[GlyGly (K)]QTFLSK_	O00471	Exocyst complex component 5	EXOC5		NaN	1	0	NaN	+	4.77	0	3.43	7.2	11.35	11.79	10.71	10.31	12.16	11.45	12.19	12.36	12.67	11.53	14.31	14.59	14.43	15.18	14.94
158	_EAADIIQK[GlyGly (K)]LHLIAQELPFDR_	O00471	Exocyst complex component 5	EXOC5	+	1.71	0.01	0.75	2.1	+	5.98	0	3.15	9.29	10.66	11.15	11.27	11.8	11.87	12	11.74	11.97	12.36	12.4	14.65	14.68	14.3	14.62	14.29
258	_AVEEEDK[GlyGly (K)]MTPEQLAIK_	O00487	26S proteasome non-ATPase regulatory subunit 14	PSMD14	+	4.87	0	4.86	7.87	+	4.13	0	3.08	5.98	13.17	11.65	13.53	13.58	11.99	17.83	17.81	16.42	18.36	17.82	16.19	15.8	15.97	15.63	15.74
258	_AVEEEDK[GlyGly (K)]MTPEQLAIK_	O00487	26S proteasome non-ATPase regulatory subunit 14	PSMD14	+	4.87	0	4.86	7.87	+	4.13	0	3.08	5.98	13.17	11.65	13.53	13.58	11.99	17.83	17.81	16.42	18.36	17.82	16.19	15.8	15.97	15.63	15.74
258	_AVEEEDK[GlyGly (K)]M[Oxidation (M)]TPEQLAIK_	O00487	26S proteasome non-ATPase regulatory subunit 14	PSMD14	+	4.87	0	4.86	7.87	+	4.13	0	3.08	5.98	13.17	11.65	13.53	13.58	11.99	17.83	17.81	16.42	18.36	17.82	16.19	15.8	15.97	15.63	15.74
254	_NYNK[GlyGly (K)]AVEEEDK_	O00487	26S proteasome non-ATPase regulatory subunit 14	PSMD14	+	3.62	0	4.31	5.48	+	3.27	0	2.74	4.62	11.83	11.84	12.04	12.17	12.13	13.6	16.93	16.77	17.3	16.96	12.81	15.33	15.39	15.19	14.99
254	_NYNK[GlyGly (K)]AVEEEDK_	O00487	26S proteasome non-ATPase regulatory subunit 14	PSMD14	+	3.62	0	4.31	5.48	+	3.27	0	2.74	4.62	11.83	11.84	12.04	12.17	12.13	13.6	16.93	16.77	17.3	16.96	12.81	15.33	15.39	15.19	14.99
265	_MTPEQLAIK[GlyGly (K)]NVGK_	O00487	26S proteasome non-ATPase regulatory subunit 14	PSMD14	+	6.62	0	5.42	12.32	+	5.54	0	3.47	8.66	12.64	11.96	11.44	11.94	13.03	17.76	18.03	16.89	17.72	17.73	15.83	15.69	15.48	15.4	15.97
265	_MTPEQLAIK[GlyGly (K)]NVGK_	O00487	26S proteasome non-ATPase regulatory subunit 14	PSMD14	+	6.19	0	5.69	11.24	+	5.07	0	3.73	7.89	12.35	10.99	11.39	11.94	13.03	17.76	18.03	16.89	17.72	17.73	15.83	15.69	15.48	15.4	15.97
210	_NELEQK[GlyGly (K)]MLLNLHK_	O00487	26S proteasome non-ATPase regulatory subunit 14	PSMD14	+	4.32	0	3.85	6.55	+	3.92	0	3.26	5.72	13.9	12.17	12.05	13.86	12.44	17.31	17.11	15.82	16.86	16.57	16.1	15.86	15.54	16.37	16.87
210	_NELEQK[GlyGly (K)]MLLNLHK_	O00487	26S proteasome non-ATPase regulatory subunit 14	PSMD14	+	4	0	4.09	6.07	+	3.62	0	3.5	5.32	13.9	11.84	11.56	13.86	12.07	17.31	17.11	15.82	16.86	16.57	16.1	15.86	15.54	16.37	16.87
210	_NELEQK[GlyGly (K)]MLLNLHK_	O00487	26S proteasome non-ATPase regulatory subunit 14	PSMD14	+	3.44	0	4.44	5.2	+	3.08	0	3.85	4.58	13.9	12.27	10.76	13.86	10.69	17.31	17.11	15.82	16.86	16.57	16.1	15.86	15.54	16.37	16.87
247	_EMLELAK[GlyGly (K)]NYNK_	O00487	26S proteasome non-ATPase regulatory subunit 14	PSMD14	+	5.13	0	5.27	8.52	+	3.22	0	2.21	4.38	11.52	11.29	12.52	11.67	10.28	17.25	17.2	16.1	17.47	15.58	13.22	14.22	13.32	13.64	13.94
247	_EMLELAK[GlyGly (K)]NYNK_	O00487	26S proteasome non-ATPase regulatory subunit 14	PSMD14	+	4.84	0	4.89	7.82	+	2.66	0	1.83	3.57	11.32	10.7	12.46	12.71	11.98	17.25	17.2	16.1	17.47	15.58	13.22	14.22	13.32	13.64	13.94
223	_K[GlyGly (K)]SWMEGLTLQDYSEHC[Carbamidomethyl (C)]K_	O00487	26S proteasome non-ATPase regulatory subunit 14	PSMD14	+	5.1	0	4.75	8.32	+	3.04	0	2.5	4.25	10.73	12.41	11.05	12.37	11.93	16.96	16.6	15.19	16.82	16.67	13.5	15.45	14.4	13.94	13.71
223	_K[GlyGly (K)]SWMEGLTLQDYSEHC[Carbamidomethyl (C)]K_	O00487	26S proteasome non-ATPase regulatory subunit 14	PSMD14	+	6.12	0	5.22	10.87	+	3.73	0	2.87	5.31	11.43	11.56	11.24	11.49	10.44	16.96	16.6	15.19	16.82	16.67	13.5	15.45	14.4	13.94	13.23
140	_AVAVVVDPIQSVK[GlyGly (K)]GK_	O00487	26S proteasome non-ATPase regulatory subunit 14	PSMD14	+	5.9	0	4.18	9.84	+	4.59	0	3.08	6.72	12.13	12.06	12.81	11.29	11.42	16.58	16.13	15.62	16.43	15.88	15.66	15.38	14.64	15	14.42
140	_AVAVVVDPIQSVK[GlyGly (K)]GK_	O00487	26S proteasome non-ATPase regulatory subunit 14	PSMD14	+	5.27	0	4.69	8.67	+	4.24	0	3.58	6.34	11.02	11.09	12.81	11.81	10.47	16.58	16.13	15.62	16.43	15.88	15.66	15.38	14.64	15	14.42
216	_MLLNLHK[GlyGly (K)]K_	O00487	26S proteasome non-ATPase regulatory subunit 14	PSMD14	+	6.81	0	4.22	12.06	+	2.97	0	2.11	4.03	11.49	12.31	11.66	11.04	11.16	15.82	15.56	15.44	16.07	15.88	13.97	13.56	13.76	14.54	12.36
216	_MLLNLHK[GlyGly (K)]K_	O00487	26S proteasome non-ATPase regulatory subunit 14	PSMD14	+	6.55	0	3.93	11.17	+	1.86	0	1.55	2.61	11.83	12.06	12.45	11.7	11.08	15.82	15.56	15.44	16.07	15.88	14.24	12.23	12.84	14.54	13.01
224	_SWMEGLTLQDYSEHC[Carbamidomethyl (C)]K[GlyGly (K)]HNESVVK_	O00487	26S proteasome non-ATPase regulatory subunit 14	PSMD14	+	5.74	0	5.64	10.06	+	2.99	0	2.95	4.3	11.07	10.24	13.02	11.59	11.37	17.2	17.23	16.87	17.27	16.91	12.92	14.86	14.64	14.85	14.77
224	_SWMEGLTLQDYSEHC[Carbamidomethyl (C)]K[GlyGly (K)]HNESVVK_	O00487	26S proteasome non-ATPase regulatory subunit 14	PSMD14	+	6.77	0	5.23	12.63	+	3.4	0	2.58	4.75	11.89	11.66	13.02	11.34	11.45	17.2	17.23	16.87	17.27	16.91	13.16	14.86	14.64	14.85	14.77
224	_SWM[Oxidation (M)]EGLTLQDYSEHC[Carbamidomethyl (C)]K[GlyGly (K)]HNESVVK_	O00487	26S proteasome non-ATPase regulatory subunit 14	PSMD14	+	5.85	0	5.39	10.26	+	2.85	0	2.69	4.05	10.54	11.93	13.02	11.89	11.16	17.2	17.23	16.87	17.27	16.91	12.88	14.86	14.64	14.85	14.77
224	_SWMEGLTLQDYSEHC[Carbamidomethyl (C)]K[GlyGly (K)]HNESVVK_	O00487	26S proteasome non-ATPase regulatory subunit 14	PSMD14	+	6.15	0	5.14	10.91	+	3.12	0	2.51	4.36	12.24	12.2	13.02	10.94	11.4	17.2	17.23	16.87	17.27	16.91	13.24	14.86	14.64	14.85	14.77
240	_HNESVVK[GlyGly (K)]EMLELAK_	O00487	26S proteasome non-ATPase regulatory subunit 14	PSMD14	+	3.66	0	4.72	5.61	+	4.46	0	3.87	6.8	12.32	10.49	11.79	12.34	13.13	17.78	17.67	14.46	16.9	16.88	16.31	15.92	15.26	15.98	15.97
240	_HNESVVK[GlyGly (K)]EMLELAK_	O00487	26S proteasome non-ATPase regulatory subunit 14	PSMD14	+	4.53	0	5.38	7.3	+	6.75	0	4.53	12.14	10.77	11.81	11.85	11.05	11.29	17.78	17.67	14.46	16.9	16.88	16.31	15.92	15.26	15.98	15.97
240	_HNESVVK[GlyGly (K)]EMLELAK_	O00487	26S proteasome non-ATPase regulatory subunit 14	PSMD14	+	3.88	0	4.99	6.02	+	4.82	0	4.14	7.56	10.42	11.62	11.78	13.01	11.9	17.78	17.67	14.46	16.9	16.88	16.31	15.92	15.26	15.98	15.97
156	_LADFGVAGQLTDTQIK[GlyGly (K)]R_	O00506	Serine/threonine-protein kinase 25	STK25	+	1.63	0	1.88	2.44	+	1.24	0	1.46	1.92	9.95	13.61	11.88	10.58	11.78	14.32	13.31	13.12	13.56	12.91	13.01	12.52	13.21	13.62	12.72
107	_EASLFIVPSVVK[GlyGly (K)]DNTK_	O00522	Krev interaction trapped protein 1	KRIT1	+	1.62	0	3.12	2.55	+	1.83	0	3.48	2.85	11.34	10.83	15.88	15.58	11.38	16.39	16.25	15.88	16.16	15.94	16.69	16.45	16.63	16.16	16.48
244	_VDK[GlyGly (K)]VVINPYFGLGAPDYSK_	O00522	Krev interaction trapped protein 1	KRIT1	+	4.07	0	2.87	5.81	+	3.5	0	2.61	4.9	11.95	11.99	11.62	10.47	10.35	14.41	14.6	14.09	13.89	13.73	13	14.25	14.33	13.75	14.13
391	_SPLNIC[Carbamidomethyl (C)]EENK[GlyGly (K)]QNNWEEAAK_	O00522	Krev interaction trapped protein 1	KRIT1	+	1.99	0	0.92	2.45	+	8.1	0	2.94	13.39	11.62	11.43	11.92	11.3	11.34	12.9	13.1	12.4	11.97	11.82	14.49	14.44	14.56	14.33	14.47
260	_AGEGTYALDSESC[Carbamidomethyl (C)]MEK[GlyGly (K)]LAALSASLAR_	O00541	Pescadillo homolog	PES1	+	6.78	0	2.83	10.52	+	5.09	0	2	6.69	13.67	13.79	14.18	14.35	14.16	16.94	16.9	16.44	17.09	16.93	16.4	15.98	16.25	16.04	15.5
260	_AGEGTYALDSESC[Carbamidomethyl (C)]M[Oxidation (M)]EK[GlyGly (K)]LAALSASLAR_	O00541	Pescadillo homolog	PES1	+	6.78	0	2.83	10.52	+	5.09	0	2	6.69	13.67	13.79	14.18	14.35	14.16	16.94	16.9	16.44	17.09	16.93	16.4	15.98	16.25	16.04	15.5
72	_FLLHEPIVNK[GlyGly (K)]FR_	O00541	Pescadillo homolog	PES1	+	2.31	0	1.57	3.09	+	3.06	0	2.19	4.17	11.86	14.2	12.86	13.53	13.16	14.91	14.76	14.2	14.69	14.93	15.84	15.57	15.03	15.23	14.88
72	_FLLHEPIVNK[GlyGly (K)]FR_	O00541	Pescadillo homolog	PES1	+	2.48	0	1.52	3.24	+	3.25	0	2.13	4.39	12.13	14.2	12.86	13.53	13.16	14.91	14.76	14.2	14.69	14.93	15.84	15.57	15.03	15.23	14.88
95	_AYGK[GlyGly (K)]SEWNTVER_	O00541	Pescadillo homolog	PES1	+	6.14	0	3.82	10.16	+	6.94	0	4.52	12.62	11	11.58	10.88	11.85	12.18	15.44	15.36	14.84	15.53	15.42	16.26	15.95	15.95	16.1	15.82
2	_[Acetyl (Protein N-term)]SLYPSLEDLK[GlyGly (K)]VDK_	O00560	Syntenin-1	SDCBP		0.4	0.39	-0.25	-0.66	+	0.97	0.04	0.36	1.21	19.42	19.16	19.83	19.83	19.51	19.37	19.21	18.42	19.78	19.72	20.17	19.76	20.39	19.7	19.55
12	_VDK[GlyGly (K)]VIQAQTAFSANPANPAILSEASAPIPHDGNLYPR_	O00560	Syntenin-1	SDCBP		0.95	0.13	-0.28	-1.09	+	1.16	0.03	0.34	1.3	15.97	16.3	16.32	16.28	16.12	15.86	15.66	15.59	16.1	16.36	16.89	16.53	16.83	16.32	16.12
218	_ITSIVK[GlyGly (K)]DSSAAR_	O00560	Syntenin-1	SDCBP	+	1.01	0.03	-0.84	-1.53	+	1.28	0.01	0.74	1.74	13.81	13.97	15.21	15.23	14.93	12.81	13.55	13.62	14.34	14.64	15.58	15.3	15.56	15.32	15.07
218	_ITSIVK[GlyGly (K)]DSSAAR_	O00560	Syntenin-1	SDCBP	+	1.01	0.03	-0.84	-1.53	+	1.28	0.01	0.74	1.74	13.81	13.97	15.21	15.23	14.93	12.81	13.55	13.62	14.34	14.64	15.58	15.3	15.56	15.32	15.07
177	_VLK[GlyGly (K)]QAFGEK_	O00560	Syntenin-1	SDCBP		0.33	0.36	-0.81	-0.7	+	1.3	0	1.66	2.02	13.78	16.7	15.53	17.55	14.23	12.96	16.33	12.95	16.55	14.95	17.32	17.35	16.92	17.38	17.11
177	_VLK[GlyGly (K)]QAFGEK_	O00560	Syntenin-1	SDCBP		0.36	0.32	-0.91	-0.75	+	1.3	0	1.66	2.02	13.78	16.7	15.53	17.55	14.23	13.37	16.33	12.05	16.55	14.95	17.32	17.35	16.92	17.38	17.11
382	_IDC[Carbamidomethyl (C)]FSEVPTSVFGEK[GlyGly (K)]LR_	O00567	Nucleolar protein 56	NOP56	+	6.33	0	1.96	8.37	+	6.01	0	2.16	8.24	14.87	14.76	15.01	15.17	15.32	17.31	16.95	16.79	16.93	16.94	16.97	17.21	17.45	17.48	16.84
417	_NLDVMK[GlyGly (K)]EAMVQAEEAAAEITR_	O00567	Nucleolar protein 56	NOP56		0.22	0.58	0.35	0.48	+	5.43	0	2.47	7.69	14.37	14.86	15.05	15.06	15.59	16.19	15.92	12.94	15.72	15.9	17.43	17.31	17.51	17.8	17.21
308	_LIAHAGSLTNLAK[GlyGly (K)]YPASTVQILGAEK_	O00567	Nucleolar protein 56	NOP56	+	2.64	0	2.1	3.64	+	3.41	0	2.69	4.8	13.29	11.39	13.09	13.89	12.51	15.74	14.97	14.49	14.92	14.56	16.18	15.47	15.34	15.57	15.07
228	_LEK[GlyGly (K)]LEELTMDGAK_	O00567	Nucleolar protein 56	NOP56	+	2.54	0	1.96	3.48	+	4.89	0	3.27	7.34	12.71	13.66	14.76	14.16	14.09	16.24	16.27	14.59	16.03	16.04	17.25	16.95	17.15	17.3	17.08
228	_LEK[GlyGly (K)]LEELTMDGAK_	O00567	Nucleolar protein 56	NOP56	+	2.54	0	1.96	3.48	+	4.89	0	3.27	7.34	12.71	13.66	14.76	14.16	14.09	16.24	16.27	14.59	16.03	16.04	17.25	16.95	17.15	17.3	17.08
321	_YPASTVQILGAEK[GlyGly (K)]ALFR_	O00567	Nucleolar protein 56	NOP56	+	4.86	0	3.85	7.54	+	5.36	0	4.41	8.75	12.57	11.31	13.62	12.58	11.88	16.71	16.27	16.25	16.12	15.85	17.15	16.63	16.74	16.97	16.5
135	_GLTDLSAC[Carbamidomethyl (C)]K[GlyGly (K)]AQLGLGHSYSR_	O00567	Nucleolar protein 56	NOP56	+	5.04	0	4.03	7.96	+	5.13	0	3.98	8.1	10.62	11.84	12.04	11.49	12.99	16.23	16.03	15.49	15.7	15.7	15.79	15.71	15.81	16	15.57
135	_GLTDLSAC[Carbamidomethyl (C)]K[GlyGly (K)]AQLGLGHSYSR_	O00567	Nucleolar protein 56	NOP56	+	5.47	0	3.81	8.71	+	5.61	0	3.76	8.98	13.06	11.94	12.1	11.11	11.89	16.23	16.03	15.49	15.7	15.7	15.79	15.71	15.81	16	15.57
222	_ELNEDK[GlyGly (K)]LEK_	O00567	Nucleolar protein 56	NOP56	+	1.13	0.02	1.51	1.8	+	3.32	0	2.85	4.71	11.7	13.29	13.73	13.61	13.97	14.49	15.71	12.47	15.71	15.49	15.02	16.78	16.09	16.52	16.13
222	_ELNEDK[GlyGly (K)]LEK_	O00567	Nucleolar protein 56	NOP56		0.8	0.05	1.39	1.4	+	3.16	0	2.9	4.5	11.46	13.29	13.73	13.61	13.97	14.49	15.71	11.64	15.71	15.49	15.02	16.78	16.09	16.52	16.13
231	_LEELTMDGAK[GlyGly (K)]AK_	O00567	Nucleolar protein 56	NOP56	+	3.86	0	4.21	5.86	+	3.51	0	3.72	5.2	11.73	11.7	13.58	14.17	14.53	17.51	17.62	16.8	17.5	17.34	17.33	16.81	16.55	16.83	16.77
231	_LEELTMDGAK[GlyGly (K)]AK_	O00567	Nucleolar protein 56	NOP56	+	3.5	0	4.38	5.3	+	3.17	0	3.89	4.72	11.65	10.93	13.58	14.17	14.53	17.51	17.62	16.8	17.5	17.34	17.33	16.81	16.55	16.83	16.77
231	_LEELTM[Oxidation (M)]DGAK[GlyGly (K)]AK_	O00567	Nucleolar protein 56	NOP56	+	3.2	0	4.6	4.85	+	2.9	0	4.11	4.34	10.83	10.65	13.58	14.17	14.53	17.51	17.62	16.8	17.5	17.34	17.33	16.81	16.55	16.83	16.77
336	_IGLDFC[Carbamidomethyl (C)]K[GlyGly (K)]YLVLDEADR_	O00571	ATP-dependent RNA helicase DDX3X	DDX3X	+	2.64	0	2.36	3.7	+	2.87	0	2.56	4.04	13.71	13.95	13.44	11	13.09	15.69	15.5	15.22	15.35	15.24	15.66	15.42	15.66	15.8	15.47
209	_HAIPIIK[GlyGly (K)]EK_	O00571	ATP-dependent RNA helicase DDX3X	DDX3X		0.03	0.94	-0.09	-0.08	+	5.21	0	2.5	7.36	14.25	14.24	15	15.22	15.23	15.83	15.55	10.85	15.58	15.69	17.41	17.17	17.08	17.54	17.24
209	_HAIPIIK[GlyGly (K)]EK_	O00571	ATP-dependent RNA helicase DDX3X	DDX3X		0.03	0.94	-0.09	-0.08	+	5.21	0	2.5	7.36	14.25	14.24	15	15.22	15.23	15.83	15.55	10.85	15.58	15.69	17.41	17.17	17.08	17.54	17.24
452	_K[GlyGly (K)]GADSLEDFLYHEGYAC[Carbamidomethyl (C)]TSIHGDR_	O00571	ATP-dependent RNA helicase DDX3X	DDX3X		NaN	1	0	NaN	+	4.28	0	2.82	6.11	10.73	12.17	11.76	12.59	11.57	13.71	12.26	11.84	12.28	11.5	14.82	14.83	14.96	14.01	14.28
526	_K[GlyGly (K)]VVSLNGELGDSWIVPLDNLTK_	O00592	Podocalyxin	PODXL	+	5.62	0	-2.52	-8.05	+	8.16	0	-1.7	-10.13	18.64	18.62	18.77	18.81	18.58	16.35	15.99	15.46	16.36	16.68	16.91	17.09	16.84	16.97	17.11
496	_LTEELQTVENGYHDNPTLEVMETSSEMQEK[GlyGly (K)]K_	O00592	Podocalyxin	PODXL	+	6.45	0	-2.62	-9.6	+	6.37	0	-1.85	-8.22	17.14	17.14	17.5	17.28	17.27	14.73	14.67	14.11	14.64	15.1	15.56	15.4	15.5	15.01	15.6
170	_DPMEDQDGLLGK[GlyGly (K)]ELGFDASEVELTR_	O00622	CCN family member 1	CCN1	+	2.75	0	3.49	4.06	+	2.12	0	2.68	3.13	13.75	10.86	14.43	14.19	11.51	16.85	16.57	15.77	16.67	16.3	15.98	15.74	15.98	15.15	15.3
195	_NNELIAVGK[GlyGly (K)]GSSLK_	O00622	CCN family member 1	CCN1	+	3.43	0	4.98	5.25	+	2.56	0	3.58	3.81	14.27	13.85	9.85	14.32	12.9	17.99	18.2	17.63	18.36	17.88	16.64	16.38	16.67	16.59	16.84
195	_NNELIAVGK[GlyGly (K)]GSSLK_	O00622	CCN family member 1	CCN1	+	4.46	0	4.66	7.02	+	3.44	0	3.27	5	14.27	13.85	11.4	14.32	12.9	17.99	18.2	17.63	18.36	17.88	16.64	16.38	16.67	16.59	16.84
75	_GLEC[Carbamidomethyl (C)]NFGASSTALK[GlyGly (K)]GIC[Carbamidomethyl (C)]R_	O00622	CCN family member 1	CCN1	+	8.5	0	5.68	18.61	+	3.55	0	2.3	4.83	11.27	10.91	11.78	11.57	11.05	17.22	17.07	16.65	17.3	16.76	13.24	13.97	14.77	12.84	13.28
55	_VC[Carbamidomethyl (C)]AK[GlyGly (K)]QLNEDC[Carbamidomethyl (C)]SK_	O00622	CCN family member 1	CCN1	+	2.12	0	3.86	3.24	+	4.48	0	1.74	5.62	10.68	10.67	11.55	10.91	10.91	10.85	16.36	14.18	16.62	16.02	12.93	12.22	12.6	12.94	12.72
55	_VC[Carbamidomethyl (C)]AK[GlyGly (K)]QLNEDC[Carbamidomethyl (C)]SK_	O00622	CCN family member 1	CCN1	+	2.12	0	3.86	3.24	+	3.97	0	1.65	4.94	10.68	10.67	11.55	10.91	10.91	10.85	16.36	14.18	16.62	16.02	12.78	12.22	12.6	12.25	13.12
337	_C[Carbamidomethyl (C)]EDGETFSK[GlyGly (K)]NVMMIQSC[Carbamidomethyl (C)]K_	O00622	CCN family member 1	CCN1	+	5.52	0	3	8.29	+	2.06	0	1.37	2.75	11.33	12.27	11.68	11.31	12.29	15.26	14.69	14.36	14.86	14.7	12.74	13.6	14.24	12.65	12.5
228	_SHILELEEK[GlyGly (K)]C[Carbamidomethyl (C)]QGSAQK_	O00635	E3 ubiquitin-protein ligase TRIM38	TRIM38	+	1.88	0	3.19	2.88	+	7.15	0	5.57	13.97	11.24	12.44	11.36	10.68	11.06	15.67	15.31	10.7	15.53	15.5	16.91	17.08	16.76	16.93	16.96
118	_APQHK[GlyGly (K)]GHTTALVEDVC[Carbamidomethyl (C)]QGYK_	O00635	E3 ubiquitin-protein ligase TRIM38	TRIM38	+	1.93	0	1.56	2.69	+	4.91	0	3.54	7.51	12.42	12.12	12.19	11.14	10.49	13.32	13.46	12.03	13.65	13.7	15.16	15.29	15.28	15.35	15.01
223	_SNELK[GlyGly (K)]SHILELEEK_	O00635	E3 ubiquitin-protein ligase TRIM38	TRIM38	+	2.06	0	2.26	2.99	+	4.02	0	3.72	6.02	13.46	11.53	10.84	10.91	12.43	13.51	14.95	12.7	14.76	14.54	15.73	15.94	15.17	15.67	15.25
223	_SNELK[GlyGly (K)]SHILELEEK_	O00635	E3 ubiquitin-protein ligase TRIM38	TRIM38	+	1.19	0.01	1.79	1.91	+	3.85	0	3.63	5.7	13.46	12.48	10.93	10.66	12.12	12.75	14.95	11.61	14.76	14.54	15.73	15.94	15.17	15.67	15.25
214	_DYEAGLGLK[GlyGly (K)]SNELK_	O00635	E3 ubiquitin-protein ligase TRIM38	TRIM38		NaN	1	0	NaN	+	4.24	0	3.57	6.34	12.67	11.89	11.17	10.79	12.83	12.78	12.35	11.52	11.44	11.97	16.16	15.46	15.06	15.69	14.84
182	_NQEIPHK[GlyGly (K)]GAFC[Carbamidomethyl (C)]DLVWSDPEDVDTWAISPR_	O00743	Serine/threonine-protein phosphatase 6 catalytic subunit	PPP6C	+	4.24	0	3.2	6.21	+	5.48	0	4.59	9.08	13.34	11.4	12.42	11.08	11.96	15.6	15.36	14.97	15.31	14.99	16.76	16.62	16.81	16.58	16.39
2	_APLDLDK[GlyGly (K)]YVEIAR_	O00743	Serine/threonine-protein phosphatase 6 catalytic subunit	PPP6C	+	5.74	0	4.85	9.78	+	6.99	0	6.67	14.05	11.3	10.2	11.26	11.86	12.38	16.27	16.06	16.8	16.24	15.88	18.25	18.08	18.26	17.84	17.9
2	_APLDLDK[GlyGly (K)]YVEIAR_	O00743	Serine/threonine-protein phosphatase 6 catalytic subunit	PPP6C	+	7.03	0	4.73	13.04	+	8.6	0	6.55	19.86	11.78	10.75	12.01	11.6	11.44	16.27	16.06	16.8	16.24	15.88	18.25	18.08	18.26	17.84	17.9
15	_LC[Carbamidomethyl (C)]K[GlyGly (K)]YLPENDLK_	O00743	Serine/threonine-protein phosphatase 6 catalytic subunit	PPP6C	+	1.11	0.02	1.61	1.8	+	5.61	0	4.09	9.15	11.57	11.98	12.76	11.05	12.55	12.22	12.72	12.3	15.41	15.32	16.06	16.62	16.06	15.86	15.76
51	_QNADPSLISWDEPGVDFYSK[GlyGly (K)]PAGR_	O00750	Phosphatidylinositol 4-phosphate 3-kinase C2 domain-containing subunit beta	PIK3C2B		0.1	0.86	-0.06	-0.18		0.27	0.65	0.12	0.42	15.92	15.56	15.45	15.42	14.96	15.96	15.32	15.64	14.89	15.19	15.5	15.57	15.39	15.98	15.47
183	_ISQPSDINTFSLVEQLPGK[GlyGly (K)]LLEHR_	O00750	Phosphatidylinositol 4-phosphate 3-kinase C2 domain-containing subunit beta	PIK3C2B		0.72	0.07	-1.13	-1.27		0.13	0.79	-0.25	-0.29	16.34	15.84	15.47	15.36	12.82	15.12	14.62	12.23	14.35	13.87	15.54	14.95	13.42	15.72	14.98
183	_ISQPSDINTFSLVEQLPGK[GlyGly (K)]LLEHR_	O00750	Phosphatidylinositol 4-phosphate 3-kinase C2 domain-containing subunit beta	PIK3C2B		0.71	0.08	-1.07	-1.25		0.26	0.46	-0.59	-0.56	16.34	15.84	15.47	15.36	12.82	15.12	14.62	12.54	14.35	13.87	15.54	14.95	11.7	15.72	14.98
98	_FLTPC[Carbamidomethyl (C)]YHPNVDTQGNIC[Carbamidomethyl (C)]LDILK[GlyGly (K)]EK_	O00762	Ubiquitin-conjugating enzyme E2 C	UBE2C		0.5	0.27	-0.34	-0.82	+	2.51	0	-0.91	-2.86	15.48	15.93	15.79	15.75	15.84	14.63	15.42	15.1	15.49	16.47	15.15	15.15	14.18	15.19	14.57
98	_FLTPC[Carbamidomethyl (C)]YHPNVDTQGNIC[Carbamidomethyl (C)]LDILK[GlyGly (K)]EK_	O00762	Ubiquitin-conjugating enzyme E2 C	UBE2C		0.5	0.27	-0.34	-0.82	+	2.51	0	-0.91	-2.86	15.48	15.93	15.79	15.75	15.84	14.63	15.42	15.1	15.49	16.47	15.15	15.15	14.18	15.19	14.57
164	_K[GlyGly (K)]YLQETYSK_	O00762	Ubiquitin-conjugating enzyme E2 C	UBE2C	+	1.98	0	1.72	2.79	+	6.23	0	2.88	9.51	11.99	12.42	11.58	11.53	12.21	13.17	14.48	11.98	14.57	14.13	14.68	14.92	14.73	15.18	14.59
138	_EK[GlyGly (K)]VVPLADIITPNQFEAELLSGR_	O00764	Pyridoxal kinase	PDXK	+	4.24	0	5.83	6.8	+	3.95	0	4.56	6.07	13.6	10.94	14.05	14.66	14	19.66	19.62	17.74	19.74	19.62	18.06	17.95	18.1	18.03	17.94
120	_WDGEGSMYVPEDLLPVYK[GlyGly (K)]EK_	O00764	Pyridoxal kinase	PDXK	+	8.05	0	6.8	17.88	+	7.08	0	5.12	13.46	12.14	11.32	11.41	11.02	12.44	18.54	18.47	18.15	18.65	18.49	16.93	16.59	17.03	16.64	16.72
254	_VAC[Carbamidomethyl (C)]EK[GlyGly (K)]TVSTLHHVLQR_	O00764	Pyridoxal kinase	PDXK	+	3.58	0	3.68	5.3	+	2.22	0	2.25	3.18	10.1	11.27	11.76	13.15	11.14	15.45	15.76	13.9	15.5	15.22	14.53	14.12	12.5	14.01	13.51
254	_VAC[Carbamidomethyl (C)]EK[GlyGly (K)]TVSTLHHVLQR_	O00764	Pyridoxal kinase	PDXK	+	4.39	0	3.68	6.62	+	1.91	0	1.62	2.68	12.58	11.41	10.78	11.71	10.95	15.45	15.76	13.9	15.5	15.22	12.6	14.12	12.5	14.01	12.33
254	_VAC[Carbamidomethyl (C)]EK[GlyGly (K)]TVSTLHHVLQR_	O00764	Pyridoxal kinase	PDXK	+	4.61	0	3.27	6.86	+	2.09	0	1.36	2.78	11.53	12.15	12.51	11.68	11.58	15.45	15.76	13.9	15.5	15.22	12.87	14.12	12.5	14.01	12.76
195	_EK[GlyGly (K)]GSTLDLSDLEAEK_	O00767	Acyl-CoA desaturase	SCD	+	4.02	0	2.49	5.56	+	6.67	0	2.97	10.46	18.49	18.13	18.72	18.78	18.49	21.31	21.14	19.71	21.38	21.5	21.69	21.35	21.96	21.23	21.22
195	_EK[GlyGly (K)]GSTLDLSDLEAEK_	O00767	Acyl-CoA desaturase	SCD	+	4.02	0	2.49	5.56	+	6.67	0	2.97	10.46	18.49	18.13	18.72	18.78	18.49	21.31	21.14	19.71	21.38	21.5	21.69	21.35	21.96	21.23	21.22
339	_VSK[GlyGly (K)]AAILAR_	O00767	Acyl-CoA desaturase	SCD	+	6.08	0	3.36	9.68	+	6.41	0	4.39	11.17	15.31	15.91	15.3	15.84	15.92	19.41	18.87	18.36	18.99	19.45	20.94	20	20.15	19.68	19.46
52	_DDIYDPTYK[GlyGly (K)]DK_	O00767	Acyl-CoA desaturase	SCD	+	5.87	0	2.86	8.83	+	6.1	0	2.95	9.34	17.59	17.11	17.13	16.71	16.69	19.77	19.81	19.48	20.11	20.36	20.35	19.78	20.28	19.92	19.64
52	_DDIYDPTYK[GlyGly (K)]DK_	O00767	Acyl-CoA desaturase	SCD	+	5.87	0	2.86	8.83	+	6.1	0	2.95	9.34	17.59	17.11	17.13	16.71	16.69	19.77	19.81	19.48	20.11	20.36	20.35	19.78	20.28	19.92	19.64
197	_GSTLDLSDLEAEK[GlyGly (K)]LVMFQR_	O00767	Acyl-CoA desaturase	SCD	+	7.19	0	3.24	11.92	+	5.91	0	2.51	8.53	11.58	11.09	11.75	11.5	11.12	14.97	14.34	14.46	14.75	14.73	14.47	13.96	13.76	13.75	13.67
6	_YDK[GlyGly (K)]AIVPESK_	O14495	Phospholipid phosphatase 3	PLPP3	+	2.58	0	-2.11	-3.57	+	3.91	0	-1.25	-4.45	15.19	15.1	15.7	15.29	15.64	13.44	13.79	11.38	13.83	13.88	14.64	14.1	13.83	14.03	14.07
6	_YDK[GlyGly (K)]AIVPESK_	O14495	Phospholipid phosphatase 3	PLPP3	+	3.88	0	-1.91	-5.03	+	3.91	0	-1.25	-4.45	15.19	15.1	15.7	15.29	15.64	12.56	13.79	13.3	13.83	13.88	14.64	14.1	13.83	14.03	14.07
1963	_DETPLC[Carbamidomethyl (C)]TLLDWQDSLAK[GlyGly (K)]R_	O14497	AT-rich interactive domain-containing protein 1A	ARID1A		1.23	0.07	0.32	1.3	+	1.02	0.04	-0.36	-1.24	15.02	15.37	14.65	14.83	14.76	15.5	15.1	15.14	15.19	15.29	14.56	14.67	14.78	14.79	14.01
1919	_SSTLTEDGAK[GlyGly (K)]SSEAIK_	O14497	AT-rich interactive domain-containing protein 1A	ARID1A		0.42	0.4	-0.22	-0.65	+	2.17	0	-1.02	-2.67	12.19	12.33	12.36	12.15	12.28	12.46	11.63	12.12	12.58	11.42	11.64	10.59	11.33	12.01	10.63
211	_GSEGPGK[GlyGly (K)]NC[Carbamidomethyl (C)]VPVIQR_	O14503	Class E basic helix-loop-helix protein 40	BHLHE40	+	3.75	0	4.4	5.7	+	0.78	0.03	0.95	1.32	12.1	13.09	15.1	14.51	15.18	18.59	18.41	17.28	18.97	18.7	14.47	15.2	15.24	14.83	14.99
381	_LPSPLPAHPSVDSSVLLQALK[GlyGly (K)]PIPPLNLETK_	O14503	Class E basic helix-loop-helix protein 40	BHLHE40	+	4.85	0	5.99	8.08	+	3.46	0	3.92	5.16	11.1	11.77	10.74	10.72	14.01	17.88	17.8	16.96	17.69	17.99	16.29	15.55	15.95	14.99	15.18
198	_VMDFK[GlyGly (K)]EK_	O14503	Class E basic helix-loop-helix protein 40	BHLHE40	+	2.96	0	2.76	4.21		0.1	0.85	0.15	0.23	13.99	13.73	14.56	13.65	12.46	14.87	16.96	16.09	17.19	17.1	12.24	14.53	14.36	13.92	14.07
256	_SEQPC[Carbamidomethyl (C)]FK[GlyGly (K)]SDHGR_	O14503	Class E basic helix-loop-helix protein 40	BHLHE40	+	1.04	0.02	2.11	1.76		0.05	0.92	-0.12	-0.14	13.75	13.49	15.15	15.21	14.89	12.66	17.46	16.6	17.75	18.57	11.57	15.04	15.24	15.04	14.99
256	_SEQPC[Carbamidomethyl (C)]FK[GlyGly (K)]SDHGR_	O14503	Class E basic helix-loop-helix protein 40	BHLHE40	+	1.04	0.02	2.11	1.76		0.05	0.92	-0.12	-0.14	13.75	13.49	15.15	15.21	14.89	12.66	17.46	16.6	17.75	18.57	11.57	15.04	15.24	15.04	14.99
256	_SEQPC[Carbamidomethyl (C)]FK[GlyGly (K)]SDHGR_	O14503	Class E basic helix-loop-helix protein 40	BHLHE40	+	1.04	0.02	2.11	1.76		0.05	0.92	-0.12	-0.14	13.75	13.49	15.15	15.21	14.89	12.66	17.46	16.6	17.75	18.57	11.57	15.04	15.24	15.04	14.99
152	_EVLQYLAK[GlyGly (K)]HENTR_	O14503	Class E basic helix-loop-helix protein 40	BHLHE40	+	6.59	0	4.86	11.94	+	3.91	0	1.97	5.11	12.47	13.08	12.82	13.04	11.93	17.76	17.68	16.65	17.75	17.84	14.41	15.08	15.02	14.6	14.07
152	_EVLQYLAK[GlyGly (K)]HENTR_	O14503	Class E basic helix-loop-helix protein 40	BHLHE40	+	6.59	0	4.86	11.94	+	3.91	0	1.97	5.11	12.47	13.08	12.82	13.04	11.93	17.76	17.68	16.65	17.75	17.84	14.41	15.08	15.02	14.6	14.07
152	_EVLQYLAK[GlyGly (K)]HENTR_	O14503	Class E basic helix-loop-helix protein 40	BHLHE40	+	6.59	0	4.86	11.94	+	3.91	0	1.97	5.11	12.47	13.08	12.82	13.04	11.93	17.76	17.68	16.65	17.75	17.84	14.41	15.08	15.02	14.6	14.07
4	_IPSAQPPPAC[Carbamidomethyl (C)]LPK[GlyGly (K)]APGLEHGDLPGMYPAHMYQVYK_	O14503	Class E basic helix-loop-helix protein 40	BHLHE40	+	4.42	0	4.26	6.85	+	1.36	0	1.3	2.03	10.67	11.87	12.11	10.24	12.62	16.12	16.17	14.72	15.9	15.88	13.02	11.97	13.75	12.88	12.37
275	_IGAIK[GlyGly (K)]QESEEPPTK_	O14503	Class E basic helix-loop-helix protein 40	BHLHE40	+	1.21	0.01	1.91	1.95	+	6.1	0	3.28	9.63	11.34	11.17	11.49	12.49	11.59	12.73	12.16	11.64	15.3	15.83	14.97	14.69	15	14.76	15.05
127	_DLK[GlyGly (K)]THPEVC[Carbamidomethyl (C)]GR_	O14545	TRAF-type zinc finger domain-containing protein 1	TRAFD1	+	1.04	0.02	1.91	1.74	+	3.84	0	5.23	5.98	11.4	10.9	10.42	13.18	14.55	12.4	14.82	12.51	15.05	15.21	17.27	17.43	17.23	17.5	17.15
127	_DLK[GlyGly (K)]THPEVC[Carbamidomethyl (C)]GR_	O14545	TRAF-type zinc finger domain-containing protein 1	TRAFD1	+	1.38	0.01	2.15	2.18	+	4.34	0	5.36	6.93	11.75	10.9	10.94	11.63	14.55	13.1	14.82	12.34	15.05	15.21	17.27	17.43	17.23	17.5	17.15
122	_NVLVK[GlyGly (K)]DLK_	O14545	TRAF-type zinc finger domain-containing protein 1	TRAFD1	+	1.21	0.02	0.97	1.77	+	8.31	0	7.95	19.68	10.66	11	11.36	12.1	11.89	12.81	12.33	11.8	11.45	13.47	19.22	19.42	18.94	19.81	19.37
235	_LEQDQLWIGTK[GlyGly (K)]ER_	O14562	Ubiquitin domain-containing protein UBFD1	UBFD1		0.38	0.3	-0.75	-0.77		0.37	0.27	-0.46	-0.71	15.44	15.1	15.37	15.3	16.11	13.44	16.56	12.27	16.59	14.73	15.62	15.49	13.62	13.91	16.35
235	_LEQDQLWIGTK[GlyGly (K)]ER_	O14562	Ubiquitin domain-containing protein UBFD1	UBFD1		0.44	0.23	-0.91	-0.88		0.4	0.22	-0.54	-0.77	15.44	15.1	15.37	15.3	16.11	12.46	16.56	12.41	16.59	14.73	15.62	15.49	13.22	13.91	16.35
300	_DTVLGK[GlyGly (K)]WQYF_	O14562	Ubiquitin domain-containing protein UBFD1	UBFD1	+	1.3	0.01	2.53	2.11	+	2.35	0	3.17	3.48	11.31	15.05	10.73	11.77	10.68	15.17	15.17	11.5	14.99	15.34	15.13	15.05	15.06	15.16	14.98
114	_IHSITGLPPAMQK[GlyGly (K)]VMYK_	O14562	Ubiquitin domain-containing protein UBFD1	UBFD1	+	1.22	0.01	-1.44	-1.89	+	4.4	0	-2.63	-6.2	15.69	15.77	15.5	15.5	15.2	15.42	14.23	11.61	14.34	14.85	12	12.99	13.56	13.54	12.41
114	_IHSITGLPPAMQK[GlyGly (K)]VMYK_	O14562	Ubiquitin domain-containing protein UBFD1	UBFD1	+	1.34	0.01	-1.34	-2.01	+	5.89	0	-2.49	-8.46	15.69	15.77	15.5	15.5	15.2	15.42	14.23	12.14	14.34	14.85	12.75	12.99	13.56	12.66	13.27
80	_YSDTIAELQELQPSAK[GlyGly (K)]DFEVR_	O14578	Citron Rho-interacting kinase	CIT	+	6.06	0	4.58	10.42	+	5.89	0	4.2	9.83	12.09	11.18	12.57	11.26	12.7	16.81	16.62	16.13	16.53	16.62	16.36	16.17	15.93	16.13	16.24
251	_MVNAK[GlyGly (K)]LPIGTPDYMAPEVLTVMNGDGK_	O14578	Citron Rho-interacting kinase	CIT	+	6.54	0	4.07	11.27	+	6.3	0	3.48	10.24	11.76	12.14	12.14	11.2	11.03	16.01	15.78	15.28	15.73	15.78	15.12	15.2	15.01	15.33	15.02
1662	_VK[GlyGly (K)]QSLAQSHLPAQPDISPNIFEAVK_	O14578	Citron Rho-interacting kinase	CIT	+	2.34	0	2.14	3.29	+	6.05	0	4.73	10.47	11.01	12.23	11.61	11.5	10.21	14.29	14.22	11.92	13.15	13.65	16.33	15.72	16.18	15.94	16.03
351	_FEGLC[Carbamidomethyl (C)]C[Carbamidomethyl (C)]HPFFSK[GlyGly (K)]IDWNNIR_	O14578	Citron Rho-interacting kinase	CIT	+	6.08	0	3.88	10.06	+	0.98	0.01	1.09	1.57	11.08	12.26	10.68	11.68	11.73	15.42	15.4	15.61	15.29	15.13	13.64	12.86	12.53	13.23	10.61
501	_SLLEQDLATYITEC[Carbamidomethyl (C)]SSLK[GlyGly (K)]R_	O14578	Citron Rho-interacting kinase	CIT		0.35	0.41	0.34	0.65	+	2.33	0	1.43	3.05	12.57	11.31	12.45	11.32	13.13	13.16	12.75	12.39	11.99	12.16	13.87	13.64	13.49	13.49	13.47
47	_AQHVGQSSSSTELAAYK[GlyGly (K)]EEANTIAK_	O14595	Carboxy-terminal domain RNA polymerase II polypeptide A small phosphatase 2	CTDSP2		0.63	0.32	0.18	0.75	+	1.51	0	-0.9	-2.02	14.46	14.76	14.66	14.58	14.39	15.02	14.85	14.29	14.86	14.73	13.34	14.34	14.2	13.97	12.52
190	_EK[GlyGly (K)]LEDPDPGVQSAAVNVIC[Carbamidomethyl (C)]ELAR_	O14617	AP-3 complex subunit delta-1	AP3D1		0.56	0.22	-0.39	-0.89		0.31	0.55	0.16	0.49	15.63	15.98	16.29	16.11	16.28	15.96	15.97	14.49	15.68	16.26	16.35	16.13	16.51	16.52	15.56
197	_LQK[GlyGly (K)]DYNGLNQC[Carbamidomethyl (C)]SSTTHSK_	O14628	Zinc finger protein 195	ZNF195	+	2.96	0	3.07	4.28	+	2.34	0	1.61	3.14	11.42	10.82	12.8	11.17	11.52	12.65	15.47	14.49	15.24	15.23	12.23	13.54	13.45	13.18	13.39
197	_LQK[GlyGly (K)]DYNGLNQC[Carbamidomethyl (C)]SSTTHSK_	O14628	Zinc finger protein 195	ZNF195	+	3.61	0	3.35	5.26	+	3.87	0	1.89	5.01	11.36	10.82	11.68	11.19	11.28	12.65	15.47	14.49	15.24	15.23	12.23	13.54	13.45	13.18	13.39
280	_TFIQC[Carbamidomethyl (C)]SHFTEPENIDTGEK[GlyGly (K)]PYK_	O14628	Zinc finger protein 195	ZNF195	+	4.49	0	3.75	6.82	+	4.7	0	3.06	6.9	11.61	10.59	12.34	11.05	12.27	15.86	15.71	14.23	15.6	15.2	14.52	14.58	14.8	14.55	14.7
188	_DWESLDEC[Carbamidomethyl (C)]K[GlyGly (K)]LQK_	O14628	Zinc finger protein 195	ZNF195	+	5.31	0	4.23	8.58	+	2.61	0	2.26	3.65	11.2	10.86	12.68	12.4	11.07	15.99	16.21	15.47	15.94	15.77	13.04	13.43	13.92	13.93	15.19
188	_DWESLDEC[Carbamidomethyl (C)]K[GlyGly (K)]LQK_	O14628	Zinc finger protein 195	ZNF195	+	5.37	0	4.05	8.62	+	2.48	0	2.08	3.45	10.83	11.45	12.9	11.74	12.2	15.99	16.21	15.47	15.94	15.77	13.04	13.43	13.92	13.93	15.19
268	_DGAPYC[Carbamidomethyl (C)]EK[GlyGly (K)]DYQGLFGVK_	O14639	Actin-binding LIM protein 1	ABLIM1	+	5.57	0	-2.23	-7.65	+	6.2	0	-1.51	-7.29	18.15	17.99	18.25	18.08	17.77	16.25	15.68	15.26	15.79	16.11	16.49	16.32	16.55	16.75	16.58
376	_VDNEILDYK[GlyGly (K)]DLAAIPK_	O14639	Actin-binding LIM protein 1	ABLIM1	+	4.65	0	-1.85	-5.95	+	4.34	0	1.27	4.9	14.68	14.48	14.84	14.63	14.55	12.14	12.98	12.52	13.02	13.26	15.77	15.64	15.69	16.45	15.99
117	_HFHIK[GlyGly (K)]C[Carbamidomethyl (C)]FTC[Carbamidomethyl (C)]K_	O14639	Actin-binding LIM protein 1	ABLIM1	+	4.38	0	-2.08	-5.8	+	1.05	0.01	-1.14	-1.65	14.26	14.23	13.78	13.35	13.66	11.93	11.79	12.06	11.03	12.05	13.6	12.42	10.76	13.99	12.81
478	_YASGLLK[GlyGly (K)]AGLIR_	O14641	Segment polarity protein dishevelled homolog DVL-2	DVL2	+	2.22	0	2.38	3.21	+	3.37	0	3.58	4.95	12.49	15.1	12.32	12.42	11.43	15.65	14.88	15.27	15.17	14.67	16.64	16.26	16.22	16.34	16.22
478	_YASGLLK[GlyGly (K)]AGLIR_	O14641	Segment polarity protein dishevelled homolog DVL-2	DVL2	+	2.24	0	3.27	3.35	+	3.08	0	4.48	4.66	11.88	15.1	11.15	11.06	10.11	15.65	14.88	15.27	15.17	14.67	16.64	16.26	16.22	16.34	16.22
416	_GLSVHTDMASVTK[GlyGly (K)]AMAAPESGLEVR_	O14641	Segment polarity protein dishevelled homolog DVL-2	DVL2	+	3.85	0	3.35	5.63	+	4.09	0	3.78	6.14	10.21	13.04	10.64	11.75	11.23	14.79	14.87	14.54	14.76	14.66	15.6	14.94	14.93	15.44	14.84
416	_GLSVHTDMASVTK[GlyGly (K)]AMAAPESGLEVR_	O14641	Segment polarity protein dishevelled homolog DVL-2	DVL2	+	5.68	0	3.04	8.62	+	5.65	0	3.46	8.87	11.91	11.7	11.16	11.19	12.48	14.79	14.87	14.54	14.76	14.66	15.6	14.94	14.93	15.44	14.84
339	_DIVHK[GlyGly (K)]PGPIVLTVAK_	O14641	Segment polarity protein dishevelled homolog DVL-2	DVL2	+	2.75	0	2.98	3.98	+	4.51	0	3.81	6.88	11.31	12.69	12.05	10.51	10.43	14.52	14.84	12.5	15.06	14.97	15.28	15.35	14.82	15.53	15.07
1	_[Acetyl (Protein N-term)]MDPLFQQTHK[GlyGly (K)]QVHEIQSC[Carbamidomethyl (C)]MGR_	O14653	Golgi SNAP receptor complex member 2	GOSR2	+	1.55	0.01	1.18	2.18	+	2.67	0	2.16	3.69	10.62	12.36	10.7	10.45	12.23	12.6	12.13	12.12	12.72	12.69	13.55	12.57	14.07	13.35	13.63
274	_LK[GlyGly (K)]ILQNDGVVTSLC[Carbamidomethyl (C)]AR_	O14682	Ectoderm-neural cortex protein 1	ENC1	+	2.9	0	4.19	4.36	+	2.32	0	3.25	3.45	11.96	11.88	15.65	15.19	14.89	18.52	18.02	17.32	17.9	18.75	17.44	17	17.57	17.22	16.6
274	_LK[GlyGly (K)]ILQNDGVVTSLC[Carbamidomethyl (C)]AR_	O14682	Ectoderm-neural cortex protein 1	ENC1	+	2.9	0	4.19	4.36	+	2.32	0	3.25	3.45	11.96	11.88	15.65	15.19	14.89	18.52	18.02	17.32	17.9	18.75	17.44	17	17.57	17.22	16.6
521	_VGDVTAK[GlyGly (K)]R_	O14682	Ectoderm-neural cortex protein 1	ENC1	+	1.43	0	3.22	2.31	+	1.83	0	2.54	2.76	14.17	13.55	13.73	14.15	14.58	12.16	18.62	18.07	18.53	18.91	13.43	17.16	17.82	17.49	16.99
310	_LYLVDQK[GlyGly (K)]AK_	O14682	Ectoderm-neural cortex protein 1	ENC1	+	6.37	0	3.58	10.48	+	5.96	0	2.77	8.9	15.01	14.71	14.42	15.16	15.26	18.35	18.68	17.86	18.62	18.96	18.21	17.53	17.77	17.51	17.4
310	_LYLVDQK[GlyGly (K)]AK_	O14682	Ectoderm-neural cortex protein 1	ENC1	+	6.37	0	3.58	10.48	+	5.96	0	2.77	8.9	15.01	14.71	14.42	15.16	15.26	18.35	18.68	17.86	18.62	18.96	18.21	17.53	17.77	17.51	17.4
446	_LFAFGGTSVSHDK[GlyGly (K)]LPK_	O14682	Ectoderm-neural cortex protein 1	ENC1	+	2.98	0	4.22	4.47	+	2.75	0	3.71	4.08	13.3	10.37	14.94	13.77	14.56	18.2	17.6	16.75	17.53	17.94	17.24	17	17.29	17.06	16.91
446	_LFAFGGTSVSHDK[GlyGly (K)]LPK_	O14682	Ectoderm-neural cortex protein 1	ENC1	+	3.05	0	4.19	4.57	+	2.82	0	3.68	4.18	13.3	10.53	14.94	13.77	14.56	18.2	17.6	16.75	17.53	17.94	17.24	17	17.29	17.06	16.91
446	_LFAFGGTSVSHDK[GlyGly (K)]LPK_	O14682	Ectoderm-neural cortex protein 1	ENC1	+	4.47	0	3.7	6.76	+	4.5	0	3.2	6.64	13.3	12.94	14.94	13.77	14.56	18.2	17.6	16.75	17.53	17.94	17.24	17	17.29	17.06	16.91
511	_FNSETYQWTK[GlyGly (K)]VGDVTAK_	O14682	Ectoderm-neural cortex protein 1	ENC1	+	4.25	0	5.97	6.83	+	4.31	0	6.09	6.98	10.99	12.42	14.46	11.24	14.47	18.7	18.61	18.18	18.69	19.26	19.12	18.49	19.29	18.69	18.46
413	_QVEHYDPTINK[GlyGly (K)]WTMVAPLR_	O14682	Ectoderm-neural cortex protein 1	ENC1	+	4.71	0	5.31	7.66	+	4.51	0	5.05	7.2	11.22	14.08	14.25	13.49	12.46	18.44	18.39	17.82	18.43	19	18.68	17.77	18.61	17.91	17.76
413	_QVEHYDPTINK[GlyGly (K)]WTMVAPLR_	O14682	Ectoderm-neural cortex protein 1	ENC1	+	5.05	0	5.22	8.36	+	4.84	0	4.95	7.83	11.68	14.08	14.25	13.49	12.46	18.44	18.39	17.82	18.43	19	18.68	17.77	18.61	17.91	17.76
413	_QVEHYDPTINK[GlyGly (K)]WTM[Oxidation (M)]VAPLR_	O14682	Ectoderm-neural cortex protein 1	ENC1	+	5.08	0	5.22	8.42	+	4.87	0	4.95	7.89	11.72	14.08	14.25	13.49	12.46	18.44	18.39	17.82	18.43	19	18.68	17.77	18.61	17.91	17.76
413	_QVEHYDPTINK[GlyGly (K)]WTM[Oxidation (M)]VAPLR_	O14682	Ectoderm-neural cortex protein 1	ENC1	+	5.84	0	5	10.09	+	5.58	0	4.73	9.36	12.8	14.08	14.25	13.49	12.46	18.44	18.39	17.82	18.43	19	18.68	17.77	18.61	17.91	17.76
262	_SK[GlyGly (K)]EIVEEAIR_	O14682	Ectoderm-neural cortex protein 1	ENC1		0.6	0.11	1.31	1.13	+	5.17	0	2.7	7.46	15.89	15.54	15.56	16.13	16.42	13.09	18.2	17.58	18.5	18.73	19.18	18.31	18.97	18.51	18.09
262	_SK[GlyGly (K)]EIVEEAIR_	O14682	Ectoderm-neural cortex protein 1	ENC1		0.47	0.2	1.19	0.93	+	5.17	0	2.7	7.46	15.89	15.54	15.56	16.13	16.42	12.49	18.2	17.58	18.5	18.73	19.18	18.31	18.97	18.51	18.09
432	_EGVSNAAVVSAK[GlyGly (K)]LK_	O14682	Ectoderm-neural cortex protein 1	ENC1	+	7.79	0	6.89	16.95	+	8.54	0	6.95	19.94	11.74	11.05	11.35	11.93	11.7	18.38	18.54	17.52	18.62	19.15	19.11	18.31	18.75	18.31	18.02
432	_EGVSNAAVVSAK[GlyGly (K)]LK_	O14682	Ectoderm-neural cortex protein 1	ENC1	+	7.06	0	7.17	14.5	+	7.49	0	7.23	16.02	10.77	10.58	12	11.93	11.07	18.38	18.54	17.52	18.62	19.15	19.11	18.31	18.75	18.31	18.02
331	_K[GlyGly (K)]EFSAC[Carbamidomethyl (C)]AIGC[Carbamidomethyl (C)]K_	O14682	Ectoderm-neural cortex protein 1	ENC1	+	4.88	0	5.41	8.03	+	5.32	0	4.16	8.56	12.93	11.61	12.52	13.42	13.43	18.29	18.36	16.48	18.51	19.3	17.11	16.87	17.57	16.68	16.49
331	_K[GlyGly (K)]EFSAC[Carbamidomethyl (C)]AIGC[Carbamidomethyl (C)]K_	O14682	Ectoderm-neural cortex protein 1	ENC1	+	4.45	0	5.47	7.16	+	4.46	0	4.22	6.91	12.93	10.86	12.96	13.42	13.43	18.29	18.36	16.48	18.51	19.3	17.11	16.87	17.57	16.68	16.49
357	_DVWVYDTLHEEWSK[GlyGly (K)]AAPMLVAR_	O14682	Ectoderm-neural cortex protein 1	ENC1	+	6.69	0	4.57	12.01	+	6.2	0	4.32	10.61	12.52	11.61	11.64	11.17	11.32	16.41	16.17	15.72	16.16	16.65	16.66	15.77	16.07	15.91	15.46
357	_DVWVYDTLHEEWSK[GlyGly (K)]AAPMLVAR_	O14682	Ectoderm-neural cortex protein 1	ENC1	+	5.82	0	4.97	10.03	+	5.49	0	4.72	9.17	10.95	10.33	10.95	12.48	11.55	16.41	16.17	15.72	16.16	16.65	16.66	15.77	16.07	15.91	15.46
349	_GSENGVSK[GlyGly (K)]DVWVYDTLHEEWSK_	O14682	Ectoderm-neural cortex protein 1	ENC1	+	5.42	0	3.03	8.13	+	6.43	0	3.32	10.37	11.99	11.96	11.78	12.63	11.96	15.03	14.86	14.47	15.23	15.86	15.83	14.95	15.71	15.2	15.24
349	_GSENGVSK[GlyGly (K)]DVWVYDTLHEEWSK_	O14682	Ectoderm-neural cortex protein 1	ENC1	+	5.45	0	3.38	8.43	+	6.27	0	3.68	10.34	11.42	11.68	11.89	11.22	12.34	15.03	14.86	14.47	15.23	15.86	15.83	14.95	15.71	15.2	15.24
209	_LVYESAINWISYDLK[GlyGly (K)]K_	O14682	Ectoderm-neural cortex protein 1	ENC1	+	5.22	0	3.64	8.14	+	3.01	0	2.44	4.19	11.45	10.12	11.52	12.16	11.29	15.14	15.04	14.55	14.95	15.08	12.84	13.33	14.16	14.88	13.56
2	_[Acetyl (Protein N-term)]AAK[GlyGly (K)]QPPPLMK_	O14683	Tumor protein p53-inducible protein 11	TP53I11	+	1.29	0.01	-2.28	-2.08	+	3.46	0	-1.5	-4.25	17.24	16.88	17.25	16.88	16.78	12.55	15.7	12.18	16.12	17.08	16.34	15.22	15.68	15.26	15.05
134	_LK[GlyGly (K)]EQLLDC[Carbamidomethyl (C)]EGEDGWNK_	O14715	RANBP2-like and GRIP domain-containing protein 8	RGPD8	+	5.56	0	1.9	7.22	+	6.42	0	2.03	8.64	15.5	15.48	15.54	15.66	15.97	17.68	17.73	17	17.71	17.55	17.37	17.73	17.96	17.72	17.52
213	_EYLESLQC[Carbamidomethyl (C)]LESDK[GlyGly (K)]SDWR_	O14715	RANBP2-like and GRIP domain-containing protein 8	RGPD8	+	4.43	0	1.27	4.97	+	2.58	0	0.55	2.41	15.21	15.21	15.55	15.14	14.81	16.42	16.31	16.78	16.54	16.2	15.92	15.69	15.7	15.71	15.64
619	_K[GlyGly (K)]NSIPEPIDPLFK_	O14715	RANBP2-like and GRIP domain-containing protein 8	RGPD8	+	3.7	0	1.32	4.33	+	6.05	0	2.18	8.32	14.23	14.1	14.61	14.6	14.87	15.85	15.79	15.24	16.07	16.07	16.97	16.63	16.57	16.65	16.48
1447	_FK[GlyGly (K)]LQDVADSFK_	O14715	RANBP2-like and GRIP domain-containing protein 8	RGPD8	+	2.33	0	-0.8	-2.62	+	4.48	0	1.22	4.94	14.4	14.66	14.95	14.69	14.73	14.1	14.04	13.17	13.85	14.23	16.25	15.55	16	15.75	15.96
372	_EVVETFANK[GlyGly (K)]IGQSALYDALFSSQSPK_	O14715	RANBP2-like and GRIP domain-containing protein 8	RGPD8	+	2.51	0	2.24	3.52	+	1.91	0	1.73	2.71	10.57	13.27	12.86	13.26	13.3	15.23	14.8	14.91	14.62	14.87	14.63	14.53	14.33	14.47	13.97
977	_STSGEGFQFGK[GlyGly (K)]K_	O14715	RANBP2-like and GRIP domain-containing protein 8	RGPD8	+	4.59	0	2.67	6.51	+	5.3	0	3.41	8.17	11.62	11.9	12.82	12.47	13.28	15.02	15.02	14.87	15.27	15.27	15.75	15.75	15.54	16.14	15.92
1606	_NSDIEQSSDSK[GlyGly (K)]VK_	O14715	RANBP2-like and GRIP domain-containing protein 8	RGPD8	+	0.93	0.04	1.1	1.51	+	2.99	0	2.19	4.09	12.89	12.61	13.49	13.53	14.13	12.46	15.09	13.86	15.28	15.45	14.19	15.76	15.6	16.17	15.87
1150	_FK[GlyGly (K)]TPELAEEFK_	O14715	RANBP2-like and GRIP domain-containing protein 8	RGPD8	+	3.27	0	1.39	3.97	+	5.02	0	2.4	6.97	14.53	14.84	15.75	15.06	15.66	16.54	16.49	16.33	16.58	16.85	17.41	17.47	17.58	17.79	17.59
1150	_FK[GlyGly (K)]TPELAEEFK_	O14715	RANBP2-like and GRIP domain-containing protein 8	RGPD8	+	3.27	0	1.39	3.97	+	5.02	0	2.4	6.97	14.53	14.84	15.75	15.06	15.66	16.54	16.49	16.33	16.58	16.85	17.41	17.47	17.58	17.79	17.59
86	_SVELNPTQK[GlyGly (K)]DLVLK_	O14715	RANBP2-like and GRIP domain-containing protein 8	RGPD8	+	4.63	0	4.26	7.24	+	5.91	0	5.7	10.52	10.78	11.12	11.97	13.01	12.8	16.24	16.41	15.37	16.56	16.41	17.65	17.61	17.64	17.75	17.51
86	_SVELNPTQK[GlyGly (K)]DLVLK_	O14715	RANBP2-like and GRIP domain-containing protein 8	RGPD8	+	4.29	0	4.44	6.66	+	5.43	0	5.87	9.37	11.35	11.53	10.13	13.01	12.8	16.24	16.41	15.37	16.56	16.41	17.65	17.61	17.64	17.75	17.51
124	_LFPGSPAIYK[GlyGly (K)]LK_	O14715	RANBP2-like and GRIP domain-containing protein 8	RGPD8	+	3.03	0	1.84	3.99	+	2.17	0	2.14	3.1	14.97	15.25	14.13	13.9	15.36	17.1	16.71	15.88	16.67	16.43	18.31	15.18	17.32	16.75	16.72
124	_LFPGSPAIYK[GlyGly (K)]LK_	O14715	RANBP2-like and GRIP domain-containing protein 8	RGPD8	+	3.03	0	1.84	3.99	+	2.17	0	2.14	3.1	14.97	15.25	14.13	13.9	15.36	17.1	16.71	15.88	16.67	16.43	18.31	15.18	17.32	16.75	16.72
785	_YSLSPSK[GlyGly (K)]SYK_	O14715	RANBP2-like and GRIP domain-containing protein 8	RGPD8		0.57	0.14	-0.86	-1.04	+	4.63	0	0.9	4.42	16.15	15.95	15.63	15.78	15.95	12.17	15.46	16.14	15.61	15.75	16.84	16.68	16.75	16.97	16.7
785	_YSLSPSK[GlyGly (K)]SYK_	O14715	RANBP2-like and GRIP domain-containing protein 8	RGPD8		0.59	0.14	-0.75	-1.05	+	4.63	0	0.9	4.42	16.15	15.95	15.63	15.78	15.95	12.74	15.46	16.14	15.61	15.75	16.84	16.68	16.75	16.97	16.7
908	_STK[GlyGly (K)]EGFSIPVSADGFK_	O14715	RANBP2-like and GRIP domain-containing protein 8	RGPD8	+	4.13	0	2.84	5.89	+	4.76	0	3.54	7.23	11.92	13.05	13.49	13.46	14.14	16.17	16	15.7	16.34	16.05	16.58	16.43	16.99	17.12	16.65
908	_STK[GlyGly (K)]EGFSIPVSADGFK_	O14715	RANBP2-like and GRIP domain-containing protein 8	RGPD8	+	3.23	0	3.03	4.64	+	3.81	0	3.73	5.67	10.97	13.05	13.49	13.46	14.14	16.17	16	15.7	16.34	16.05	16.58	16.43	16.99	17.12	16.65
823	_K[GlyGly (K)]EMQELK_	O14715	RANBP2-like and GRIP domain-containing protein 8	RGPD8	+	1.13	0.02	-1.55	-1.81	+	0.82	0.02	1.13	1.39	15.4	15.28	15.93	15.74	15.67	12.34	15.05	12.15	15.27	15.48	13.93	17.34	17.42	17.59	17.38
1152	_TPELAEEFK[GlyGly (K)]QK_	O14715	RANBP2-like and GRIP domain-containing protein 8	RGPD8	+	4.12	0	3.47	6.1	+	4.6	0	3.26	6.83	11.28	13.01	13.23	12.69	13.37	15.49	16.71	15.54	16.4	16.76	15.95	16.07	15.93	15.94	15.98
1152	_TPELAEEFK[GlyGly (K)]QK_	O14715	RANBP2-like and GRIP domain-containing protein 8	RGPD8	+	3.93	0	3.51	5.81	+	4.3	0	3.31	6.34	11.05	13.01	13.23	12.69	13.37	15.49	16.71	15.54	16.4	16.76	15.95	16.07	15.93	15.94	15.98
1377	_GIGDIK[GlyGly (K)]ILQNYDNK_	O14715	RANBP2-like and GRIP domain-containing protein 8	RGPD8		0.11	0.79	-0.26	-0.27	+	3.47	0	1.53	4.29	14.77	14.68	14.73	14.61	14.96	15.19	15.11	11.05	15.55	15.57	17.28	15.9	16.09	16.05	16.08
1377	_GIGDIK[GlyGly (K)]ILQNYDNK_	O14715	RANBP2-like and GRIP domain-containing protein 8	RGPD8		0.05	0.91	0.07	0.12	+	3.47	0	1.53	4.29	14.77	14.68	14.73	14.61	14.96	15.19	15.11	12.7	15.55	15.57	17.28	15.9	16.09	16.05	16.08
1458	_K[GlyGly (K)]IFDEAK_	O14715	RANBP2-like and GRIP domain-containing protein 8	RGPD8	+	1.25	0.01	2.27	2.04	+	3.91	0	4.29	5.95	11.51	13	10.37	12.16	13.86	13.31	15.58	11.76	15.85	15.75	15.9	16.59	16.34	16.8	16.7
1459	_IFDEAK[GlyGly (K)]TAQEK_	O14715	RANBP2-like and GRIP domain-containing protein 8	RGPD8	+	1.22	0.01	1.45	1.9	+	2.99	0	3	4.3	12.11	11.84	11.22	14.56	13.29	13.07	14.57	13.75	14.64	14.23	15.64	15.63	15.5	15.83	15.43
1459	_IFDEAK[GlyGly (K)]TAQEK_	O14715	RANBP2-like and GRIP domain-containing protein 8	RGPD8	+	1.05	0.02	1.18	1.67	+	3.02	0	2.74	4.28	12.58	12.62	11.28	14.56	13.29	13.07	14.57	13.75	14.64	14.23	15.64	15.63	15.5	15.83	15.43
1014	_ANTSGDFEK[GlyGly (K)]DDDAYK_	O14715	RANBP2-like and GRIP domain-containing protein 8	RGPD8	+	2.86	0	1.88	3.82	+	3.72	0	2.34	5.09	12.8	11.41	12.42	11.7	10.79	13.11	13.85	13.62	13.97	13.99	14.15	14.19	14.03	14.27	14.17
1014	_ANTSGDFEK[GlyGly (K)]DDDAYK_	O14715	RANBP2-like and GRIP domain-containing protein 8	RGPD8	+	4.33	0	2.09	5.74	+	8.2	0	2.63	12.92	11.52	11.61	11.36	11.85	11.31	12.67	13.85	13.62	13.97	13.99	14.15	14.19	14.03	14.27	14.17
1297	_SALSLSK[GlyGly (K)]SPAK_	O14715	RANBP2-like and GRIP domain-containing protein 8	RGPD8	+	3.31	0	2.64	4.65	+	5.46	0	3.15	8.31	12.1	11.82	11.45	12.02	10.59	13.8	14.81	12.94	14.73	14.89	14.86	14.74	14.66	14.62	14.88
609	_K[GlyGly (K)]VLPLLK_	O14715	RANBP2-like and GRIP domain-containing protein 8	RGPD8	+	2.36	0	3.38	3.52	+	7.72	0	4.85	15.15	11.77	11.43	12.2	12.46	11.48	15.84	16.32	11.91	16.12	16.07	16.8	16.85	16.41	16.91	16.64
1047	_VELVTGEEGEK[GlyGly (K)]VLYSQGVK_	O14715	RANBP2-like and GRIP domain-containing protein 8	RGPD8	+	3.4	0	4.24	5.12	+	7.59	0	4.78	14.69	11.95	11.32	12.3	11.58	11.17	17.14	16.24	13.18	16.46	16.54	16.54	16.31	16.75	16.32	16.28
891	_PAANVTPTK[GlyGly (K)]GSSNTEFK_	O14715	RANBP2-like and GRIP domain-containing protein 8	RGPD8	+	4.21	0	3.11	6.12	+	2.74	0	3.74	4.08	12.16	12.03	12.75	11.09	10.58	14.67	14.77	15.3	14.71	14.69	15.86	12.64	15.94	16.64	16.23
989	_DLNFK[GlyGly (K)]GFSGAGEK_	O14715	RANBP2-like and GRIP domain-containing protein 8	RGPD8		0.25	0.57	0.28	0.49	+	6.09	0	4.08	10.21	10.88	12.29	11.12	12.22	11.91	12.88	11.28	10.9	12.46	12.32	15.87	15.73	15.83	15.92	15.47
169	_LQSEPLPFQAPGQVLMEFPK[GlyGly (K)]IESVHPQK_	O14717	tRNA (cytosine(38)-C(5))-methyltransferase	TRDMT1	+	5.42	0	4.13	8.76	+	7.94	0	4.6	15.57	10.33	11.17	11.34	10.81	10.54	15.52	15.44	13.74	15.1	15.01	15.42	15.4	15.4	15.65	15.34
268	_SVTDSVMGPK[GlyGly (K)]YVVPVESSLGK_	O14727	Apoptotic protease-activating factor 1	APAF1	+	1.86	0	2.92	2.84	+	6.84	0	5.53	13.02	11.11	11.38	12.43	11.23	10.66	13.07	15.91	11.39	15.63	15.39	17.09	16.82	16.83	17.27	16.44
294	_TTLNEFK[GlyGly (K)]NR_	O14730	Serine/threonine-protein kinase RIO3	RIOK3		0.26	0.53	-0.36	-0.53	+	3.86	0	1.83	4.96	13.68	13.37	14.12	13.9	14.21	12.5	14.19	11.81	14.18	14.78	14.96	15.85	15.53	15.78	16.31
294	_TTLNEFK[GlyGly (K)]NR_	O14730	Serine/threonine-protein kinase RIO3	RIOK3		0.26	0.52	-0.38	-0.54	+	3.86	0	1.83	4.96	13.68	13.37	14.12	13.9	14.21	12.44	14.19	11.8	14.18	14.78	14.96	15.85	15.53	15.78	16.31
2	_[Acetyl (Protein N-term)]AASSLEQK[GlyGly (K)]LSR_	O14733	Dual specificity mitogen-activated protein kinase kinase 7	MAP2K7	+	6.09	0	4.62	10.52	+	6.24	0	4.88	11.02	11.34	12.74	11.35	11.25	12.62	16.52	16.41	16.41	16.61	16.44	16.59	16.65	16.73	16.98	16.79
243	_DVK[GlyGly (K)]PSNILLDER_	O14733	Dual specificity mitogen-activated protein kinase kinase 7	MAP2K7	+	5.83	0	3.72	9.41	+	7.5	0	5.55	15.07	11.2	11.67	10.63	10.92	12.07	14.8	15.03	14.62	15.24	15.41	16.89	16.78	16.72	17.13	16.75
243	_DVK[GlyGly (K)]PSNILLDER_	O14733	Dual specificity mitogen-activated protein kinase kinase 7	MAP2K7	+	6.32	0	3.17	9.99	+	8.52	0	5.01	17.88	11.41	12.01	12.35	11.87	11.6	14.8	15.03	14.62	15.24	15.41	16.89	16.78	16.72	17.13	16.75
178	_IAAQEVPIEIK[GlyGly (K)]PVNPSPLSQLQR_	O14734	Acyl-coenzyme A thioesterase 8	ACOT8		0.5	0.28	-0.32	-0.8		0.77	0.32	-0.12	-0.66	17.05	16.99	16.86	16.77	16.74	17.02	16.83	15.39	16.69	16.86	16.84	16.75	16.9	16.72	16.61
14	_LAELQAK[GlyGly (K)]HGDPGDAAQQEAK_	O14737	Programmed cell death protein 5	PDCD5	+	3.07	0	-1.54	-3.87	+	2.35	0	-1.01	-2.82	13.29	13.15	13.62	13.71	14.31	12.7	11.56	11.59	12.16	12.34	12.78	12.46	12.82	12.05	12.92
228	_AAILPTSIFLTNK[GlyGly (K)]K_	O14744	Protein arginine N-methyltransferase 5	PRMT5	+	3.35	0	0.66	3.07	+	6.43	0	1.82	8.24	14.35	14.86	14.69	14.56	14.71	15.45	15.46	15.05	15.35	15.18	16.57	16.21	16.46	16.69	16.32
330	_DPIK[GlyGly (K)]YSQYQQAIYK_	O14744	Protein arginine N-methyltransferase 5	PRMT5	+	6.23	0	4.39	10.72	+	5.75	0	3.88	9.35	11.58	11.4	10.66	9.9	11.06	15.23	15.56	15.26	15.37	15.12	14.85	14.64	14.75	15.14	14.61
330	_DPIK[GlyGly (K)]YSQYQQAIYK_	O14744	Protein arginine N-methyltransferase 5	PRMT5	+	6.5	0	3.74	10.9	+	5.91	0	3.23	9.22	10.84	11.2	11.96	11.91	11.93	15.23	15.56	15.26	15.37	15.12	14.85	14.64	14.75	15.14	14.61
234	_IDSAPLALLHK[GlyGly (K)]ILVENPSAR_	O14757	Serine/threonine-protein kinase Chk1	CHEK1	+	1.61	0	1.34	2.29	+	2.64	0	2.17	3.66	10.27	13.02	11.73	11.72	11.81	13.58	13.09	12.29	13.06	13.22	14.31	13.08	14.31	14.08	13.64
240	_VLPYLK[GlyGly (K)]GIC[Carbamidomethyl (C)]SGGGGDPER_	O14763	Tumor necrosis factor receptor superfamily member 10B	TNFRSF10B		0.34	0.62	-0.1	-0.44	+	8.3	0	-3.68	-15.24	16.6	16.6	16.76	16.59	16.3	16.51	16.11	16.77	16.37	16.58	12.59	12.85	13.04	12.72	13.27
240	_VLPYLK[GlyGly (K)]GIC[Carbamidomethyl (C)]SGGGGDPER_	O14763	Tumor necrosis factor receptor superfamily member 10B	TNFRSF10B		0.34	0.62	-0.1	-0.44	+	5.81	0	-3.51	-9.24	16.6	16.6	16.76	16.59	16.3	16.51	16.11	16.77	16.37	16.58	12.59	14.1	13.04	12.72	12.84
609	_EEQELMEEINEDEPVK[GlyGly (K)]AK_	O14776	Transcription elongation regulator 1	TCERG1	+	2.84	0	1.83	3.77	+	5.81	0	3.24	9.04	12.96	13.46	13.97	13.78	14.49	16.15	16.02	14.53	15.69	15.41	16.86	17.05	16.92	17.04	16.99
256	_DLFNVDAFK[GlyGly (K)]LESLEAK_	O14777	Kinetochore protein NDC80 homolog	NDC80		0.55	0.16	0.87	1.01		0.42	0.18	0.68	0.82	15.82	16.18	15.86	15.94	12.34	16.44	16.41	15.29	16.16	16.17	16.06	15.73	15.96	15.91	15.87
256	_DLFNVDAFK[GlyGly (K)]LESLEAK_	O14777	Kinetochore protein NDC80 homolog	NDC80		0.54	0.15	0.98	1.02		0.43	0.16	0.8	0.85	15.82	16.18	15.86	15.94	11.76	16.44	16.41	15.29	16.16	16.17	16.06	15.73	15.96	15.91	15.87
502	_TLK[GlyGly (K)]EEVQK_	O14777	Kinetochore protein NDC80 homolog	NDC80	+	3.49	0	2.53	4.84	+	4.33	0	3.26	6.37	10.4	11.42	12.18	11.36	10.01	13.8	13.72	12.95	13.87	13.68	14.84	14.1	14.2	14.14	14.36
154	_IFK[GlyGly (K)]DLGYPFALSK_	O14777	Kinetochore protein NDC80 homolog	NDC80	+	1.86	0	3.23	2.86	+	1.01	0.01	2.32	1.73	10.73	12.6	15.4	16.03	12.13	17.22	16.58	16.99	16.23	16.02	17.11	15.5	13.19	15.51	17.16
479	_K[GlyGly (K)]MGLEDTLEQLNAMITESK_	O14777	Kinetochore protein NDC80 homolog	NDC80	+	8.22	0	4.39	16.14	+	7.34	0	3.78	12.96	11	11.26	11.28	11.94	11.51	15.7	15.95	15.59	15.95	15.77	15.53	15.22	14.87	15.22	15.04
299	_LK[GlyGly (K)]ASLQGDVQK_	O14777	Kinetochore protein NDC80 homolog	NDC80	+	4.86	0	4.24	7.66	+	4.35	0	4.39	6.75	10.76	12.18	12.38	11.51	11.46	17	15.77	14.82	15.79	16.11	17.91	15.71	15.56	15.38	15.68
299	_LK[GlyGly (K)]ASLQGDVQK_	O14777	Kinetochore protein NDC80 homolog	NDC80	+	4.7	0	4.54	7.44	+	4.3	0	4.69	6.72	11	10.4	11.12	11.65	12.61	17	15.77	14.82	15.79	16.11	17.91	15.71	15.56	15.38	15.68
265	_LESLEAK[GlyGly (K)]NR_	O14777	Kinetochore protein NDC80 homolog	NDC80	+	4.2	0	4.25	6.45	+	6.25	0	4.48	10.84	10.86	11.16	11.61	12.24	11.57	14.19	16.56	14.86	16.61	16.47	15.16	16.18	16.01	16.34	16.16
265	_LESLEAK[GlyGly (K)]NR_	O14777	Kinetochore protein NDC80 homolog	NDC80	+	4.48	0	4.26	6.95	+	7.42	0	4.5	13.92	11.27	11.68	11.61	11.34	11.47	14.19	16.56	14.86	16.61	16.47	15.16	16.18	16.01	16.34	16.16
352	_LQNIIDNQK[GlyGly (K)]YSVADIER_	O14777	Kinetochore protein NDC80 homolog	NDC80	+	6.69	0	5.41	12.51	+	6.27	0	4.88	11.11	10.54	11.45	11.47	12.59	11.62	17.1	16.94	16.7	17.01	16.98	16.71	16.3	16.54	16.33	16.18
386	_DLEAEQQK[GlyGly (K)]LWNEELK_	O14777	Kinetochore protein NDC80 homolog	NDC80	+	2.97	0	3.15	4.3	+	2.92	0	2.98	4.21	14.17	10.91	11.09	11.34	12.09	15.28	15.26	14.26	15.23	15.3	15.31	15	14.68	14.72	14.81
386	_DLEAEQQK[GlyGly (K)]LWNEELK_	O14777	Kinetochore protein NDC80 homolog	NDC80	+	2.9	0	2.92	4.16	+	2.85	0	2.76	4.06	14.17	11.38	12.6	11.44	11.13	15.28	15.26	14.26	15.23	15.3	15.31	15	14.68	14.72	14.81
254	_LK[GlyGly (K)]DLFNVDAFK_	O14777	Kinetochore protein NDC80 homolog	NDC80	+	7.71	0	3.6	13.63	+	6.81	0	3.13	10.97	11.14	11.29	11.35	10.96	11.8	15	15.18	14.67	14.81	14.86	14.68	14.32	14.77	14.15	14.26
463	_ELLNETEEEINK[GlyGly (K)]ALNK_	O14777	Kinetochore protein NDC80 homolog	NDC80	+	4.78	0	3.18	7.09	+	4.08	0	2.55	5.68	11.95	11.2	12.04	10.58	12.22	15.12	14.92	14.17	14.84	14.82	13.7	13.86	14.54	14.47	14.17
21	_SQDVNK[GlyGly (K)]QGLYTPQTK_	O14777	Kinetochore protein NDC80 homolog	NDC80	+	4.98	0	3.8	7.73	+	2.97	0	2.2	4.07	12.42	10.8	12.02	11.05	12.58	15.81	15.65	15.03	15.89	15.49	14.01	13.87	14.71	14.14	13.14
232	_C[Carbamidomethyl (C)]YESFMSGADSFDEMNAELQSK[GlyGly (K)]LK_	O14777	Kinetochore protein NDC80 homolog	NDC80	+	4.35	0	2.76	6.18	+	1.16	0.01	0.76	1.65	11.66	10.42	12.06	11.58	12.05	14.82	14.42	13.75	14.34	14.24	12.32	12.41	12.08	11.77	13
455	_AQVYVPLK[GlyGly (K)]ELLNETEEEINK_	O14777	Kinetochore protein NDC80 homolog	NDC80	+	1.87	0	1.71	2.67	+	5.14	0	2.89	7.54	11.46	11.31	12.58	11.11	11.87	12.67	13.96	11.86	14.08	14.32	14.82	14.38	14.7	14.66	14.22
520	_EAEEEDEK[GlyGly (K)]C[Carbamidomethyl (C)]ASELESLEK_	O14777	Kinetochore protein NDC80 homolog	NDC80	+	5.48	0	4.47	9.04	+	2.04	0	1.8	2.87	10.27	11.94	11.01	9.93	11.68	15.48	15.4	15.52	15.58	15.19	12.98	12.48	12.12	12.19	14.05
310	_YQAYMSNLESHSAILDQK[GlyGly (K)]LNGLNEEIAR_	O14777	Kinetochore protein NDC80 homolog	NDC80	+	6.36	0	4.11	10.86	+	2.92	0	2.16	4	11.43	12.06	11.95	10.63	11.17	15.74	15.46	15.68	15.23	15.66	13.92	13.01	14.73	13.7	12.71
912	_DK[GlyGly (K)]LNTQSTYSEA_	O14786	Neuropilin-1	NRP1	+	1.06	0.02	-1.27	-1.69	+	2.56	0	-0.75	-2.72	14.82	14.86	15.49	15.28	15.27	11.47	14.39	13.74	14.66	15.12	14.78	14.49	14.16	14.13	14.41
374	_K[GlyGly (K)]C[Carbamidomethyl (C)]SAAALDVLANVFR_	O14787	Transportin-2	TNPO2	+	1.21	0.02	-1.01	-1.79	+	2.71	0	0.65	2.66	14.78	14.94	15.25	14.96	15	14.48	13.98	12.26	14.22	14.95	15.43	15.45	15.85	16	15.43
64	_SLSGLILK[GlyGly (K)]NNVK_	O14787	Transportin-2	TNPO2	+	1.27	0.01	-1.73	-2		0.28	0.53	-0.22	-0.51	18.37	17.19	17.42	17.07	16.84	16.8	16.16	12.83	16.47	15.98	16.97	17.74	17.36	16.62	17.11
64	_SLSGLILK[GlyGly (K)]NNVK_	O14787	Transportin-2	TNPO2	+	1.09	0.02	-1.96	-1.81		0.28	0.53	-0.22	-0.51	18.37	17.19	17.42	17.07	16.84	16.8	16.16	11.7	16.47	15.98	16.97	17.74	17.36	16.62	17.11
30	_IVQDK[GlyGly (K)]LK_	O14787	Transportin-2	TNPO2	+	1.24	0.01	2.05	2	+	9.37	0	6.4	22.86	11.65	11.97	11.68	12.07	12.18	14.19	15.82	12.2	11.53	16.06	17.8	18.41	18.33	18.7	18.33
55	_LK[GlyGly (K)]SEDEPTR_	O14787	Transportin-2	TNPO2		0.51	0.23	0.42	0.87	+	3.96	0	3.35	5.81	11.55	11.45	12.26	11.93	11.19	11.54	11.1	12.39	12.59	12.85	13.33	15.42	15.06	15.79	15.5
55	_LK[GlyGly (K)]SEDEPTR_	O14787	Transportin-2	TNPO2		0.62	0.13	0.69	1.07	+	3.19	0	3.37	4.65	12.08	11.17	11.34	10.56	13.15	12.71	11.1	12.49	12.59	12.85	13.33	15.42	15.06	15.79	15.5
184	_K[GlyGly (K)]VVDPIVSNFLQSFETAIEHNK_	O14802	DNA-directed RNA polymerase III subunit RPC1	POLR3A		1.47	0.06	-0.29	-1.35	+	4.57	0	1.06	4.73	15.79	15.82	15.79	15.64	15.57	15.52	15.16	15.28	15.44	15.75	17.12	16.6	16.96	16.7	16.51
184	_K[GlyGly (K)]VVDPIVSNFLQSFETAIEHNK_	O14802	DNA-directed RNA polymerase III subunit RPC1	POLR3A		1.47	0.06	-0.29	-1.35	+	4.57	0	1.06	4.73	15.79	15.82	15.79	15.64	15.57	15.52	15.16	15.28	15.44	15.75	17.12	16.6	16.96	16.7	16.51
1234	_AVMATHGVK[GlyGly (K)]GTR_	O14802	DNA-directed RNA polymerase III subunit RPC1	POLR3A		0.15	0.7	0.34	0.36	+	1.18	0.01	1.33	1.84	14.62	15.13	14.51	14.63	11.68	12.13	15.06	14.57	15.19	15.31	15.06	15.51	15.59	15.64	15.43
1234	_AVMATHGVK[GlyGly (K)]GTR_	O14802	DNA-directed RNA polymerase III subunit RPC1	POLR3A		0.14	0.74	0.31	0.32	+	1.18	0.01	1.33	1.84	14.62	15.13	14.51	14.63	11.68	11.98	15.06	14.57	15.19	15.31	15.06	15.51	15.59	15.64	15.43
219	_ILNPEEIEK[GlyGly (K)]YVAEIEK_	O14818	Proteasome subunit alpha type-7	PSMA7		0.09	0.89	0.04	0.15	+	5.04	0	1.41	5.82	16.53	16.47	16.87	16.86	17.01	17.15	16.89	16.32	16.7	16.87	18.28	17.87	18.22	18.39	18.01
228	_YVAEIEK[GlyGly (K)]EK_	O14818	Proteasome subunit alpha type-7	PSMA7		0.01	0.98	0.02	0.02	+	6.19	0	1.69	7.67	15.7	15.4	15.75	15.81	16.09	12.4	16.34	16.95	16.45	16.73	17.57	17.46	17.37	17.49	17.31
49	_SVAK[GlyGly (K)]LQDER_	O14818	Proteasome subunit alpha type-7	PSMA7		0.17	0.69	-0.28	-0.38	+	4.9	0	2.15	6.57	15.72	15.43	15.53	15.55	15.94	12.81	16.16	15.54	16.13	16.13	16.98	17.92	17.97	18.2	17.82
49	_SVAK[GlyGly (K)]LQDER_	O14818	Proteasome subunit alpha type-7	PSMA7		0.21	0.6	-0.39	-0.46	+	4.9	0	2.15	6.57	15.72	15.43	15.53	15.55	15.94	12.25	16.16	15.54	16.13	16.13	16.98	17.92	17.97	18.2	17.82
170	_EFLEK[GlyGly (K)]NYTDEAIETDDLTIK_	O14818	Proteasome subunit alpha type-7	PSMA7	+	2.07	0	2.8	3.08	+	3.65	0	4.64	5.57	11.73	10.83	14.14	14.54	11.79	15.56	15.86	14.03	15.74	15.82	17.21	17.26	17.2	17.1	17.43
214	_DQSLK[GlyGly (K)]ILNPEEIEK_	O14818	Proteasome subunit alpha type-7	PSMA7	+	3.64	0	2.96	5.21	+	5.77	0	4.66	9.77	13.08	12.3	11.94	13.85	11.9	15.99	15.92	14.46	15.81	15.69	17.41	17.12	17.33	17.35	17.19
214	_DQSLK[GlyGly (K)]ILNPEEIEK_	O14818	Proteasome subunit alpha type-7	PSMA7	+	2.98	0	3.45	4.37	+	4.42	0	5.16	7.04	11.7	11.91	10.13	13.85	13.01	15.99	15.92	14.46	15.81	15.69	17.41	17.12	17.33	17.35	17.19
6	_AITVFSPDGHLFQVEYAQEAVK[GlyGly (K)]K_	O14818	Proteasome subunit alpha type-7	PSMA7	+	1.8	0	1.32	2.48	+	3.64	0	2.07	4.84	10.72	12.54	11.46	11.89	11.44	12.98	13.48	12.07	13.72	12.4	13.74	13.85	13.29	14.05	13.47
6	_AITVFSPDGHLFQVEYAQEAVK[GlyGly (K)]K_	O14818	Proteasome subunit alpha type-7	PSMA7	+	1.38	0.01	1.04	1.97	+	3.48	0	1.82	4.5	11.54	11.72	12.69	12.24	11.13	12.98	13.48	11.94	13.72	12.4	13.74	13.85	13.29	14.05	13.47
82	_NYGSYSTQASAAAATAELLK[GlyGly (K)]K_	O14828	Secretory carrier-associated membrane protein 3	SCAMP3	+	3.97	0	-1.49	-4.79	+	6.23	0	-1.62	-7.58	21.08	20.75	20.86	20.94	20.46	19.95	19.35	18.8	19.24	19.28	19.31	19.14	19.26	19.2	19.06
74	_K[GlyGly (K)]LSPTEPK_	O14828	Secretory carrier-associated membrane protein 3	SCAMP3	+	2.11	0	-2.27	-3.05	+	4.14	0	-1.66	-5.14	20.25	19.85	20.17	20.26	19.67	15.76	18.55	16.81	18.78	18.97	17.67	18.36	18.63	18.74	18.51
75	_LSPTEPK[GlyGly (K)]NYGSYSTQASAAAATAELLK_	O14828	Secretory carrier-associated membrane protein 3	SCAMP3	+	4.3	0	-1.69	-5.36	+	6.95	0	-2.03	-9.41	19.87	19.61	19.75	19.79	19.33	18.34	18.08	17.23	18.07	18.16	17.72	17.45	17.76	17.76	17.53
102	_K[GlyGly (K)]QEELNR_	O14828	Secretory carrier-associated membrane protein 3	SCAMP3	+	1.74	0	-3.41	-2.73	+	1.04	0.01	-2.44	-1.78	17.31	17.73	18.91	18.91	18.84	13.25	17.03	11.54	17.15	15.66	13.56	12.49	16.72	18.19	18.52
109	_K[GlyGly (K)]AEELDR_	O14828	Secretory carrier-associated membrane protein 3	SCAMP3	+	2.55	0	-2.84	-3.69	+	1.83	0	-2.54	-2.76	16.39	16.13	16.48	17.04	16.59	12.53	13.89	11.87	15.16	14.97	12.82	11.98	13.42	16.16	15.57
128	_FK[GlyGly (K)]FLDSTADQQEC[Carbamidomethyl (C)]PR_	O14867	Transcription regulator protein BACH1	BACH1	+	5	0	3.68	7.72	+	4.57	0	2.47	6.36	10.56	11.35	11.25	11.8	11.05	15.02	15.04	13.66	15.2	15.5	13.01	13.46	13.81	14.23	13.88
2	_[Acetyl (Protein N-term)]SEVTK[GlyGly (K)]NSLEK_	O14879	Interferon-induced protein with tetratricopeptide repeats 3	IFIT3	+	1.63	0	1.34	2.31	+	6.24	0	5.2	11.18	12.51	10.64	10.97	10.93	12.05	12.16	13.18	11.9	13.56	13.01	16.73	16.59	16.65	16.62	16.51
142	_SGLGSGPK[GlyGly (K)]C[Carbamidomethyl (C)]C[Carbamidomethyl (C)]H_	O14880	Microsomal glutathione S-transferase 3	MGST3	+	1.14	0.02	0.87	1.67		0.17	0.74	-0.19	-0.35	12.62	12.44	12.53	11.92	12.45	11.82	13.54	13.05	13.74	14.18	13.43	12.2	12.63	11.86	10.9
142	_SGLGSGPK[GlyGly (K)]C[Carbamidomethyl (C)]C[Carbamidomethyl (C)]H_	O14880	Microsomal glutathione S-transferase 3	MGST3	+	3.35	0	1.26	3.93		0.29	0.49	-0.26	-0.54	12.62	12.44	12.53	11.92	12.45	13.75	13.54	13.05	13.74	14.18	13.06	12.2	12.63	11.86	10.9
10	_K[GlyGly (K)]APPLVENEEAEPGR_	O14908	PDZ domain-containing protein GIPC1	GIPC1		0.8	0.14	0.33	1.06	+	2.95	0	1.39	3.65	15.26	14.98	15.54	15.12	15.63	15.63	15.39	15.15	15.9	16.1	17.06	17.22	16.42	15.84	16.94
10	_K[GlyGly (K)]APPLVENEEAEPGR_	O14908	PDZ domain-containing protein GIPC1	GIPC1		0.8	0.14	0.33	1.06	+	2.95	0	1.39	3.65	15.26	14.98	15.54	15.12	15.63	15.63	15.39	15.15	15.9	16.1	17.06	17.22	16.42	15.84	16.94
73	_IEGFTNVK[GlyGly (K)]ELYGK_	O14908	PDZ domain-containing protein GIPC1	GIPC1		0.49	0.18	-1.16	-0.97	+	0.68	0.04	1.27	1.23	11.44	16.23	15.38	15.73	16.37	14.44	14.45	12.42	12.55	15.51	16.11	16.36	16.02	16.05	16.98
73	_IEGFTNVK[GlyGly (K)]ELYGK_	O14908	PDZ domain-containing protein GIPC1	GIPC1		0.43	0.23	-1.2	-0.87	+	0.65	0.04	1.41	1.21	10.72	16.23	15.38	15.73	16.37	14.44	14.45	11.47	12.55	15.51	16.11	16.36	16.02	16.05	16.98
81	_ELYGK[GlyGly (K)]IAEAFR_	O14908	PDZ domain-containing protein GIPC1	GIPC1	+	0.98	0.04	0.82	1.5	+	6.84	0	3.83	11.77	12.12	11.22	11.77	12.28	11.73	13.7	13.56	12.12	11.68	12.19	16.03	15.53	15.91	15.39	15.43
107	_VDMDK[GlyGly (K)]LLGGQIGLEDFIFAHVK_	O14908	PDZ domain-containing protein GIPC1	GIPC1		0.18	0.68	-0.21	-0.38	+	3.73	0	2.19	5.02	11.4	11.36	12.42	12.68	11.66	12.28	11.37	12.12	12.33	10.36	14.75	13.63	14.2	14.1	13.77
132	_K[GlyGly (K)]EVEVFK_	O14908	PDZ domain-containing protein GIPC1	GIPC1		NaN	1	0	NaN	+	6.03	0	3.66	9.8	11.55	10.51	11.94	11.47	11.83	12.17	11.84	13.3	13.98	11.98	15.26	14.77	15.01	15.35	15.22
188	_YTPK[GlyGly (K)]VLEEM[Oxidation (M)]EAR_	O14910	Protein lin-7 homolog A	LIN7A	+	2.82	0	-2.21	-3.89	+	6.67	0	-1.99	-8.93	18.69	18.9	18.7	18.49	18.87	17.27	16.54	14.77	16.76	17.27	17.05	16.85	16.59	16.7	16.5
114	_TDEGLGFNVMGGK[GlyGly (K)]EQNSPIYISR_	O14910	Protein lin-7 homolog A	LIN7A	+	4.2	0	-1.86	-5.39	+	4.33	0	-1.95	-5.63	14.54	14.45	14.32	14.31	14.3	12.34	13.44	12.36	12.43	12.03	12.72	13.08	12.61	11.98	11.78
311	_LVHILNMVTGTIHTYPVTEDESLQSLK[GlyGly (K)]AR_	O14920	Inhibitor of nuclear factor kappa-B kinase subunit beta	IKBKB	+	2.05	0	1.82	2.89	+	6.02	0	4.89	10.47	9.95	12.18	11.11	11.18	11.33	14.12	13.06	13.02	13.01	11.65	16.14	15.78	16.04	16.31	15.93
405	_PQPESVSC[Carbamidomethyl (C)]ILQEPK[GlyGly (K)]R_	O14920	Inhibitor of nuclear factor kappa-B kinase subunit beta	IKBKB	+	1.04	0.02	1.35	1.68	+	5.82	0	4.93	10.02	11.21	10.92	10.96	12.85	12.04	12.88	13.96	11.43	11.89	14.57	16.94	16.41	16.59	16.49	16.2
179	_FDVGHESINNPNPNMLSK[GlyGly (K)]EEISK_	O14924	Regulator of G-protein signaling 12	RGS12	+	0.86	0.04	1.26	1.45	+	3.66	0	3.77	5.44	13.3	11.51	9.69	11.28	10.75	13.44	13.17	10.7	12.56	12.96	15.25	15.08	14.91	15.03	15.09
179	_FDVGHESINNPNPNMLSK[GlyGly (K)]EEISK_	O14924	Regulator of G-protein signaling 12	RGS12	+	1.49	0.01	1.21	2.13	+	4.31	0	3.37	6.38	10.52	11.26	12.93	11.43	12.36	13.44	13.17	12.4	12.56	12.96	15.25	15.08	14.91	15.03	15.09
797	_APHPDMFK[GlyGly (K)]EQQLQIFNLMK_	O14924	Regulator of G-protein signaling 12	RGS12		0.24	0.57	0.35	0.49	+	4.4	0	3.01	6.38	11.33	12.71	11.89	12.14	10.74	13.11	12.57	12.77	11.76	10.33	15.16	14.49	14.74	15.07	14.38
1078	_LSGEK[GlyGly (K)]EPLDLGAPISSLDGQR_	O14924	Regulator of G-protein signaling 12	RGS12	+	1.02	0.02	1.64	1.69	+	7.54	0	6.56	15.85	11	11.88	11.38	10.69	12.41	12.37	11.99	12.37	12.47	16.34	18.18	17.96	17.94	18.19	17.89
773	_FLC[Carbamidomethyl (C)]SK[GlyGly (K)]ATTPVNIDSQAQLADDVLR_	O14924	Regulator of G-protein signaling 12	RGS12		0.93	0.05	0.7	1.4	+	6.36	0	4.4	11.05	11.45	12.34	11.63	11.23	10.57	12.7	12.96	11.69	11.69	11.71	15.84	15.8	16.03	15.99	15.58
95	_VDENFDC[Carbamidomethyl (C)]VEADDVEGK[GlyGly (K)]IR_	O14929	Histone acetyltransferase type B catalytic subunit	HAT1	+	4.85	0	2.33	6.66	+	5.12	0	1.49	6.04	13.73	14.04	14.16	14.1	14.22	16.99	16.42	15.6	16.67	16.19	15.84	15.53	15.7	15.5	15.13
7	_VVK[GlyGly (K)]ELEDLQK_	O14933	Ubiquitin/ISG15-conjugating enzyme E2 L6	UBE2L6	+	1.56	0	1.97	2.37	+	6.46	0	4.7	11.49	11.29	11.07	12.76	11.38	11.8	14.82	13.98	11.03	13.99	14.33	16.44	16.31	16.47	16.48	16.09
661	_LENSK[GlyGly (K)]NGTAGLIPSPELQEWR_	O14936	Peripheral plasma membrane protein CASK	CASK	+	4.59	0	-2.13	-6.13	+	5.63	0	-2.67	-8.2	18.64	18.63	18.85	18.52	18.26	16.89	15.74	16.19	16.46	16.97	16.09	16.09	16.39	15.19	15.78
825	_K[GlyGly (K)]IHEQGLIAILDVEPQALK_	O14936	Peripheral plasma membrane protein CASK	CASK	+	6.95	0	-4.24	-12.43	+	4.94	0	-4.94	-8.04	18.21	18.63	17.98	17.93	17.93	13.94	14.36	13.16	13.89	14.12	15.13	12.86	12.44	12.5	13.04
825	_K[GlyGly (K)]IHEQGLIAILDVEPQALK_	O14936	Peripheral plasma membrane protein CASK	CASK	+	6.95	0	-4.24	-12.43	+	4.82	0	-4.8	-7.75	18.21	18.63	17.98	17.93	17.93	13.94	14.36	13.16	13.89	14.12	15.13	12.21	13.34	13.38	12.59
690	_TK[GlyGly (K)]QEQQASC[Carbamidomethyl (C)]TWFGK_	O14936	Peripheral plasma membrane protein CASK	CASK	+	1.79	0	-1.4	-2.49	+	2.89	0	-2.2	-3.97	14.43	14.86	15.15	13.92	14.49	12.48	13.36	14.44	12.09	13.48	13.21	12.37	10.98	12.15	13.14
690	_TK[GlyGly (K)]QEQQASC[Carbamidomethyl (C)]TWFGK_	O14936	Peripheral plasma membrane protein CASK	CASK	+	1.79	0	-1.4	-2.49	+	2.87	0	-2.2	-3.94	14.43	14.86	15.15	13.92	14.49	12.48	13.36	14.44	12.09	13.48	13.37	12.37	10.98	12.15	12.98
409	_AK[GlyGly (K)]EVLEEISC[Carbamidomethyl (C)]YPENNDAK_	O14936	Peripheral plasma membrane protein CASK	CASK	+	4.21	0	-3.55	-6.27	+	11.4	0	-3.71	-23.46	17.15	17.01	17.25	17.14	17.08	12.33	14.19	12.57	14.35	14.45	13.54	13.4	13.28	13.45	13.44
757	_NTLITK[GlyGly (K)]HPDR_	O14936	Peripheral plasma membrane protein CASK	CASK	+	4.78	0	-2.61	-6.77	+	6.71	0	-2.46	-9.84	15.1	15.14	15.18	14.98	15.26	13.47	11.81	12.22	12.33	12.79	12.86	12.38	12.37	13.11	12.63
NaN	_K[GlyGly (K)]GNFNYIEFTR_	O14950;P19105	Myosin regulatory light chain 12B;Myosin regulatory light chain 12A	MYL12B;MYL12A	+	6.67	0	5.11	12.3	+	6.01	0	4.11	10.05	10.79	10.38	11.52	11.81	11.54	16.84	16.24	16.1	16.53	15.89	15.51	15.13	15.66	14.81	15.51
227	_ATSTTELPPEYLTSPLSQQSQLPPK[GlyGly (K)]R_	O14964	Hepatocyte growth factor-regulated tyrosine kinase substrate	HGS	+	2.78	0	-1.31	-3.42	+	3.91	0	1.2	4.38	19.75	19.09	19.48	19.67	19.36	17.9	17.84	18.89	17.54	18.64	20.6	20.62	20.68	21.12	20.33
203	_FGIEK[GlyGly (K)]EVR_	O14964	Hepatocyte growth factor-regulated tyrosine kinase substrate	HGS	+	2.53	0.01	-0.49	-2.26	+	5.12	0	2.1	6.85	16.32	16.18	16.5	16.51	16.09	15.7	15.84	15.67	15.83	16.12	18.21	18.41	18	19.12	18.39
203	_FGIEK[GlyGly (K)]EVR_	O14964	Hepatocyte growth factor-regulated tyrosine kinase substrate	HGS	+	2.53	0.01	-0.49	-2.26	+	5.12	0	2.1	6.85	16.32	16.18	16.5	16.51	16.09	15.7	15.84	15.67	15.83	16.12	18.21	18.41	18	19.12	18.39
137	_VEGHVFPEFK[GlyGly (K)]ESDAMFAAER_	O14964	Hepatocyte growth factor-regulated tyrosine kinase substrate	HGS	+	3.86	0	-2.46	-5.33	+	5.12	0	1.85	6.56	15.33	15.28	15.69	15.65	15.28	13.08	13.08	11.65	13.52	13.59	17.22	17.02	17.03	17.89	17.33
521	_K[GlyGly (K)]QEYLEVQR_	O14964	Hepatocyte growth factor-regulated tyrosine kinase substrate	HGS		0.25	0.55	0.29	0.51		0.41	0.26	0.35	0.72	15.95	16.93	16.64	16.73	14.86	17.56	15.81	16.11	16.67	16.43	16.74	16.53	16.49	16.77	16.33
521	_K[GlyGly (K)]QEYLEVQR_	O14964	Hepatocyte growth factor-regulated tyrosine kinase substrate	HGS		0.25	0.55	0.29	0.51		0.41	0.26	0.35	0.72	15.95	16.93	16.64	16.73	14.86	17.56	15.81	16.11	16.67	16.43	16.74	16.53	16.49	16.77	16.33
74	_NC[Carbamidomethyl (C)]GQTVHDEVANK[GlyGly (K)]QTMEELK_	O14964	Hepatocyte growth factor-regulated tyrosine kinase substrate	HGS	+	2.13	0	-1.54	-2.89		0.06	0.93	0.05	0.12	15.73	15.31	16.16	15.38	16	12.89	14.15	13.91	14.57	15.33	15.13	16.07	16.37	15.99	15.25
74	_NC[Carbamidomethyl (C)]GQTVHDEVANK[GlyGly (K)]QTM[Oxidation (M)]EELK_	O14964	Hepatocyte growth factor-regulated tyrosine kinase substrate	HGS	+	1.96	0	-1.62	-2.74		0.06	0.93	0.05	0.12	15.73	15.31	16.16	15.38	16	12.52	14.15	13.91	14.57	15.33	15.13	16.07	16.37	15.99	15.25
74	_NC[Carbamidomethyl (C)]GQTVHDEVANK[GlyGly (K)]QTMEELK_	O14964	Hepatocyte growth factor-regulated tyrosine kinase substrate	HGS	+	1.99	0	-1.6	-2.77		0.06	0.93	0.05	0.12	15.73	15.31	16.16	15.38	16	12.59	14.15	13.91	14.57	15.33	15.13	16.07	16.37	15.99	15.25
536	_LQEQEK[GlyGly (K)]ER_	O14964	Hepatocyte growth factor-regulated tyrosine kinase substrate	HGS	+	1.44	0.01	-1.44	-2.14		0.29	0.43	-0.36	-0.58	14.64	14.35	15.4	15.06	15.22	12.44	13.87	11.99	14.62	14.52	14.39	12.89	15.86	14.74	14.97
536	_LQEQEK[GlyGly (K)]ER_	O14964	Hepatocyte growth factor-regulated tyrosine kinase substrate	HGS	+	1.41	0.01	-1.54	-2.12		0.26	0.52	-0.28	-0.52	14.64	14.35	15.4	15.06	15.22	12.15	13.87	11.8	14.62	14.52	13.43	14.24	15.86	14.74	14.97
507	_QIQLAQK[GlyGly (K)]LEIMR_	O14964	Hepatocyte growth factor-regulated tyrosine kinase substrate	HGS	+	1.77	0	-1.11	-2.36		0.43	0.22	0.41	0.77	14.14	13.94	14.22	15.02	13.55	13.07	12.77	12.19	13.56	13.75	14.28	14.61	14.99	15.64	13.44
507	_QIQLAQK[GlyGly (K)]LEIMR_	O14964	Hepatocyte growth factor-regulated tyrosine kinase substrate	HGS	+	1.82	0	-1.06	-2.39		0.37	0.29	0.38	0.69	14.14	13.94	14.22	15.02	13.55	13.07	12.77	12.41	13.56	13.75	14.28	14.61	14.99	15.64	13.3
53	_VNDK[GlyGly (K)]NPHVALYALEVMESVVK_	O14964	Hepatocyte growth factor-regulated tyrosine kinase substrate	HGS		0.23	0.57	0.45	0.49	+	2.69	0	3.51	3.98	10.09	13.76	13.57	11.29	13.7	13.39	12.6	11.94	13.18	13.53	16.09	15.78	15.52	16.7	15.86
127	_VVQDTYQIMK[GlyGly (K)]VEGHVFPEFK_	O14964	Hepatocyte growth factor-regulated tyrosine kinase substrate	HGS		NaN	1	0	NaN	+	5.38	0	4.61	8.87	12.39	10.77	10.64	11.76	10.81	12.59	11.65	12.21	12.91	13.17	15.58	15.62	15.56	16.83	15.83
256	_DIK[GlyGly (K)]PENLLLGSAGELK_	O14965	Aurora kinase A	AURKA	+	2.42	0	2.64	3.49	+	8.75	0	4.61	18.06	11.69	11.94	12.34	11.68	11.66	14.98	15.21	11.93	15.19	15.18	16.79	16.39	16.47	16.28	16.44
142	_FSK[GlyGly (K)]ENGFTGWTETSVK_	O14966	Ras-related protein Rab-7L1	RAB29	+	2.47	0	2.71	3.57	+	9.43	0	4.12	19.26	11.61	11.63	11.58	11.17	11.73	14.85	14.84	11.65	15.06	14.84	15.63	15.46	15.66	15.73	15.82
150	_FTPSPVDFTITPETLQNVK[GlyGly (K)]ER_	O14972	Vacuolar protein sorting-associated protein 26C	VPS26C	+	8.84	0	3.25	15.73	+	7.33	0	2.2	10.38	14.92	14.88	15.2	15.19	15.39	18.41	18.36	18.19	18.42	18.45	17.47	17.27	17.39	17.31	17.13
89	_TEIPFEFPLHLK[GlyGly (K)]GNK_	O14972	Vacuolar protein sorting-associated protein 26C	VPS26C	+	3.63	0	2.96	5.18	+	3.7	0	2.9	5.27	12.79	12.26	11.77	10.29	12.09	15.04	14.9	13.97	14.94	15.13	14.88	14.42	15.29	14.67	14.44
89	_TEIPFEFPLHLK[GlyGly (K)]GNK_	O14972	Vacuolar protein sorting-associated protein 26C	VPS26C	+	4.35	0	2.85	6.24	+	4.54	0	2.79	6.49	12.79	12.26	11.26	11.35	12.09	15.04	14.9	13.97	14.94	15.13	14.88	14.42	15.29	14.67	14.44
148	_GK[GlyGly (K)]FTPSPVDFTITPETLQNVK_	O14972	Vacuolar protein sorting-associated protein 26C	VPS26C	+	3.43	0	4.8	5.23	+	7.87	0	4.26	14.93	11.47	11.77	11.26	11.21	11.98	17.14	17.11	13.12	17.11	17.2	15.55	15.88	16.14	15.55	15.88
136	_TC[Carbamidomethyl (C)]EFIVHSAPQK[GlyGly (K)]GK_	O14972	Vacuolar protein sorting-associated protein 26C	VPS26C	+	3.93	0	3.2	5.71	+	1.39	0	2.14	2.19	12.99	11.16	12.2	10.41	11.45	14.67	14.81	14.49	15.05	15.18	10.91	15.24	14.73	13.76	14.24
136	_TC[Carbamidomethyl (C)]EFIVHSAPQK[GlyGly (K)]GK_	O14972	Vacuolar protein sorting-associated protein 26C	VPS26C	+	4.27	0	3.4	6.32	+	1.56	0	2.33	2.42	12.99	11.54	10.56	10.92	11.21	14.67	14.81	14.49	15.05	15.18	10.91	15.24	14.73	13.76	14.24
264	_VGQTAFDVADEDILGYLEELQK[GlyGly (K)]K_	O14974	Protein phosphatase 1 regulatory subunit 12A	PPP1R12A	+	6.63	0	-3.32	-10.8	+	4.35	0	-2.18	-5.85	15.08	15.6	15.78	15.58	16.07	12.39	11.8	12.5	12.31	12.51	12.91	13.43	14.16	13.07	13.63
391	_DTSSK[GlyGly (K)]VIQSVANYAK_	O14976	Cyclin-G-associated kinase	GAK	+	2.08	0	2.5	3.06	+	7.33	0	4.68	13.83	12	11.63	10.71	11.67	11.31	14.66	14.51	11.23	14.73	14.71	16.34	16.26	16.01	16.27	15.82
170	_FGTTLK[GlyGly (K)]NC[Carbamidomethyl (C)]R_	O14977	Antizyme inhibitor 1	AZIN1	+	1.16	0.02	-1.17	-1.78		0.09	0.85	-0.39	-0.23	15.05	15.18	15.61	15.36	15.6	12.05	14.92	14.34	14.7	14.94	12.65	12.75	18.38	19.44	11.63
170	_FGTTLK[GlyGly (K)]NC[Carbamidomethyl (C)]R_	O14977	Antizyme inhibitor 1	AZIN1	+	1.39	0.01	-1.03	-1.97		0.07	0.88	-0.32	-0.19	15.05	15.18	15.61	15.36	15.6	12.75	14.92	14.34	14.7	14.94	13	12.75	18.38	19.44	11.63
38	_NAFFVGDLGK[GlyGly (K)]IVK_	O14977	Antizyme inhibitor 1	AZIN1	+	2.18	0	1.8	3.03	+	1.76	0	1.57	2.51	12.24	10.97	12.86	10.86	10.86	14.01	13.73	12.44	13.35	13.29	13.47	12.36	12.48	13.25	14.1
126	_VGVNILTC[Carbamidomethyl (C)]DNEIELK[GlyGly (K)]K_	O14977	Antizyme inhibitor 1	AZIN1	+	1.02	0.02	1.49	1.67		NaN	1	0	NaN	11.1	11.96	11.26	11.29	12.75	14.66	14.02	10.41	13.31	13.45	13.47	11.93	13.74	12.41	13.32
198	_DAASVDK[GlyGly (K)]VLELK_	O14979	Heterogeneous nuclear ribonucleoprotein D-like	HNRNPDL	+	2.92	0	-2.68	-4.14	+	1.55	0.01	-0.43	-1.65	16.01	16.07	16.48	16.38	16.58	13.92	13.57	11.72	13.92	15.01	15.45	16.1	15.93	15.82	16.06
198	_DAASVDK[GlyGly (K)]VLELK_	O14979	Heterogeneous nuclear ribonucleoprotein D-like	HNRNPDL	+	3.29	0	-2.58	-4.6	+	1.55	0.01	-0.43	-1.65	16.01	16.07	16.48	16.38	16.58	13.92	13.57	12.23	13.92	15.01	15.45	16.1	15.93	15.82	16.06
251	_EYFGAFGEIENIELPMDTK[GlyGly (K)]TNER_	O14979	Heterogeneous nuclear ribonucleoprotein D-like	HNRNPDL	+	3.33	0	-1.86	-4.35	+	1.54	0	-1.29	-2.21	16.09	16.5	16.29	15.9	16.36	13.2	14.49	14.7	14.39	15.03	15.49	15.58	14.98	15.54	13.11
234	_K[GlyGly (K)]VFVGGLSPDTSEEQIK_	O14979	Heterogeneous nuclear ribonucleoprotein D-like	HNRNPDL	+	2.6	0	-2.17	-3.61	+	1.86	0	0.54	1.98	15.57	15.54	15.26	15.18	15.28	12.44	13.93	11.65	13.67	14.28	15.55	15.82	15.65	16.36	16.13
205	_VLELK[GlyGly (K)]EHK_	O14979	Heterogeneous nuclear ribonucleoprotein D-like	HNRNPDL	+	3.36	0	-2.79	-4.76		0.44	0.41	-0.15	-0.59	16.18	15.86	16.22	16.01	16.43	13.26	13.47	11.73	13.61	14.7	15.95	15.88	15.59	16.34	16.17
205	_VLELK[GlyGly (K)]EHK_	O14979	Heterogeneous nuclear ribonucleoprotein D-like	HNRNPDL	+	3.73	0	-2.81	-5.28		0.44	0.41	-0.15	-0.59	16.18	15.86	16.22	16.01	16.43	12.45	13.47	12.43	13.61	14.7	15.95	15.88	15.59	16.34	16.17
295	_YHQIGSGK[GlyGly (K)]C[Carbamidomethyl (C)]EIK_	O14979	Heterogeneous nuclear ribonucleoprotein D-like	HNRNPDL	+	4	0	-3.21	-5.82	+	5.76	0	-1.81	-7.34	17.57	17.62	17.64	17.51	18.18	13.09	14.32	14.47	14.78	15.8	15.62	16.06	15.76	16.02	15.98
295	_YHQIGSGK[GlyGly (K)]C[Carbamidomethyl (C)]EIK_	O14979	Heterogeneous nuclear ribonucleoprotein D-like	HNRNPDL	+	4	0	-3.21	-5.82	+	5.76	0	-1.81	-7.34	17.57	17.62	17.64	17.51	18.18	13.09	14.32	14.47	14.78	15.8	15.62	16.06	15.76	16.02	15.98
295	_YHQIGSGK[GlyGly (K)]C[Carbamidomethyl (C)]EIK_	O14979	Heterogeneous nuclear ribonucleoprotein D-like	HNRNPDL	+	4	0	-3.21	-5.82	+	5.76	0	-1.81	-7.34	17.57	17.62	17.64	17.51	18.18	13.09	14.32	14.47	14.78	15.8	15.62	16.06	15.76	16.02	15.98
138	_INASK[GlyGly (K)]NQQDDGK_	O14979	Heterogeneous nuclear ribonucleoprotein D-like	HNRNPDL	+	2.41	0	-1.97	-3.33	+	1.03	0.01	-0.93	-1.58	14.53	14.36	14.63	14.44	14.29	11.78	12.91	10.92	13.31	13.47	13.62	13.73	11.66	14.27	14.32
138	_INASK[GlyGly (K)]NQQDDGK_	O14979	Heterogeneous nuclear ribonucleoprotein D-like	HNRNPDL	+	2.38	0	-1.83	-3.26	+	1.31	0	-1.14	-1.92	14.53	14.36	14.63	14.44	14.29	12.49	12.91	10.92	13.31	13.47	13.37	12.91	11.66	14.27	14.32
275	_GFC[Carbamidomethyl (C)]FITYTDEEPVK[GlyGly (K)]K_	O14979	Heterogeneous nuclear ribonucleoprotein D-like	HNRNPDL	+	2.88	0	-2.43	-4.02	+	3.46	0	-1.6	-4.33	15.8	15.81	15.64	15.05	14.93	12.76	11.49	13.01	13.47	14.35	14.15	13.64	13.18	14.17	14.09
213	_LDGK[GlyGly (K)]LIDPK_	O14979	Heterogeneous nuclear ribonucleoprotein D-like	HNRNPDL	+	3.94	0	-2.67	-5.54	+	2.94	0	-1.62	-3.78	15.08	14.81	14.77	14.46	14.82	12.01	12.48	12.84	10.73	12.52	13.67	12.34	13.53	12.48	13.82
447	_DTDSINLYK[GlyGly (K)]NMR_	O14980	Exportin-1	XPO1		0.58	0.13	1.11	1.09		0.28	0.43	0.49	0.58	14.85	15.44	15.23	14.74	14.97	12.54	17.12	17.48	16.84	16.81	12.62	16.41	15.87	16.37	16.4
447	_DTDSINLYK[GlyGly (K)]NMR_	O14980	Exportin-1	XPO1		0.59	0.12	1.11	1.1		0.35	0.27	0.55	0.71	14.85	15.44	15.23	14.74	14.97	12.56	17.12	17.48	16.84	16.81	12.94	16.41	15.87	16.37	16.4
681	_DPETVK[GlyGly (K)]QLGSILK_	O14980	Exportin-1	XPO1	+	5.57	0	3.76	8.89	+	8.55	0	4.91	17.85	12.04	12.15	12.51	12.58	11.75	16.3	16.33	14.85	16.34	16	17.3	16.81	17.23	17.19	17.03
681	_DPETVK[GlyGly (K)]QLGSILK_	O14980	Exportin-1	XPO1	+	6.51	0	4.71	11.63	+	9.98	0	5.85	24.6	11.49	11.11	11.21	11.52	10.96	16.3	16.33	14.85	16.34	16	17.3	16.81	17.23	17.19	17.03
173	_LLSEEVFDFSSGQITQVK[GlyGly (K)]SK_	O14980	Exportin-1	XPO1	+	5	0	3.87	7.81	+	5.57	0	4.56	9.28	12.29	11.27	11.34	11.61	13.28	16.18	16.04	15.67	15.71	15.53	16.81	16.55	16.23	16.69	16.31
475	_IMTEK[GlyGly (K)]LHNQVNGTEWSWK_	O14980	Exportin-1	XPO1	+	3.16	0	1.82	4.14	+	3.48	0	2.34	4.76	12.72	11.28	12.65	12.73	11.51	14.39	14.09	13.94	13.73	13.86	15.09	14.66	14.18	14.8	13.85
113	_TSSDPTC[Carbamidomethyl (C)]VEK[GlyGly (K)]EK_	O14980	Exportin-1	XPO1		0.58	0.13	1.09	1.09	+	1.44	0	2.16	2.25	13.18	13.16	14.08	13.69	14.43	11.61	16.01	14.32	16.22	15.85	12.61	16.72	16.43	17.11	16.47
113	_TSSDPTC[Carbamidomethyl (C)]VEK[GlyGly (K)]EK_	O14980	Exportin-1	XPO1	+	0.95	0.03	1.3	1.57	+	2.43	0	2.44	3.47	13.18	13.16	14.08	13.69	14.43	12.64	16.01	14.32	16.22	15.85	14	16.72	16.43	17.11	16.47
887	_K[GlyGly (K)]EENTLVQNYAAQC[Carbamidomethyl (C)]IAK_	O14981	TATA-binding protein-associated factor 172	BTAF1	+	1.2	0.01	1.32	1.85	+	3.83	0	2.37	5.24	12.85	11.85	10.9	12.45	12.56	13.62	14.07	11.46	13.96	14.08	14.37	14.61	14.5	14.67	14.33
1864	_EK[GlyGly (K)]PEEESLAAPTWLVHLQQVER_	O15027	Protein transport protein Sec16A	SEC16A	+	3.05	0	1.77	3.98	+	6.62	0	4.89	12.02	11.12	12.44	11.59	12.5	11.35	13.59	13.89	12.83	13.64	13.89	16.82	16.4	16.59	17.07	16.55
1509	_VDVINFAQNK[GlyGly (K)]AMK_	O15027	Protein transport protein Sec16A	SEC16A	+	1.96	0	1.96	2.83	+	6.71	0	4.06	11.67	12.34	11.46	11.47	11.71	10.9	12.47	14.76	12.7	14.98	12.78	15.69	15.94	15.46	15.55	15.52
1509	_VDVINFAQNK[GlyGly (K)]AMK_	O15027	Protein transport protein Sec16A	SEC16A	+	1.95	0	2.13	2.83	+	7.56	0	4.38	14.2	11.09	11.96	10.93	11.33	10.97	12.82	14.76	12.31	14.98	12.04	15.69	15.94	15.46	15.55	15.52
1415	_DSAGEPLYK[GlyGly (K)]LFK_	O15031	Plexin-B2	PLXNB2		0.46	0.41	0.18	0.64		0.78	0.1	0.28	0.99	16.83	16.7	17.28	17.1	16.99	17.2	17.14	16.64	17.32	17.49	17.57	16.99	17.67	16.9	17.18
1284	_VFFLPSK[GlyGly (K)]DGDK_	O15031	Plexin-B2	PLXNB2	+	2.59	0	-0.8	-2.8	+	4.38	0	-0.91	-4.28	17.16	16.96	17.28	17.01	17	16.26	16.4	15.66	16.37	16.73	15.95	16.28	16.45	15.97	16.2
1552	_DGATLILSK[GlyGly (K)]VGVSQQPEDSQQDLPGER_	O15031	Plexin-B2	PLXNB2		0.3	0.53	0.21	0.53	+	2.71	0	0.87	2.97	15.42	16.15	15.29	15.24	15.38	16.17	15.75	14.75	15.87	16.02	16.71	16.4	16.22	16.29	16.19
1481	_VLNC[Carbamidomethyl (C)]DTISQVK[GlyGly (K)]EK_	O15031	Plexin-B2	PLXNB2	+	3.4	0	2.46	4.7	+	2.39	0	1.65	3.21	14.82	15.07	13.47	15.54	13.66	17.29	16.92	16.53	17.08	17.05	16.1	16.09	16.44	16.24	15.93
1481	_VLNC[Carbamidomethyl (C)]DTISQVK[GlyGly (K)]EK_	O15031	Plexin-B2	PLXNB2	+	3.4	0	2.46	4.7	+	2.39	0	1.65	3.21	14.82	15.07	13.47	15.54	13.66	17.29	16.92	16.53	17.08	17.05	16.1	16.09	16.44	16.24	15.93
1234	_IK[GlyGly (K)]SQLEGLEESVR_	O15031	Plexin-B2	PLXNB2	+	2.04	0	-1.54	-2.8	+	5.2	0	-1.42	-6	17.39	17.29	17.45	17.57	17.46	16.55	15.85	14.2	16.12	16.73	15.89	16.01	16.45	15.66	16.06
1234	_IK[GlyGly (K)]SQLEGLEESVR_	O15031	Plexin-B2	PLXNB2	+	2.04	0	-1.54	-2.8	+	5.2	0	-1.42	-6	17.39	17.29	17.45	17.57	17.46	16.55	15.85	14.2	16.12	16.73	15.89	16.01	16.45	15.66	16.06
1435	_GPVDAVQK[GlyGly (K)]K_	O15031	Plexin-B2	PLXNB2		0.03	0.94	-0.08	-0.08		0.11	0.83	0.19	0.25	16.67	16.17	16.28	15.91	16.01	12.58	16.98	16.49	17.15	17.44	13.91	17.04	16.8	17.25	16.95
1291	_DGDK[GlyGly (K)]DVMITGK_	O15031	Plexin-B2	PLXNB2	+	1.27	0.01	-1.4	-1.95	+	6.1	0	-1.17	-6.31	16.19	15.87	16.06	16.01	16.07	12.5	15.22	14.05	15.62	15.81	14.77	15.14	14.83	14.79	14.81
1291	_DGDK[GlyGly (K)]DVMITGK_	O15031	Plexin-B2	PLXNB2	+	1.27	0.01	-1.4	-1.95	+	6.1	0	-1.17	-6.31	16.19	15.87	16.06	16.01	16.07	12.5	15.22	14.05	15.62	15.81	14.77	15.14	14.83	14.79	14.81
1801	_YYDEIINALEEDPAAQK[GlyGly (K)]MQLAFR_	O15031	Plexin-B2	PLXNB2		0.16	0.8	-0.07	-0.25		0.33	0.57	-0.13	-0.48	15.05	15.46	15.2	15.84	15.11	15.31	15.08	15.45	15.17	15.33	15.42	15.33	15.22	15.15	14.9
1801	_YYDEIINALEEDPAAQK[GlyGly (K)]M[Oxidation (M)]QLAFR_	O15031	Plexin-B2	PLXNB2		0.16	0.8	-0.07	-0.25		0.33	0.57	-0.13	-0.48	15.05	15.46	15.2	15.84	15.11	15.31	15.08	15.45	15.17	15.33	15.42	15.33	15.22	15.15	14.9
1430	_HQVEK[GlyGly (K)]GPVDAVQK_	O15031	Plexin-B2	PLXNB2		0.1	0.8	-0.22	-0.25	+	0.74	0.05	-0.63	-1.19	15.41	15.35	15.56	15.28	15.2	12.13	15.59	16.37	16.02	15.62	13.05	15.42	14.9	15.31	14.96
1251	_K[GlyGly (K)]EFTDLMIEMEDQTNDVHEAGIPVLDYK_	O15031	Plexin-B2	PLXNB2	+	0.91	0.04	-1.26	-1.52	+	4.75	0	-2.49	-6.64	15.46	15.59	15.37	15.46	15.27	15.4	14.24	11.4	14.55	15.27	12.59	13.24	12.07	13.19	13.6
1750	_K[GlyGly (K)]MVEDYYK_	O15031	Plexin-B2	PLXNB2	+	3.59	0	-2.48	-4.97	+	3.13	0	-2.76	-4.43	16.35	16.12	16.5	16.06	16.31	13.01	14.42	12.69	14.21	14.61	12.43	14.34	14.6	12.1	14.06
1750	_K[GlyGly (K)]MVEDYYK_	O15031	Plexin-B2	PLXNB2	+	3.03	0	-2.7	-4.29	+	3.81	0	-2.42	-5.24	16.35	16.12	16.5	16.06	16.31	12.39	14.42	12.19	14.21	14.61	12.59	14.34	14.6	13.63	14.06
691	_NLDTVK[GlyGly (K)]GSSLHVGSDLLK_	O15031	Plexin-B2	PLXNB2	+	5	0	4.55	8.05	+	3.71	0	2.85	5.28	12.68	11.63	12.54	10.46	11.13	16.39	16.51	15.44	16.4	16.43	14.9	14.62	14.37	14.69	14.14
691	_NLDTVK[GlyGly (K)]GSSLHVGSDLLK_	O15031	Plexin-B2	PLXNB2	+	6.07	0	4.9	10.61	+	4.98	0	3.21	7.47	11.24	10.97	12.21	10.47	11.77	16.39	16.51	15.44	16.4	16.43	14.9	14.62	14.37	14.69	14.14
1116	_GTNLNK[GlyGly (K)]AMTLQEAEAFVGAER_	O15031	Plexin-B2	PLXNB2	+	6.27	0	5.1	11.22	+	1.85	0	2.24	2.75	10.75	11.97	10.86	11.98	11.8	16.86	16.67	15.73	16.58	17.03	13.25	13.83	16.2	12.56	12.72
609	_GFAEHGK[GlyGly (K)]QQQGR_	O15037	Protein KHNYN	KHNYN		0.05	0.91	0.08	0.12	+	3.79	0	3.26	5.52	13.16	12.91	13.54	13.79	14.16	12.64	13.72	12.17	14.93	14.52	15.02	17.27	17.17	17.17	17.2
609	_GFAEHGK[GlyGly (K)]QQQGR_	O15037	Protein KHNYN	KHNYN		0.03	0.95	0.05	0.07	+	3.79	0	3.26	5.52	13.16	12.91	13.54	13.79	14.16	12.46	13.72	12.17	14.93	14.52	15.02	17.27	17.17	17.17	17.2
45	_DC[Carbamidomethyl (C)]PDNPHIWLQLEGPK[GlyGly (K)]ENASR_	O15037	Protein KHNYN	KHNYN	+	1.07	0.02	1.41	1.73	+	7.2	0	4.55	13.35	12.62	11.97	11.37	11.45	11.56	12.37	14.75	11.44	12.63	14.85	16.43	16.15	16.54	16.29	16.3
202	_SNLELFK[GlyGly (K)]EELK_	O15042	U2 snRNP-associated SURP motif-containing protein	U2SURP	+	1.43	0.01	1.35	2.11	+	4.19	0	3.53	6.23	10.6	11.25	10.54	12.56	11.82	13.49	13.46	11.81	12.94	11.79	15.31	15.26	13.97	15.31	14.58
1543	_LLSAIGTSAIMDSDLLK[GlyGly (K)]LNQLK_	O15047	Histone-lysine N-methyltransferase SETD1A	SETD1A		NaN	1	0	NaN	+	2.45	0	1.95	3.38	10.97	11.32	13.51	11.03	11.57	12.57	11.34	11.7	12.1	11.6	13.73	13.42	13.53	13.91	13.58
230	_EEFFSPDSLK[GlyGly (K)]IVDNPK_	O15062	Zinc finger and BTB domain-containing protein 5	ZBTB5	+	2.7	0	1.28	3.33	+	2.54	0	1.13	3.07	13.68	13.32	14	14.15	14.66	15.56	15.39	14.56	15.38	15.34	15.45	14.58	15.23	15.18	15.04
441	_EAPEPGMEVVK[GlyGly (K)]VGGPVYR_	O15067	Phosphoribosylformylglycinamidine synthase	PFAS	+	6.09	0	4.84	10.62	+	6.07	0	4.57	10.44	12.35	11.62	12.56	12.58	10.87	16.76	16.95	16.39	17.18	16.93	16.64	16.69	16.71	16.34	16.48
246	_LVHSLFESIMSTQESSNPNNVLK[GlyGly (K)]FC[Carbamidomethyl (C)]DNSSAIQGK_	O15067	Phosphoribosylformylglycinamidine synthase	PFAS	+	6.85	0	3.26	11.21	+	5.82	0	2.38	8.22	11.46	11.85	12.29	11.34	11.96	15.26	15.17	14.78	14.94	15.05	14.39	14.17	14.2	14.12	13.89
487	_GDPEMEQK[GlyGly (K)]MNR_	O15067	Phosphoribosylformylglycinamidine synthase	PFAS	+	2.41	0	2.44	3.45	+	1.5	0	1.71	2.26	11.86	12.49	12.51	10.21	11.48	12.55	14.74	13.86	14.92	14.67	12.61	14.32	14.26	11.84	14.04
501	_AC[Carbamidomethyl (C)]VEAPK[GlyGly (K)]GNPIC[Carbamidomethyl (C)]SLHDQGAGGNGNVLK_	O15067	Phosphoribosylformylglycinamidine synthase	PFAS	+	2.23	0	2.15	3.17		0.67	0.05	0.88	1.17	11.16	12.53	11.47	11.65	10.92	14.51	13.67	11.74	14.27	14.3	13.3	13.67	12.59	10.26	12.34
501	_AC[Carbamidomethyl (C)]VEAPK[GlyGly (K)]GNPIC[Carbamidomethyl (C)]SLHDQGAGGNGNVLK_	O15067	Phosphoribosylformylglycinamidine synthase	PFAS	+	2.05	0	1.84	2.89		0.38	0.25	0.47	0.73	12.46	11.5	11.62	11.84	11.88	14.51	13.67	11.74	14.27	14.3	12.93	12.93	12.59	10.26	12.94
269	_FC[Carbamidomethyl (C)]DNSSAIQGK[GlyGly (K)]EVR_	O15067	Phosphoribosylformylglycinamidine synthase	PFAS	+	1.47	0.01	1.54	2.2	+	2.14	0	1.43	2.86	12.78	10.93	12.7	11.18	11.53	11.61	13.68	14.29	13.87	13.38	13.59	12.99	13.26	13.15	13.24
269	_FC[Carbamidomethyl (C)]DNSSAIQGK[GlyGly (K)]EVR_	O15067	Phosphoribosylformylglycinamidine synthase	PFAS	+	1.93	0	1.84	2.76	+	2.72	0	1.73	3.6	11.98	10.98	11.94	10.52	12.21	11.61	13.68	14.29	13.87	13.38	13.59	13.41	12.74	12.86	13.66
1327	_GLEELISTLK[GlyGly (K)]DTK_	O15078	Centrosomal protein of 290 kDa	CEP290	+	2.69	0	-2.05	-3.68	+	1.48	0	-0.87	-1.99	14.57	14.74	14.04	13.58	13.87	12.75	11.8	12.41	10.7	12.91	13.95	12.59	12.93	13.82	13.14
725	_EAINYSQQLAK[GlyGly (K)]ANLK_	O15078	Centrosomal protein of 290 kDa	CEP290	+	5.46	0	-2.98	-8.17	+	3.13	0	-2.23	-4.27	15.35	15.44	14.74	14.58	15.06	12.63	11.73	11.53	11.95	12.41	13.56	13.01	12.55	11.45	13.48
106	_LLNK[GlyGly (K)]PENC[Carbamidomethyl (C)]C[Carbamidomethyl (C)]GLK_	O15111	Inhibitor of nuclear factor kappa-B kinase subunit alpha	CHUK	+	4.44	0	3.13	6.5	+	8.28	0	5.25	17.34	10.98	10.87	11.81	11.62	11.14	14.38	14.6	13.15	15.02	14.9	16.81	16.35	16.39	16.65	16.45
402	_SLSDC[Carbamidomethyl (C)]VNYIVQDSK[GlyGly (K)]IQLPIIQLR_	O15111	Inhibitor of nuclear factor kappa-B kinase subunit alpha	CHUK	+	2.33	0	1.21	2.93	+	7.11	0	4.6	13.16	11.32	11.73	12.48	12.28	12.32	13.27	13.43	12.37	13.62	13.48	16.71	16.8	16.74	16.72	16.14
144	_DLK[GlyGly (K)]PENIVLQDVGGK_	O15111	Inhibitor of nuclear factor kappa-B kinase subunit alpha	CHUK	+	1.97	0	2.29	2.89	+	6.05	0	5.95	10.97	10.6	11.77	11.72	13.14	12.09	14.77	14.87	12.1	15.22	13.83	18.03	17.13	18.07	18.02	17.82
144	_DLK[GlyGly (K)]PENIVLQDVGGK_	O15111	Inhibitor of nuclear factor kappa-B kinase subunit alpha	CHUK	+	2.18	0	2.39	3.16	+	6.36	0	6.03	11.84	10.65	11.79	12.95	11.57	11.97	14.77	14.87	12.21	15.22	13.83	18.03	17.13	18.07	18.02	17.82
580	_AQAWEK[GlyGly (K)]EFINFVK_	O15118	NPC intracellular cholesterol transporter 1	NPC1	+	4.8	0	3.34	7.21	+	3.39	0	1.83	4.4	11.11	11.96	11.62	11.73	12.86	15.75	15.04	14.5	15.08	15.59	14.03	13.37	13.99	13.58	13.47
580	_AQAWEK[GlyGly (K)]EFINFVK_	O15118	NPC intracellular cholesterol transporter 1	NPC1	+	4.98	0	3.83	7.76	+	3.39	0	2.22	4.6	10.58	11.84	12.17	10.61	11.61	15.75	15.04	14.5	15.08	15.59	14.03	13.37	13.99	13.58	12.94
278	_K[GlyGly (K)]IAAEYYDNLPHYNSWIK_	O15121	Sphingolipid delta(4)-desaturase DES1	DEGS1	+	0.86	0.03	2.21	1.54	+	0.73	0.03	1.94	1.35	13.88	12.09	18.86	16.95	18.58	18.49	18.18	18.38	18.15	18.19	18.37	18.11	18.14	17.92	17.52
278	_K[GlyGly (K)]IAAEYYDNLPHYNSWIK_	O15121	Sphingolipid delta(4)-desaturase DES1	DEGS1	+	0.86	0.03	2.24	1.53	+	0.73	0.03	1.98	1.35	13.88	11.91	18.86	16.95	18.58	18.49	18.18	18.38	18.15	18.19	18.37	18.11	18.14	17.92	17.52
53	_MPNVPNTQPAIMK[GlyGly (K)]PTEEHPAYTQIAK_	O15126	Secretory carrier-associated membrane protein 1	SCAMP1	+	3.22	0	-1.8	-4.19	+	6.53	0	-2.09	-8.9	19.06	18.75	18.86	18.67	18.34	17.65	17.13	15.78	16.99	17.11	16.5	16.54	16.75	16.59	16.84
79	_EHALAQAELLK[GlyGly (K)]R_	O15126	Secretory carrier-associated membrane protein 1	SCAMP1	+	2.49	0	-3.47	-3.7	+	2.3	0	-2.65	-3.34	18.22	18.79	18.45	18.85	18.46	12.15	16.48	14.68	15.33	16.8	13.18	16.37	16.7	16.59	16.68
79	_EHALAQAELLK[GlyGly (K)]R_	O15126	Secretory carrier-associated membrane protein 1	SCAMP1	+	2.87	0	-3.29	-4.19	+	2.48	0	-2.59	-3.55	18.22	18.79	18.45	18.85	18.46	13.04	16.48	14.68	15.33	16.8	13.52	16.37	16.7	16.59	16.68
312	_TVQTAAANAASTAASSAAQNAFK[GlyGly (K)]GNQI_	O15126	Secretory carrier-associated membrane protein 1	SCAMP1	+	4.24	0	-0.93	-4.21	+	3.41	0	-0.79	-3.35	17.09	16.67	16.73	16.71	16.48	16.05	15.7	15.85	15.75	15.68	16.04	15.67	16.04	15.8	16.18
312	_TVQTAAANAASTAASSAAQNAFK[GlyGly (K)]GNQI_	O15126	Secretory carrier-associated membrane protein 1	SCAMP1	+	4.24	0	-0.93	-4.21	+	3.41	0	-0.79	-3.35	17.09	16.67	16.73	16.71	16.48	16.05	15.7	15.85	15.75	15.68	16.04	15.67	16.04	15.8	16.18
299	_AQQEFATGVMSNK[GlyGly (K)]TVQTAAANAASTAASSAAQNAFK_	O15126	Secretory carrier-associated membrane protein 1	SCAMP1	+	2.35	0	-2.5	-3.39	+	4.73	0	-1.21	-5.15	15.83	15.54	15.63	15.65	15.14	13.88	14.26	10.88	13.84	12.42	14.41	14.11	14.48	14.48	14.3
95	_K[GlyGly (K)]AAELER_	O15127	Secretory carrier-associated membrane protein 2	SCAMP2		0.29	0.43	-0.83	-0.63		0.11	0.83	0.3	0.26	17.25	16.79	17.69	17.42	17.64	11.84	17.66	16.92	18.54	17.7	13.52	18.29	18.48	19.23	18.78
107	_LLSK[GlyGly (K)]EPNPPIDQVIQK_	O15131	Importin subunit alpha-6	KPNA5	+	2.74	0	3.89	4.1	+	6.39	0	5.39	11.68	10.27	11	9.8	11.67	11.4	15.72	15.66	11.64	15.27	15.31	16.1	16.1	16.03	16.39	16.47
308	_K[GlyGly (K)]ASSEGGTAAGAGLDSLHK_	O15143	Actin-related protein 2/3 complex subunit 1B	ARPC1B	+	3.14	0	1.23	3.71	+	5.18	0	2.39	7.22	15.24	15.24	14.37	14.33	15.36	16.14	15.97	16.21	16.22	16.14	17.43	17.31	17.25	17.32	17.19
308	_K[GlyGly (K)]ASSEGGTAAGAGLDSLHK_	O15143	Actin-related protein 2/3 complex subunit 1B	ARPC1B	+	3.14	0	1.23	3.71	+	5.18	0	2.39	7.22	15.24	15.24	14.37	14.33	15.36	16.14	15.97	16.21	16.22	16.14	17.43	17.31	17.25	17.32	17.19
2	_[Acetyl (Protein N-term)]AYHSFLVEPISC[Carbamidomethyl (C)]HAWNK[GlyGly (K)]DR_	O15143	Actin-related protein 2/3 complex subunit 1B	ARPC1B	+	8.66	0	4.08	16.95	+	8.33	0	3.81	15.56	12.34	11.98	11.5	12.11	11.97	16.11	16.05	15.94	16.12	16.09	15.83	15.79	15.93	15.65	15.75
309	_ASSEGGTAAGAGLDSLHK[GlyGly (K)]NSVSQISVLSGGK_	O15143	Actin-related protein 2/3 complex subunit 1B	ARPC1B	+	1.41	0.01	1.53	2.12	+	4.73	0	3.15	7	12.42	11.74	13.1	11.09	11.8	14.28	13.94	11.49	14.1	13.99	15.49	15.02	15.13	15.14	15.1
309	_ASSEGGTAAGAGLDSLHK[GlyGly (K)]NSVSQISVLSGGK_	O15143	Actin-related protein 2/3 complex subunit 1B	ARPC1B	+	1.72	0	1.61	2.48	+	6.73	0	3.23	10.91	12.18	11.25	12.07	12.22	12.03	14.28	13.94	11.49	14.1	13.99	15.49	15.02	15.13	15.14	15.1
361	_SLESALK[GlyGly (K)]DLK_	O15143	Actin-related protein 2/3 complex subunit 1B	ARPC1B		0.43	0.31	0.38	0.76	+	4.07	0	3.07	5.89	11.23	11.23	12.65	10.76	11.57	11.65	12.18	11.62	11.26	12.62	14.44	13.7	15.4	14.43	14.83
171	_DDDDVVIGK[GlyGly (K)]VFMQEFK_	O15144	Actin-related protein 2/3 complex subunit 2	ARPC2	+	2.93	0	1.02	3.32	+	1.58	0.02	0.34	1.52	12.82	12.93	13.18	12.83	13.17	14.4	14.14	13.29	13.98	14.22	13.34	13.04	13.62	13.42	13.2
270	_TSDFLK[GlyGly (K)]VLNR_	O15144	Actin-related protein 2/3 complex subunit 2	ARPC2	+	5.4	0	4.05	8.69	+	3.09	0	3.1	4.45	11.77	12.37	10.49	11.05	11.75	15.25	15.55	16.17	15.38	15.32	15.57	13.15	15.48	15.07	13.65
35	_ETK[GlyGly (K)]DTDIVDEAIYYFK_	O15145	Actin-related protein 2/3 complex subunit 3	ARPC3	+	1.65	0	1.52	2.38	+	3.6	0	3.26	5.23	11.96	13.98	12.16	13.96	14.5	15.15	14.93	14.4	14.7	14.96	16.8	16.39	16.6	16.56	16.54
2	_PAYHSSLMDPDTK[GlyGly (K)]LIGNMALLPIR_	O15145	Actin-related protein 2/3 complex subunit 3	ARPC3	+	5.3	0	3.51	8.23	+	7.23	0	4.81	13.65	11.72	12.29	11.6	11.04	10.94	15.4	15.22	14.22	15.35	14.97	16.48	16.33	16.24	16.41	16.17
26	_SQFK[GlyGly (K)]GPAPR_	O15145	Actin-related protein 2/3 complex subunit 3	ARPC3		0.05	0.91	0.11	0.12	+	2.06	0	2.28	2.99	14.1	12.23	15.31	13.91	14.25	13.24	14.57	11.92	15.47	15.15	14.5	16.75	16.48	16.85	16.65
26	_SQFK[GlyGly (K)]GPAPR_	O15145	Actin-related protein 2/3 complex subunit 3	ARPC3		0.06	0.89	0.17	0.15	+	1.81	0	2.49	2.73	14.1	11.22	15.31	13.91	14.25	12.69	14.57	11.75	15.47	15.15	14.5	16.75	16.48	16.85	16.65
148	_VFDPQNDK[GlyGly (K)]PSK_	O15145	Actin-related protein 2/3 complex subunit 3	ARPC3		0.7	0.09	0.79	1.19	+	7.8	0	3	12.87	12.75	12.42	12.81	13.01	13.09	12.07	14.49	12.46	14.4	14.6	15.6	15.78	15.89	15.99	15.85
148	_VFDPQNDK[GlyGly (K)]PSK_	O15145	Actin-related protein 2/3 complex subunit 3	ARPC3	+	0.92	0.04	1.18	1.52	+	4.83	0	3.42	7.3	12.75	12.42	12.81	13.01	11	12.52	14.49	11.89	14.4	14.6	15.6	15.78	15.89	15.99	15.85
337	_LTHSLSTSDITAIPEK[GlyGly (K)]ENEGNDVPDC[Carbamidomethyl (C)]R_	O15151	Protein Mdm4	MDM4		NaN	1	0	NaN	+	6.22	0	4.85	10.97	11.34	12.54	11.25	11.97	12.09	12.17	12.55	12.34	11.63	12.07	15.96	16.75	16.39	17.36	16.99
59	_TQNK[GlyGly (K)]LLAEMDSQFDSTTGFLGK_	O15155	BET1 homolog	BET1	+	2.78	0	4.27	4.19	+	3.53	0	5.53	5.48	11.5	10.66	11.88	15.77	11.37	16.8	16.26	16.04	16.64	16.78	17.98	17.59	17.78	17.68	17.78
268	_VIIDTLITK[GlyGly (K)]LMEK_	O15164	Transcription intermediary factor 1-alpha	TRIM24	+	4.67	0	1.41	5.43	+	5.52	0	1.53	6.56	13.49	13.87	13.42	13.57	13.57	15.44	15.17	14.81	14.64	14.91	15.42	14.89	15.14	15.28	14.85
295	_IIEVNQNQK[GlyGly (K)]QVEQDIK_	O15164	Transcription intermediary factor 1-alpha	TRIM24	+	2.22	0	1.98	3.12	+	4.77	0	2.89	6.92	12.18	11.07	12.79	12.2	11.84	14.81	14.5	12.32	14.57	13.76	14.83	14.39	15.24	15.15	14.91
192	_EK[GlyGly (K)]YDYVGR_	O15173	Membrane-associated progesterone receptor component 2	PGRMC2	+	2.18	0	-3.22	-3.27	+	2.22	0	-1.56	-3	17.67	17.15	17.19	17.22	17.79	10.81	14.92	14.31	15.22	15.68	14.29	16.24	16.3	16.48	15.91
192	_EK[GlyGly (K)]YDYVGR_	O15173	Membrane-associated progesterone receptor component 2	PGRMC2	+	2.18	0	-3.22	-3.27	+	2.22	0	-1.56	-3	17.67	17.15	17.19	17.22	17.79	10.81	14.92	14.31	15.22	15.68	14.29	16.24	16.3	16.48	15.91
83	_QVIPIPSPPAK[GlyGly (K)]YLLPEVTVLDYGK_	O15194	CTD small phosphatase-like protein	CTDSPL		0.54	0.14	1.31	1.05	+	1.79	0	3.5	2.79	17.02	16.7	16.72	11.15	17.04	17.12	17.02	17.5	16.85	16.69	19.05	18.79	19.19	19.67	19.43
94	_YLLPEVTVLDYGK[GlyGly (K)]K_	O15194	CTD small phosphatase-like protein	CTDSPL		NaN	1	0	NaN	+	4.62	0	3.25	6.85	12.77	11.68	11.25	12.86	11.61	13.01	12	11.85	12.97	12.28	15.78	15.42	15.25	14.66	15.32
87	_QLSK[GlyGly (K)]ESLQSVDVLR_	O15228	Dihydroxyacetone phosphate acyltransferase	GNPAT		0.15	0.79	0.08	0.26		0.8	0.07	0.36	1.08	16.2	15.88	15.92	15.44	15.49	16.1	16.16	15.24	15.93	15.92	15.64	16.34	16.72	15.95	16.08
305	_ESTTGLLK[GlyGly (K)]AR_	O15228	Dihydroxyacetone phosphate acyltransferase	GNPAT		1.35	0.06	-0.31	-1.35		0.69	0.17	-0.2	-0.83	15.91	15.79	15.59	15.7	15.23	15.17	15.47	15.25	15.29	15.47	15.61	15.46	15.5	15.54	15.09
305	_ESTTGLLK[GlyGly (K)]AR_	O15228	Dihydroxyacetone phosphate acyltransferase	GNPAT		1.35	0.06	-0.31	-1.35		0.69	0.17	-0.2	-0.83	15.91	15.79	15.59	15.7	15.23	15.17	15.47	15.25	15.29	15.47	15.61	15.46	15.5	15.54	15.09
580	_EYVNASEVSSGK[GlyGly (K)]PVSAR_	O15231	Zinc finger protein 185	ZNF185	+	1.56	0.01	1.34	2.24	+	6.13	0	5.76	11.11	13.27	11.38	11.9	12.82	13.52	12.85	14.54	14.08	13.85	14.25	18.2	18.25	18.21	18.72	18.27
580	_EYVNASEVSSGK[GlyGly (K)]PVSAR_	O15231	Zinc finger protein 185	ZNF185	+	1.32	0.01	1.23	1.96	+	5.8	0	5.65	10.24	13.27	12.81	11	12.82	13.52	12.85	14.54	14.08	13.85	14.25	18.2	18.25	18.21	18.72	18.27
147	_QSGDGQESTEPVENK[GlyGly (K)]VGK_	O15234	Protein CASC3	CASC3	+	4.17	0	-2.43	-5.75	+	5.01	0	-1.6	-6.08	14.49	14.3	14.7	14.51	14.46	12.84	12.68	12.1	11.32	11.38	12.83	13.38	12.52	13.06	12.68
172	_LFLDGDQLTLADC[Carbamidomethyl (C)]SLLPK[GlyGly (K)]LNIIK_	O15247	Chloride intracellular channel protein 2	CLIC2	+	1.5	0.01	0.93	2.04	+	3.72	0	2.43	5.12	11.08	11.42	12.54	11.28	12.56	13.07	12.85	12.38	12.28	12.94	14.24	14.34	14.29	14.68	13.48
63	_DLAPGTNPPFLVYNK[GlyGly (K)]ELK_	O15247	Chloride intracellular channel protein 2	CLIC2		0.81	0.07	0.78	1.31	+	5.42	0	4.24	8.82	11.6	12.09	12.14	11.81	10.12	12.65	11.27	12.72	11.9	13.12	15.55	15.76	15.76	16.05	15.86
49	_K[GlyGly (K)]TIFSALENDPLFAR_	O15254	Peroxisomal acyl-coenzyme A oxidase 3	ACOX3	+	4.37	0	3.81	6.63	+	2.69	0	3.69	3.99	9.97	11.87	12.72	10.81	11.52	15.06	15.34	14.95	15.28	15.31	15.78	15.06	12.45	16.07	15.98
190	_AAC[Carbamidomethyl (C)]FAIQK[GlyGly (K)]GLQASR_	O15269	Serine palmitoyltransferase 1	SPTLC1	+	5.66	0	3.43	8.87	+	3.57	0	3.47	5.24	11.74	11.23	11.09	11.67	11.64	14.91	15.06	13.94	15.21	15.39	16.52	16.01	14.14	13.88	14.19
370	_C[Carbamidomethyl (C)]GQIHK[GlyGly (K)]ALQGISGLK_	O15269	Serine palmitoyltransferase 1	SPTLC1	+	1.5	0.01	1.1	2.1	+	1.77	0	0.93	2.27	13.91	14.53	15.38	15.29	15.25	16.55	15.78	14.84	16.52	16.19	15.97	15.97	15.95	15.77	15.34
370	_C[Carbamidomethyl (C)]GQIHK[GlyGly (K)]ALQGISGLK_	O15269	Serine palmitoyltransferase 1	SPTLC1	+	1.5	0.01	1.1	2.1	+	1.77	0	0.93	2.27	13.91	14.53	15.38	15.29	15.25	16.55	15.78	14.84	16.52	16.19	15.97	15.97	15.95	15.77	15.34
370	_C[Carbamidomethyl (C)]GQIHK[GlyGly (K)]ALQGISGLK_	O15269	Serine palmitoyltransferase 1	SPTLC1	+	1.5	0.01	1.1	2.1	+	1.77	0	0.93	2.27	13.91	14.53	15.38	15.29	15.25	16.55	15.78	14.84	16.52	16.19	15.97	15.97	15.95	15.77	15.34
58	_EELIEEWQPEPLVPPVPK[GlyGly (K)]DHPALNYNIVSGPPSHK_	O15269	Serine palmitoyltransferase 1	SPTLC1	+	1.4	0.01	2.03	2.19	+	2.84	0	3.82	4.23	15.14	12.1	16.05	15.8	12.96	16.7	16.53	15.52	16.74	16.71	18.55	17.78	18.4	18.28	18.15
220	_LLK[GlyGly (K)]EQEIEDQK_	O15269	Serine palmitoyltransferase 1	SPTLC1	+	1.81	0	1.51	2.54	+	5.52	0	4.66	9.21	11.26	12.08	13.39	13.17	12.99	13.27	14.22	13.58	14.55	14.81	17.43	17.15	17.39	17.22	17
56	_EK[GlyGly (K)]EELIEEWQPEPLVPPVPK_	O15269	Serine palmitoyltransferase 1	SPTLC1	+	1.51	0.01	0.86	2	+	4.64	0	1.85	5.94	18.43	18.21	19.23	19.1	18.98	20.15	20.17	18.74	19.55	19.62	20.78	20.48	20.8	20.68	20.47
56	_EK[GlyGly (K)]EELIEEWQPEPLVPPVPK_	O15269	Serine palmitoyltransferase 1	SPTLC1	+	1.51	0.01	0.86	2	+	4.64	0	1.85	5.94	18.43	18.21	19.23	19.1	18.98	20.15	20.17	18.74	19.55	19.62	20.78	20.48	20.8	20.68	20.47
223	_EQEIEDQK[GlyGly (K)]NPR_	O15269	Serine palmitoyltransferase 1	SPTLC1	+	1.19	0.01	1.41	1.85	+	3.79	0	4.49	5.79	12.85	12.66	13.67	14.12	13.46	12.54	15.32	14.46	15.63	15.85	15.37	18.38	18.57	18.56	18.31
223	_EQEIEDQK[GlyGly (K)]NPR_	O15269	Serine palmitoyltransferase 1	SPTLC1	+	1.67	0	1.55	2.42	+	3.79	0	4.49	5.79	12.85	12.66	13.67	14.12	13.46	13.27	15.32	14.46	15.63	15.85	15.37	18.38	18.57	18.56	18.31
376	_ALQGISGLK[GlyGly (K)]VVGESLSPAFHLQLEESTGSR_	O15269	Serine palmitoyltransferase 1	SPTLC1	+	0.93	0.04	0.98	1.49	+	4.78	0	4.73	7.66	12.11	10.8	12.71	10.5	12.99	12.55	12.99	12.41	12.37	13.67	16.93	16.19	16.56	16.71	16.37
208	_LFK[GlyGly (K)]HNDMADLER_	O15269	Serine palmitoyltransferase 1	SPTLC1	+	1.93	0	1.54	2.68	+	7.35	0	4.7	13.9	11.74	11.53	11.72	11.56	12.72	12.75	13.83	12.2	13.58	14.61	16.57	16.55	16.72	16.69	16.21
208	_LFK[GlyGly (K)]HNDMADLER_	O15269	Serine palmitoyltransferase 1	SPTLC1		0.72	0.08	1.01	1.25	+	7.56	0	4.58	14.4	12.29	11.71	12.59	11.61	11.64	13.65	13.83	11.08	11.7	14.61	16.57	16.55	16.72	16.69	16.21
208	_LFK[GlyGly (K)]HNDMADLER_	O15269	Serine palmitoyltransferase 1	SPTLC1	+	1.16	0.02	1.42	1.83	+	5.31	0	4.81	8.78	11.79	12.26	10.92	10.66	13.06	12.82	13.83	11.54	12.98	14.61	16.57	16.55	16.72	16.69	16.21
208	_LFK[GlyGly (K)]HNDM[Oxidation (M)]ADLER_	O15269	Serine palmitoyltransferase 1	SPTLC1	+	0.87	0.05	0.99	1.43	+	6.35	0	4.5	11.1	13.18	11.89	11.93	11.54	11.72	12.53	13.83	11.75	12.48	14.61	16.57	16.55	16.72	16.69	16.21
184	_NTGSC[Carbamidomethyl (C)]QEAAAK[GlyGly (K)]VLEEYGAGVC[Carbamidomethyl (C)]STR_	O15270	Serine palmitoyltransferase 2	SPTLC2	+	4.61	0	3.5	6.94	+	3.42	0	2.18	4.61	12.46	13.41	12.79	11.19	12.56	16.35	16.11	15.31	16.14	15.99	14.6	14.91	14.8	14.44	14.55
527	_EIDEVGDLLQLK[GlyGly (K)]YSR_	O15270	Serine palmitoyltransferase 2	SPTLC2	+	6.6	0	3.64	11.04	+	7.23	0	4.7	13.57	11.63	12.25	10.96	12.07	11.45	15.25	15.34	15.34	15.32	15.31	16.6	16.16	16.57	16.31	16.22
380	_SFGASGGYIGGK[GlyGly (K)]K_	O15270	Serine palmitoyltransferase 2	SPTLC2	+	3.32	0	3.36	4.84	+	2.44	0	2.34	3.46	12.92	13.6	11.6	10.64	13.43	16.36	15.74	15.32	15.67	15.92	14.9	14.84	14.73	14.86	14.54
380	_SFGASGGYIGGK[GlyGly (K)]K_	O15270	Serine palmitoyltransferase 2	SPTLC2	+	2.86	0	3.63	4.23	+	2.1	0	2.61	3.09	12.92	13.6	11.08	9.81	13.43	16.36	15.74	15.32	15.67	15.92	14.9	14.84	14.73	14.86	14.54
425	_C[Carbamidomethyl (C)]IMGQDGTSLGK[GlyGly (K)]EC[Carbamidomethyl (C)]VQQLAENTR_	O15270	Serine palmitoyltransferase 2	SPTLC2	+	3.86	0	3.32	5.65	+	2.05	0	1.91	2.91	12.82	11.4	12.22	10.25	11.15	15.21	14.92	14.11	15.01	15.22	12.86	13.89	14.15	12.49	14.01
492	_EQGAAFNC[Carbamidomethyl (C)]EQGC[Carbamidomethyl (C)]K[GlyGly (K)]SDAALQQLR_	O15287	Fanconi anemia group G protein	FANCG	+	8.46	0	6.64	19.35	+	7.77	0	4.5	14.93	10.04	10.25	10.55	10.61	10.81	17.77	17.22	16.64	17.09	16.75	15	15.16	15.27	14.88	14.42
486	_ATPEEK[GlyGly (K)]EQGAAFNC[Carbamidomethyl (C)]EQGC[Carbamidomethyl (C)]K_	O15287	Fanconi anemia group G protein	FANCG	+	4.78	0	4.21	7.51	+	2.21	0	1.73	3.04	12.95	10.67	11.11	11.34	12.2	15.39	16.36	15.35	16.25	15.94	13.41	14.03	13.7	13.07	12.72
161	_SDLGNLLK[GlyGly (K)]ALGR_	O15294	UDP-N-acetylglucosamine--peptide N-acetylglucosaminyltransferase 110 kDa subunit	OGT	+	2.33	0	-0.89	-2.7	+	2.69	0	0.89	2.98	15.34	16.13	16.06	16.13	15.72	15.14	14.6	14.71	14.94	15.56	16.92	16.5	16.82	17.11	16.46
161	_SDLGNLLK[GlyGly (K)]ALGR_	O15294	UDP-N-acetylglucosamine--peptide N-acetylglucosaminyltransferase 110 kDa subunit	OGT	+	2.33	0	-0.89	-2.7	+	2.69	0	0.89	2.98	15.34	16.13	16.06	16.13	15.72	15.14	14.6	14.71	14.94	15.56	16.92	16.5	16.82	17.11	16.46
743	_AFLDSLPDVK[GlyGly (K)]IVK_	O15294	UDP-N-acetylglucosamine--peptide N-acetylglucosaminyltransferase 110 kDa subunit	OGT		0.29	0.57	0.18	0.49	+	4.38	0	0.8	4	15.21	14.92	15.04	15.34	15.15	15.82	15.57	14.32	15.36	15.5	15.95	15.75	16.16	15.92	15.87
743	_AFLDSLPDVK[GlyGly (K)]IVK_	O15294	UDP-N-acetylglucosamine--peptide N-acetylglucosaminyltransferase 110 kDa subunit	OGT		0.29	0.57	0.18	0.49	+	4.38	0	0.8	4	15.21	14.92	15.04	15.34	15.15	15.82	15.57	14.32	15.36	15.5	15.95	15.75	16.16	15.92	15.87
734	_IVLNGIDLK[GlyGly (K)]AFLDSLPDVK_	O15294	UDP-N-acetylglucosamine--peptide N-acetylglucosaminyltransferase 110 kDa subunit	OGT	+	4.11	0	-1.74	-5.18	+	2.6	0	-0.6	-2.52	15.04	15.61	15.12	15.31	15.73	14.08	13.41	13.12	13.45	14.07	14.82	14.73	14.87	14.69	14.68
421	_AIQINPAFADAHSNLASIHK[GlyGly (K)]DSGNIPEAIASYR_	O15294	UDP-N-acetylglucosamine--peptide N-acetylglucosaminyltransferase 110 kDa subunit	OGT	+	3.7	0	3.97	5.54	+	4.33	0	4.87	6.81	10.64	11.2	11.7	12.34	14.16	16.37	16.04	15.87	15.92	15.72	17.2	16.73	16.9	16.68	16.87
488	_K[GlyGly (K)]LVSIVADQLEK_	O15294	UDP-N-acetylglucosamine--peptide N-acetylglucosaminyltransferase 110 kDa subunit	OGT	+	2.01	0	2.39	2.95	+	8.2	0	3.93	15.39	12.24	11.96	11.83	12.62	12.45	15.5	15.25	11.84	15.14	15.32	16.11	16.26	16.12	16.24	16.02
488	_K[GlyGly (K)]LVSIVADQLEK_	O15294	UDP-N-acetylglucosamine--peptide N-acetylglucosaminyltransferase 110 kDa subunit	OGT	+	3.37	0	3.38	4.92	+	6.35	0	4.72	11.23	12.24	10.63	11.1	11.07	12.11	15.5	15.25	12.85	15.14	15.32	16.11	16.26	16.12	16.24	16.02
34	_YSQEVFEK[GlyGly (K)]TK_	O15304	Apoptosis regulatory protein Siva	SIVA1		0.12	0.8	0.14	0.25	+	5.11	0	3.28	7.74	11.59	10.79	10.7	12.26	11.17	12.25	10.31	11.61	11.99	11.07	14.58	14.48	14.87	14.89	14.07
41	_IGVVGGSDFEK[GlyGly (K)]VQEQLGNDVVEK_	O15305	Phosphomannomutase 2	PMM2	+	2	0	3.21	3.04	+	7.15	0	5.75	14.07	10.85	12.17	12.32	12.32	11.32	16.11	15.89	11.39	15.8	15.83	17.67	17.35	17.43	17.65	17.63
64	_YDYVFPENGLVAYK[GlyGly (K)]DGK_	O15305	Phosphomannomutase 2	PMM2	+	1.01	0.04	0.81	1.52	+	4.77	0	3.15	7.07	11.1	12.06	12.92	11.34	11.29	13.44	12.76	11.81	12.51	12.22	15.16	14.78	14.71	14.89	14.9
192	_IESLEEEIISK[GlyGly (K)]GIK_	O15315	DNA repair protein RAD51 homolog 2	RAD51B	+	5.36	0	4.07	8.61	+	1.41	0	1.46	2.11	12.23	11.26	11.46	11.44	10.06	15.76	15.54	15.11	15.19	15.19	12.33	12.64	14.53	12.55	11.7
50	_TGEGEEYMLALK[GlyGly (K)]QELR_	O15318	DNA-directed RNA polymerase III subunit RPC7	POLR3G	+	5.57	0	5.08	9.48	+	3.71	0	3.72	5.51	12.24	10.67	10.63	11.07	9.75	16.01	15.89	16.43	15.43	15.99	13.83	13.43	15.27	15.49	14.93
167	_GPPHSK[GlyGly (K)]SGGGTGEEPGSQGLNGEAGPEDSTR_	O15355	Protein phosphatase 1G	PPM1G		0.89	0.08	0.46	1.24	+	6.4	0	2.99	9.96	13.02	13.31	13.62	13.68	14.2	13.45	14.34	13.79	14.1	14.45	16.62	16.57	16.5	16.53	16.54
509	_NTAELQPESGK[GlyGly (K)]R_	O15355	Protein phosphatase 1G	PPM1G	+	1.28	0.02	-0.89	-1.81	+	4.55	0	2.49	6.34	14.02	14.12	14.33	14.42	14.86	13.51	13.84	12.05	14.05	13.83	15.87	17.22	17.23	17.05	16.8
509	_NTAELQPESGK[GlyGly (K)]R_	O15355	Protein phosphatase 1G	PPM1G	+	1.27	0.01	-1.09	-1.87	+	4.55	0	2.49	6.34	14.02	14.12	14.33	14.42	14.86	13.01	13.84	11.57	14.05	13.83	15.87	17.22	17.23	17.05	16.8
338	_GK[GlyGly (K)]QLIVANAGDSR_	O15355	Protein phosphatase 1G	PPM1G	+	1.37	0.02	-0.76	-1.83	+	6.15	0	3.67	10.07	12.18	13.19	12.92	13.06	13.69	12.89	11.85	11.79	12.25	12.43	16.96	16.77	16.69	16.61	16.35
338	_GK[GlyGly (K)]QLIVANAGDSR_	O15355	Protein phosphatase 1G	PPM1G		0.85	0.08	-0.54	-1.26	+	6.15	0	3.67	10.07	12.18	13.19	12.92	13.06	13.69	13.24	11.85	12.54	12.25	12.43	16.96	16.77	16.69	16.61	16.35
379	_NAGGK[GlyGly (K)]VTMDGR_	O15355	Protein phosphatase 1G	PPM1G		0.73	0.11	-0.56	-1.15	+	4.99	0	2.93	7.32	14.28	13.58	13.41	13.35	12.64	12.9	13.28	11.98	13.65	12.63	15.88	16.54	16.68	16.57	16.23
379	_NAGGK[GlyGly (K)]VTMDGR_	O15355	Protein phosphatase 1G	PPM1G		0.44	0.27	-0.5	-0.81	+	3.93	0	3.12	5.68	14.28	13.58	13.41	13.35	11.7	12.32	13.28	12.29	13.65	12.27	15.88	16.54	16.68	16.57	16.23
359	_ALDMSYDHK[GlyGly (K)]PEDEVELAR_	O15355	Protein phosphatase 1G	PPM1G	+	1.71	0	1.67	2.48	+	5.56	0	5.52	9.59	13.26	11.12	11.57	11.66	13.43	14.29	13.97	12.61	14.1	14.42	17.84	17.76	17.77	17.56	17.7
359	_ALDMSYDHK[GlyGly (K)]PEDEVELAR_	O15355	Protein phosphatase 1G	PPM1G	+	1.18	0.01	1.55	1.87	+	5.1	0	5.55	8.53	13.26	11.59	10.46	12.13	13.43	14.29	13.97	11.83	14.1	14.42	17.84	17.76	17.77	17.56	17.7
74	_YLPDIIK[GlyGly (K)]DQK_	O15355	Protein phosphatase 1G	PPM1G		0.12	0.8	-0.13	-0.25	+	4.07	0	3.67	6.07	13.38	11.84	11.61	11.85	12.76	11.65	11.48	12.6	12.38	12.69	15.35	17.04	16.71	15.37	15.35
198	_ETPSQENGPTAK[GlyGly (K)]AYTGFSSNSER_	O15355	Protein phosphatase 1G	PPM1G	+	2.62	0	1.31	3.28	+	7.81	0	4.58	15.13	11.63	11.57	11.22	11.08	10.63	12.59	11.65	12.59	12.79	13.06	15.56	15.98	15.62	15.97	15.89
129	_EK[GlyGly (K)]VADEDDVDNEEAALLHEEATMTIEELLTR_	O15355	Protein phosphatase 1G	PPM1G		0.53	0.25	0.35	0.85	+	7.04	0	4.02	12.46	11.83	11.74	12.35	12.4	12.83	13.18	12.85	11.78	12.36	12.73	16.47	16.08	16.44	16.28	15.98
129	_EK[GlyGly (K)]VADEDDVDNEEAALLHEEATM[Oxidation (M)]TIEELLTR_	O15355	Protein phosphatase 1G	PPM1G		0.59	0.16	0.59	1.01	+	5.29	0	4.3	8.58	11.51	10.64	12.35	12.4	12.83	13.18	12.85	11.55	12.36	12.73	16.47	16.08	16.44	16.28	15.98
399	_AIGDHFYK[GlyGly (K)]R_	O15355	Protein phosphatase 1G	PPM1G		0.82	0.09	0.52	1.22	+	7.97	0	5.63	16.66	11.96	12.24	12.5	11.8	11.2	13.12	12.21	12.44	11.72	12.82	17.87	17.6	17.6	17.38	17.4
399	_AIGDHFYK[GlyGly (K)]R_	O15355	Protein phosphatase 1G	PPM1G	+	1.19	0.02	0.91	1.73	+	6.92	0	5.64	13.32	10.9	12.16	12.52	12.5	11.57	13.91	12.44	12.75	12.26	12.82	17.87	17.6	17.6	17.38	17.4
90	_LQK[GlyGly (K)]ALEDAFLAIDAK_	O15355	Protein phosphatase 1G	PPM1G		NaN	1	0	NaN	+	7.54	0	5.01	14.74	11.85	11.94	11.5	12.48	12.8	12.98	10.96	12.58	12.61	12.21	17.3	16.96	17.16	17.16	17.04
90	_LQK[GlyGly (K)]ALEDAFLAIDAK_	O15355	Protein phosphatase 1G	PPM1G		NaN	1	0	NaN	+	6.9	0	5.66	13.25	12.18	11.88	11.13	11.77	10.38	12.73	13.03	11.09	11.74	12.26	17.3	16.96	17.16	17.16	17.04
408	_NK[GlyGly (K)]NLPPEEQMISALPDIK_	O15355	Protein phosphatase 1G	PPM1G		NaN	1	0	NaN	+	7.62	0	6.44	16.07	10.89	11.4	12.32	11.03	11.41	12.68	13.27	11.43	12.8	11.92	18.34	17.69	18.15	17.7	17.4
93	_ALEDAFLAIDAK[GlyGly (K)]LTTEEVIK_	O15355	Protein phosphatase 1G	PPM1G		NaN	1	0	NaN	+	7.94	0	4.88	15.85	11.19	11.43	11.38	10.48	10.94	12.86	12.21	11.23	12.07	11.78	16.27	15.64	15.99	16.12	15.8
105	_LTTEEVIK[GlyGly (K)]ELAQIAGR_	O15355	Protein phosphatase 1G	PPM1G		NaN	1	0	NaN	+	6.28	0	4.21	10.74	11.27	11.28	12.36	10.95	10.82	12.42	12.43	13.16	11.65	12.94	15.75	15.19	15.69	15.67	15.41
282	_ALK[GlyGly (K)]ALQDMSSTAPPAPQPSTR_	O15357	Phosphatidylinositol 3,4,5-trisphosphate 5-phosphatase 2	INPPL1	+	3.09	0	1.19	3.63	+	6.95	0	3.31	11.48	14.16	14.29	14.66	14.72	15.16	15.98	15.73	15.25	16.08	15.92	17.75	17.88	17.79	18.11	18
225	_VLSGLEILSK[GlyGly (K)]VFDQQSSPMVTR_	O15357	Phosphatidylinositol 3,4,5-trisphosphate 5-phosphatase 2	INPPL1	+	4.09	0	2.78	5.81	+	4.84	0	3.49	7.36	11.59	12.14	11.94	10.08	11.26	14.56	14.08	13.93	14.12	14.21	15.03	15.02	14.73	15.08	14.61
256	_TVEPEK[GlyGly (K)]MPQVTVDVLQR_	O15360	Fanconi anemia group A protein	FANCA	+	1.76	0	2.88	2.71	+	2.66	0	3.92	3.98	10.75	12.58	10.39	13.53	15.09	15.87	15.22	13.84	15.69	16.12	16.88	16.45	16.4	16.04	16.15
601	_VAFIESLK[GlyGly (K)]R_	O15360	Fanconi anemia group A protein	FANCA	+	6.46	0	4.87	11.58	+	5.77	0	4.89	9.87	12.42	11.07	11.02	12.03	11.34	16.59	16.26	16.29	16.99	16.09	15.94	17.12	17.1	16.34	15.8
601	_VAFIESLK[GlyGly (K)]R_	O15360	Fanconi anemia group A protein	FANCA	+	8.12	0	5.4	16.98	+	6.85	0	5.42	12.97	10.93	11.49	10.75	10.75	11.31	16.59	16.26	16.29	16.99	16.09	15.94	17.12	17.1	16.34	15.8
1413	_K[GlyGly (K)]SFSHVAELLADR_	O15360	Fanconi anemia group A protein	FANCA	+	6.6	0	4.61	11.79	+	6.13	0	4.11	10.33	11.38	11.96	11.5	10.55	12.18	16.33	16.23	15.92	16.06	16.06	15.71	15.51	15.82	15.8	15.3
1413	_K[GlyGly (K)]SFSHVAELLADR_	O15360	Fanconi anemia group A protein	FANCA	+	5.67	0	4.54	9.5	+	5.24	0	4.05	8.36	10.64	12.33	10.83	12.44	11.66	16.33	16.23	15.92	16.06	16.06	15.71	15.51	15.82	15.8	15.3
1413	_K[GlyGly (K)]SFSHVAELLADR_	O15360	Fanconi anemia group A protein	FANCA	+	5.76	0	4.17	9.52	+	5.28	0	3.67	8.27	11.28	12.58	12.76	11.13	12.02	16.33	16.23	15.92	16.06	16.06	15.71	15.51	15.82	15.8	15.3
1383	_SLELK[GlyGly (K)]GQGNPVELITK_	O15360	Fanconi anemia group A protein	FANCA	+	2.45	0	1.83	3.33	+	5.21	0	2.7	7.53	11.26	12.62	12.21	12.05	11.86	14.61	14.27	12.35	14.09	13.86	15.11	14.57	14.35	14.61	14.89
505	_SLLTDYISLAK[GlyGly (K)]TR_	O15360	Fanconi anemia group A protein	FANCA	+	6.84	0	4.77	12.55	+	7.52	0	5.07	14.73	11.9	11.55	11.83	11.86	11.05	17.02	16.15	16.9	16.1	15.87	16.96	16.87	16.3	17.15	16.23
505	_SLLTDYISLAK[GlyGly (K)]TR_	O15360	Fanconi anemia group A protein	FANCA	+	7.11	0	4.86	13.36	+	7.85	0	5.16	15.86	11.42	11.21	11.65	11.46	11.98	17.02	16.15	16.9	16.1	15.87	16.96	16.87	16.3	17.15	16.23
53	_SHQDLNALLLEVEGPLC[Carbamidomethyl (C)]K[GlyGly (K)]K_	O15360	Fanconi anemia group A protein	FANCA	+	8.81	0	4.58	18.23	+	4.25	0	2.82	6.06	11.51	11.48	11.92	11.37	12.07	16.42	16.38	16.07	16.18	16.22	15.11	13.27	15.01	14.8	14.26
53	_SHQDLNALLLEVEGPLC[Carbamidomethyl (C)]K[GlyGly (K)]K_	O15360	Fanconi anemia group A protein	FANCA	+	6.5	0	4.81	11.65	+	3.8	0	3.04	5.47	11.26	10.41	11.62	11.67	12.27	16.42	16.38	16.07	16.18	16.22	15.11	13.27	15.01	14.8	14.26
2	_[Acetyl (Protein N-term)]AK[GlyGly (K)]FMTPVIQDNPSGWGPC[Carbamidomethyl (C)]AVPEQFR_	O15371	Eukaryotic translation initiation factor 3 subunit D	EIF3D		0.31	0.72	0.07	0.34		0.74	0.16	-0.21	-0.85	16.92	17.16	17.13	16.97	17.26	17.27	17	17.33	17.15	17.01	17.13	16.5	17.02	17.1	16.66
172	_EEMDFPQLMK[GlyGly (K)]MR_	O15371	Eukaryotic translation initiation factor 3 subunit D	EIF3D	+	2.47	0	3.93	3.72	+	2.89	0	4.64	4.38	11.55	14.79	11.09	14.78	10.3	16.45	16.25	16.46	16.57	16.42	17.43	17.02	17.3	16.99	16.96
42	_VADWTGATYQDK[GlyGly (K)]R_	O15371	Eukaryotic translation initiation factor 3 subunit D	EIF3D	+	1.86	0	-1.21	-2.49		0.36	0.28	-0.51	-0.7	15.14	14.79	14.91	15.31	15.44	14.76	13.8	12.63	13.91	14.45	15.7	14.5	15.26	15.29	12.32
418	_GAVIATELK[GlyGly (K)]NNSYK_	O15371	Eukaryotic translation initiation factor 3 subunit D	EIF3D	+	5.94	0	4.47	10.09	+	7.79	0	5.77	16.16	10.6	11.35	11.59	11.75	10.57	15.84	15.77	14.71	15.94	15.98	17.13	16.99	16.88	16.97	16.73
6	_EGTGSTATSSSSTAGAAGK[GlyGly (K)]GK_	O15372	Eukaryotic translation initiation factor 3 subunit H	EIF3H		0.04	0.93	-0.07	-0.09		0.6	0.07	-0.79	-1.07	15.91	15.75	15.95	15.56	15.58	13.2	16.53	15.6	16.57	16.51	12.45	15.6	15.47	15.62	15.67
6	_EGTGSTATSSSSTAGAAGK[GlyGly (K)]GK_	O15372	Eukaryotic translation initiation factor 3 subunit H	EIF3H		0.04	0.93	-0.07	-0.09		0.66	0.07	-0.6	-1.09	15.91	15.75	15.95	15.56	15.58	13.2	16.53	15.6	16.57	16.51	13.37	15.6	15.47	15.62	15.67
5	_K[GlyGly (K)]EGTGSTATSSSSTAGAAGK_	O15372	Eukaryotic translation initiation factor 3 subunit H	EIF3H	+	1.13	0.02	1.32	1.77	+	0.72	0.05	0.68	1.19	12.08	11.94	14.09	13.79	12.81	12.84	14.97	13.41	15.11	15.01	12.91	13.81	13.73	13.74	13.93
5	_K[GlyGly (K)]EGTGSTATSSSSTAGAAGK_	O15372	Eukaryotic translation initiation factor 3 subunit H	EIF3H	+	1.28	0.01	1.39	1.95	+	0.84	0.03	0.73	1.32	12.08	11.94	14.09	13.79	12.81	13.17	14.97	13.41	15.11	15.01	13.19	13.81	13.73	13.74	13.93
250	_VDEMSQDIVK[GlyGly (K)]YNTYMR_	O15372	Eukaryotic translation initiation factor 3 subunit H	EIF3H	+	2.11	0	2.32	3.06		0.24	0.51	-0.48	-0.52	14.57	15.02	14.57	11.62	14.85	17.02	16.07	16.36	16.67	16.12	13.44	13.36	12.53	13.31	15.6
181	_DFSPEALK[GlyGly (K)]K_	O15372	Eukaryotic translation initiation factor 3 subunit H	EIF3H	+	6.44	0	6.1	12.11	+	5.19	0	4.41	8.4	11.05	10.89	12.56	12.03	12.4	18.16	18.01	17.39	18.46	17.41	16.62	16.52	15.24	16.16	16.42
181	_DFSPEALK[GlyGly (K)]K_	O15372	Eukaryotic translation initiation factor 3 subunit H	EIF3H	+	7.21	0	6.27	14.57	+	5.9	0	4.57	10.04	10.85	11.67	11.66	12.44	11.48	18.16	18.01	17.39	18.46	17.41	16.62	16.52	15.24	16.16	16.42
179	_EK[GlyGly (K)]DFSPEALK_	O15372	Eukaryotic translation initiation factor 3 subunit H	EIF3H	+	2.7	0	3.34	3.96	+	5.1	0	3.21	7.67	12.58	12.16	11.2	12.22	11.64	16.1	15.96	12.51	16.18	15.74	15.96	15.18	14.85	14.84	15.03
179	_EK[GlyGly (K)]DFSPEALK_	O15372	Eukaryotic translation initiation factor 3 subunit H	EIF3H	+	2.73	0	3.36	4.01	+	5.23	0	3.24	7.92	12.1	12.16	12.56	11.63	11.24	16.1	15.96	12.51	16.18	15.74	15.96	15.18	14.85	14.84	15.03
332	_EFTAQNLGK[GlyGly (K)]LFMAQALQEYNN_	O15372	Eukaryotic translation initiation factor 3 subunit H	EIF3H	+	4.44	0	2.36	6.09	+	4.25	0	2.48	5.89	11.32	11.76	12.03	11.7	12.84	14.62	14.17	14.55	14.16	13.93	14.93	14.12	13.97	14.2	14.82
222	_SAVADK[GlyGly (K)]HELLSLASSNHLGK_	O15372	Eukaryotic translation initiation factor 3 subunit H	EIF3H	+	3.42	0	4.58	5.19	+	3.3	0	4.21	4.95	14.73	11.14	14.57	11.88	12.12	17.69	17.94	16.48	17.77	17.46	16.98	17.6	16.89	17.22	16.82
222	_SAVADK[GlyGly (K)]HELLSLASSNHLGK_	O15372	Eukaryotic translation initiation factor 3 subunit H	EIF3H	+	3.04	0	4.95	4.63	+	2.9	0	4.59	4.39	14.73	9.99	14.57	12.1	11.18	17.69	17.94	16.48	17.77	17.46	16.98	17.6	16.89	17.22	16.82
222	_SAVADK[GlyGly (K)]HELLSLASSNHLGK_	O15372	Eukaryotic translation initiation factor 3 subunit H	EIF3H	+	3.6	0	4.39	5.45	+	3.49	0	4.03	5.22	14.73	11.83	14.57	12.47	11.76	17.69	17.94	16.48	17.77	17.46	16.98	17.6	16.89	17.22	16.82
228	_HELLSLASSNHLGK[GlyGly (K)]NLQLLMDR_	O15372	Eukaryotic translation initiation factor 3 subunit H	EIF3H	+	2.63	0	4.07	3.96	+	3.72	0	4.62	5.68	13.86	10.43	11.97	10.84	9.84	15.93	16.1	13.13	15.66	16.5	16.23	15.95	16.05	15.97	15.85
228	_HELLSLASSNHLGK[GlyGly (K)]NLQLLM[Oxidation (M)]DR_	O15372	Eukaryotic translation initiation factor 3 subunit H	EIF3H	+	1.76	0	3.77	2.76	+	3.77	0	4.76	5.8	13.86	10.69	11.09	11.11	9.47	15.93	16.1	10.89	15.66	16.5	16.23	15.95	16.05	15.97	15.85
2	_[Acetyl (Protein N-term)]AK[GlyGly (K)]TVAYFYDPDVGNFHYGAGHPMK_	O15379	Histone deacetylase 3	HDAC3	+	8.21	0	4.04	15.61	+	7.36	0	3.27	12.34	11.26	10.85	11.56	11.25	11.51	15.49	15.47	15.09	15.49	15.08	14.89	14.54	14.66	14.46	14.24
2	_[Acetyl (Protein N-term)]AK[GlyGly (K)]TVAYFYDPDVGNFHYGAGHPMK_	O15379	Histone deacetylase 3	HDAC3	+	8.5	0	3.63	15.68	+	7.49	0	2.87	11.97	11.59	11.68	12.04	11.56	11.61	15.49	15.47	15.09	15.49	15.08	14.89	14.54	14.66	14.46	14.24
609	_ALGLVTPAGVLLAGPPGC[Carbamidomethyl (C)]GK[GlyGly (K)]TLLAK_	O15381	Nuclear valosin-containing protein-like	NVL	+	2.74	0	2.56	3.87		0.69	0.05	0.68	1.16	11.65	12.81	11.87	12.38	11.19	15.28	15.11	12.64	14.91	14.77	12.81	13.28	13.06	13.1	11.08
91	_K[GlyGly (K)]QFEELTLGEFLK_	O15392	Baculoviral IAP repeat-containing protein 5	BIRC5	+	3.42	0	2.23	4.63	+	5.29	0	4.21	8.53	13.08	11.18	12.48	12.51	11.3	14.44	14.43	14.06	14.23	14.52	16.16	16.29	16.68	16.51	15.93
80	_HSSGC[Carbamidomethyl (C)]AFLSVK[GlyGly (K)]K_	O15392	Baculoviral IAP repeat-containing protein 5	BIRC5	+	1.99	0	1.98	2.85	+	6.01	0	4.02	10	12.12	10.77	10.93	10.39	11	12.85	13.6	11.16	13.24	14.24	14.85	15.02	15.35	15.18	14.92
779	_VTNHEDGSPVNEPNETTPLTEPEK[GlyGly (K)]LPLK_	O15394	Neural cell adhesion molecule 2	NCAM2	+	7.14	0	-3.45	-12.07	+	5.85	0	-3.7	-9.45	16.16	16.08	16.39	16.35	16.28	12.79	12.6	12.45	12.7	13.47	12.26	11.81	12.24	13.34	13.09
381	_FDIFEDYASPTTAAQTLLYTAAK[GlyGly (K)]K_	O15397	Importin-8	IPO8	+	3.26	0	2.68	4.59	+	5.23	0	4.64	8.57	11.58	10.88	12.47	12.28	13.45	15.5	14.4	14.73	14.34	15.11	17	16.64	16.73	16.95	16.55
431	_DGALHVIGSLAEILLK[GlyGly (K)]K_	O15397	Importin-8	IPO8	+	2.31	0	1.34	2.99	+	4.03	0	1.94	5.25	11.62	12.36	11.24	11.49	10.8	12.79	13.28	11.95	13.1	13.1	13.77	13.4	13.4	13.36	13.28
431	_DGALHVIGSLAEILLK[GlyGly (K)]K_	O15397	Importin-8	IPO8	+	2.34	0	1.23	2.96	+	3.49	0	1.75	4.47	11.98	10.75	11.42	12.36	11.95	12.48	13.28	12.67	13.1	13.1	13.77	13.4	13.4	13.36	13.28
430	_K[GlyGly (K)]DGALHVIGSLAEILLK_	O15397	Importin-8	IPO8		0.64	0.12	0.79	1.11	+	1.08	0.01	0.92	1.63	11.63	12.2	11.54	11.72	10.35	12.7	13.04	12.89	12.52	10.21	13.09	11.05	12.63	12.69	12.59
18	_ISSNIQK[GlyGly (K)]ITQC[Carbamidomethyl (C)]SVEIQR_	O15400	Syntaxin-7	STX7	+	3.76	0	-3.23	-5.46	+	3.33	0	-2.59	-4.66	17.11	17.42	17.19	17.33	17.39	14.36	14.51	12.19	14.22	15.04	14.5	15.41	15.72	13.12	14.77
535	_AEEEAAVVAASSSK[GlyGly (K)]K_	O15417	Trinucleotide repeat-containing gene 18 protein	TNRC18	+	2.7	0	1.18	3.26	+	3.08	0	0.9	3.3	12.13	12.13	11.31	11.64	11.71	12.16	13.19	13.37	13.14	12.97	12.82	12.86	12.67	12.61	12.46
667	_PSLK[GlyGly (K)]DGALESQDTENVPVTLSEENR_	O15439	Multidrug resistance-associated protein 4	ABCC4	+	3.62	0	-1.59	-4.5	+	4.98	0	-1.48	-5.87	17.93	17.71	17.65	17.64	17.05	16.41	16	15.22	16.19	16.22	16.17	16.12	15.95	16.14	16.21
692	_SEGK[GlyGly (K)]VGFQAYK_	O15439	Multidrug resistance-associated protein 4	ABCC4	+	1.47	0.01	-1.04	-2.05	+	2.2	0	-0.72	-2.43	15.09	15.16	15.72	15.63	15.84	14.95	14.18	13.12	14.73	15.27	14.96	14.67	15	14.9	14.34
615	_GTYTEFLK[GlyGly (K)]SGIDFGSLLK_	O15439	Multidrug resistance-associated protein 4	ABCC4	+	1.74	0	-1.68	-2.52	+	4.66	0	-1.85	-5.96	15.19	15.48	15.3	15.17	14.97	14.49	13.88	14.2	13.77	11.35	13.74	13.4	13.72	12.68	13.33
1272	_MVQQLGK[GlyGly (K)]AEAAALTETAK_	O15439	Multidrug resistance-associated protein 4	ABCC4	+	2.38	0	-2.16	-3.35	+	3.58	0	-2.48	-4.95	16.11	15.78	16.24	16.2	15.89	14.47	13.02	12.22	14.69	15.01	13.14	14.25	14.26	13.93	12.23
1272	_MVQQLGK[GlyGly (K)]AEAAALTETAK_	O15439	Multidrug resistance-associated protein 4	ABCC4	+	2.38	0	-2.16	-3.35	+	3.58	0	-2.48	-4.95	16.11	15.78	16.24	16.2	15.89	14.47	13.02	12.22	14.69	15.01	13.14	14.25	14.26	13.93	12.23
515	_K[GlyGly (K)]DLQLLEDGDLTVIGDR_	O15439	Multidrug resistance-associated protein 4	ABCC4	+	2.66	0	-2.53	-3.77	+	3.87	0	-0.94	-3.96	16.87	16.44	16.73	16.6	16.15	14.32	12.9	15.17	12.56	15.19	15.43	15.54	15.72	15.75	15.65
1157	_ETIEDLPGK[GlyGly (K)]MDTELAESGSNFSVGQR_	O15439	Multidrug resistance-associated protein 4	ABCC4		0.39	0.29	-0.73	-0.78		0.5	0.12	-0.7	-0.93	14.77	15.17	15.11	14.89	15.13	12.76	15.44	11.81	15.68	15.72	13.18	12.6	14.46	15.26	16.08
1133	_K[GlyGly (K)]NLDPFNEHTDEELWNALQEVQLK_	O15439	Multidrug resistance-associated protein 4	ABCC4	+	1.41	0.02	0.69	1.82	+	1.79	0	0.9	2.26	12.97	12.19	13.19	13.49	12.27	13.86	13.36	13.31	13.34	13.68	13.92	13.35	13.8	14.12	13.4
1279	_AEAAALTETAK[GlyGly (K)]QVYFK_	O15439	Multidrug resistance-associated protein 4	ABCC4	+	2.22	0	-1.44	-2.95	+	4.35	0	-1.61	-5.33	14.48	14.34	14.66	14.34	14.57	13.05	13	11.65	13.79	13.71	13.03	12.85	12.75	12.29	13.46
1279	_AEAAALTETAK[GlyGly (K)]QVYFK_	O15439	Multidrug resistance-associated protein 4	ABCC4	+	3.5	0	-1.18	-3.99	+	5.85	0	-1.78	-7.4	14.48	14.34	14.66	14.34	14.57	13.05	13	12.94	13.79	13.71	13.03	12.85	12.75	12.29	12.59
1060	_HLTALIK[GlyGly (K)]SQEK_	O15439	Multidrug resistance-associated protein 4	ABCC4	+	3.26	0	-3.45	-4.77	+	6.36	0	-3.32	-10.23	16.53	16.39	16.42	16.31	16.18	11.79	14.55	12.35	11.63	14.25	13.65	12.77	13.35	12.41	13.03
1060	_HLTALIK[GlyGly (K)]SQEK_	O15439	Multidrug resistance-associated protein 4	ABCC4	+	3.26	0	-3.45	-4.76	+	6.36	0	-3.53	-10.41	16.53	16.39	16.42	16.31	16.18	12.35	14.55	11.89	11.54	14.25	13.02	13.27	12.46	12.12	13.29
376	_AFSQSVQK[GlyGly (K)]IR_	O15440	Multidrug resistance-associated protein 5	ABCC5	+	1.92	0.01	-0.66	-2.16	+	2.7	0	-0.55	-2.48	19.86	19.68	20.15	20	20.08	19.28	19.16	18.71	19.52	19.82	19.65	19.28	19.58	19.32	19.17
376	_AFSQSVQK[GlyGly (K)]IR_	O15440	Multidrug resistance-associated protein 5	ABCC5	+	1.92	0.01	-0.66	-2.16	+	2.7	0	-0.55	-2.48	19.86	19.68	20.15	20	20.08	19.28	19.16	18.71	19.52	19.82	19.65	19.28	19.58	19.32	19.17
765	_GTHEELMNLNGDYATIFNNLLLGETPPVEINSK[GlyGly (K)]K_	O15440	Multidrug resistance-associated protein 5	ABCC5	+	2.84	0	-1.61	-3.67	+	1.85	0	-0.86	-2.29	15.08	15.27	15.34	15.13	15	14.37	13.53	12.37	13.6	13.93	14.53	14.67	14.3	14.75	13.27
1213	_VSFTIK[GlyGly (K)]PK_	O15440	Multidrug resistance-associated protein 5	ABCC5	+	6.6	0	-3.99	-11.33	+	4.95	0	-3.36	-7.49	16.73	16.37	16.54	15.92	16	12.14	12.69	12.37	11.66	12.75	11.96	13.86	12.72	12.99	13.24
72	_SAADAEGYLAHPVNAYK[GlyGly (K)]LVK_	O15460	Prolyl 4-hydroxylase subunit alpha-2	P4HA2	+	6.85	0	3.21	11.13	+	7.38	0	2.84	11.72	14.32	14.55	14.21	14.16	13.84	17.79	17.62	16.93	17.28	17.51	17.3	17.02	17.1	16.78	17.07
72	_SAADAEGYLAHPVNAYK[GlyGly (K)]LVK_	O15460	Prolyl 4-hydroxylase subunit alpha-2	P4HA2	+	6.85	0	3.21	11.13	+	7.38	0	2.84	11.72	14.32	14.55	14.21	14.16	13.84	17.79	17.62	16.93	17.28	17.51	17.3	17.02	17.1	16.78	17.07
60	_SWANK[GlyGly (K)]MEALTSK_	O15460	Prolyl 4-hydroxylase subunit alpha-2	P4HA2	+	6.64	0	4.88	12.07	+	7.75	0	5.04	15.41	11.53	12.62	12.46	12.68	12.11	17.56	17.4	16.32	17.18	17.34	17.58	17.22	17.41	17.23	17.14
60	_SWANK[GlyGly (K)]MEALTSK_	O15460	Prolyl 4-hydroxylase subunit alpha-2	P4HA2	+	6.26	0	4.94	11.1	+	7.08	0	5.1	13.44	11.22	12.62	12.46	12.68	12.11	17.56	17.4	16.32	17.18	17.34	17.58	17.22	17.41	17.23	17.14
121	_QFFPTDEDEIGAAK[GlyGly (K)]ALMR_	O15460	Prolyl 4-hydroxylase subunit alpha-2	P4HA2	+	5.52	0	5.64	9.53	+	4.24	0	3.76	6.39	12.9	14.48	11.7	12.17	12.51	18.84	18.47	18.38	18.18	18.12	16.91	16.45	16.51	16.47	16.22
65	_MEALTSK[GlyGly (K)]SAADAEGYLAHPVNAYK_	O15460	Prolyl 4-hydroxylase subunit alpha-2	P4HA2	+	3.65	0	3.07	5.25	+	8.01	0	3.65	14.46	13.48	13.66	13.29	13.5	13.47	17.31	17.01	14.65	16.8	16.96	17.49	17.08	17.18	17.25	16.63
65	_M[Oxidation (M)]EALTSK[GlyGly (K)]SAADAEGYLAHPVNAYK_	O15460	Prolyl 4-hydroxylase subunit alpha-2	P4HA2	+	3.65	0	3.07	5.25	+	8.01	0	3.65	14.46	13.48	13.66	13.29	13.5	13.47	17.31	17.01	14.65	16.8	16.96	17.49	17.08	17.18	17.25	16.63
65	_M[Oxidation (M)]EALTSK[GlyGly (K)]SAADAEGYLAHPVNAYK_	O15460	Prolyl 4-hydroxylase subunit alpha-2	P4HA2	+	3.65	0	3.07	5.25	+	8.01	0	3.65	14.46	13.48	13.66	13.29	13.5	13.47	17.31	17.01	14.65	16.8	16.96	17.49	17.08	17.18	17.25	16.63
65	_MEALTSK[GlyGly (K)]SAADAEGYLAHPVNAYK_	O15460	Prolyl 4-hydroxylase subunit alpha-2	P4HA2	+	3.65	0	3.07	5.25	+	8.01	0	3.65	14.46	13.48	13.66	13.29	13.5	13.47	17.31	17.01	14.65	16.8	16.96	17.49	17.08	17.18	17.25	16.63
39	_ELVQSLK[GlyGly (K)]EYILVEEAK_	O15460	Prolyl 4-hydroxylase subunit alpha-2	P4HA2	+	5.98	0	4.87	10.36	+	6.65	0	5.14	12.25	12.06	12.3	11.14	11.04	10.88	16.98	16.6	15.64	16.1	16.42	17.07	16.42	16.8	16.42	16.42
319	_APQLLIAPFK[GlyGly (K)]EEDEWDSPHIVR_	O15460	Prolyl 4-hydroxylase subunit alpha-2	P4HA2	+	1.75	0	2.14	2.61	+	5.65	0	4.35	9.37	11.22	12.27	11.91	10.6	12.24	13.13	12.66	12.48	15.51	15.17	16.49	15.46	16.01	16.17	15.88
247	_LITK[GlyGly (K)]DLVQEK_	O15479	Melanoma-associated antigen B2	MAGEB2		0.93	0.06	-0.6	-1.36	+	1.9	0	0.62	2.11	16.36	16.6	16.85	16.94	16.5	16.9	16.15	14.91	16.27	16.03	17.84	17.1	17.4	16.99	17.01
247	_LITK[GlyGly (K)]DLVQEK_	O15479	Melanoma-associated antigen B2	MAGEB2		0.93	0.06	-0.6	-1.36	+	1.9	0	0.62	2.11	16.36	16.6	16.85	16.94	16.5	16.9	16.15	14.91	16.27	16.03	17.84	17.1	17.4	16.99	17.01
251	_DLVQEK[GlyGly (K)]YLEYK_	O15479	Melanoma-associated antigen B2	MAGEB2		0.29	0.73	-0.06	-0.33	+	4.16	0	1.13	4.51	15.77	15.85	16.01	16.14	15.88	15.74	15.69	15.93	15.93	16.04	17.3	16.92	17.47	16.76	16.86
251	_DLVQEK[GlyGly (K)]YLEYK_	O15479	Melanoma-associated antigen B2	MAGEB2		0.29	0.73	-0.06	-0.33	+	4.16	0	1.13	4.51	15.77	15.85	16.01	16.14	15.88	15.74	15.69	15.93	15.93	16.04	17.3	16.92	17.47	16.76	16.86
93	_NASSSQASTSTK[GlyGly (K)]SPSEDPLTR_	O15479	Melanoma-associated antigen B2	MAGEB2	+	1.41	0.01	-1.02	-1.99	+	3.24	0	0.93	3.46	16.44	16.43	17.02	16.74	16.88	14.49	16.13	14.99	16.4	16.41	17.93	17.48	17.89	17.29	17.59
286	_MK[GlyGly (K)]VLEFLAK_	O15479	Melanoma-associated antigen B2	MAGEB2	+	1.9	0	-1.62	-2.68	+	3.76	0	-1.08	-4.09	15.89	16.42	15.94	15.98	15.87	15.3	14.63	12.55	14.39	15.16	15.38	14.79	15.1	14.72	14.73
286	_MK[GlyGly (K)]VLEFLAK_	O15479	Melanoma-associated antigen B2	MAGEB2	+	1.9	0	-1.62	-2.68	+	3.76	0	-1.08	-4.09	15.89	16.42	15.94	15.98	15.87	15.3	14.63	12.55	14.39	15.16	15.38	14.79	15.1	14.72	14.73
114	_K[GlyGly (K)]SGSLVQFLLYK_	O15479	Melanoma-associated antigen B2	MAGEB2		0.89	0.06	-0.71	-1.37	+	0.74	0.05	-0.65	-1.19	14.32	15.49	13.51	14.24	14.64	14.15	13.99	12.65	13.84	14	14.19	14.02	13.09	13.07	14.6
279	_AYAETSK[GlyGly (K)]MK_	O15479	Melanoma-associated antigen B2	MAGEB2		0.11	0.8	-0.18	-0.26		0.19	0.66	0.36	0.41	14.99	15.95	15.27	15.2	15.28	12.83	15.59	15.32	16.03	16	12.73	16.56	16.72	16.33	16.13
131	_SVTK[GlyGly (K)]GEMLK_	O15479	Melanoma-associated antigen B2	MAGEB2	+	2.22	0	-2.04	-3.14	+	1.08	0.01	-0.82	-1.59	16.21	16.22	16.51	15.95	15.98	14.54	14.38	12.01	14.8	14.94	16.89	14.63	15.26	14.82	15.17
135	_GEMLK[GlyGly (K)]IVGK_	O15479	Melanoma-associated antigen B2	MAGEB2	+	2.88	0	-2.72	-4.09	+	1.92	0	-2.28	-2.83	16.02	15.75	16.56	15.85	15.87	11.95	14.55	12.47	14.61	12.89	16.01	12.59	13.98	14.04	12.03
25	_VLFEDPLFPATDDSLYYK[GlyGly (K)]GTPGPAVR_	O15484	Calpain-5	CAPN5	+	1.85	0.02	0.37	1.69	+	3.45	0	0.28	1.89	16.28	16.47	16.37	16.34	16.38	17.09	16.79	16.44	16.54	16.82	16.77	16.65	16.58	16.66	16.57
551	_SAVQK[GlyGly (K)]GTSTPEYNVK_	O15484	Calpain-5	CAPN5	+	3.82	0	3.09	5.51	+	5.46	0	3.09	8.26	11.18	11.4	11.87	12.21	10.81	13.47	15.07	13.83	15.12	15.43	14.92	14.2	14.66	14.53	14.57
551	_SAVQK[GlyGly (K)]GTSTPEYNVK_	O15484	Calpain-5	CAPN5	+	3.04	0	2.74	4.32	+	3.99	0	2.74	5.64	11.43	11.53	13.3	11.38	11.57	13.47	15.07	13.83	15.12	15.43	14.92	14.2	14.66	14.53	14.57
142	_VQAELDETK[GlyGly (K)]IILHNTMESLLER_	O15498	Synaptobrevin homolog YKT6	YKT6	+	2.14	0	-1.49	-2.89	+	2.82	0	-0.76	-2.91	15.09	14.98	15.1	14.77	14.9	14.14	13.81	11.85	13.73	13.84	14.53	13.81	14.26	14.51	13.92
61	_NPPINTK[GlyGly (K)]SQAVK_	O15511	Actin-related protein 2/3 complex subunit 5	ARPC5	+	1.94	0	2.66	2.91	+	4.84	0	3.89	7.52	11.71	11.53	11.91	11.97	13.72	12.02	15.84	15.12	15.65	15.53	16.15	15.83	15.77	16.54	16.02
61	_NPPINTK[GlyGly (K)]SQAVK_	O15511	Actin-related protein 2/3 complex subunit 5	ARPC5	+	1.8	0	2.6	2.72	+	4.86	0	3.88	7.54	11.77	11.53	11.91	11.97	13.72	11.77	15.84	15.12	15.65	15.53	16.15	15.83	15.77	16.54	16.02
141	_LNLVAPDQLDLLEK[GlyGly (K)]C[Carbamidomethyl (C)]LK_	O15519	CASP8 and FADD-like apoptosis regulator	CFLAR	+	5.15	0	3.55	7.95		0.53	0.12	0.55	0.93	11.8	11.92	11.52	11.21	13.1	15.56	15.63	14.96	15.62	15.53	12.64	12.09	12.26	11.55	13.77
184	_NVLQAAIQK[GlyGly (K)]SLK_	O15519	CASP8 and FADD-like apoptosis regulator	CFLAR	+	2.96	0	2.41	4.12	+	1.49	0	1.11	2.09	12.88	10.74	12.1	12.29	10.95	14.61	14.33	13.17	14.45	14.44	12.39	13.26	12.99	12.93	12.95
184	_NVLQAAIQK[GlyGly (K)]SLK_	O15519	CASP8 and FADD-like apoptosis regulator	CFLAR	+	4.33	0	2.47	6.01	+	3.92	0	1.39	4.63	12.12	12.13	11.26	11.6	11.52	14.61	14.33	13.17	14.45	14.44	13.48	13.23	12.99	12.93	12.95
84	_AELQQEVEK[GlyGly (K)]LASENASMK_	O15525	Transcription factor MafG	MAFG	+	1.17	0.02	1.18	1.8		0.08	0.88	-0.13	-0.19	13.75	13.65	11.52	13.83	14.18	15.4	15.05	13.84	14.39	14.15	14	12.39	12.85	13.19	13.86
290	_GPSPQTNK[GlyGly (K)]ELGNFFR_	O15527	N-glycosylase/DNA lyase	OGG1	+	5.58	0	4.62	9.32		NaN	1	0	NaN	11.41	11.87	12.07	10.07	12.22	16.25	16.18	16.22	16.21	15.87	12.78	13.23	12.63	12.8	12.71
221	_YHSAK[GlyGly (K)]EAYEQLLQTENLSAQVK_	O15550	Lysine-specific demethylase 6A	KDM6A	+	5.07	0	-1.48	-5.97	+	3.29	0	-0.57	-2.82	16.59	16.7	16.81	16.8	16.8	15.45	15.05	14.97	15.09	15.72	16.36	16.06	16.34	16.21	15.87
221	_YHSAK[GlyGly (K)]EAYEQLLQTENLSAQVK_	O15550	Lysine-specific demethylase 6A	KDM6A	+	5.07	0	-1.48	-5.97	+	3.29	0	-0.57	-2.82	16.59	16.7	16.81	16.8	16.8	15.45	15.05	14.97	15.09	15.72	16.36	16.06	16.34	16.21	15.87
1002	_TQLLQPADENWDPTGTK[GlyGly (K)]K_	O15550	Lysine-specific demethylase 6A	KDM6A	+	1.22	0.01	1.39	1.89	+	7.93	0	5.55	16.47	11.14	11.66	11.24	10.58	11.89	13.13	14.8	11.47	11.89	12.16	16.88	16.76	17.11	16.8	16.69
1283	_VSDPK[GlyGly (K)]LFEMIK_	O15550	Lysine-specific demethylase 6A	KDM6A	+	0.98	0.05	0.67	1.43	+	7.17	0	5.45	13.94	11.26	11.74	10.29	11.31	11.58	12.25	12.53	11.38	12.19	11.17	17.03	16.29	17.01	16.57	16.53
1364	_K[GlyGly (K)]TSGNLENFVVLEQYK_	O15550	Lysine-specific demethylase 6A	KDM6A		0.73	0.09	0.76	1.21	+	5.2	0	4.46	8.45	11.58	10.93	13.2	11.2	11.32	13.53	12.68	12.32	11.59	11.91	16.55	15.79	16.27	16.12	15.8
1019	_K[GlyGly (K)]IWHC[Carbamidomethyl (C)]ESNR_	O15550	Lysine-specific demethylase 6A	KDM6A		NaN	1	0	NaN	+	7.21	0	3.62	12.45	10.92	10.95	11.01	11.31	10.92	12.33	11.78	11.82	11.52	12.78	13.98	14.71	15.04	14.71	14.76
391	_ALEK[GlyGly (K)]QIDTLAGK_	O15554	Intermediate conductance calcium-activated potassium channel protein 4	KCNN4	+	1.33	0.01	-1.63	-2.06	+	1.3	0	-1.9	-2.06	15.99	15.95	16.81	16.42	16.31	15.13	15.53	11.99	15.39	15.31	14.99	15.84	12.29	12.65	16.18
391	_ALEK[GlyGly (K)]QIDTLAGK_	O15554	Intermediate conductance calcium-activated potassium channel protein 4	KCNN4	+	1.54	0.01	-1.49	-2.26	+	1.3	0	-1.87	-2.05	15.99	15.95	16.81	16.42	16.31	15.13	15.53	12.66	15.39	15.31	14.99	15.84	12.89	12.19	16.18
489	_AYK[GlyGly (K)]TEMQDNTYPEILR_	O43143	Pre-mRNA-splicing factor ATP-dependent RNA helicase DHX15	DHX15	+	6.77	0	2.5	10.01	+	7.8	0	3.02	12.92	14.78	15.28	15.17	15.27	15.49	17.81	17.84	17.41	17.9	17.54	18.28	18.17	18.08	18.45	18.12
749	_TC[Carbamidomethyl (C)]TDIK[GlyGly (K)]PEWLVK_	O43143	Pre-mRNA-splicing factor ATP-dependent RNA helicase DHX15	DHX15	+	2.07	0.01	-0.41	-1.88	+	2.64	0	-0.54	-2.42	17.23	16.57	17.02	16.99	16.9	16.64	16.57	16.55	16.56	16.35	16.2	16.36	16.56	16.44	16.45
787	_LQSK[GlyGly (K)]EYSQY_	O43143	Pre-mRNA-splicing factor ATP-dependent RNA helicase DHX15	DHX15	+	2.91	0	2.77	4.15	+	4.5	0	3.34	6.68	12.86	12.42	13.45	11.13	11.95	13.91	15.68	14.42	16	15.65	15.82	15.56	15.75	15.8	15.56
505	_SNLGSVVLQLK[GlyGly (K)]K_	O43143	Pre-mRNA-splicing factor ATP-dependent RNA helicase DHX15	DHX15	+	6.89	0	3.72	11.79	+	7.31	0	3.66	12.74	11.89	11.75	11.6	11.3	12.1	15.77	15.51	14.82	15.71	15.41	15.58	15.4	15.51	15.55	14.88
505	_SNLGSVVLQLK[GlyGly (K)]K_	O43143	Pre-mRNA-splicing factor ATP-dependent RNA helicase DHX15	DHX15	+	7.28	0	3.61	12.61	+	7.9	0	3.55	14.03	11.78	11.68	11.69	12.12	11.89	15.77	15.51	14.82	15.71	15.41	15.58	15.4	15.51	15.55	14.88
400	_IFEPPPPK[GlyGly (K)]K_	O43143	Pre-mRNA-splicing factor ATP-dependent RNA helicase DHX15	DHX15	+	2.83	0	3.45	4.16	+	6.3	0	4.85	11.16	10.75	10.95	12.34	12.21	11.82	15.1	15.7	12.53	16.08	15.87	16.44	16.47	16.37	16.77	16.28
400	_IFEPPPPK[GlyGly (K)]K_	O43143	Pre-mRNA-splicing factor ATP-dependent RNA helicase DHX15	DHX15	+	1.45	0	2.77	2.31	+	5.08	0	4.54	8.21	12.94	11.67	12.42	10.35	12.27	15.1	15.7	10.74	16.08	15.87	16.44	16.47	16.37	16.77	16.28
484	_LYTEK[GlyGly (K)]AYK_	O43143	Pre-mRNA-splicing factor ATP-dependent RNA helicase DHX15	DHX15	+	1.24	0.01	1.63	1.95	+	3.1	0	3.35	4.53	10.14	10.7	12.68	12.21	11.21	12.84	14.3	14.32	11.52	12.09	16.38	14.38	13.77	14.61	14.56
198	_DITVLDLGC[Carbamidomethyl (C)]GK[GlyGly (K)]GGDLLK_	O43148	mRNA cap guanine-N7 methyltransferase	RNMT	+	1.43	0.01	-1.51	-2.15	+	1.08	0.04	-0.36	-1.28	15.56	16.1	15.95	16.37	16.22	15.22	14.85	12.2	15.12	15.27	15.76	15.44	16.04	15.76	15.39
415	_MQALEPYPANESSK[GlyGly (K)]LVSEK_	O43148	mRNA cap guanine-N7 methyltransferase	RNMT	+	1.3	0.01	-4.34	-2.18		0.2	0.58	0.86	0.47	19.43	19.4	19.6	19.62	19.87	12.8	11.81	17.55	12.48	21.6	22.24	22.15	21.82	22.34	13.65
129	_IALEDVPEK[GlyGly (K)]QK_	O43148	mRNA cap guanine-N7 methyltransferase	RNMT	+	2.63	0	3.19	3.86	+	2.93	0	3.54	4.32	10.54	10.45	13.37	13.45	13.45	15.73	15.42	15.09	15.65	15.31	15.77	15.67	15.99	15.87	15.68
129	_IALEDVPEK[GlyGly (K)]QK_	O43148	mRNA cap guanine-N7 methyltransferase	RNMT	+	4.2	0	2.49	5.83	+	4.77	0	2.85	6.9	12.54	11.93	13.37	13.45	13.45	15.73	15.42	15.09	15.65	15.31	15.77	15.67	15.99	15.87	15.68
223	_LVC[Carbamidomethyl (C)]TDIADVSVK[GlyGly (K)]QC[Carbamidomethyl (C)]QQR_	O43148	mRNA cap guanine-N7 methyltransferase	RNMT	+	7.07	0	5.32	13.55	+	6.7	0	4.96	12.27	10.89	10.14	11.02	11.68	11.04	16.67	16.57	15.8	16.25	16.08	16.22	15.89	16.33	15.83	15.3
394	_TFLEFYEEK[GlyGly (K)]IK_	O43148	mRNA cap guanine-N7 methyltransferase	RNMT	+	5.16	0	3.26	7.81	+	6.9	0	4.06	12.13	11.48	12.22	12.48	12.34	12.66	14.53	15.65	15.71	15.83	15.77	16.59	16.18	16.31	15.92	16.47
394	_TFLEFYEEK[GlyGly (K)]IK_	O43148	mRNA cap guanine-N7 methyltransferase	RNMT	+	4.45	0	3.76	6.75	+	5.47	0	4.56	9.05	12.07	10.98	12.87	11.99	10.76	14.53	15.65	15.71	15.83	15.77	16.59	16.18	16.31	15.92	16.47
181	_SVLIGEFLEK[GlyGly (K)]VR_	O43148	mRNA cap guanine-N7 methyltransferase	RNMT	+	3.79	0	2.7	5.33	+	4.62	0	4	7.14	12.06	11.37	11.46	12.55	10.24	14.59	14.19	14.18	13.86	14.35	16.06	14.92	15.89	15.87	14.96
586	_DDYC[Carbamidomethyl (C)]EAGTK[GlyGly (K)]K_	O43155	Leucine-rich repeat transmembrane protein FLRT2	FLRT2	+	1.89	0.01	-0.8	-2.28	+	1.25	0.01	-0.71	-1.7	14.21	13.97	14.62	14.96	14.58	13.17	13.58	13.53	13.8	14.27	12.75	13.77	14.26	14.1	13.91
363	_VVVGNK[GlyGly (K)]ALADILSESLHSLATSLPR_	O43156	TELO2-interacting protein 1 homolog	TTI1		0.17	0.68	-0.37	-0.38	+	1.64	0	2.12	2.48	14.99	11.2	14.94	14.7	15.05	12.25	14.43	14.76	13.9	13.71	16.59	16.14	16.39	16.47	15.9
335	_ALVGLVNDESPEIQAQC[Carbamidomethyl (C)]NK[GlyGly (K)]VLR_	O43156	TELO2-interacting protein 1 homolog	TTI1	+	5.83	0	4.42	9.8	+	6.86	0	6.11	13.37	10.75	11.16	12.45	12.16	12.33	16.3	16.16	15.89	16.34	16.27	17.75	17.99	18.21	17.79	17.63
951	_DVLPK[GlyGly (K)]LAGSLVTQAPISAR_	O43156	TELO2-interacting protein 1 homolog	TTI1	+	2.97	0	2.38	4.12	+	5.88	0	4.14	9.78	11.18	10.4	11.81	10.82	12.07	14.06	14.08	12.18	14.01	13.86	15.65	15.59	15.25	15.39	15.11
258	_VQAK[GlyGly (K)]PAVEHR_	O43156	TELO2-interacting protein 1 homolog	TTI1	+	1.43	0.01	1.84	2.2	+	1.75	0	2.89	2.69	11.2	14	12.53	10.97	11.62	14.88	14.46	12.05	14.16	14	11.78	16	15.41	15.76	15.82
258	_VQAK[GlyGly (K)]PAVEHR_	O43156	TELO2-interacting protein 1 homolog	TTI1	+	1.28	0.01	1.97	2.04	+	1.62	0	3	2.55	10.64	14	12.92	10.07	12.14	14.88	14.46	12.12	14.16	14	11.78	16	15.41	15.76	15.82
242	_TVSFIMADEQLK[GlyGly (K)]R_	O43156	TELO2-interacting protein 1 homolog	TTI1	+	0.96	0.04	0.86	1.49	+	7.32	0	5.26	14.29	11.59	12.06	11.52	10.95	10.58	11.8	13.8	11.81	11.99	11.62	16.36	16.58	16.78	16.67	16.62
357	_HFADQK[GlyGly (K)]VVVGNK_	O43156	TELO2-interacting protein 1 homolog	TTI1	+	3.74	0	1.61	4.64	+	8.19	0	4.29	15.9	11.93	11.52	12.32	11.88	11.46	13.05	14.06	13.07	13.65	13.32	16.2	16.16	16.02	16.28	15.89
357	_HFADQK[GlyGly (K)]VVVGNK_	O43156	TELO2-interacting protein 1 homolog	TTI1	+	1.82	0	1.34	2.5	+	6.45	0	4.29	11.21	10.9	11.62	12.5	12.21	11.87	12.48	14.06	12.29	13.65	13.32	16.2	16.16	16.02	16.28	15.89
802	_STTTAEDIEQFLLNYLK[GlyGly (K)]EK_	O43156	TELO2-interacting protein 1 homolog	TTI1	+	1.24	0.02	1.08	1.83	+	6.68	0	4.11	11.63	11.18	11.28	11.73	12.01	10.61	13.52	11.6	11.31	12.73	13.04	15.63	15.39	15.54	15.59	15.21
432	_TGPPLVGPK[GlyGly (K)]AQLSGLQLQPC[Carbamidomethyl (C)]LYK_	O43159	Ribosomal RNA-processing protein 8	RRP8	+	2	0	2.15	2.9	+	7.71	0	5.48	15.67	10.72	11.29	10.65	11.95	11.48	13.77	14.64	12.22	11.73	14.47	16.57	16.75	16.77	16.83	16.56
1779	_LQEESQNASDK[GlyGly (K)]LK_	O43166	Signal-induced proliferation-associated 1-like protein 1	SIPA1L1	+	3.15	0	-1.78	-4.1	+	3.25	0	-0.72	-3.13	15.37	15.33	15.19	15.27	15.08	13.23	13.53	12.35	13.94	14.28	14.08	14.73	14.64	14.49	14.69
1779	_LQEESQNASDK[GlyGly (K)]LK_	O43166	Signal-induced proliferation-associated 1-like protein 1	SIPA1L1	+	3.13	0	-1.75	-4.06	+	3.25	0	-0.72	-3.13	15.37	15.33	15.19	15.27	15.08	13.4	13.53	12.35	13.94	14.28	14.08	14.73	14.64	14.49	14.69
782	_DFLLAK[GlyGly (K)]VINAENAAHK_	O43166	Signal-induced proliferation-associated 1-like protein 1	SIPA1L1	+	4.45	0	3.25	6.57	+	5.37	0	4.36	8.76	10.3	11.89	12.63	11.72	11.16	14.96	14.83	14.61	14.68	14.85	16.2	15.77	15.96	15.8	15.77
595	_VTEQLMK[GlyGly (K)]LDEQGLNYQQK_	O43166	Signal-induced proliferation-associated 1-like protein 1	SIPA1L1	+	0.89	0.04	1.25	1.5	+	4.22	0	3.37	6.23	11.57	11.26	12.87	10.58	12.65	11.83	14.34	12.56	11.87	14.59	14.92	14.91	15.27	15.32	15.36
1741	_VDQLEGMLK[GlyGly (K)]MLR_	O43166	Signal-induced proliferation-associated 1-like protein 1	SIPA1L1		0.53	0.21	0.49	0.91	+	4.59	0	2.85	6.62	11.28	11.35	10.68	12.33	11.95	13.12	11.52	11.44	11.54	12.42	14.52	13.94	14.49	14.85	14.05
36	_NSLK[GlyGly (K)]ELWLVIHGR_	O43169	Cytochrome b5 type B	CYB5B		0.44	0.32	-0.33	-0.75	+	1.43	0.01	-0.6	-1.77	22.02	22.62	21.83	22.26	21.92	22.45	21.68	22.57	21.19	21.11	21.99	21.86	20.89	21.56	21.34
285	_STVSLDPK[GlyGly (K)]DVNLASC[Carbamidomethyl (C)]AADGSVK_	O43172	U4/U6 small nuclear ribonucleoprotein Prp4	PRPF4	+	2.98	0	3.12	4.32	+	3.69	0	3.43	5.41	11.3	13.97	11.4	12.23	13.37	15.81	15.96	14.28	15.97	15.84	16.1	15.83	15.83	15.78	15.89
381	_EASK[GlyGly (K)]QADVNLVNAK_	O43175	D-3-phosphoglycerate dehydrogenase	PHGDH	+	3.3	0	2.67	4.64	+	7.37	0	5.83	14.83	12.69	12.21	13.11	13.82	12.41	15.49	16.04	14.05	16	15.98	18.73	18.59	18.68	18.89	18.48
381	_EASK[GlyGly (K)]QADVNLVNAK_	O43175	D-3-phosphoglycerate dehydrogenase	PHGDH	+	3.3	0	2.67	4.64	+	7.37	0	5.83	14.83	12.69	12.21	13.11	13.82	12.41	15.49	16.04	14.05	16	15.98	18.73	18.59	18.68	18.89	18.48
385	_QADVNLVNAK[GlyGly (K)]LLVK_	O43175	D-3-phosphoglycerate dehydrogenase	PHGDH	+	5.96	0	4.74	10.27	+	8.98	0	7.46	22.27	11.79	11.5	10.87	12.03	12.03	17.02	16.81	15.37	16.54	16.2	19.28	18.82	19.24	19.22	18.96
385	_QADVNLVNAK[GlyGly (K)]LLVK_	O43175	D-3-phosphoglycerate dehydrogenase	PHGDH	+	5.43	0	4.83	9.06	+	7.8	0	7.55	17.38	12.65	11.34	10.7	11.76	11.3	17.02	16.81	15.37	16.54	16.2	19.28	18.82	19.24	19.22	18.96
59	_VTADVINAAEK[GlyGly (K)]LQVVGR_	O43175	D-3-phosphoglycerate dehydrogenase	PHGDH	+	2.82	0	2.83	4.04	+	5.05	0	6	8.53	11.33	12.46	11.96	14.6	11.47	15.39	15.39	14.9	15.23	15.06	18.47	18.19	18.37	18.69	18.08
59	_VTADVINAAEK[GlyGly (K)]LQVVGR_	O43175	D-3-phosphoglycerate dehydrogenase	PHGDH	+	2.24	0	2.49	3.24	+	4.53	0	5.66	7.35	13.01	11.02	13.46	14.6	11.43	15.39	15.39	14.9	15.23	15.06	18.47	18.19	18.37	18.69	18.08
22	_ILQDGGLQVVEK[GlyGly (K)]QNLSK_	O43175	D-3-phosphoglycerate dehydrogenase	PHGDH	+	2.98	0	2.39	4.13	+	6.72	0	5.79	12.79	10.74	12.71	11.55	11.36	12.07	14.46	14.61	12.73	14.42	14.14	17.55	17.1	17.55	17.81	17.36
22	_ILQDGGLQVVEK[GlyGly (K)]QNLSK_	O43175	D-3-phosphoglycerate dehydrogenase	PHGDH	+	3.57	0	2.69	5.01	+	7.52	0	6.09	15.47	12.35	11.08	11.6	10.98	10.93	14.46	14.61	12.73	14.42	14.14	17.55	17.1	17.55	17.81	17.36
365	_NAGNC[Carbamidomethyl (C)]LSPAVIVGLLK[GlyGly (K)]EASK_	O43175	D-3-phosphoglycerate dehydrogenase	PHGDH	+	5.24	0	4.29	8.45	+	7.66	0	6.74	16.38	12.06	12.22	10.63	11.4	11.02	16.03	15.9	14.67	16.15	16.01	18.19	18.17	18.32	18.37	17.95
34	_QNLSK[GlyGly (K)]EELIAELQDC[Carbamidomethyl (C)]EGLIVR_	O43175	D-3-phosphoglycerate dehydrogenase	PHGDH	+	6.3	0	3.26	10.03	+	9.12	0	5.61	20.81	11.26	11.53	12.07	11.7	11.51	15.41	15.01	14.34	14.99	14.65	17.43	17.08	17.31	17.4	16.89
295	_C[Carbamidomethyl (C)]GEEIAVQFVDMVK[GlyGly (K)]GK_	O43175	D-3-phosphoglycerate dehydrogenase	PHGDH	+	4.16	0	3.28	6.11	+	5.56	0	5.03	9.42	13.18	11.06	11.3	10.92	12.09	14.94	15.17	15.06	15.24	14.53	16.68	16.64	16.92	17.04	16.4
309	_GK[GlyGly (K)]SLTGVVNAQALTSAFSPHTK_	O43175	D-3-phosphoglycerate dehydrogenase	PHGDH	+	5.7	0	4.44	9.51	+	7.3	0	6.74	15.12	12.74	10.99	11.55	11.95	11.15	16.63	16.25	15.97	16.23	15.48	18.67	18.52	18.53	18.49	17.84
309	_GK[GlyGly (K)]SLTGVVNAQALTSAFSPHTK_	O43175	D-3-phosphoglycerate dehydrogenase	PHGDH	+	3.97	0	3.77	5.94	+	5.57	0	6.07	9.78	13.65	13.3	10.96	12.08	11.71	16.63	16.25	15.97	16.23	15.48	18.67	18.52	18.53	18.49	17.84
137	_K[GlyGly (K)]FMGTELNGK_	O43175	D-3-phosphoglycerate dehydrogenase	PHGDH	+	7.01	0	3.22	11.51	+	8.98	0	5.99	20.78	12.03	11.22	11.9	11.56	11.43	14.79	14.95	14.54	15.15	14.84	17.65	17.36	17.53	18.04	17.51
137	_K[GlyGly (K)]FMGTELNGK_	O43175	D-3-phosphoglycerate dehydrogenase	PHGDH	+	6.57	0	3.77	11.1	+	8.37	0	6.54	18.9	10.31	10.97	11.61	11.27	11.24	14.79	14.95	14.54	15.15	14.84	17.65	17.36	17.53	18.04	17.51
8	_K[GlyGly (K)]VLISDSLDPC[Carbamidomethyl (C)]C[Carbamidomethyl (C)]R_	O43175	D-3-phosphoglycerate dehydrogenase	PHGDH	+	3.38	0	3.17	4.88	+	3.15	0	4.35	4.74	11.96	10.56	11.84	11.26	10.98	13.18	15.57	14.95	15.24	13.48	12.59	16.44	16.14	16.56	16.63
8	_K[GlyGly (K)]VLISDSLDPC[Carbamidomethyl (C)]C[Carbamidomethyl (C)]R_	O43175	D-3-phosphoglycerate dehydrogenase	PHGDH	+	2.33	0	2.62	3.37	+	2.9	0	3.98	4.33	12.44	10.94	11.77	11.25	12.03	12.27	15.57	14.95	15.24	13.48	12.59	16.44	16.14	16.56	16.63
55	_SATK[GlyGly (K)]VTADVINAAEK_	O43175	D-3-phosphoglycerate dehydrogenase	PHGDH	+	2.23	0	2.09	3.16	+	5.4	0	4.78	8.97	11.18	11.8	11.47	13.36	12.88	14.86	14.46	12.78	14.5	14.52	16.92	17.07	16.92	17.13	16.55
55	_SATK[GlyGly (K)]VTADVINAAEK_	O43175	D-3-phosphoglycerate dehydrogenase	PHGDH	+	1.44	0.01	1.89	2.21	+	4.93	0	4.79	7.98	11.59	10.58	12.23	13.36	12.88	14.86	14.46	11.75	14.5	14.52	16.92	17.07	16.92	17.13	16.55
120	_QIPQATASMK[GlyGly (K)]DGK_	O43175	D-3-phosphoglycerate dehydrogenase	PHGDH	+	3.69	0	2.51	5.12	+	6.63	0	4.64	11.91	11.6	11.14	11.24	10.24	11.85	12.82	14.45	14.04	13.47	13.85	15.93	16.02	15.78	16.02	15.54
120	_QIPQATASMK[GlyGly (K)]DGK_	O43175	D-3-phosphoglycerate dehydrogenase	PHGDH	+	3.9	0	2.3	5.31	+	6.43	0	4.32	11.17	12.1	11.56	12.17	10.88	10.97	13.39	14.45	14.04	13.47	13.85	15.93	16.02	15.78	16.02	15.54
352	_GTIQVITQGTSLK[GlyGly (K)]NAGNC[Carbamidomethyl (C)]LSPAVIVGLLK_	O43175	D-3-phosphoglycerate dehydrogenase	PHGDH		0.6	0.17	0.51	0.99	+	4.49	0	3.4	6.7	10.57	11	12.19	12.47	11.53	12.78	12.12	11.64	11.64	12.1	15.39	14.27	14.87	15.33	14.9
271	_ALVDHENVISC[Carbamidomethyl (C)]PHLGASTK[GlyGly (K)]EAQSR_	O43175	D-3-phosphoglycerate dehydrogenase	PHGDH	+	0.95	0.04	0.77	1.45	+	4.01	0	2.14	5.36	12.44	12.13	11.68	11.39	12.51	13	14	12.21	12.91	11.86	13.93	14.44	14.44	14.59	13.47
138	_FMGTELNGK[GlyGly (K)]TLGILGLGR_	O43175	D-3-phosphoglycerate dehydrogenase	PHGDH	+	2.25	0	1.22	2.87	+	5	0	3.65	7.71	10.96	11.18	12.21	11.27	12.06	13.43	12.38	12.48	13.05	12.45	15.9	14.97	14.72	15.77	14.56
138	_FM[Oxidation (M)]GTELNGK[GlyGly (K)]TLGILGLGR_	O43175	D-3-phosphoglycerate dehydrogenase	PHGDH	+	2.63	0	1.52	3.4	+	5.48	0	3.84	8.75	11.9	11.39	10.82	11.01	11.62	13.51	13.2	12.74	13.05	11.84	15.9	14.97	14.72	15.77	14.56
91	_VLDEINPQSVVTSAK[GlyGly (K)]QDENMTR_	O43196	MutS protein homolog 5	MSH5	+	4.85	0	4.15	7.63	+	3.13	0	2.62	4.4	10.62	12.44	12.25	11.36	12.38	16.21	16.32	14.95	16.37	15.94	14.59	13.14	15.01	14.41	15.01
426	_LQLDSPEDAEFIVAK[GlyGly (K)]AIR_	O43242	26S proteasome non-ATPase regulatory subunit 3	PSMD3	+	4.29	0	2.97	6.19	+	5.08	0	3.76	7.91	13.16	14.54	14.85	15.09	15.22	17.69	17.7	17.32	17.62	17.38	18.33	18.25	18.5	18.38	18.18
39	_EEAATGGGSTGEADGK[GlyGly (K)]TAAAAAEHSQR_	O43242	26S proteasome non-ATPase regulatory subunit 3	PSMD3	+	1.14	0.03	-0.72	-1.6	+	2.66	0	-0.99	-3.07	15.44	15.59	16.1	16.08	16.51	15.61	15.29	14.13	15.32	15.78	15.2	14.9	15.2	14.85	14.62
39	_EEAATGGGSTGEADGK[GlyGly (K)]TAAAAAEHSQR_	O43242	26S proteasome non-ATPase regulatory subunit 3	PSMD3	+	1.14	0.03	-0.72	-1.6	+	2.66	0	-0.99	-3.07	15.44	15.59	16.1	16.08	16.51	15.61	15.29	14.13	15.32	15.78	15.2	14.9	15.2	14.85	14.62
183	_EAQK[GlyGly (K)]ISDDLMQK_	O43242	26S proteasome non-ATPase regulatory subunit 3	PSMD3	+	2.78	0	2.51	3.92	+	3.91	0	3.4	5.74	13.88	11.23	13.53	13.48	13.64	15.99	15.84	14.71	15.9	15.87	16.82	16.52	16.4	16.64	16.38
183	_EAQK[GlyGly (K)]ISDDLMQK_	O43242	26S proteasome non-ATPase regulatory subunit 3	PSMD3	+	3.04	0	2.44	4.23	+	4.33	0	3.32	6.4	13.88	11.6	13.53	13.48	13.64	15.99	15.84	14.71	15.9	15.87	16.82	16.52	16.4	16.64	16.38
500	_SYNK[GlyGly (K)]DLESAEER_	O43242	26S proteasome non-ATPase regulatory subunit 3	PSMD3		0.85	0.05	1.02	1.4	+	7.28	0	2.81	11.45	13.2	13.28	13.34	13.34	13.77	12.78	15.56	13.01	15.36	15.32	16.57	16.07	16.12	15.96	16.25
500	_SYNK[GlyGly (K)]DLESAEER_	O43242	26S proteasome non-ATPase regulatory subunit 3	PSMD3		0.82	0.05	1.01	1.37	+	7.28	0	2.81	11.45	13.2	13.28	13.34	13.34	13.77	12.72	15.56	13.01	15.36	15.32	16.57	16.07	16.12	15.96	16.25
444	_DGVIEASINHEK[GlyGly (K)]GYVQSK_	O43242	26S proteasome non-ATPase regulatory subunit 3	PSMD3	+	4.63	0	4.11	7.2	+	6.45	0	4.63	11.42	10.56	11.86	11.33	12.28	11.31	16.43	15.76	14.21	15.97	15.54	16.32	16.26	15.89	16.16	15.84
66	_ELDTVTLEDIK[GlyGly (K)]EHVK_	O43242	26S proteasome non-ATPase regulatory subunit 3	PSMD3	+	2.98	0	2.98	4.28	+	3.79	0	3.67	5.63	11.3	11.14	13.51	13.73	11.99	15.63	15.54	14.37	15.64	15.38	16.33	15.97	16	15.86	15.87
66	_ELDTVTLEDIK[GlyGly (K)]EHVK_	O43242	26S proteasome non-ATPase regulatory subunit 3	PSMD3	+	2.96	0	2.97	4.26	+	3.78	0	3.66	5.61	11.28	11.14	13.51	13.73	12.07	15.63	15.54	14.37	15.64	15.38	16.33	15.97	16	15.86	15.87
66	_ELDTVTLEDIK[GlyGly (K)]EHVK_	O43242	26S proteasome non-ATPase regulatory subunit 3	PSMD3	+	3.06	0	2.84	4.36	+	3.96	0	3.53	5.86	11.92	11.14	13.51	13.73	12.07	15.63	15.54	14.37	15.64	15.38	16.33	15.97	16	15.86	15.87
187	_ISDDLMQK[GlyGly (K)]ISTQNR_	O43242	26S proteasome non-ATPase regulatory subunit 3	PSMD3	+	6.44	0	4.81	11.5	+	7.02	0	4.9	13.13	11.44	12.12	11.97	10.68	11.99	16.7	16.72	15.81	16.66	16.34	16.66	16.63	16.44	16.6	16.36
187	_ISDDLMQK[GlyGly (K)]ISTQNR_	O43242	26S proteasome non-ATPase regulatory subunit 3	PSMD3	+	6.52	0	4.43	11.46	+	7.24	0	4.53	13.47	12.14	11.72	11.87	12.83	11.5	16.7	16.72	15.81	16.66	16.34	16.66	16.63	16.44	16.6	16.36
315	_K[GlyGly (K)]APQHTAVGFK_	O43242	26S proteasome non-ATPase regulatory subunit 3	PSMD3	+	5.54	0	4.14	9.03	+	6.29	0	4.78	11.11	10.52	12.08	10.7	10.88	11.85	14.91	15.64	15.03	15.76	15.36	16.24	15.99	15.92	16.08	15.68
315	_K[GlyGly (K)]APQHTAVGFK_	O43242	26S proteasome non-ATPase regulatory subunit 3	PSMD3	+	4.85	0	3.63	7.43	+	5.61	0	4.27	9.23	12.24	10.46	12.46	11.55	11.85	14.91	15.64	15.03	15.76	15.36	16.24	15.99	15.92	16.08	15.68
154	_FFDNAYC[Carbamidomethyl (C)]GGGDPPAEPPC[Carbamidomethyl (C)]SGK[GlyGly (K)]GEAK_	O43248	Homeobox protein Hox-C11	HOXC11	+	3.46	0	-1.32	-4.1	+	1.02	0.02	-0.54	-1.4	14.87	14.5	14.49	14.27	13.79	12.67	13.22	13.35	12.81	13.25	12.99	14.28	14.1	14.01	13.82
NaN	_EK[GlyGly (K)]LHGTVVEGR_	O43251;Q9NWB1	RNA binding protein fox-1 homolog 2;RNA binding protein fox-1 homolog 1	RBFOX2;RBFOX1		0.2	0.6	-0.58	-0.46	+	0.73	0.04	0.97	1.25	12.49	14.78	15.13	15.79	16.42	12.11	15.79	11.88	15.76	16.15	15.82	15.95	15.9	16.02	15.76
NaN	_EK[GlyGly (K)]LHGTVVEGR_	O43251;Q9NWB1	RNA binding protein fox-1 homolog 2;RNA binding protein fox-1 homolog 1	RBFOX2;RBFOX1		0.2	0.59	-0.6	-0.47	+	0.73	0.04	0.97	1.25	12.49	14.78	15.13	15.79	16.42	12.04	15.79	11.88	15.76	16.15	15.82	15.95	15.9	16.02	15.76
NaN	_K[GlyGly (K)]IEVNNATAR_	O43251;Q9NWB1	RNA binding protein fox-1 homolog 2;RNA binding protein fox-1 homolog 1	RBFOX2;RBFOX1		0.73	0.08	-0.81	-1.23		0.53	0.13	-0.46	-0.9	14.81	15.01	15.25	15.02	15.63	12.25	14.82	14.35	14.93	15.3	13.19	15.06	14.87	15.27	15.05
184	_GFTGIDSEYEK[GlyGly (K)]PEAPELVLK_	O43252	Bifunctional 3'-phosphoadenosine 5'-phosphosulfate synthase 1	PAPSS1	+	2.8	0	2.93	4.04	+	3.73	0	3.73	5.55	10.53	12.97	13.38	13.58	13.41	16.02	16.09	14.7	16.01	15.74	16.63	16.38	16.62	16.44	16.46
244	_LHLAK[GlyGly (K)]TDAETLPALK_	O43252	Bifunctional 3'-phosphoadenosine 5'-phosphosulfate synthase 1	PAPSS1	+	3.55	0	3.02	5.09	+	6.39	0	4.53	11.21	12.01	11.19	11.47	11.09	10.23	14.23	14.73	12.67	14.81	14.62	15.57	15.84	15.88	15.93	15.44
479	_ISESVK[GlyGly (K)]K_	O43264	Centromere/kinetochore protein zw10 homolog	ZW10		0.69	0.08	-1.15	-1.23		0.34	0.27	-0.7	-0.71	16.58	16.29	17.05	17.04	17.53	12.54	16.36	16.41	16.54	16.88	12.97	15.91	17.17	17.73	17.22
479	_ISESVK[GlyGly (K)]K_	O43264	Centromere/kinetochore protein zw10 homolog	ZW10		0.69	0.08	-1.14	-1.24		0.33	0.3	-0.63	-0.68	16.58	16.29	17.05	17.04	17.53	12.63	16.36	16.41	16.54	16.88	13.31	15.91	17.17	17.73	17.22
688	_TVMDEGPQVFAPLSEESK[GlyGly (K)]NK_	O43264	Centromere/kinetochore protein zw10 homolog	ZW10		0.73	0.07	1.2	1.3	+	4.44	0	4.84	7.01	14.58	11.44	12.19	14.17	13.1	14.48	14.96	12.03	15.18	14.82	18.1	17.84	17.9	17.9	17.93
383	_GDTTDLLK[GlyGly (K)]YAR_	O43264	Centromere/kinetochore protein zw10 homolog	ZW10	+	1.47	0.01	1.56	2.2	+	6.42	0	4.57	11.32	12.43	11.78	12.03	11.05	12.73	12.44	12.95	15.56	13.56	13.28	16.22	16.59	16.69	16.75	16.61
383	_GDTTDLLK[GlyGly (K)]YAR_	O43264	Centromere/kinetochore protein zw10 homolog	ZW10	+	1.59	0	2.01	2.41	+	6.4	0	5.2	11.61	10.99	11.39	10.32	12.04	12.11	11.52	12.95	15.56	13.56	13.28	16.22	16.59	16.69	16.75	16.61
380	_FLK[GlyGly (K)]GDTTDLLK_	O43264	Centromere/kinetochore protein zw10 homolog	ZW10	+	2.66	0	1.34	3.33	+	7.37	0	5.46	14.57	12	12.13	11.3	10.66	11.83	12.47	13.06	13.28	12.84	12.99	16.89	17.06	17.03	17.15	17.1
380	_FLK[GlyGly (K)]GDTTDLLK_	O43264	Centromere/kinetochore protein zw10 homolog	ZW10	+	2.3	0	0.98	2.76	+	8.52	0	5.16	18.06	12.49	12.11	11.67	11.62	11.54	12.2	13.06	13.28	12.84	12.99	16.89	17.06	17.03	17.15	17.1
66	_LSEDIDLLK[GlyGly (K)]SR_	O43264	Centromere/kinetochore protein zw10 homolog	ZW10	+	1.13	0.02	0.86	1.65	+	5.99	0	4.86	10.4	11.54	11.16	11.94	12.15	11.84	13.75	12.26	11.8	11.92	13.19	16.82	16.71	17.01	17.07	15.32
66	_LSEDIDLLK[GlyGly (K)]SR_	O43264	Centromere/kinetochore protein zw10 homolog	ZW10	+	1.03	0.03	0.87	1.56	+	5.92	0	4.92	10.25	11.4	11.79	11.94	12.15	11.04	13.75	12.26	11.54	11.92	13.19	16.82	16.71	17.01	17.07	15.32
413	_NLMTSEIHNTVK[GlyGly (K)]IIPDSK_	O43264	Centromere/kinetochore protein zw10 homolog	ZW10	+	1.51	0.01	0.97	2.06	+	7.57	0	5	14.84	12.28	11.4	11.38	11.73	11.35	11.53	13.33	12.58	12.33	13.21	16.89	16.71	16.3	17.01	16.22
45	_K[GlyGly (K)]YSEFLPSMQSAQGLITQVDK_	O43264	Centromere/kinetochore protein zw10 homolog	ZW10	+	1.78	0	1.28	2.44	+	8.5	0	4.72	17.43	11.9	11.32	11.63	12.28	11.59	12.3	12.08	12.88	13.75	14.09	16.48	16.47	16.52	16.59	16.27
84	_DLHVSTGEFTDLK[GlyGly (K)]QQLER_	O43264	Centromere/kinetochore protein zw10 homolog	ZW10		0.37	0.38	0.36	0.68	+	5.33	0	4.02	8.53	10.6	12.27	12.58	12.04	11.42	12.53	11.99	11.23	12.71	12.27	15.99	15.38	16.02	15.7	15.9
358	_LQQYEEIIQSTEEFENALK[GlyGly (K)]EMR_	O43264	Centromere/kinetochore protein zw10 homolog	ZW10		0.87	0.05	0.85	1.39	+	4.58	0	4.12	7.11	10.19	11.82	12.64	10.74	10.3	12.29	12.17	11.32	12.4	11.79	15.43	15.25	15.26	15.37	14.98
358	_LQQYEEIIQSTEEFENALK[GlyGly (K)]EM[Oxidation (M)]R_	O43264	Centromere/kinetochore protein zw10 homolog	ZW10		0.37	0.39	0.31	0.66	+	5.77	0	3.16	8.88	11.94	12.65	12.64	11.9	11.38	13.22	12.17	11.8	11.97	12.9	15.43	15.25	15.26	15.37	14.98
403	_K[GlyGly (K)]C[Carbamidomethyl (C)]QDVIVAAR_	O43264	Centromere/kinetochore protein zw10 homolog	ZW10		NaN	1	0	NaN	+	4.01	0	4.82	6.22	8.91	11.76	11.29	10.4	12.85	12.99	12.37	12.63	13.35	11.82	15.9	16.03	15.85	16.15	15.41
759	_MSSSDTPLGTVALLQEK[GlyGly (K)]QK_	O43290	U4/U6.U5 tri-snRNP-associated protein 1	SART1		0.04	0.92	0.21	0.11		0.51	0.09	1.59	1.02	11.16	11.77	16.38	17.21	16.83	17.1	16.85	11.73	11.87	16.84	17.68	14.61	15.46	15.81	17.74
649	_GLLETTVQK[GlyGly (K)]VAR_	O43290	U4/U6.U5 tri-snRNP-associated protein 1	SART1	+	1.85	0	3.37	2.86	+	3.21	0	4.35	4.84	10.44	11.23	11.55	11.43	15.02	15.99	16	12.39	16.2	15.96	16.39	16.18	16.56	16.18	16.12
649	_GLLETTVQK[GlyGly (K)]VAR_	O43290	U4/U6.U5 tri-snRNP-associated protein 1	SART1	+	1.73	0	2.88	2.67	+	3.43	0	3.86	5.1	11.64	11.69	12.01	11.76	15.02	15.99	16	12.39	16.2	15.96	16.39	16.18	16.56	16.18	16.12
663	_APNK[GlyGly (K)]SLPSAVYC[Carbamidomethyl (C)]IEDK_	O43290	U4/U6.U5 tri-snRNP-associated protein 1	SART1	+	1.89	0	1.37	2.58	+	8.31	0	4.44	16.45	11.19	11.92	11.46	11.48	11.11	13.01	11.41	12.97	13.92	12.7	15.64	15.97	16.15	15.89	15.71
663	_APNK[GlyGly (K)]SLPSAVYC[Carbamidomethyl (C)]IEDK_	O43290	U4/U6.U5 tri-snRNP-associated protein 1	SART1	+	2.23	0	1.71	3.05	+	6.6	0	4.69	11.84	10.25	11.78	11.76	10.99	11.13	13.49	12.07	12.84	13.92	12.13	15.64	15.97	16.15	15.89	15.71
170	_VQNHLPASGPTQPPVVSSTNEGSPSPPEPTGK[GlyGly (K)]GSLDTMLGLLQSDLSR_	O43294	Transforming growth factor beta-1-induced transcript 1 protein	TGFB1I1		NaN	1	0	NaN	+	5.32	0	4.18	8.57	11.56	12.92	11.86	12.12	10.69	13.12	12.25	12.19	13.03	11.57	16.19	15.7	15.84	16.43	15.87
28	_IC[Carbamidomethyl (C)]K[GlyGly (K)]LLQAEDLGPDTLDSLQR_	O43299	AP-5 complex subunit zeta-1	AP5Z1	+	6.79	0	5.77	13	+	2.44	0	2.48	3.49	12.18	11.5	12.19	10.54	11.97	18	17.2	17.44	17.44	17.17	14.38	15.2	15.34	13.11	12.78
928	_LQATGEK[GlyGly (K)]EEMEELQAYNR_	O43306	Adenylate cyclase type 6	ADCY6	+	2.75	0	-1.08	-3.23	+	6.04	0	-1.09	-6	16.43	16.32	16.37	16.12	16.38	15.69	15.24	14.4	15.25	15.63	15.36	15.07	15.3	15.34	15.12
366	_IDM[Oxidation (M)]DK[GlyGly (K)]YEVVDIEDGR_	O43307	Rho guanine nucleotide exchange factor 9	ARHGEF9		0.74	0.06	1.51	1.34	+	1.15	0.01	1.83	1.88	16.24	19	16.56	18.79	18.34	17.21	20.37	20.09	17.36	21.44	17.92	20.01	19.28	19	21.87
366	_IDMDK[GlyGly (K)]YEVVDIEDGR_	O43307	Rho guanine nucleotide exchange factor 9	ARHGEF9		0.74	0.06	1.51	1.34	+	1.15	0.01	1.83	1.88	16.24	19	16.56	18.79	18.34	17.21	20.37	20.09	17.36	21.44	17.92	20.01	19.28	19	21.87
590	_K[GlyGly (K)]QLEVIR_	O43318	Mitogen-activated protein kinase kinase kinase 7	MAP3K7		0.79	0.06	-1.22	-1.36	+	6.25	0	1.34	6.9	15.35	15.31	15.33	15.45	15.53	12.75	15.38	11.79	15.35	15.62	16.59	16.76	16.67	17.04	16.6
464	_MITTSGPTSEK[GlyGly (K)]PTR_	O43318	Mitogen-activated protein kinase kinase kinase 7	MAP3K7	+	1.79	0.01	0.86	2.24	+	5.64	0	3.44	8.84	10.65	11.69	11.25	12.09	11.57	12.36	11.92	12.24	12.83	12.19	14.59	14.94	14.97	15.4	14.51
54	_QANK[GlyGly (K)]EYLLGSTAEEK_	O43324	Eukaryotic translation elongation factor 1 epsilon-1	EEF1E1	+	3.06	0	2.45	4.26		NaN	1	0	NaN	11.18	12.83	10.61	11.23	11.72	13.48	13.31	14.53	13.74	14.79	12.33	13.31	13.41	13.52	12.82
54	_QANK[GlyGly (K)]EYLLGSTAEEK_	O43324	Eukaryotic translation elongation factor 1 epsilon-1	EEF1E1	+	4.07	0	2.78	5.78		NaN	1	0	NaN	10.77	11.56	11.06	11.92	10.63	13.48	13.31	14.53	13.74	14.79	13.49	13.23	12.91	12.27	13.42
21	_DITGSSDPYC[Carbamidomethyl (C)]IVK[GlyGly (K)]VDNEPIIR_	O43374	Ras GTPase-activating protein 4	RASA4	+	2.72	0	1.48	3.47	+	8.33	0	2.23	12.07	14.51	14.72	14.79	14.72	14.51	16.59	16.57	14.87	16.25	16.39	16.78	16.84	17.03	17.03	16.74
520	_AK[GlyGly (K)]EAWMEPLQPTVR_	O43374	Ras GTPase-activating protein 4	RASA4	+	3.34	0	4.49	5.05	+	4.5	0	6.43	7.41	14.24	11.46	14.74	11.46	14.71	18.15	18.04	17.1	17.88	17.88	19.59	19.74	19.77	19.88	19.79
520	_AK[GlyGly (K)]EAWMEPLQPTVR_	O43374	Ras GTPase-activating protein 4	RASA4	+	3.65	0	4.22	5.51	+	4.94	0	6.17	8.31	14.24	12.79	14.74	11.46	14.71	18.15	18.04	17.1	17.88	17.88	19.59	19.74	19.77	19.88	19.79
16	_NLPAK[GlyGly (K)]DITGSSDPYC[Carbamidomethyl (C)]IVK_	O43374	Ras GTPase-activating protein 4	RASA4	+	5.72	0	4.68	9.67	+	6.34	0	5.52	11.6	10.76	11.61	12.41	10.55	12.16	16.35	16.39	15.82	16.11	16.19	16.78	17.08	17.19	16.97	17.04
541	_DFITK[GlyGly (K)]LVDIEEK_	O43374	Ras GTPase-activating protein 4	RASA4	+	4.34	0	3.55	6.5	+	6.86	0	6.23	13.43	11.33	11.35	13.14	12.41	11.47	15.85	15.83	14.48	15.47	15.83	18.19	17.98	18.2	18.31	18.17
541	_DFITK[GlyGly (K)]LVDIEEK_	O43374	Ras GTPase-activating protein 4	RASA4	+	4.97	0	4.12	7.85	+	7.41	0	6.8	15.54	10.85	11.28	12.65	10.83	11.22	15.85	15.83	14.48	15.47	15.83	18.19	17.98	18.2	18.31	18.17
580	_GK[GlyGly (K)]GPLMSSSFK_	O43374	Ras GTPase-activating protein 4	RASA4	+	1.21	0.01	2.08	1.97	+	4.36	0	4.46	6.78	11.08	13.37	13.73	13.75	11.75	15.65	15.76	11.7	15.52	15.45	17.16	17.09	17.06	17.44	17.22
580	_GK[GlyGly (K)]GPLMSSSFK_	O43374	Ras GTPase-activating protein 4	RASA4	+	1.34	0.01	2.27	2.15	+	4.09	0	4.59	6.32	11.22	13.37	13.73	13.75	10.96	15.65	15.76	11.98	15.52	15.45	17.16	17.09	17.06	17.44	17.22
582	_GPLMSSSFK[GlyGly (K)]K_	O43374	Ras GTPase-activating protein 4	RASA4	+	7.88	0	4.09	14.74	+	8.97	0	5.77	20.45	11.9	11.88	12.47	11.43	11.63	15.99	15.92	15.92	15.91	16.02	17.54	17.59	17.55	17.72	17.77
747	_ELSGGAEAGTVPTSPGK[GlyGly (K)]VPEDSLAR_	O43374	Ras GTPase-activating protein 4	RASA4	+	2.31	0	1.88	3.2	+	3.87	0	3.23	5.64	11.4	10.7	11.35	12.12	13.21	14.53	13.43	13.7	13.36	13.17	15.7	15.13	14.53	14.9	14.69
380	_K[GlyGly (K)]YVELDPSK_	O43374	Ras GTPase-activating protein 4	RASA4	+	4.32	0	3.84	6.56	+	5.68	0	5.65	9.93	10.91	11.41	11.93	13.41	12.94	15.89	16.15	15.84	16.36	15.55	17.73	17.82	17.57	17.89	17.81
380	_K[GlyGly (K)]YVELDPSK_	O43374	Ras GTPase-activating protein 4	RASA4	+	4.53	0	3.65	6.86	+	5.99	0	5.46	10.64	10.88	12.58	12.45	13.41	12.22	15.89	16.15	15.84	16.36	15.55	17.73	17.82	17.57	17.89	17.81
381	_YVELDPSK[GlyGly (K)]VEVK_	O43374	Ras GTPase-activating protein 4	RASA4	+	4.35	0	3.54	6.51	+	6.89	0	5.46	13.12	11.95	10.92	12.17	10.57	11.04	14.25	14.83	16.05	14.38	14.84	16.55	16.85	16.92	16.82	16.79
381	_YVELDPSK[GlyGly (K)]VEVK_	O43374	Ras GTPase-activating protein 4	RASA4	+	3.65	0	3.08	5.25	+	6.03	0	5.01	10.55	11.95	12.76	12.04	11.67	10.49	14.25	14.83	16.05	14.38	14.84	16.55	16.85	16.92	16.82	16.79
670	_K[GlyGly (K)]VSINNTGLLGSYHPGVFR_	O43374	Ras GTPase-activating protein 4	RASA4	+	2.61	0	3.12	3.82	+	6.73	0	5.05	12.43	12.48	10.78	11.47	11.39	11.74	15.57	15.14	12.06	15.43	15.27	16.72	16.8	16.36	16.96	16.26
560	_TLSLQAPPVK[GlyGly (K)]EGPLFIHR_	O43374	Ras GTPase-activating protein 4	RASA4	+	2	0	3.76	3.08	+	4.91	0	6.66	8.32	12.6	9.17	12.74	12.73	11.21	16.64	16.14	11.94	16.21	16.29	18.62	18.04	18.49	18.28	18.29
560	_TLSLQAPPVK[GlyGly (K)]EGPLFIHR_	O43374	Ras GTPase-activating protein 4	RASA4	+	2.48	0	3.35	3.68	+	7.32	0	6.12	14.86	12.46	11.45	11.58	12.73	12.88	16.64	16.14	12.57	16.21	16.29	18.62	18.04	18.49	18.28	18.29
304	_QDVATNLLK[GlyGly (K)]LFLGQGLAK_	O43374	Ras GTPase-activating protein 4	RASA4	+	5.93	0	2.94	9.01	+	4.62	0	3.65	7.02	11.57	11.41	11.07	11.89	10.87	14.64	14.54	14.35	14.06	13.94	15.87	14.96	15.64	14.87	13.71
147	_YGGPPPDSVYSGVQPGIGTEVFVGK[GlyGly (K)]IPR_	O43390	Heterogeneous nuclear ribonucleoprotein R	HNRNPR	+	3.68	0	-2.49	-5.09	+	5.33	0	0.84	4.72	16.62	16.69	16.55	16.55	16.62	15.02	14.53	13.13	13.25	14.66	17.32	17.43	17.32	17.71	17.44
258	_TK[GlyGly (K)]ENILEEFSK_	O43390	Heterogeneous nuclear ribonucleoprotein R	HNRNPR	+	2.48	0	-1.7	-3.32	+	3.63	0	0.78	3.49	15.61	15.46	15.71	15.64	15.07	14.22	13.54	12.44	14	14.8	16.16	16.18	16.33	16.42	16.33
258	_TK[GlyGly (K)]ENILEEFSK_	O43390	Heterogeneous nuclear ribonucleoprotein R	HNRNPR	+	2.48	0	-1.7	-3.32	+	3.63	0	0.78	3.49	15.61	15.46	15.71	15.64	15.07	14.22	13.54	12.44	14	14.8	16.16	16.18	16.33	16.42	16.33
385	_GAAVK[GlyGly (K)]AMDEMNGK_	O43390	Heterogeneous nuclear ribonucleoprotein R	HNRNPR	+	5.16	0	-2.86	-7.57		0.44	0.43	0.14	0.58	14.91	14.94	14.97	14.58	15.17	11.85	12.01	11.99	11.4	13	15.07	14.95	14.81	15.48	14.97
347	_NLATTVTEEILEK[GlyGly (K)]SFSEFGK_	O43390	Heterogeneous nuclear ribonucleoprotein R	HNRNPR	+	4.78	0	-2.64	-6.79		0.51	0.32	0.17	0.67	16.65	17.36	16.79	16.74	16.97	14.93	14.09	13.39	14.33	14.59	17.19	16.95	16.96	17.41	16.88
575	_ADGYNQPDSK[GlyGly (K)]R_	O43390	Heterogeneous nuclear ribonucleoprotein R	HNRNPR	+	4.46	0	-2.67	-6.31	+	2.44	0	-1.23	-3.05	15.68	15.27	15.85	15.37	15.74	11.92	13.18	12.59	13.19	13.69	13.35	14.14	14.64	14.7	14.93
575	_ADGYNQPDSK[GlyGly (K)]R_	O43390	Heterogeneous nuclear ribonucleoprotein R	HNRNPR	+	5.51	0	-2.49	-7.84	+	1.84	0	-1.39	-2.55	15.68	15.27	15.85	15.37	15.74	12.8	13.18	12.59	13.19	13.69	12.54	14.14	14.64	14.7	14.93
121	_GPDEAK[GlyGly (K)]IK_	O43390	Heterogeneous nuclear ribonucleoprotein R	HNRNPR	+	2.38	0	-1.5	-3.13		0.53	0.1	0.7	0.97	14.73	14.46	14.54	14.91	15.01	13.14	13.35	11.92	14.04	13.72	13.02	16.32	15.65	16.17	15.96
115	_VQESTK[GlyGly (K)]GPDEAK_	O43390	Heterogeneous nuclear ribonucleoprotein R	HNRNPR	+	3.01	0	-2.43	-4.19		0.21	0.64	0.24	0.43	14.71	14.04	14.69	14.43	14.45	13	11.52	10.75	11.69	13.19	13.11	14.41	15.04	15.62	15.35
115	_VQESTK[GlyGly (K)]GPDEAK_	O43390	Heterogeneous nuclear ribonucleoprotein R	HNRNPR	+	2.77	0	-2.38	-3.88		0.33	0.39	0.31	0.61	14.71	14.04	14.69	14.43	14.45	13.3	11.52	10.75	11.69	13.19	13.44	14.41	15.04	15.62	15.35
88	_IDQYQGADAVGLEEK[GlyGly (K)]IK_	O43396	Thioredoxin-like protein 1	TXNL1	+	3.05	0	2.49	4.26	+	8.83	0	3.6	16.48	14.87	14.94	15	15.26	14.68	18.44	18.08	15.69	17.34	17.67	18.39	18.57	18.59	18.78	18.4
88	_IDQYQGADAVGLEEK[GlyGly (K)]IK_	O43396	Thioredoxin-like protein 1	TXNL1	+	3.05	0	2.49	4.26	+	8.83	0	3.6	16.48	14.87	14.94	15	15.26	14.68	18.44	18.08	15.69	17.34	17.67	18.39	18.57	18.59	18.78	18.4
2	_VGVK[GlyGly (K)]PVGSDPDFQPELSGAGSR_	O43396	Thioredoxin-like protein 1	TXNL1	+	1.23	0.03	0.52	1.55	+	7.74	0	2.1	10.78	17.27	17.21	17.52	17.6	17.63	18.15	18.24	17.1	18.09	18.25	19.55	19.51	19.68	19.54	19.45
103	_IK[GlyGly (K)]QHLENDPGSNEDTDIPK_	O43396	Thioredoxin-like protein 1	TXNL1		0.99	0.08	-0.39	-1.25	+	7.02	0	1.98	9.42	14.91	14.9	15.21	15.17	15.44	15.13	15.1	14.25	14.35	14.85	17.2	17.21	16.97	17.09	17.07
103	_IK[GlyGly (K)]QHLENDPGSNEDTDIPK_	O43396	Thioredoxin-like protein 1	TXNL1		0.99	0.08	-0.39	-1.25	+	7.02	0	1.98	9.42	14.91	14.9	15.21	15.17	15.44	15.13	15.1	14.25	14.35	14.85	17.2	17.21	16.97	17.09	17.07
1	_MVGVK[GlyGly (K)]PVGSDPDFQPELSGAGSR_	O43396	Thioredoxin-like protein 1	TXNL1	+	1.45	0.01	1.35	2.13	+	6.8	0	3.33	11.18	14.2	14.64	14.81	14.66	15.04	16.97	16.99	15.63	14.22	16.28	17.78	18.05	17.59	18.35	18.25
177	_LYSMK[GlyGly (K)]FQGPDNGQGPK_	O43396	Thioredoxin-like protein 1	TXNL1	+	4	0	3.63	5.95	+	3.23	0	2.68	4.55	10.37	12.1	11.17	12.28	10.06	15.35	14.95	14.42	15.32	14.09	13.52	14.01	14.14	14.4	13.31
177	_LYSMK[GlyGly (K)]FQGPDNGQGPK_	O43396	Thioredoxin-like protein 1	TXNL1	+	5.82	0	3.65	9.35	+	4.24	0	2.55	5.92	11.55	11.1	11.14	11.41	10.68	15.35	14.95	14.42	15.32	14.09	12.79	14.01	14.14	14.4	13.31
129	_TQETLSQAGQK[GlyGly (K)]TSAALSTVGSAISR_	O43399	Tumor protein D54	TPD52L2	+	5.47	0	0.8	4.69	+	4.1	0	-1.48	-4.92	15.33	15.33	15.45	15.4	15.27	16.35	16.08	16.01	16.1	16.26	14.14	13.81	14.19	13.12	14.11
128	_K[GlyGly (K)]TQETLSQAGQK_	O43399	Tumor protein D54	TPD52L2	+	1.1	0.02	-1.28	-1.73	+	2.49	0	-3.51	-3.71	16.26	16.15	16.63	16.2	16.21	12.63	16.12	14.89	15.92	15.5	13.35	12.65	15.4	10.18	12.34
128	_K[GlyGly (K)]TQETLSQAGQK_	O43399	Tumor protein D54	TPD52L2	+	1.04	0.02	-1.35	-1.68	+	2.45	0	-3.41	-3.64	16.26	16.15	16.63	16.2	16.21	12.26	16.12	14.89	15.92	15.5	13.02	12.54	15.4	10.18	13.24
99	_VK[GlyGly (K)]DASPNQVAEK_	O43402	ER membrane protein complex subunit 8	EMC8		0.04	0.93	0.04	0.1	+	3.07	0	1.07	3.49	12.55	12.7	12.26	12.42	12.7	11.81	13.22	11.79	12.83	13.2	12.96	14.07	13.51	13.56	13.89
101	_DASPNQVAEK[GlyGly (K)]VASR_	O43402	ER membrane protein complex subunit 8	EMC8	+	2.46	0	2.79	3.57	+	3.2	0	3.48	4.69	11.83	11.15	11.83	14.81	12.64	14.53	15.41	14.82	15.77	15.68	15.84	16.1	16.09	15.98	15.64
101	_DASPNQVAEK[GlyGly (K)]VASR_	O43402	ER membrane protein complex subunit 8	EMC8	+	2.53	0	2.62	3.63	+	3.36	0	3.31	4.88	11.84	12.12	11.68	14.81	12.64	14.53	15.41	14.82	15.77	15.68	15.84	16.1	16.09	15.98	15.64
231	_EGLLDPNVK[GlyGly (K)]SIFVTC[Carbamidomethyl (C)]GDWDLK_	O43414	ERI1 exoribonuclease 3	ERI3	+	3.72	0	1.85	4.8	+	0.93	0.02	0.83	1.44	12.07	11.49	12.51	12.98	12	13.71	13.89	14.47	13.98	14.23	12.87	11.83	13.65	14.18	12.69
118	_K[GlyGly (K)]DLDDISTK_	O43427	Acidic fibroblast growth factor intracellular-binding protein	FIBP		0.02	0.96	-0.04	-0.06		0.16	0.82	-0.08	-0.27	15.42	15.26	15.24	15.32	15.39	13.05	15.63	15.55	16.16	16.04	15.05	15.43	15.67	14.59	15.48
252	_DLLDLHK[GlyGly (K)]SLVC[Carbamidomethyl (C)]TALR_	O43427	Acidic fibroblast growth factor intracellular-binding protein	FIBP		0.21	0.68	0.15	0.38	+	1.51	0.01	-0.56	-1.78	15.21	15.36	14.71	14.82	15.13	15.71	15.26	14.25	15.24	15.49	14.74	14.19	15.05	14.19	14.27
252	_DLLDLHK[GlyGly (K)]SLVC[Carbamidomethyl (C)]TALR_	O43427	Acidic fibroblast growth factor intracellular-binding protein	FIBP		0.21	0.68	0.15	0.38	+	1.51	0.01	-0.56	-1.78	15.21	15.36	14.71	14.82	15.13	15.71	15.26	14.25	15.24	15.49	14.74	14.19	15.05	14.19	14.27
246	_VLVADK[GlyGly (K)]DLLDLHK_	O43427	Acidic fibroblast growth factor intracellular-binding protein	FIBP	+	1.25	0.01	-1.08	-1.85	+	1.56	0	-0.66	-1.91	15.08	15.02	14.74	14.9	15.4	14.41	14.22	12.06	14.5	14.52	14.88	14.55	13.65	14.09	14.66
246	_VLVADK[GlyGly (K)]DLLDLHK_	O43427	Acidic fibroblast growth factor intracellular-binding protein	FIBP	+	1.17	0.02	-1.14	-1.79	+	1.56	0	-0.66	-1.91	15.08	15.02	14.74	14.9	15.4	14.41	14.22	11.8	14.5	14.52	14.88	14.55	13.65	14.09	14.66
236	_EFLQDLK[GlyGly (K)]ELK_	O43427	Acidic fibroblast growth factor intracellular-binding protein	FIBP		0.94	0.06	0.58	1.36	+	3.5	0	0.92	3.64	13.56	13.68	13.96	14.14	13.83	14.47	14.8	13.2	14.79	14.81	15.11	14.55	14.85	14.47	14.78
236	_EFLQDLK[GlyGly (K)]ELK_	O43427	Acidic fibroblast growth factor intracellular-binding protein	FIBP		0.94	0.06	0.58	1.36	+	3.5	0	0.92	3.64	13.56	13.68	13.96	14.14	13.83	14.47	14.8	13.2	14.79	14.81	15.11	14.55	14.85	14.47	14.78
269	_LGVFSEMEANFK[GlyGly (K)]NLSR_	O43427	Acidic fibroblast growth factor intracellular-binding protein	FIBP		1.15	0.05	-0.42	-1.39	+	2.24	0	-1.82	-3.1	15.96	16.41	15.87	15.63	15.32	15.37	15.6	15.56	15.1	15.44	13.12	14.67	14.93	14.64	12.74
119	_DLDDISTK[GlyGly (K)]TGITLK_	O43427	Acidic fibroblast growth factor intracellular-binding protein	FIBP	+	5.45	0	3.96	8.76	+	4.23	0	2.85	6.04	11.82	11.51	10.54	11.74	12.46	16.07	15.56	15.11	15.77	15.38	14.43	14.91	14.39	14.8	13.76
119	_DLDDISTK[GlyGly (K)]TGITLK_	O43427	Acidic fibroblast growth factor intracellular-binding protein	FIBP	+	5.69	0	4.19	9.38	+	4.52	0	3.07	6.6	11.16	11.49	12.24	10.39	11.65	16.07	15.56	15.11	15.77	15.38	14.43	14.91	14.39	14.8	13.76
29	_IELFADVVPK[GlyGly (K)]TAENFR_	O43447	Peptidyl-prolyl cis-trans isomerase H	PPIH	+	3.13	0	3.49	4.59	+	4.29	0	5.06	6.77	14.74	12.11	13.23	14.28	11.28	16.66	16.92	16.14	16.74	16.62	18.28	18.11	18.2	18.21	18.13
53	_K[GlyGly (K)]DGVPIGYK_	O43447	Peptidyl-prolyl cis-trans isomerase H	PPIH	+	3.2	0	3.74	4.74	+	4.23	0	5.09	6.67	11.49	11.88	11.7	15.08	12.63	15.56	16.62	16.25	16.69	16.37	17.61	17.8	17.77	17.53	17.5
53	_K[GlyGly (K)]DGVPIGYK_	O43447	Peptidyl-prolyl cis-trans isomerase H	PPIH	+	3.01	0	4.42	4.53	+	3.84	0	5.76	6.05	12.01	10.66	11.33	15.08	10.32	15.56	16.62	16.25	16.69	16.37	17.61	17.8	17.77	17.53	17.5
154	_IENVPTGPNNK[GlyGly (K)]PK_	O43447	Peptidyl-prolyl cis-trans isomerase H	PPIH	+	3.25	0	3.72	4.8	+	5.1	0	5.58	8.54	11.29	12.79	9.95	12.07	12.86	14.04	15.98	15.3	16.27	16	17.66	17.35	17.17	17.08	17.61
154	_IENVPTGPNNK[GlyGly (K)]PK_	O43447	Peptidyl-prolyl cis-trans isomerase H	PPIH	+	3.65	0	3.54	5.38	+	6.03	0	5.4	10.72	12.95	10.85	11.37	12.07	12.63	14.04	15.98	15.3	16.27	16	17.66	17.35	17.17	17.08	17.61
93	_GPFADENFK[GlyGly (K)]LR_	O43447	Peptidyl-prolyl cis-trans isomerase H	PPIH	+	5.15	0	3.31	7.82	+	8.52	0	5.46	18.43	11.56	11.62	11.04	11.18	10.87	13.66	14.88	15.23	14.93	14.14	16.7	17.11	16.36	16.87	16.52
93	_GPFADENFK[GlyGly (K)]LR_	O43447	Peptidyl-prolyl cis-trans isomerase H	PPIH	+	4.32	0	3.01	6.26	+	7.1	0	5.16	13.54	10.96	11.85	11.39	12.36	11.21	13.66	14.88	15.23	14.93	14.14	16.7	17.11	16.36	16.87	16.52
54	_DGVPIGYK[GlyGly (K)]GSTFHR_	O43447	Peptidyl-prolyl cis-trans isomerase H	PPIH		0.76	0.06	1.16	1.32	+	6.32	0	4.4	10.96	12.07	12.31	11.98	11.45	11.28	12.49	11.75	13.77	15.51	11.39	16.29	17.08	15.99	15.78	15.96
54	_DGVPIGYK[GlyGly (K)]GSTFHR_	O43447	Peptidyl-prolyl cis-trans isomerase H	PPIH	+	1.33	0.01	1.88	2.09	+	6.05	0	5.07	10.65	11.95	11.2	10.59	10.38	11.63	12.7	11.76	13.77	15.51	11.41	16.29	17.08	15.99	15.78	15.96
54	_DGVPIGYK[GlyGly (K)]GSTFHR_	O43447	Peptidyl-prolyl cis-trans isomerase H	PPIH	+	1.97	0	2.06	2.85	+	6.07	0	4.76	10.53	12.17	10.69	11.66	11.03	11.78	13.49	12.38	13.77	15.51	12.49	16.29	17.08	15.99	15.78	15.96
109	_HLDPSLANYLVQK[GlyGly (K)]AK_	O43463	Histone-lysine N-methyltransferase SUV39H1	SUV39H1	+	1.4	0.01	1.92	2.17	+	4.81	0	3.91	7.45	11.32	13.02	13.23	13.76	13.31	15.6	15.39	12.21	15.56	15.48	17.04	16.66	16.93	16.8	16.78
216	_ILSEVTPDQSK[GlyGly (K)]PEN_	O43482	Protein Mis18-beta	OIP5	+	1.34	0.04	-0.39	-1.47	+	5.62	0	1.28	6.14	16.35	16.31	16.84	16.76	16.55	15.93	16.38	16.12	16.54	15.89	17.84	17.86	17.81	17.88	17.81
178	_AIVNASEMDIQNVPLSEK[GlyGly (K)]IAELK_	O43482	Protein Mis18-beta	OIP5		0.44	0.25	0.67	0.84	+	2.89	0	2.71	4.1	12.97	12.13	11.13	14.16	13.81	14.42	14.29	12.08	13.47	13.25	15.54	15.44	15.87	15.48	15.4
176	_TK[GlyGly (K)]AIVNASEMDIQNVPLSEK_	O43482	Protein Mis18-beta	OIP5	+	4.48	0	2.92	6.47	+	4.9	0	3.39	7.42	12.15	11.38	10.11	11.65	11.13	14.54	14.14	14.2	14.01	14.11	15	14.47	14.88	14.6	14.43
257	_DYFGLLFQESPEQK[GlyGly (K)]NWLDPAK_	O43491	Band 4.1-like protein 2	EPB41L2		0.04	0.94	0.03	0.09	+	1.54	0.02	-0.35	-1.5	19.58	19.87	19.67	19.31	19.58	20.04	19.64	18.81	19.72	19.95	19.54	19.26	19.37	19.03	19.08
156	_PSVSK[GlyGly (K)]VEMQPTELVSK_	O43491	Band 4.1-like protein 2	EPB41L2	+	1.55	0	-3.15	-2.47	+	6.1	0	-2.2	-8.43	17.94	17.7	18.16	17.83	17.84	15.9	15.68	10.05	15.87	16.2	15.95	15.63	15.87	15.17	15.84
156	_PSVSK[GlyGly (K)]VEMQPTELVSK_	O43491	Band 4.1-like protein 2	EPB41L2	+	1.55	0	-3.15	-2.47	+	6.1	0	-2.2	-8.43	17.94	17.7	18.16	17.83	17.84	15.9	15.68	10.05	15.87	16.2	15.95	15.63	15.87	15.17	15.84
2	_[Acetyl (Protein N-term)]TTEVGSVSEVK[GlyGly (K)]K_	O43491	Band 4.1-like protein 2	EPB41L2	+	3.09	0	-1.68	-3.97	+	4.92	0	-2.14	-6.6	16.79	16.68	17.17	16.99	17.01	16.23	14.8	14.44	15.18	15.58	15.18	14.85	14.94	13.98	14.96
2	_TTEVGSVSEVK[GlyGly (K)]K_	O43491	Band 4.1-like protein 2	EPB41L2	+	3.09	0	-1.68	-3.97	+	4.92	0	-2.14	-6.6	16.79	16.68	17.17	16.99	17.01	16.23	14.8	14.44	15.18	15.58	15.18	14.85	14.94	13.98	14.96
2	_TTEVGSVSEVK[GlyGly (K)]K_	O43491	Band 4.1-like protein 2	EPB41L2	+	3.09	0	-1.68	-3.97	+	4.92	0	-2.14	-6.6	16.79	16.68	17.17	16.99	17.01	16.23	14.8	14.44	15.18	15.58	15.18	14.85	14.94	13.98	14.96
384	_GLSPAQADSQFLENAK[GlyGly (K)]R_	O43491	Band 4.1-like protein 2	EPB41L2	+	1.59	0	-1.6	-2.33	+	1.39	0.02	-0.33	-1.41	16.43	16.35	16.02	16.1	16.31	15.12	14.87	12.38	15.25	15.61	16.21	15.99	15.75	15.56	16.02
87	_SYTLVVAK[GlyGly (K)]DGGDK_	O43491	Band 4.1-like protein 2	EPB41L2	+	2.68	0	-2.73	-3.84	+	7.5	0	-2.87	-12.01	16.45	16.58	16.83	16.09	16.76	14.68	13.99	11.84	13.26	15.28	13.6	13.69	13.6	13.63	13.84
598	_SPTK[GlyGly (K)]APHLQLIEGK_	O43491	Band 4.1-like protein 2	EPB41L2	+	2.31	0	-4.23	-3.53	+	1.51	0.01	-0.62	-1.84	18.92	18.45	18.86	19.38	18.51	11.5	12.58	16.46	16.96	15.49	18.47	18.72	17.98	17.82	18.02
13	_K[GlyGly (K)]DSSQLGTDATK_	O43491	Band 4.1-like protein 2	EPB41L2	+	2.61	0	-2.47	-3.69	+	2.92	0	-1.73	-3.82	17.29	16.87	17.34	17.07	17.31	12.59	14.9	14.88	15.33	15.86	14.21	15.73	16.06	15.23	16
13	_K[GlyGly (K)]DSSQLGTDATK_	O43491	Band 4.1-like protein 2	EPB41L2	+	2.9	0	-2.38	-4.03	+	1.91	0	-2.03	-2.77	17.29	16.87	17.34	17.07	17.31	13	14.9	14.88	15.33	15.86	12.71	15.73	16.06	15.23	16
725	_K[GlyGly (K)]VEPVTQK_	O43491	Band 4.1-like protein 2	EPB41L2	+	2.21	0	-2.42	-3.2	+	2.76	0	-2.83	-3.96	15.95	15.69	16.23	16.31	16.38	12.94	14.13	11.56	14.82	15.01	12.82	11.19	14.67	13.86	13.88
497	_LVSPEQPPK[GlyGly (K)]AK_	O43491	Band 4.1-like protein 2	EPB41L2	+	4.08	0	-3.15	-5.93	+	4.07	0	-3.99	-6.16	17.84	17.61	17.44	17.14	17.14	12.85	14.53	14.02	14.77	15.26	11.9	13.42	14.19	14.94	12.77
497	_LVSPEQPPK[GlyGly (K)]AK_	O43491	Band 4.1-like protein 2	EPB41L2	+	3.51	0	-3.28	-5.1	+	3.99	0	-4.06	-6.04	17.84	17.61	17.44	17.14	17.14	12.21	14.53	14.02	14.77	15.26	11.9	13.42	14.19	14.94	12.42
127	_GDAEEMAQK[GlyGly (K)]K_	O43491	Band 4.1-like protein 2	EPB41L2	+	3.17	0	-2.59	-4.44		0.52	0.1	-0.84	-0.97	16.32	16.04	16.06	16.14	16.2	12.2	13.95	12.66	14.65	14.35	17.52	15.8	13.67	16.07	13.5
127	_GDAEEMAQK[GlyGly (K)]K_	O43491	Band 4.1-like protein 2	EPB41L2	+	2.71	0	-2.75	-3.89		0.52	0.1	-0.84	-0.97	16.32	16.04	16.06	16.14	16.2	12.67	13.95	11.39	14.65	14.35	17.52	15.8	13.67	16.07	13.5
101	_EPTQAVVEEQVLDK[GlyGly (K)]EEPLPEEQR_	O43491	Band 4.1-like protein 2	EPB41L2	+	3.21	0	-1.44	-3.95	+	3.77	0	-1.54	-4.62	18.33	18.26	18.6	18.52	18.46	17.41	16.84	16.09	17.1	17.54	17.5	17.23	16.5	16.96	16.28
101	_EPTQAVVEEQVLDK[GlyGly (K)]EEPLPEEQR_	O43491	Band 4.1-like protein 2	EPB41L2	+	3.21	0	-1.44	-3.95	+	3.77	0	-1.54	-4.62	18.33	18.26	18.6	18.52	18.46	17.41	16.84	16.09	17.1	17.54	17.5	17.23	16.5	16.96	16.28
27	_PK[GlyGly (K)]EVAENQQNQSSDPEEEK_	O43491	Band 4.1-like protein 2	EPB41L2	+	3.4	0	-2.42	-4.68	+	3.14	0	-1.74	-4.06	13.64	13.8	14.39	13.75	14.21	12.05	10.33	12.17	10.9	12.25	12.79	11.41	11.96	13.01	11.94
823	_IPGEK[GlyGly (K)]SVHEGALK_	O43491	Band 4.1-like protein 2	EPB41L2	+	1.29	0.01	-1.23	-1.93	+	4.01	0	-0.99	-4.16	16	15.69	15.94	15.76	15.89	15.15	14.85	12.52	15.37	15.25	15.12	14.43	15.05	14.71	14.99
823	_IPGEK[GlyGly (K)]SVHEGALK_	O43491	Band 4.1-like protein 2	EPB41L2	+	1.24	0.01	-1.26	-1.89	+	4.01	0	-0.99	-4.16	16	15.69	15.94	15.76	15.89	15.15	14.85	12.37	15.37	15.25	15.12	14.43	15.05	14.71	14.99
370	_ELEEK[GlyGly (K)]VAELHK_	O43491	Band 4.1-like protein 2	EPB41L2	+	3.26	0	-3.97	-4.85	+	1.82	0	-2.79	-2.77	17.11	16.92	17.11	17.08	17.26	13	12.84	11.74	12.22	15.84	15.92	12.56	15.82	15.55	11.69
124	_QAK[GlyGly (K)]GDAEEMAQK_	O43491	Band 4.1-like protein 2	EPB41L2	+	3.06	0	-2.43	-4.24	+	3.52	0	-2.32	-4.81	14.91	14.41	15.48	15.28	14.78	12.02	12.38	11.9	12.19	14.24	13.02	11.69	12.22	13.64	12.67
124	_QAK[GlyGly (K)]GDAEEMAQK_	O43491	Band 4.1-like protein 2	EPB41L2	+	2.85	0	-2.2	-3.92	+	4.12	0	-2.5	-5.71	14.91	14.41	15.48	15.28	14.78	13.14	12.38	11.9	12.19	14.24	12.41	11.69	12.22	13.39	12.67
196	_EVQTNELK[GlyGly (K)]AEK_	O43491	Band 4.1-like protein 2	EPB41L2	+	4	0	-2.65	-5.62	+	5.37	0	-3.23	-8.18	16.43	16.29	16.54	16.28	16.04	13.29	14.03	12.43	14.36	14.23	13.6	12.1	12.9	13.19	13.64
196	_EVQTNELK[GlyGly (K)]AEK_	O43491	Band 4.1-like protein 2	EPB41L2	+	4.43	0	-2.59	-6.22	+	5.82	0	-3.39	-9.16	16.43	16.29	16.54	16.28	16.04	13.18	14.03	12.83	14.36	14.23	13.66	12.1	12.9	13.19	12.76
626	_HSNLMLEELDK[GlyGly (K)]AQEDILK_	O43491	Band 4.1-like protein 2	EPB41L2	+	2.83	0	-2.66	-4.02	+	3.37	0	-2.54	-4.69	15.87	15.75	16.24	15.95	16.24	12.17	13.51	12.14	13.85	15.08	14.03	13.68	14.63	12.25	12.76
626	_HSNLMLEELDK[GlyGly (K)]AQEDILK_	O43491	Band 4.1-like protein 2	EPB41L2	+	2.89	0	-2.61	-4.08	+	3.55	0	-2.61	-4.97	15.87	15.75	16.24	15.95	16.24	12.05	13.51	12.51	13.85	15.08	13.68	13.68	14.63	12.25	12.76
828	_SVHEGALK[GlyGly (K)]QDMGEEAEEEPQK_	O43491	Band 4.1-like protein 2	EPB41L2	+	2.12	0	-1.22	-2.74	+	2.01	0	-1.14	-2.6	14.17	12.79	13.98	13.85	14.32	13.09	11.84	12.73	12.46	12.88	13.32	12.17	12.92	12.4	12.62
14	_DSSQLGTDATK[GlyGly (K)]EK_	O43491	Band 4.1-like protein 2	EPB41L2	+	4.56	0	-3.31	-6.79	+	5.39	0	-2.94	-8.02	16.29	16.09	16.6	16.82	16.56	13.12	13.87	11.98	12.86	13.99	13.46	14.44	13.38	13.14	13.26
14	_DSSQLGTDATK[GlyGly (K)]EK_	O43491	Band 4.1-like protein 2	EPB41L2	+	4.85	0	-3.32	-7.28	+	5.21	0	-2.91	-7.68	16.29	16.09	16.6	16.82	16.56	12.27	13.87	12.79	12.86	13.99	13.57	14.44	12.96	13.59	13.26
85	_QK[GlyGly (K)]SYTLVVAK_	O43491	Band 4.1-like protein 2	EPB41L2		0.1	0.81	-0.33	-0.24		0.1	0.83	0.36	0.25	10.59	16.17	15.4	15.65	16.12	15.68	14.01	11.93	15.82	14.83	16.65	16.24	13.16	13.35	16.34
85	_QK[GlyGly (K)]SYTLVVAK_	O43491	Band 4.1-like protein 2	EPB41L2		0.28	0.45	-0.67	-0.61		0.01	0.99	0.02	0.01	12.31	16.17	15.4	15.65	16.12	15.68	14.01	11.93	15.82	14.83	16.65	16.24	12.96	13.56	16.34
704	_VITEEMNGK[GlyGly (K)]EISPGSGPGEIR_	O43491	Band 4.1-like protein 2	EPB41L2	+	3.34	0	-2.92	-4.76	+	4.83	0	-2.88	-7.02	15.94	16.14	16.09	16.21	16.34	13.57	12.85	12.17	12.49	15.03	12.37	14.08	13.27	13.72	12.86
179	_ETQEDK[GlyGly (K)]LEGGAAK_	O43491	Band 4.1-like protein 2	EPB41L2	+	4.22	0	-2.93	-6.07	+	3.65	0	-2.76	-5.16	16.63	16.38	16.93	16.61	16.31	13.24	14.09	12.38	14.35	14.13	13.53	12.27	14.29	14.43	14.51
179	_ETQEDK[GlyGly (K)]LEGGAAK_	O43491	Band 4.1-like protein 2	EPB41L2	+	3.82	0	-2.85	-5.42	+	3.5	0	-2.89	-4.98	16.63	16.38	16.93	16.61	16.31	13.96	14.09	12.11	14.35	14.13	12.17	13	14.29	14.43	14.51
217	_TVQC[Carbamidomethyl (C)]K[GlyGly (K)]VTLLDGTEYSC[Carbamidomethyl (C)]DLEK_	O43491	Band 4.1-like protein 2	EPB41L2	+	6.53	0	-4.33	-11.44	+	8.42	0	-4.61	-17.02	17.41	17.2	17.18	17.31	17.46	13	13.39	12.89	12.01	13.59	12.21	12.77	12.68	13.22	12.61
887	_TEISTK[GlyGly (K)]EVPIVQTETK_	O43491	Band 4.1-like protein 2	EPB41L2	+	8.13	0	-4.69	-16.24	+	3.11	0	-3.34	-4.53	16.27	16.53	16.74	16.69	16.88	11.95	11.8	12.45	11.99	11.47	12.6	12.41	12.38	15.7	13.31
602	_APHLQLIEGK[GlyGly (K)]K_	O43491	Band 4.1-like protein 2	EPB41L2	+	2.62	0	-2.97	-3.81	+	2.1	0	-2.3	-3.05	13.63	16.07	16.58	16.22	13.98	12.82	11.7	12.94	12.6	11.57	12.86	13.74	12.55	13.24	12.58
602	_APHLQLIEGK[GlyGly (K)]K_	O43491	Band 4.1-like protein 2	EPB41L2	+	2.37	0	-2.51	-3.41	+	1.81	0	-2.15	-2.68	13.63	16.07	16.58	16.22	13.98	13.01	12.93	13.05	12.17	12.74	13.15	13.64	13.47	13.61	11.84
27	_LVSAGFQTAEELLEVK[GlyGly (K)]PSELSK_	O43502	DNA repair protein RAD51 homolog 3	RAD51C	+	6.75	0	6.52	13.2	+	6.65	0	5.58	12.49	12.2	10.9	11.57	11.28	12.85	18.61	18.55	17.57	18.47	18.21	17.43	17.29	17.24	17.34	17.41
49	_EVGISK[GlyGly (K)]AEALETLQIIR_	O43502	DNA repair protein RAD51 homolog 3	RAD51C	+	5.85	0	5.11	10.16	+	5.58	0	4.01	9.06	12.54	10.99	11.56	11.67	10.61	16.93	16.92	15.68	16.83	16.59	15.74	15.45	15.6	15.51	15.13
49	_EVGISK[GlyGly (K)]AEALETLQIIR_	O43502	DNA repair protein RAD51 homolog 3	RAD51C	+	6.55	0	4.67	11.69	+	6.82	0	3.57	11.48	12.12	12.19	12.01	12.09	11.19	16.93	16.92	15.68	16.83	16.59	15.74	15.45	15.6	15.51	15.13
323	_LATLYK[GlyGly (K)]SPSQK_	O43502	DNA repair protein RAD51 homolog 3	RAD51C	+	5.58	0	4.67	9.33	+	5.29	0	3.74	8.32	11.47	11.49	12.59	10.81	10.82	16.38	16.32	15.18	16.38	16.28	15.46	15.33	15.16	15.22	14.71
323	_LATLYK[GlyGly (K)]SPSQK_	O43502	DNA repair protein RAD51 homolog 3	RAD51C	+	5.9	0	4.69	10.1	+	5.73	0	3.76	9.22	11.75	10.54	11.89	10.96	11.93	16.38	16.32	15.18	16.38	16.28	15.46	15.33	15.16	15.22	14.71
67	_EC[Carbamidomethyl (C)]LTNK[GlyGly (K)]PR_	O43502	DNA repair protein RAD51 homolog 3	RAD51C	+	1.41	0.01	2.61	2.25		0.54	0.08	1.26	1.04	12.73	11.23	11.75	16.94	14.26	14.99	16.23	16.09	16.35	16.29	13.19	14.98	14.5	14.91	15.6
67	_EC[Carbamidomethyl (C)]LTNK[GlyGly (K)]PR_	O43502	DNA repair protein RAD51 homolog 3	RAD51C	+	1.43	0	2.6	2.28		0.55	0.08	1.25	1.05	12.37	12.01	11.38	16.94	14.26	14.99	16.23	16.09	16.35	16.29	13.19	14.98	14.5	14.91	15.6
334	_EC[Carbamidomethyl (C)]TVLFQIK[GlyGly (K)]PQGFR_	O43502	DNA repair protein RAD51 homolog 3	RAD51C	+	5.99	0	5.17	10.53	+	4.94	0	3.76	7.65	12.89	11.08	11.56	10.9	10.82	16.87	16.69	16.46	16.65	16.41	15.24	15.28	15.43	15.2	14.91
1	_[Acetyl (Protein N-term)]MEATLEQHLEDTMK[GlyGly (K)]NPSIVGVLC[Carbamidomethyl (C)]TDSQGLNLGC[Carbamidomethyl (C)]R_	O43504	Ragulator complex protein LAMTOR5	LAMTOR5	+	4.66	0	-2.45	-6.47	+	4.6	0	-2.21	-6.21	15.56	15.77	15.59	15.83	15.32	14.07	13.36	12.63	12.69	13.08	13.16	13.42	13.99	13.8	12.64
94	_DDALK[GlyGly (K)]NLSHTPVSK_	O43529	Carbohydrate sulfotransferase 10	CHST10	+	4.28	0	4.08	6.55		NaN	1	0	NaN	12.38	10.49	10.74	12.09	9.76	15.05	15.33	14.59	15.41	15.48	14.2	13.15	12.5	13.58	12.24
94	_DDALK[GlyGly (K)]NLSHTPVSK_	O43529	Carbohydrate sulfotransferase 10	CHST10	+	4.53	0	3.12	6.65		NaN	1	0	NaN	11.7	11.84	13.32	11.41	11.97	15.05	15.33	14.59	15.41	15.48	13.13	13.19	12.89	13.09	13.23
279	_TK[GlyGly (K)]QVSTYQEVIR_	O43556	Epsilon-sarcoglycan	SGCE	+	3.68	0	3.48	5.41		0.45	0.15	0.74	0.87	9.89	12.26	12.83	11.48	10.93	15	15.3	14.41	14.72	15.33	13.01	10.28	13.16	11.79	12.83
291	_GEGILPDGGEYK[GlyGly (K)]PPSDSLK_	O43556	Epsilon-sarcoglycan	SGCE	+	7.58	0	5.68	15.42	+	2.25	0	2.09	3.18	10.62	11.21	11.41	11.53	11.08	17.04	17	15.99	17.14	17.08	12.45	13.27	12.65	12.6	15.32
248	_C[Carbamidomethyl (C)]SQEMEPVITC[Carbamidomethyl (C)]DK[GlyGly (K)]K_	O43556	Epsilon-sarcoglycan	SGCE	+	5.27	0	3.38	8.09		NaN	1	0	NaN	12.12	10.26	11.76	11.46	11.24	14.74	14.9	14.77	14.76	14.59	13.11	13.39	12.54	12.71	13.26
233	_K[GlyGly (K)]GDEYDVC[Carbamidomethyl (C)]AIC[Carbamidomethyl (C)]LDEYEDGDK_	O43567	E3 ubiquitin-protein ligase RNF13	RNF13	+	3.36	0	-1.4	-4.07	+	5.68	0	-1.78	-7.19	19.18	19.01	19.18	18.98	18.98	18.05	17.27	16.94	17.89	18.18	17.34	17.17	17.61	17.48	16.81
266	_C[Carbamidomethyl (C)]VDPWLTK[GlyGly (K)]TK_	O43567	E3 ubiquitin-protein ligase RNF13	RNF13	+	5.05	0	-1.4	-5.81	+	3.11	0	-2.53	-4.35	17.8	17.66	17.89	17.5	17.37	16.01	16.06	16.19	16.57	16.37	15.66	15.46	15.57	15.65	13.23
277	_TC[Carbamidomethyl (C)]PVC[Carbamidomethyl (C)]K[GlyGly (K)]QK_	O43567	E3 ubiquitin-protein ligase RNF13	RNF13	+	1.63	0	-2.47	-2.5	+	2.81	0	-1.95	-3.78	14.81	13.78	14.7	15.53	15.36	13.29	13.91	12.82	9.17	12.67	13.69	12.44	13.17	13.04	12.09
277	_TC[Carbamidomethyl (C)]PVC[Carbamidomethyl (C)]K[GlyGly (K)]QK_	O43567	E3 ubiquitin-protein ligase RNF13	RNF13	+	2.97	0	-3.33	-4.34	+	3.1	0	-1.96	-4.13	14.81	13.78	14.7	15.53	15.36	12.26	12.33	11.84	9.17	11.93	13.34	13.06	12.42	12.3	13.25
339	_GVIYK[GlyGly (K)]PATK_	O43570	Carbonic anhydrase 12	CA12	+	2.46	0	-2.37	-3.49	+	2.88	0	-1.53	-3.67	17.74	17.33	16.97	16.75	16.64	12.75	15.03	14.45	15.74	15.62	14.96	15.84	14.95	16.08	15.93
339	_GVIYK[GlyGly (K)]PATK_	O43570	Carbonic anhydrase 12	CA12	+	2.37	0	-2.41	-3.38	+	2.88	0	-1.53	-3.67	17.74	17.33	16.97	16.75	16.64	12.56	15.03	14.45	15.74	15.62	14.96	15.84	14.95	16.08	15.93
344	_PATK[GlyGly (K)]METEAHA_	O43570	Carbonic anhydrase 12	CA12	+	1.98	0	-0.84	-2.38		0.18	0.77	-0.11	-0.32	13.92	13.53	13.78	13.29	12.75	13.07	12.46	12.2	12.6	12.75	13.5	13.16	13.61	13.35	13.12
344	_PATK[GlyGly (K)]METEAHA_	O43570	Carbonic anhydrase 12	CA12	+	1.29	0.02	-0.69	-1.72		0.2	0.74	-0.11	-0.35	13.92	13.53	13.78	13.29	12.75	13.61	12.46	12.37	12.6	12.75	13.46	13.16	13.61	13.35	13.12
641	_MIVSDIMQQAQYDQPLEK[GlyGly (K)]STK_	O43572	A-kinase anchor protein 10, mitochondrial	AKAP10	+	2.38	0	1.62	3.18	+	7.57	0	3.77	13.53	11.44	11.68	12.4	11.51	11.94	13.91	13.6	11.95	13.89	13.72	15.61	15.41	15.55	15.61	15.61
109	_SC[Carbamidomethyl (C)]LDYQTQETK[GlyGly (K)]SSLSK_	O43572	A-kinase anchor protein 10, mitochondrial	AKAP10	+	2.9	0	3.43	4.26	+	6.22	0	4.9	10.98	12.24	11.86	10.65	11.17	12.48	12.98	16.11	14.42	16.03	16.02	16.38	16.59	16.64	16.8	16.48
285	_ELSGK[GlyGly (K)]LMK_	O43572	A-kinase anchor protein 10, mitochondrial	AKAP10	+	2.76	0	1.56	3.56	+	6.46	0	4.39	11.29	12.77	11.66	12.1	11.79	11.03	12.93	13.42	14	13.19	13.64	16.28	16.25	16.11	16.39	16.26
423	_K[GlyGly (K)]GQYDGQEAQNDAMILYDK_	O43572	A-kinase anchor protein 10, mitochondrial	AKAP10	+	1.88	0	1.84	2.71	+	6.76	0	5.16	12.56	10.63	12	11.25	10.37	10.55	13.53	13.51	13.25	10.89	12.82	15.94	16.11	16.31	16.31	15.93
514	_GDEFLGGNVSLTAPGSVGPPDESHPGSSDSSASQSSVK[GlyGly (K)]K_	O43572	A-kinase anchor protein 10, mitochondrial	AKAP10		0.06	0.89	0.07	0.14	+	4.09	0	2.81	5.82	12.92	10.99	12.28	11.23	12.56	11.75	11.96	11.69	12.47	12.48	14.81	14.64	15.02	14.83	14.72
2	_[Acetyl (Protein N-term)]AADISESSGADC[Carbamidomethyl (C)]K[GlyGly (K)]GDPR_	O43583	Density-regulated protein	DENR	+	1.34	0.01	1.13	1.95	+	4.79	0	3.06	7.06	12.66	11.63	10.74	11.45	11.65	13.14	13.02	11.29	13.18	13.15	14.26	14.77	14.59	15.06	14.74
733	_DC[Carbamidomethyl (C)]EAK[GlyGly (K)]DLQEFIPLINQITAK_	O43592	Exportin-T	XPOT	+	3.25	0	1.94	4.29	+	6.34	0	4.29	10.94	10.95	11.85	10.48	11.53	10.85	13.06	13.53	12.11	13.34	13.3	15.29	15.64	15.03	15.92	15.23
630	_ILLEK[GlyGly (K)]LMLAQDEER_	O43592	Exportin-T	XPOT		0.56	0.19	0.51	0.95	+	4.98	0	4.03	7.84	12.39	10.35	12.32	11.55	11.21	12.05	11.75	12.74	11.56	12.25	15.91	15.39	15.4	16.08	15.21
852	_LVELWGGK[GlyGly (K)]DGPVGFADFVYK_	O43592	Exportin-T	XPOT	+	1.62	0	1.37	2.31	+	4.79	0	3.8	7.38	10.58	12.23	10.38	11.71	12.17	12.36	12.67	11.98	13.27	13.62	15.2	15.24	14.95	15.67	14.98
195	_VPSAFSLGSK[GlyGly (K)]GFYYK_	O43593	Lysine-specific demethylase hairless	HR	+	5.11	0	4.15	8.13	+	3.57	0	2.47	4.94	11.51	10.72	10.8	11.66	12.81	16.14	15.77	15.12	15.54	15.7	14.28	13.67	14.24	13.64	14.01
195	_VPSAFSLGSK[GlyGly (K)]GFYYK_	O43593	Lysine-specific demethylase hairless	HR	+	5.16	0	3.45	7.92	+	3.23	0	1.76	4.18	11.49	12.17	12.92	11.66	12.81	16.14	15.77	15.12	15.54	15.7	14.28	13.67	14.24	13.64	14.01
809	_IQEK[GlyGly (K)]ALGPGLR_	O43593	Lysine-specific demethylase hairless	HR	+	7.26	0	6.3	14.74	+	6.44	0	5.05	11.64	12.67	11.65	12.43	11.26	12.96	18.44	18.6	18.39	18.31	18.72	17.27	17.24	16.87	17.45	17.35
809	_IQEK[GlyGly (K)]ALGPGLR_	O43593	Lysine-specific demethylase hairless	HR	+	7.93	0	6.29	17.07	+	7.08	0	5.04	13.4	11.94	12.26	12.43	11.4	12.96	18.44	18.6	18.39	18.31	18.72	17.27	17.24	16.87	17.45	17.35
698	_VWAPGDAGQQK[GlyGly (K)]ESTQK_	O43593	Lysine-specific demethylase hairless	HR	+	5.39	0	5.26	9.13	+	5.05	0	4.19	8.02	10.95	12.64	10.6	10.47	11.92	16.17	17.04	15.88	16.88	16.91	15.47	15.39	15.4	15.74	15.49
698	_VWAPGDAGQQK[GlyGly (K)]ESTQK_	O43593	Lysine-specific demethylase hairless	HR	+	5.69	0	4.78	9.63	+	5.46	0	3.71	8.65	12.73	12.23	11.75	10.86	11.4	16.17	17.04	15.88	16.88	16.91	15.47	15.39	15.4	15.74	15.49
1	_[Acetyl (Protein N-term)]MESTPSFLK[GlyGly (K)]GTPTWEK_	O43593	Lysine-specific demethylase hairless	HR	+	5.75	0	4.83	9.81	+	2.67	0	2.38	3.74	10.32	12.43	11.9	11.96	12.18	17.02	16.61	16.25	16.49	16.55	12.63	14.71	14.25	14.45	14.67
751	_GPLPC[Carbamidomethyl (C)]PSLC[Carbamidomethyl (C)]ELLASTAVK[GlyGly (K)]LC[Carbamidomethyl (C)]LGHER_	O43593	Lysine-specific demethylase hairless	HR	+	5.72	0	4.13	9.41	+	2.9	0	1.88	3.86	10.82	11.57	11.81	10.4	10.74	15.64	15.49	14.44	15.1	15.32	13.57	12.91	12.75	13.49	12.02
216	_LAK[GlyGly (K)]EPLAAAEPGLFGLNSGGHLQR_	O43593	Lysine-specific demethylase hairless	HR	+	8.01	0	5.94	17.07	+	2.43	0	2.85	3.55	11.97	10.73	11.35	11.47	11.39	17.7	17.43	16.81	17.21	17.48	13.95	12.97	12.71	16.24	15.29
50	_MAK[GlyGly (K)]QGQMDAVR_	O43633	Charged multivesicular body protein 2a	CHMP2A		0.5	0.19	-0.75	-0.93	+	2.29	0	-2.22	-3.25	16.01	14.13	15.55	13.88	14.37	11.92	14.98	14.36	13.92	15	14.15	12.04	12.36	11.98	12.31
50	_MAK[GlyGly (K)]QGQMDAVR_	O43633	Charged multivesicular body protein 2a	CHMP2A		0.46	0.24	-0.6	-0.86	+	2.29	0	-2.22	-3.25	16.01	14.13	15.55	13.88	14.37	12.69	14.98	14.36	13.92	15	14.15	12.04	12.36	11.98	12.31
287	_APLPLPTDHK[GlyGly (K)]EPWVAGGFPVQGGSGYPLGLTPC[Carbamidomethyl (C)]LYR_	O43638	Forkhead box protein S1	FOXS1	+	5.95	0	5.78	10.66	+	4.6	0	3.73	7.01	12.6	11.29	12.39	11.39	10.64	18.1	17.54	17.64	17.33	16.58	16.09	15.46	14.82	14.96	15.63
117	_MPSESAAQSLAVALPLQTK[GlyGly (K)]ADANR_	O43660	Pleiotropic regulator 1	PLRG1	+	3.41	0	1.7	4.34	+	4.21	0	1.64	5.2	14.03	13.74	14.6	14.04	14.82	16.07	15.92	15.18	16.47	16.09	15.95	15.68	16.07	15.73	16
230	_IWDLASGK[GlyGly (K)]LK_	O43660	Pleiotropic regulator 1	PLRG1	+	5.06	0	3.37	7.69	+	5.48	0	4.37	9.01	10.93	12.11	10.42	11.15	11.94	14.35	14.85	14.46	14.98	14.73	16.04	14.96	15.85	15.39	16.12
49	_ELLDMMIAEEESLK[GlyGly (K)]ER_	O43663	Protein regulator of cytokinesis 1	PRC1	+	1.63	0.01	-1.13	-2.24		0.49	0.16	0.41	0.84	14.28	14.49	14.91	14.3	14.6	13.66	14.06	11.85	13.66	13.66	15.68	14.65	15.6	15.04	13.65
4	_SEVLAEESIVC[Carbamidomethyl (C)]LQK[GlyGly (K)]ALNHLR_	O43663	Protein regulator of cytokinesis 1	PRC1		0.62	0.12	-0.84	-1.11	+	2.05	0	1.64	2.83	14.36	12.16	13.04	14.34	14.48	13.04	11.55	12.65	14.43	12.54	15.56	15.51	15.33	15.37	14.83
4	_SEVLAEESIVC[Carbamidomethyl (C)]LQK[GlyGly (K)]ALNHLR_	O43663	Protein regulator of cytokinesis 1	PRC1		0.56	0.16	-0.73	-1.01	+	2.05	0	1.64	2.83	14.36	12.16	13.04	14.34	14.48	12.64	12.68	11.9	14.43	13.11	15.56	15.51	15.33	15.37	14.83
302	_YLDQMEDLYEDFHIVK[GlyGly (K)]LPLLPHEVR_	O43681	ATPase ASNA1	ASNA1		0.82	0.14	0.3	1.04	+	5.65	0	2.16	7.69	13.94	14.44	14.15	13.92	13.82	14.82	14.31	13.86	14.32	14.48	16.32	15.89	16.1	16.73	16.07
130	_K[GlyGly (K)]MMQEAMSAFPGIDEAMSYAEVMR_	O43681	ATPase ASNA1	ASNA1	+	2.73	0	2.06	3.73	+	3.62	0	2.75	5.1	10.55	12.18	12.21	11.99	12.4	14.83	13.99	14.05	12.93	13.83	14.82	14.22	14.9	15.36	13.75
66	_ESVLIISTDPAHNISDAFDQK[GlyGly (K)]FSK_	O43681	ATPase ASNA1	ASNA1	+	1.9	0	2.68	2.86	+	4.62	0	5.03	7.4	10.05	11.95	12.23	13.1	10.47	14.7	14.82	11.79	14.9	14.98	16.47	16.52	16.46	17.03	16.47
66	_ESVLIISTDPAHNISDAFDQK[GlyGly (K)]FSK_	O43681	ATPase ASNA1	ASNA1	+	2.09	0	2.21	3.02	+	6.34	0	4.5	11.06	11.99	11.61	12.23	13.1	11.49	14.7	14.82	12.05	14.9	14.98	16.47	16.52	16.46	17.03	16.47
298	_IQAK[GlyGly (K)]YLDQMEDLYEDFHIVK_	O43681	ATPase ASNA1	ASNA1	+	2.31	0	2.37	3.31	+	6.11	0	4.85	10.69	12.03	10.86	11.76	12.93	11.49	14.39	14.8	12.15	14.76	14.84	16.65	16.49	16.58	17.05	16.54
298	_IQAK[GlyGly (K)]YLDQMEDLYEDFHIVK_	O43681	ATPase ASNA1	ASNA1	+	3.65	0	3.18	5.28	+	7.06	0	5.54	13.68	11.57	10.8	11.78	10.17	11.28	14.39	14.8	12.68	14.76	14.84	16.65	16.49	16.58	17.05	16.54
87	_FSK[GlyGly (K)]VPTK_	O43681	ATPase ASNA1	ASNA1	+	2.08	0	2.42	3.05	+	6.39	0	4.32	11.08	11.8	11.82	12	11.72	10.58	12.81	15.04	12.14	14.6	15.42	15.65	15.85	15.76	16.44	15.83
87	_FSK[GlyGly (K)]VPTK_	O43681	ATPase ASNA1	ASNA1	+	1.79	0	2.17	2.66	+	6.5	0	4.14	11.22	11.35	11.21	12.32	11.67	12.28	12.4	15.04	12.21	14.6	15.42	15.65	15.85	15.76	16.44	15.83
188	_NQGSELSGVISSAC[Carbamidomethyl (C)]DK[GlyGly (K)]ESNMER_	O43683	Mitotic checkpoint serine/threonine-protein kinase BUB1	BUB1	+	1.16	0.02	1.43	1.83		0.55	0.09	0.78	1.01	13.94	13.82	14.19	13.81	10.67	15.09	15.03	14.07	14.74	14.66	13.72	14.22	14.5	13.97	13.89
299	_K[GlyGly (K)]LHQVVETSHEDLPASQER_	O43683	Mitotic checkpoint serine/threonine-protein kinase BUB1	BUB1	+	3.55	0	3.58	5.23	+	3.66	0	3.61	5.4	11.41	11.81	14.05	13.7	13.92	16.63	16.74	16.01	16.85	16.55	16.5	16.67	16.49	16.75	16.52
299	_K[GlyGly (K)]LHQVVETSHEDLPASQER_	O43683	Mitotic checkpoint serine/threonine-protein kinase BUB1	BUB1	+	3.13	0	3.48	4.59	+	3.22	0	3.51	4.73	10.59	13.11	14.05	13.7	13.92	16.63	16.74	16.01	16.85	16.55	16.5	16.67	16.49	16.75	16.52
614	_LPVESVHILEDK[GlyGly (K)]ENVVAK_	O43683	Mitotic checkpoint serine/threonine-protein kinase BUB1	BUB1	+	3.15	0	2.54	4.41	+	5.26	0	3.35	8.05	11.01	11.18	12.32	12.26	11.11	14.58	14.55	12.64	14.58	14.23	14.83	15.17	14.52	15.12	14.96
750	_LLSGLSK[GlyGly (K)]PVSSYPNTFEWQC[Carbamidomethyl (C)]K_	O43683	Mitotic checkpoint serine/threonine-protein kinase BUB1	BUB1	+	6.79	0	4.34	12.11	+	6.82	0	3.95	11.84	11.78	11.46	11.77	10.94	12.05	16.26	16.25	15.39	16.15	15.67	15.8	15.68	15.75	15.48	15.05
1056	_K[GlyGly (K)]VFQQHYTNK_	O43683	Mitotic checkpoint serine/threonine-protein kinase BUB1	BUB1		0.95	0.09	0.39	1.22	+	4.01	0	1.53	4.87	12.14	12.21	11.51	11.83	11.27	12.29	12.07	11.74	12.37	12.45	13.77	13.26	13.14	13.27	13.17
1056	_K[GlyGly (K)]VFQQHYTNK_	O43683	Mitotic checkpoint serine/threonine-protein kinase BUB1	BUB1		0.32	0.45	0.34	0.61	+	2.52	0	1.4	3.23	12.27	12.65	12.21	11.63	10.85	13.41	12.38	11.69	11.41	12.45	13.77	13.26	13.14	13.27	13.17
203	_VAVEYLDPSPEVQK[GlyGly (K)]K_	O43684	Mitotic checkpoint protein BUB3	BUB3		0.54	0.18	0.58	0.95	+	3.58	0	2.61	5.01	15.17	14.79	15.24	13.05	15.14	14.13	15.87	15.5	15.51	15.29	17.46	17.35	17.09	17.17	17.38
203	_VAVEYLDPSPEVQK[GlyGly (K)]K_	O43684	Mitotic checkpoint protein BUB3	BUB3		0.54	0.18	0.58	0.95	+	3.58	0	2.61	5.01	15.17	14.79	15.24	13.05	15.14	14.13	15.87	15.5	15.51	15.29	17.46	17.35	17.09	17.17	17.38
2	_TGSNEFK[GlyGly (K)]LNQPPEDGISSVK_	O43684	Mitotic checkpoint protein BUB3	BUB3	+	5.67	0	4.6	9.51	+	8.56	0	6.78	19.86	11.7	12.27	11.42	12.72	12	17.02	16.9	15.4	17.05	16.72	18.89	18.81	18.94	18.48	18.86
218	_DDPVTNLNNAFEVAEK[GlyGly (K)]YLDIPK_	O43707	Alpha-actinin-4	ACTN4		0.47	0.19	-1.29	-0.94	+	1.2	0	2.84	2	10.82	10.8	16.94	14.7	15.69	12.76	12.99	12.31	12.23	12.19	15.68	17.23	16.37	16.16	17.7
181	_AGFSGGMVVDYPNSAK[GlyGly (K)]AK_	O43709	Probable 18S rRNA (guanine-N(7))-methyltransferase	BUD23	+	2.55	0	-0.9	-2.89	+	3.19	0	-1.06	-3.58	15.99	15.84	16.17	16.24	16.8	15.64	15.27	14.83	15.41	15.39	15.48	15.22	15.07	14.81	15.14
181	_AGFSGGMVVDYPNSAK[GlyGly (K)]AK_	O43709	Probable 18S rRNA (guanine-N(7))-methyltransferase	BUD23	+	2.55	0	-0.9	-2.89	+	3.19	0	-1.06	-3.58	15.99	15.84	16.17	16.24	16.8	15.64	15.27	14.83	15.41	15.39	15.48	15.22	15.07	14.81	15.14
172	_LYK[GlyGly (K)]DNQGNLK_	O43719	HIV Tat-specific factor 1	HTATSF1	+	3.51	0	-1.38	-4.2		0.72	0.06	0.52	1.12	13.9	13.54	13.72	13.78	13.58	13.02	11.77	12.59	12.04	12.19	12.87	14.24	14.39	14.92	14.66
43	_YEIAEVMTEIDNLTSVEESK[GlyGly (K)]TTQR_	O43739	Cytohesin-3	CYTH3		0.78	0.06	-1.35	-1.37		0.23	0.72	0.1	0.36	16.16	16.37	16.72	16.72	16.93	16.53	15.94	11.75	15.77	16.15	16.92	16.42	17.06	16.47	16.55
337	_GQVIK[GlyGly (K)]AC[Carbamidomethyl (C)]K_	O43739	Cytohesin-3	CYTH3	+	3.08	0	-2.37	-4.26	+	3.67	0	-1.07	-4	14.86	14.49	14.77	14.51	15.17	13.18	12.26	10.75	12.71	13.04	13.31	13.97	13.84	13.74	13.58
168	_VPELMEMFLPATK[GlyGly (K)]NLLNEK_	O43747	AP-1 complex subunit gamma-1	AP1G1	+	0.88	0.04	1.1	1.46	+	4.62	0	3.8	7.06	12.8	11.31	11.93	13.32	11.02	14.04	12.17	11.82	13.9	13.91	15.83	15.96	15.98	15.86	15.77
121	_QALLGDSGSQNWSTGTTDK[GlyGly (K)]YGR_	O43752	Syntaxin-6	STX6	+	1.66	0	-1.25	-2.31		0.66	0.1	-0.39	-0.99	14.22	14.53	14.84	15.1	15	13.79	13.57	11.89	14.1	14.08	14.58	14.31	14.92	14.47	13.47
151	_AIC[Carbamidomethyl (C)]IDPAYSK[GlyGly (K)]AYGR_	O43765	Small glutamine-rich tetratricopeptide repeat-containing protein alpha	SGTA	+	3.74	0	-0.87	-3.74	+	4.29	0	-1.24	-4.8	17.88	18.32	17.87	17.76	17.85	17.41	16.93	17	16.92	17.05	16.29	16.92	16.76	16.96	16.56
151	_AIC[Carbamidomethyl (C)]IDPAYSK[GlyGly (K)]AYGR_	O43765	Small glutamine-rich tetratricopeptide repeat-containing protein alpha	SGTA	+	3.74	0	-0.87	-3.74	+	4.29	0	-1.24	-4.8	17.88	18.32	17.87	17.76	17.85	17.41	16.93	17	16.92	17.05	16.29	16.92	16.76	16.96	16.56
132	_AAAYSK[GlyGly (K)]LGNYAGAVQDC[Carbamidomethyl (C)]ER_	O43765	Small glutamine-rich tetratricopeptide repeat-containing protein alpha	SGTA	+	3.21	0	1.04	3.57	+	1.55	0.01	0.39	1.58	16.61	16.96	16.56	16.47	16.44	18.27	17.59	17.27	17.51	17.6	16.86	17.19	17	17.28	16.66
197	_SNLK[GlyGly (K)]IAELK_	O43765	Small glutamine-rich tetratricopeptide repeat-containing protein alpha	SGTA		0.12	0.77	-0.38	-0.29		0.79	0.1	0.28	0.99	16.89	17.06	17.04	16.95	17.83	11.93	17.85	17.52	18.24	18.33	17.51	17.49	17.2	17.49	17.47
185	_ALELDPDNETYK[GlyGly (K)]SNLK_	O43765	Small glutamine-rich tetratricopeptide repeat-containing protein alpha	SGTA	+	2.51	0	1.09	3.03	+	5.43	0	2.36	7.57	13.85	13.06	13.84	13.92	14.01	15.08	14.95	14.07	14.9	15.15	15.78	16.07	16.13	16.52	15.96
185	_ALELDPDNETYK[GlyGly (K)]SNLK_	O43765	Small glutamine-rich tetratricopeptide repeat-containing protein alpha	SGTA	+	2.51	0	1.09	3.03	+	5.43	0	2.36	7.57	13.85	13.06	13.84	13.92	14.01	15.08	14.95	14.07	14.9	15.15	15.78	16.07	16.13	16.52	15.96
184	_K[GlyGly (K)]ALELDPDNETYK_	O43765	Small glutamine-rich tetratricopeptide repeat-containing protein alpha	SGTA	+	4	0	1.28	4.58	+	8.94	0	3.05	15.48	14.86	14.91	14.89	14.95	14.92	15.68	16.02	16.07	16.49	16.7	17.92	17.92	17.65	18.21	18.11
184	_K[GlyGly (K)]ALELDPDNETYK_	O43765	Small glutamine-rich tetratricopeptide repeat-containing protein alpha	SGTA	+	4	0	1.28	4.58	+	8.94	0	3.05	15.48	14.86	14.91	14.89	14.95	14.92	15.68	16.02	16.07	16.49	16.7	17.92	17.92	17.65	18.21	18.11
407	_K[GlyGly (K)]EDGTFYEFGEDIPEAPER_	O43776	Asparagine--tRNA ligase, cytoplasmic	NARS	+	5.34	0	4.38	8.71	+	5.81	0	4.78	9.93	11.66	11.49	12.56	13.54	12.76	16.91	16.85	16.24	17.13	16.81	17.42	17.01	17.26	17.12	17.12
239	_GENMSK[GlyGly (K)]ILK_	O43776	Asparagine--tRNA ligase, cytoplasmic	NARS	+	2.59	0	1.71	3.45	+	5.92	0	2.41	8.41	11.43	12.08	11.95	11.35	11.36	13.58	13.54	11.92	13.94	13.73	13.96	14.3	14.09	14.14	13.71
104	_FSILNAK[GlyGly (K)]GEETK_	O43791	Speckle-type POZ protein	SPOP	+	2.58	0	0.7	2.66	+	6.05	0	-0.82	-5.11	17.22	17.11	17.08	17.23	17.23	18.36	17.69	17.41	17.99	17.93	16.45	16.5	16.33	16.22	16.27
104	_FSILNAK[GlyGly (K)]GEETK_	O43791	Speckle-type POZ protein	SPOP	+	2.58	0	0.7	2.66	+	6.05	0	-0.82	-5.11	17.22	17.11	17.08	17.23	17.23	18.36	17.69	17.41	17.99	17.93	16.45	16.5	16.33	16.22	16.27
111	_GEETK[GlyGly (K)]AMESQR_	O43791	Speckle-type POZ protein	SPOP	+	2.24	0	-2.37	-3.22	+	2.16	0	-2.82	-3.19	18.07	17.5	17.48	18.74	17.69	14.59	14.56	16.84	14.56	17.1	12.15	15.37	15.67	16.18	16.03
111	_GEETK[GlyGly (K)]AMESQR_	O43791	Speckle-type POZ protein	SPOP	+	2.24	0	-2.37	-3.22	+	2.44	0	-2.68	-3.53	18.07	17.5	17.48	18.74	17.69	14.59	14.56	16.84	14.56	17.1	12.81	15.37	15.67	16.18	16.03
54	_SSTFSSGANDK[GlyGly (K)]LK_	O43791	Speckle-type POZ protein	SPOP		0.67	0.14	0.48	1.05	+	2.02	0.01	0.41	1.85	14.99	15.01	15.26	15.22	15.24	14.94	16.19	14.68	15.81	16.51	15.96	15.49	15.46	15.53	15.34
54	_SSTFSSGANDK[GlyGly (K)]LK_	O43791	Speckle-type POZ protein	SPOP		0.67	0.14	0.48	1.05	+	2.02	0.01	0.41	1.85	14.99	15.01	15.26	15.22	15.24	14.94	16.19	14.68	15.81	16.51	15.96	15.49	15.46	15.53	15.34
269	_MADDLLAAADK[GlyGly (K)]YALER_	O43791	Speckle-type POZ protein	SPOP	+	5.47	0	0.92	5.08	+	4.15	0	-1.02	-4.31	17.06	17.04	17.17	16.85	17	18.09	17.77	18	17.82	18.05	16.32	15.62	16.09	15.82	16.18
269	_MADDLLAAADK[GlyGly (K)]YALER_	O43791	Speckle-type POZ protein	SPOP	+	5.47	0	0.92	5.08	+	4.15	0	-1.02	-4.31	17.06	17.04	17.17	16.85	17	18.09	17.77	18	17.82	18.05	16.32	15.62	16.09	15.82	16.18
269	_M[Oxidation (M)]ADDLLAAADK[GlyGly (K)]YALER_	O43791	Speckle-type POZ protein	SPOP	+	5.47	0	0.92	5.08	+	4.15	0	-1.02	-4.31	17.06	17.04	17.17	16.85	17	18.09	17.77	18	17.82	18.05	16.32	15.62	16.09	15.82	16.18
263	_APNLDK[GlyGly (K)]MADDLLAAADK_	O43791	Speckle-type POZ protein	SPOP	+	2.5	0	1.11	3.03	+	2.55	0	0.96	2.95	15.21	14.43	14.69	14.6	14.49	16.47	16.15	15.28	15.37	15.69	15.29	15.72	16.15	15.2	15.9
263	_APNLDK[GlyGly (K)]MADDLLAAADK_	O43791	Speckle-type POZ protein	SPOP	+	2.5	0	1.11	3.03	+	2.55	0	0.96	2.95	15.21	14.43	14.69	14.6	14.49	16.47	16.15	15.28	15.37	15.69	15.29	15.72	16.15	15.2	15.9
222	_SPVFSAMFEHEMEESK[GlyGly (K)]K_	O43791	Speckle-type POZ protein	SPOP		0.87	0.09	0.46	1.22	+	3.34	0	-3	-4.79	17.37	17.53	17.21	16.96	17.23	18.12	17.1	17.23	18.45	17.69	13.1	13.59	13.71	15.93	14.96
222	_SPVFSAMFEHEM[Oxidation (M)]EESK[GlyGly (K)]K_	O43791	Speckle-type POZ protein	SPOP		0.87	0.09	0.46	1.22	+	2.97	0	-3.42	-4.35	17.37	17.53	17.21	16.96	17.23	18.12	17.1	17.23	18.45	17.69	12.88	12.42	13.02	15.93	14.96
199	_FTDC[Carbamidomethyl (C)]C[Carbamidomethyl (C)]LC[Carbamidomethyl (C)]VAGQEFQAHK[GlyGly (K)]AILAAR_	O43791	Speckle-type POZ protein	SPOP	+	5.4	0	3.77	8.55		NaN	1	0	NaN	11.4	11.77	11.01	11.38	11.42	15.73	14.48	16.03	14.46	15.12	13.8	12.83	11.95	13.91	12.48
319	_TQAVDFINYHASDVLETSGWK[GlyGly (K)]SMVVSHPHLVAEAYR_	O43791	Speckle-type POZ protein	SPOP	+	2.76	0	3.07	4		0.59	0.08	0.82	1.06	11.16	14.42	13.05	12.71	10.99	16.14	15.22	15.37	15.84	15.1	13.5	13.76	12.52	13.02	13.63
319	_TQAVDFINYHASDVLETSGWK[GlyGly (K)]SMVVSHPHLVAEAYR_	O43791	Speckle-type POZ protein	SPOP	+	3.26	0	3.23	4.72		0.42	0.2	0.54	0.79	11.85	14.42	11.75	11.28	12.21	16.14	15.22	15.37	15.84	15.1	12.38	12.68	12.87	13.56	12.71
953	_ALYPSSVGQPFQGAYLEINK[GlyGly (K)]NPK_	O43795	Unconventional myosin-Ib	MYO1B	+	4.32	0	-2.01	-5.67	+	5.22	0	-1.32	-5.84	16.23	16.57	16.21	15.88	16.13	14.64	14.22	13.36	14.15	14.59	15.03	14.95	14.75	14.96	14.74
981	_DAIEEK[GlyGly (K)]IIIAEVVNK_	O43795	Unconventional myosin-Ib	MYO1B	+	2.99	0	-3.02	-4.31	+	1.5	0.01	-0.6	-1.81	18.09	17.98	17.7	17.32	16.97	14.72	14.97	12.44	15.13	15.72	16.95	17.15	16.67	17	17.28
981	_DAIEEK[GlyGly (K)]IIIAEVVNK_	O43795	Unconventional myosin-Ib	MYO1B	+	2.83	0	-3.07	-4.1	+	1.5	0.01	-0.6	-1.81	18.09	17.98	17.7	17.32	16.97	14.72	14.97	12.17	15.13	15.72	16.95	17.15	16.67	17	17.28
178	_GDPLGGVISNYLLEK[GlyGly (K)]SR_	O43795	Unconventional myosin-Ib	MYO1B	+	2.92	0	3.77	4.33	+	2.88	0	3.74	4.28	14.67	12.53	14.44	10.83	11.53	16.28	16.65	16.49	16.82	16.64	16.78	16.07	16.66	16.62	16.6
1080	_TTLSQTK[GlyGly (K)]QK_	O43795	Unconventional myosin-Ib	MYO1B	+	2.07	0	-2.2	-3		0.5	0.11	-0.85	-0.95	17.03	16.95	16.91	16.78	16.91	12.58	15.33	13.97	15.7	15.96	13.44	15.07	16.94	17.41	17.48
1080	_TTLSQTK[GlyGly (K)]QK_	O43795	Unconventional myosin-Ib	MYO1B	+	2.05	0	-2.22	-2.97		0.51	0.1	-1	-0.98	17.03	16.95	16.91	16.78	16.91	12.51	15.33	13.97	15.7	15.96	12.67	15.07	16.94	17.41	17.48
1110	_FIQGNQK[GlyGly (K)]NGSVPTC[Carbamidomethyl (C)]K_	O43795	Unconventional myosin-Ib	MYO1B	+	1.98	0	-2.18	-2.88	+	1.34	0	-1.45	-2.04	14.96	15.22	15.82	15.77	16.24	11.94	13.73	12.02	14.74	14.68	12.91	14.99	15.29	14.93	12.63
132	_GAEVNQVK[GlyGly (K)]EQLLQSNPVLEAFGNAK_	O43795	Unconventional myosin-Ib	MYO1B	+	5.4	0	4.45	8.85	+	5.58	0	4.36	9.22	11.37	12.3	11.96	10.98	13.1	16.41	16.43	15.79	16.74	16.57	16.35	16.33	16.49	16.18	16.18
584	_NLQTK[GlyGly (K)]NPNYIR_	O43795	Unconventional myosin-Ib	MYO1B	+	3.64	0	3.32	5.31	+	7.16	0	3.91	12.64	11.23	12.43	11.74	12.13	11.76	15.25	15.46	13.32	16.07	15.78	15.91	15.68	15.83	15.8	15.63
584	_NLQTK[GlyGly (K)]NPNYIR_	O43795	Unconventional myosin-Ib	MYO1B	+	4.07	0	3.72	6.09	+	8.15	0	4.32	15.81	11.11	11.27	12.02	11.61	11.25	15.25	15.46	13.32	16.07	15.78	15.91	15.68	15.83	15.8	15.63
140	_EQLLQSNPVLEAFGNAK[GlyGly (K)]TVR_	O43795	Unconventional myosin-Ib	MYO1B	+	7.52	0	4.19	13.9	+	8.74	0	4.54	17.93	12.24	11.94	11.51	12.05	11.96	16.11	16.13	15.56	16.47	16.4	16.36	16.48	16.85	16.41	16.34
204	_NFHVFYQLLSGASEELLNK[GlyGly (K)]LK_	O43795	Unconventional myosin-Ib	MYO1B	+	2	0	1.86	2.84		NaN	1	0	NaN	10.55	11.3	12.49	11.42	12.57	12.24	13.98	12.97	14.33	14.1	13.15	12.93	13.5	12.55	12.04
16	_GVTQFGNK[GlyGly (K)]YIQQTK_	O43809	Cleavage and polyadenylation specificity factor subunit 5	NUDT21	+	4.01	0	3.25	5.85	+	1.93	0	2.38	2.85	11.58	11.92	12.43	11.33	13.81	15.09	15.39	15.5	15.81	15.53	15.23	15.67	14.65	15.07	12.34
36	_TINLYPLTNYTFGTK[GlyGly (K)]EPLYEK_	O43809	Cleavage and polyadenylation specificity factor subunit 5	NUDT21	+	5.31	0	5	8.85	+	3.49	0	3.22	5.06	9.87	10.57	12.14	11.45	11.85	16.47	16.19	15.44	16.59	16.19	14.9	13.66	14.95	15	13.51
51	_EPLYEK[GlyGly (K)]DSSVAAR_	O43809	Cleavage and polyadenylation specificity factor subunit 5	NUDT21	+	3.71	0	2.62	5.19	+	1.37	0.01	0.81	1.86	12.06	12.15	12.45	12.39	13.34	14.17	15.24	14.47	15.75	15.83	12.8	13.79	13.9	12.68	13.27
51	_EPLYEK[GlyGly (K)]DSSVAAR_	O43809	Cleavage and polyadenylation specificity factor subunit 5	NUDT21	+	3.71	0	2.62	5.19	+	1.74	0	0.93	2.25	12.06	12.15	12.45	12.39	13.34	14.17	15.24	14.47	15.75	15.83	13.39	13.79	13.9	12.68	13.27
106	_LPGGELNPGEDEVEGLK[GlyGly (K)]R_	O43809	Cleavage and polyadenylation specificity factor subunit 5	NUDT21	+	4.39	0	3.13	6.42	+	2.7	0	1.69	3.56	12.68	12.02	10.82	10.97	11.2	14.93	14.69	14.36	15.1	14.26	13.6	13.18	12.82	13.39	13.17
124	_MNNEK[GlyGly (K)]QAEDC[Carbamidomethyl (C)]ITR_	O43813	Glutathione S-transferase LANCL1	LANCL1	+	4.36	0	-1.97	-5.69	+	6.35	0	-2.44	-9.18	19.22	19.25	19.64	19.45	19.31	17.74	17.42	16.5	17.56	17.78	17.43	16.85	17.06	16.7	16.62
124	_MNNEK[GlyGly (K)]QAEDC[Carbamidomethyl (C)]ITR_	O43813	Glutathione S-transferase LANCL1	LANCL1	+	4.36	0	-1.97	-5.69	+	6.35	0	-2.44	-9.18	19.22	19.25	19.64	19.45	19.31	17.74	17.42	16.5	17.56	17.78	17.43	16.85	17.06	16.7	16.62
124	_M[Oxidation (M)]NNEK[GlyGly (K)]QAEDC[Carbamidomethyl (C)]ITR_	O43813	Glutathione S-transferase LANCL1	LANCL1	+	4.36	0	-1.97	-5.69	+	6.35	0	-2.44	-9.18	19.22	19.25	19.64	19.45	19.31	17.74	17.42	16.5	17.56	17.78	17.43	16.85	17.06	16.7	16.62
124	_M[Oxidation (M)]NNEK[GlyGly (K)]QAEDC[Carbamidomethyl (C)]ITR_	O43813	Glutathione S-transferase LANCL1	LANCL1	+	4.36	0	-1.97	-5.69	+	6.35	0	-2.44	-9.18	19.22	19.25	19.64	19.45	19.31	17.74	17.42	16.5	17.56	17.78	17.43	16.85	17.06	16.7	16.62
168	_NFGVEK[GlyGly (K)]IPQSHIQQIC[Carbamidomethyl (C)]ETILTSGENLAR_	O43813	Glutathione S-transferase LANCL1	LANCL1	+	1.04	0.02	1.57	1.71	+	2.2	0	2.28	3.16	13.73	13.91	11.3	13.91	11.42	15.22	15.11	12.35	14.3	15.12	15.22	14.97	15.5	15.15	14.85
5	_AFPNPYADYNK[GlyGly (K)]SLAEGYFDAAGR_	O43813	Glutathione S-transferase LANCL1	LANCL1	+	5.64	0	4	9.16	+	6.01	0	4.2	10.09	11.65	12.45	10.86	11.96	12.6	15.99	15.98	15.4	16.1	16.03	16.22	15.96	16.2	16.11	16
20	_TLFLK[GlyGly (K)]TLNEQR_	O43829	Zinc finger and BTB domain-containing protein 14	ZBTB14	+	3.19	0	-3.01	-4.57	+	2.9	0	-2.18	-3.97	15.75	15.97	15.19	15.67	15.67	10.95	11.98	12.73	13.93	13.61	13.03	12.75	13.18	15.16	13.22
85	_DGFVTVDELK[GlyGly (K)]DWIK_	O43852	Calumenin	CALU	+	6.23	0	1.9	8.13		NaN	1	0	NaN	11.69	11.81	11.82	11.32	11.95	13.72	13.78	13.34	13.73	13.56	12.72	12.59	12.76	12.88	11.95
268	_AGK[GlyGly (K)]LC[Carbamidomethyl (C)]VPAMNVNDSVTK_	O43865	S-adenosylhomocysteine hydrolase-like protein 1	AHCYL1	+	3.98	0	4.77	6.15	+	5.62	0	6.51	10.01	10.52	9.95	12.16	10.03	12.45	16.22	16.31	14.15	16.21	16.07	17.13	17.53	17.94	17.55	17.55
271	_LC[Carbamidomethyl (C)]VPAMNVNDSVTK[GlyGly (K)]QK_	O43865	S-adenosylhomocysteine hydrolase-like protein 1	AHCYL1	+	4.79	0	3.97	7.45	+	5.55	0	4.74	9.31	12.35	10.62	12.51	11.93	10.9	16.27	15.7	14.98	15.61	15.63	16.44	16.44	16.9	16.26	15.99
271	_LC[Carbamidomethyl (C)]VPAMNVNDSVTK[GlyGly (K)]QK_	O43865	S-adenosylhomocysteine hydrolase-like protein 1	AHCYL1	+	6.58	0	3.91	11.23	+	7.86	0	4.68	15.39	11.96	12.09	11.41	11.75	11.4	16.27	15.7	14.98	15.61	15.63	16.44	16.44	16.9	16.26	15.99
109	_NIK[GlyGly (K)]QAEFGR_	O43865	S-adenosylhomocysteine hydrolase-like protein 1	AHCYL1	+	2.16	0	3.73	3.29	+	4.66	0	4.8	7.44	11.99	10.93	10.94	12.19	13.81	18.16	12.81	16.53	16.09	14.92	17.28	16.6	16.63	16.8	16.55
109	_NIK[GlyGly (K)]QAEFGR_	O43865	S-adenosylhomocysteine hydrolase-like protein 1	AHCYL1	+	1.85	0	3.54	2.87	+	4.37	0	4.72	6.86	10.69	12.29	12.56	10.91	13.81	18.16	12.26	16.53	16.09	14.92	17.28	16.6	16.63	16.8	16.55
262	_LYQLSK[GlyGly (K)]AGK_	O43865	S-adenosylhomocysteine hydrolase-like protein 1	AHCYL1	+	2.61	0	2.94	3.78	+	9.77	0	5.81	23.67	11.61	11.77	11.51	11.61	11.23	12.75	15.43	12.94	15.75	15.53	17.77	17.34	17.36	17.21	17.08
128	_SLLEK[GlyGly (K)]EGLILPETLPLTK_	O43889	Cyclic AMP-responsive element-binding protein 3	CREB3	+	7.84	0	6.9	17.13	+	7.33	0	4.96	14.08	12.34	11.21	11.21	11.1	11.61	18.7	18.62	17.61	18.53	18.53	16.67	16.18	16.74	16.38	16.29
133	_EGLILPETLPLTK[GlyGly (K)]TEEQILK_	O43889	Cyclic AMP-responsive element-binding protein 3	CREB3	+	6.84	0	5.22	12.83	+	6.08	0	3.96	10.12	12.57	11.86	11.53	10.99	11.47	17.15	17.05	16.27	17	17.04	15.98	15.35	15.74	15.82	15.34
182	_VLK[GlyGly (K)]YTAQNMELQNK_	O43889	Cyclic AMP-responsive element-binding protein 3	CREB3	+	4.25	0	2.81	6.05		0.43	0.16	0.81	0.84	10.38	12.11	11.78	11.66	11.68	14.41	14.38	13.53	14.72	14.6	12.11	11.02	15.46	11.72	11.33
182	_VLK[GlyGly (K)]YTAQNMELQNK_	O43889	Cyclic AMP-responsive element-binding protein 3	CREB3	+	2.92	0	2.21	4.01		0.09	0.87	0.21	0.21	12.06	11.23	11.29	13.25	12.77	14.41	14.38	13.53	14.72	14.6	12.11	11.02	15.46	11.72	11.33
352	_K[GlyGly (K)]GGWLPTGSPSVILQDR_	O43889	Cyclic AMP-responsive element-binding protein 3	CREB3	+	6.81	0	4.9	12.55		NaN	1	0	NaN	11.57	12.53	12.26	11.26	11.16	16.88	16.61	16.43	16.88	16.46	13.12	14.15	12.99	13.25	12.96
281	_LQK[GlyGly (K)]DDTDPGQLK_	O43913	Origin recognition complex subunit 5	ORC5	+	4.02	0	3.15	5.84	+	5.56	0	3.71	8.85	11.09	11.63	12.15	11.93	12.34	13.6	15.35	14.72	15.6	15.62	16.45	15.21	15.25	15.44	15.32
236	_YC[Carbamidomethyl (C)]EPVVK[GlyGly (K)]GEASER_	O43913	Origin recognition complex subunit 5	ORC5	+	3.97	0	3.41	5.84	+	4.35	0	3.23	6.4	11.94	12.41	13.02	11.29	13.51	15.17	16.09	15.15	16.52	16.26	15.39	15.71	16	15.73	15.49
236	_YC[Carbamidomethyl (C)]EPVVK[GlyGly (K)]GEASER_	O43913	Origin recognition complex subunit 5	ORC5	+	4.95	0	4.04	7.78	+	5.64	0	3.86	9.09	11.63	11.35	13.02	11.5	11.52	15.17	16.09	15.15	16.52	16.26	15.39	15.71	16	15.73	15.49
284	_DDTDPGQLK[GlyGly (K)]GLSAHTHVELPYYSK_	O43913	Origin recognition complex subunit 5	ORC5	+	2.92	0	3.65	4.32	+	2.75	0	3.44	4.05	10.6	11.99	14.57	13.03	10.74	15.61	15.95	15.9	15.99	15.75	15.78	15.74	15.56	15.28	15.77
284	_DDTDPGQLK[GlyGly (K)]GLSAHTHVELPYYSK_	O43913	Origin recognition complex subunit 5	ORC5	+	3.35	0	3.08	4.83	+	3.13	0	2.87	4.46	12.59	12.3	14.57	13.03	11.31	15.61	15.95	15.9	15.99	15.75	15.78	15.74	15.56	15.28	15.77
227	_HLAVLNFPK[GlyGly (K)]YC[Carbamidomethyl (C)]EPVVK_	O43913	Origin recognition complex subunit 5	ORC5	+	5.54	0	4.03	8.97	+	2.95	0	2.13	4.02	10.93	11.84	11.5	11.39	11.08	15.78	15.62	14.19	15.92	15.37	14.01	13.85	13.94	11.9	13.69
55	_EC[Carbamidomethyl (C)]K[GlyGly (K)]IEYDDFVEC[Carbamidomethyl (C)]LLR_	O43920	NADH dehydrogenase [ubiquinone] iron-sulfur protein 5	NDUFS5	+	2.46	0	2.1	3.43		0.64	0.06	0.88	1.13	13.94	13.75	11.59	11.65	12.5	14.93	14.98	14.43	14.62	14.97	13.23	15.2	13.28	13.66	12.45
229	_IFK[GlyGly (K)]EQLSLPAEFPDK_	O43929	Origin recognition complex subunit 4	ORC4	+	4.12	0	-2.07	-5.45		0.17	0.78	-0.11	-0.31	20.82	19.67	20.22	20.26	19.75	18.13	17.93	17.5	18.1	18.69	20.13	19.62	20.41	20.05	20
229	_IFK[GlyGly (K)]EQLSLPAEFPDK_	O43929	Origin recognition complex subunit 4	ORC4	+	4.12	0	-2.07	-5.45		0.17	0.78	-0.11	-0.31	20.82	19.67	20.22	20.26	19.75	18.13	17.93	17.5	18.1	18.69	20.13	19.62	20.41	20.05	20
232	_EQLSLPAEFPDK[GlyGly (K)]VFAEK_	O43929	Origin recognition complex subunit 4	ORC4	+	5.12	0	5.15	8.48	+	5.36	0	5.28	9.04	11.03	12.02	13.6	12.04	11.02	17.19	17.27	16.37	17.42	17.23	17.46	16.88	17.34	17.32	17.09
375	_AFEHLQQLELIK[GlyGly (K)]PMER_	O43929	Origin recognition complex subunit 4	ORC4	+	6.1	0	5.69	11.03	+	6.24	0	5.95	11.48	11.71	11.73	10.56	11.1	9.57	16.8	16.68	16.23	16.73	16.68	17.18	16.74	17.12	16.68	16.7
375	_AFEHLQQLELIK[GlyGly (K)]PMER_	O43929	Origin recognition complex subunit 4	ORC4	+	8.65	0	5.31	18.71	+	8.73	0	5.56	19.29	11.13	11.03	11.21	11.9	11.33	16.8	16.68	16.23	16.73	16.68	17.18	16.74	17.12	16.68	16.7
398	_EYQLMK[GlyGly (K)]LLLDNTQIMNALQK_	O43929	Origin recognition complex subunit 4	ORC4	+	3.84	0	2.51	5.32	+	3.95	0	2.46	5.45	11.21	12.35	12.12	12	13.33	15.16	14.48	14.96	14.62	14.35	14.98	14.51	14.73	14.62	14.48
348	_TK[GlyGly (K)]QNVLSPEK_	O43933	Peroxisome biogenesis factor 1	PEX1		0.23	0.57	-0.35	-0.49	+	1.04	0.02	0.75	1.52	13.83	13.7	13.86	13.86	14.18	13.07	14.31	11.29	14.38	14.61	13.15	15.26	15.08	14.97	14.69
615	_EAFDK[GlyGly (K)]LDAHVER_	O43933	Peroxisome biogenesis factor 1	PEX1	+	2.58	0	4.04	3.89	+	5.23	0	3.33	7.98	12.33	10.65	11.88	11.98	12.34	19.4	14.93	14.62	15.31	15.12	15.37	15.14	15.23	14.98	15.09
606	_STLAK[GlyGly (K)]AIC[Carbamidomethyl (C)]K_	O43933	Peroxisome biogenesis factor 1	PEX1	+	1.94	0	2.94	2.94	+	4.47	0	2.87	6.43	11.46	11.55	12.45	12.93	11.53	15.24	16.26	11.59	15.87	15.66	15.1	15.28	14.67	14.27	14.93
1209	_SQSGEDESMNQPGPIK[GlyGly (K)]TR_	O43933	Peroxisome biogenesis factor 1	PEX1	+	2.25	0	1.64	3.06	+	4.97	0	2.48	6.97	11.28	11.76	11.68	11.11	11.98	11.96	13.58	14.44	13.15	12.9	14.26	14.13	13.93	14.55	13.35
275	_NMQSK[GlyGly (K)]VVPLDNIFR_	O43933	Peroxisome biogenesis factor 1	PEX1	+	1.28	0.01	2.71	2.1	+	7.8	0	4.82	15.35	11.56	12.51	11.7	11.38	11.91	16.48	16.57	11.93	11.38	16.26	16.86	16.5	16.8	16.6	16.4
30	_AHVFEC[Carbamidomethyl (C)]NLESSVESIISPK[GlyGly (K)]VK_	O60216	Double-strand-break repair protein rad21 homolog	RAD21	+	3.45	0	1.16	3.92	+	6.52	0	-1.99	-8.7	18.13	18.12	18.26	18.5	18.5	19.9	19.8	19.23	18.94	19.47	16.39	16.59	16.36	16.02	16.22
30	_AHVFEC[Carbamidomethyl (C)]NLESSVESIISPK[GlyGly (K)]VK_	O60216	Double-strand-break repair protein rad21 homolog	RAD21	+	3.45	0	1.16	3.92	+	6.52	0	-1.99	-8.7	18.13	18.12	18.26	18.5	18.5	19.9	19.8	19.23	18.94	19.47	16.39	16.59	16.36	16.02	16.22
365	_ETGGVEK[GlyGly (K)]LFSLPAQPLWNNR_	O60216	Double-strand-break repair protein rad21 homolog	RAD21		0.7	0.23	-0.24	-0.88	+	4.12	0	-0.55	-3.14	17.96	18.22	17.99	17.93	18.11	18.07	17.93	17.17	17.86	17.99	17.67	17.44	17.51	17.47	17.38
71	_AK[GlyGly (K)]YLLADC[Carbamidomethyl (C)]NEAFIK_	O60216	Double-strand-break repair protein rad21 homolog	RAD21		0.77	0.13	0.38	1.08	+	5.42	0	-1.52	-6.42	16.2	16.54	16.43	16.68	16.47	17.57	16.85	17.13	16.29	16.38	15.15	14.98	15.19	14.85	14.57
71	_AK[GlyGly (K)]YLLADC[Carbamidomethyl (C)]NEAFIK_	O60216	Double-strand-break repair protein rad21 homolog	RAD21		0.77	0.13	0.38	1.08	+	5.42	0	-1.52	-6.42	16.2	16.54	16.43	16.68	16.47	17.57	16.85	17.13	16.29	16.38	15.15	14.98	15.19	14.85	14.57
406	_K[GlyGly (K)]GGEADNLDEFLK_	O60216	Double-strand-break repair protein rad21 homolog	RAD21	+	2.9	0	-2.67	-4.11	+	3.62	0	-0.77	-3.45	16.48	16.25	16.5	16.45	16.7	14.18	14.28	11.69	14.08	14.81	15.37	15.73	15.84	15.67	15.95
406	_K[GlyGly (K)]GGEADNLDEFLK_	O60216	Double-strand-break repair protein rad21 homolog	RAD21	+	4.16	0	-2.43	-5.73	+	3.62	0	-0.77	-3.45	16.48	16.25	16.5	16.45	16.7	14.18	14.28	12.89	14.08	14.81	15.37	15.73	15.84	15.67	15.95
339	_AQLSDYSDIVTTLDLAPPTK[GlyGly (K)]K_	O60216	Double-strand-break repair protein rad21 homolog	RAD21		0.37	0.3	1.01	0.77		0.34	0.26	0.94	0.72	16.4	16.44	10.53	16.51	16.72	16.2	16.47	15.98	16.2	16.78	16.35	16.24	16.42	16.08	16.18
407	_GGEADNLDEFLK[GlyGly (K)]EFENPEVPR_	O60216	Double-strand-break repair protein rad21 homolog	RAD21		0.44	0.24	-0.77	-0.86	+	1.44	0	-1.49	-2.15	15.45	15.94	15.63	16.02	16.51	15.77	15.76	12.06	16.01	16.11	13.23	15.23	12.94	15.77	14.95
815	_MAELPVDPMLSK[GlyGly (K)]MILASEK_	O60231	Pre-mRNA-splicing factor ATP-dependent RNA helicase DHX16	DHX16	+	2.51	0	3.67	3.75	+	3.57	0	3.63	5.28	11.12	14.21	11.45	11.63	11.15	16.67	16.22	13.01	15.79	16.21	15.55	15.27	15.84	15.56	15.5
177	_K[GlyGly (K)]GGIFSAEFLK_	O60238	BCL2/adenovirus E1B 19 kDa protein-interacting protein 3-like	BNIP3L	+	5.67	0	2.27	7.85	+	1.55	0.01	0.63	1.88	15.23	15.7	16.12	15.95	15.85	18.25	17.92	17.64	18.24	18.14	17.02	16.36	16.53	16.04	16.05
177	_K[GlyGly (K)]GGIFSAEFLK_	O60238	BCL2/adenovirus E1B 19 kDa protein-interacting protein 3-like	BNIP3L	+	5.67	0	2.27	7.85	+	1.55	0.01	0.63	1.88	15.23	15.7	16.12	15.95	15.85	18.25	17.92	17.64	18.24	18.14	17.02	16.36	16.53	16.04	16.05
130	_EVEALK[GlyGly (K)]K_	O60238	BCL2/adenovirus E1B 19 kDa protein-interacting protein 3-like	BNIP3L		0.14	0.74	0.34	0.32	+	1.09	0.01	-0.99	-1.66	14.98	14.98	15.72	15.88	15.63	12.16	16.67	16.02	16.92	17.1	12.65	14.66	15.22	14.81	14.88
403	_GLSSSSGSGGSSK[GlyGly (K)]SQSSTSPEGQALENR_	O60239	SH3 domain-binding protein 5	SH3BP5	+	3.23	0	1.59	4.08	+	1.53	0	1.04	2.11	12.44	12.23	12.59	12.32	12.57	14.24	13.99	13.12	13.89	14.85	14.99	13.25	13.23	12.97	12.91
1222	_ADESEDSPDSC[Carbamidomethyl (C)]K[GlyGly (K)]NGQLQILSDFEK_	O60241	Adhesion G protein-coupled receptor B2	ADGRB2	+	3.06	0	-1.63	-3.92	+	1.8	0	-0.79	-2.21	14.63	14.21	13.74	13.99	13.49	13.04	11.54	12.38	12.67	12.29	13.58	12.84	13.48	13.43	12.77
1315	_DC[Carbamidomethyl (C)]VHIMK[GlyGly (K)]LELFPDQATQLK_	O60244	Mediator of RNA polymerase II transcription subunit 14	MED14	+	3.12	0	1.15	3.62		0.09	0.89	-0.07	-0.19	13.47	14.06	13.54	13.08	13.31	15.07	14.72	14.15	14.7	14.58	13.94	13.17	13.21	13.96	12.82
511	_HLPTISSETLQLSNYSTHPIGNLSK[GlyGly (K)]NK_	O60244	Mediator of RNA polymerase II transcription subunit 14	MED14		0.58	0.1	2.66	1.15		0.57	0.06	2.72	1.13	11.44	11.64	20.52	11.3	20.29	18.02	17.7	16.83	17.69	18.23	18.8	17.6	19.5	17.47	15.42
177	_IIPPDPITK[GlyGly (K)]IEK_	O60244	Mediator of RNA polymerase II transcription subunit 14	MED14	+	7.5	0	6	15.37	+	7.93	0	5.5	16.42	10.66	10.84	11.22	12	11.05	17.49	17.36	16.5	17.32	17.1	16.76	16.58	16.59	16.62	16.71
369	_PLQIFHDPPLPASDSK[GlyGly (K)]LVER_	O60244	Mediator of RNA polymerase II transcription subunit 14	MED14	+	2.83	0	3.65	4.19	+	2.53	0	3.3	3.74	11.44	12.17	14.54	15.3	12.09	17.11	16.93	16.37	16.76	16.61	17.15	16.25	16.26	16.1	16.3
369	_PLQIFHDPPLPASDSK[GlyGly (K)]LVER_	O60244	Mediator of RNA polymerase II transcription subunit 14	MED14	+	2.78	0	3.77	4.14	+	2.5	0	3.43	3.71	11.51	11.83	14.54	15.3	11.74	17.11	16.93	16.37	16.76	16.61	17.15	16.25	16.26	16.1	16.3
361	_IDENDVSK[GlyGly (K)]PLQIFHDPPLPASDSK_	O60244	Mediator of RNA polymerase II transcription subunit 14	MED14	+	2.7	0	3.26	3.96	+	4.84	0	3.01	7.11	11.32	12.85	11.64	12.19	11.63	15.53	16.3	12.56	15.94	15.58	14.44	15.21	14.97	15.42	14.65
392	_IDHLSIEK[GlyGly (K)]LLIDSVHAR_	O60244	Mediator of RNA polymerase II transcription subunit 14	MED14	+	5.2	0	4.26	8.36	+	8.12	0	4.38	15.83	11.46	10.71	10.94	10.75	11.08	16.04	15.88	14.14	14.5	15.69	15.69	15.16	15.32	15.58	15.11
392	_IDHLSIEK[GlyGly (K)]LLIDSVHAR_	O60244	Mediator of RNA polymerase II transcription subunit 14	MED14	+	4.25	0	3.48	6.31	+	6.17	0	3.6	10.06	11.01	12.01	11.5	12.32	12.03	16.04	15.88	14.14	14.5	15.69	15.69	15.16	15.32	15.58	15.11
28	_VSK[GlyGly (K)]AASDLMSYC[Carbamidomethyl (C)]EQHAR_	O60262	Guanine nucleotide-binding protein G(I)/G(S)/G(O) subunit gamma-7	GNG7	+	5.17	0	-3.68	-8.05	+	6.58	0	-3.4	-10.76	16.27	16.14	15.98	16.1	15.98	12.99	13.49	11.82	12.08	11.67	12.54	12.51	12.1	13.04	13.28
835	_EK[GlyGly (K)]LLTQGFTNWNK_	O60264	SWI/SNF-related matrix-associated actin-dependent regulator of chromatin subfamily A member 5	SMARCA5	+	3.91	0	-2.52	-5.42	+	6.1	0	-0.69	-4.57	18.21	18.25	18.27	18.09	18.24	16.25	15.81	14.28	16.14	16	17.52	17.4	17.53	17.54	17.64
835	_EK[GlyGly (K)]LLTQGFTNWNK_	O60264	SWI/SNF-related matrix-associated actin-dependent regulator of chromatin subfamily A member 5	SMARCA5	+	3.91	0	-2.52	-5.42	+	6.1	0	-0.69	-4.57	18.21	18.25	18.27	18.09	18.24	16.25	15.81	14.28	16.14	16	17.52	17.4	17.53	17.54	17.64
431	_DIDILNSAGK[GlyGly (K)]MDK_	O60264	SWI/SNF-related matrix-associated actin-dependent regulator of chromatin subfamily A member 5	SMARCA5	+	6.55	0	-1.65	-8.03	+	4.51	0	0.63	3.59	16.86	16.73	17.06	16.93	17.09	15.06	15.2	15.39	15.23	15.54	17.49	17.59	17.54	17.68	17.49
431	_DIDILNSAGK[GlyGly (K)]MDK_	O60264	SWI/SNF-related matrix-associated actin-dependent regulator of chromatin subfamily A member 5	SMARCA5	+	6.55	0	-1.65	-8.03	+	4.51	0	0.63	3.59	16.86	16.73	17.06	16.93	17.09	15.06	15.2	15.39	15.23	15.54	17.49	17.59	17.54	17.68	17.49
146	_TEQEEDEELLTESSK[GlyGly (K)]ATNVC[Carbamidomethyl (C)]TR_	O60264	SWI/SNF-related matrix-associated actin-dependent regulator of chromatin subfamily A member 5	SMARCA5	+	3.83	0	-2.25	-5.18	+	2.42	0	-0.41	-2.03	17.06	16.74	16.96	16.98	16.73	15.08	14.41	13.47	14.9	15.34	16.47	16.4	16.63	16.67	16.25
645	_IGK[GlyGly (K)]DEMLQMIR_	O60264	SWI/SNF-related matrix-associated actin-dependent regulator of chromatin subfamily A member 5	SMARCA5	+	1.89	0.01	-0.65	-2.14	+	1.38	0.01	0.46	1.59	15.16	15.67	15	14.86	15.22	14.54	14.51	14.06	14.57	14.99	16.11	15.49	15.34	15.72	15.55
803	_NPELPNAAQAQK[GlyGly (K)]EEQLK_	O60264	SWI/SNF-related matrix-associated actin-dependent regulator of chromatin subfamily A member 5	SMARCA5		0.36	0.34	-0.6	-0.72		0.74	0.25	0.15	0.74	16.05	15.97	16.23	16.24	15.76	15.81	16.25	12.63	16.73	15.85	16.28	16.24	16.07	16.29	16.1
656	_HGATHVFASK[GlyGly (K)]ESEITDEDIDGILER_	O60264	SWI/SNF-related matrix-associated actin-dependent regulator of chromatin subfamily A member 5	SMARCA5	+	1.86	0	-1.82	-2.68	+	1.28	0.04	0.28	1.26	16.24	16.42	16.01	15.96	15.98	15.37	14.8	12.08	14.63	14.64	16.72	16.31	16.23	16.44	16.32
685	_TAEMNEK[GlyGly (K)]LSK_	O60264	SWI/SNF-related matrix-associated actin-dependent regulator of chromatin subfamily A member 5	SMARCA5	+	2.22	0	-1.68	-3.04	+	0.9	0.02	-1.12	-1.48	15.75	15.45	15.55	15.35	15.49	12.23	14.27	13.55	14.29	14.83	11.79	15.18	14.85	15.12	15.05
1011	_ENMELEEK[GlyGly (K)]EK_	O60264	SWI/SNF-related matrix-associated actin-dependent regulator of chromatin subfamily A member 5	SMARCA5	+	5.99	0	-2.62	-8.79		1.21	0.05	0.25	1.16	15.33	15.34	15.1	14.98	15.37	12.98	12.17	12.22	13.03	12.63	15.58	15.49	15.29	15.73	15.29
944	_GK[GlyGly (K)]NYTEEEDR_	O60264	SWI/SNF-related matrix-associated actin-dependent regulator of chromatin subfamily A member 5	SMARCA5	+	0.88	0.04	-1.05	-1.45		0.44	0.22	0.36	0.76	14.06	13.14	14.06	13.79	13.37	12.39	11.06	14.19	11.69	13.81	12.78	14.31	14.27	14.47	14.37
70	_QK[GlyGly (K)]EIQEPDPTYEEK_	O60264	SWI/SNF-related matrix-associated actin-dependent regulator of chromatin subfamily A member 5	SMARCA5	+	4.81	0	-2.94	-7.02	+	3.13	0	-1.16	-3.64	15.19	15.14	15.52	15.08	15.47	12.73	12	11.36	13.11	12.51	13.93	14.35	13.84	13.69	14.78
286	_HVADEMLK[GlyGly (K)]DMK_	O60266	Adenylate cyclase type 3	ADCY3	+	2.67	0	-2.56	-3.8	+	4.5	0	-1.75	-5.66	16.86	16.75	16.96	16.7	16.24	14.69	14.59	11.97	14.31	15.15	15.09	14.95	15.47	14.75	14.47
2464	_TTATVSQK[GlyGly (K)]EVEK_	O60281	Zinc finger protein 292	ZNF292		0.14	0.8	0.08	0.25	+	3.68	0	3.18	5.33	11.97	11.51	11.78	11.9	11.85	12.5	11.97	12.13	11.3	11.53	13.02	15.51	15.38	15.57	15.43
202	_TNQLSQATALAK[GlyGly (K)]LC[Carbamidomethyl (C)]SDHPEIGIK_	O60281	Zinc finger protein 292	ZNF292	+	1.43	0.01	1.11	2.04	+	7.13	0	4.49	13.11	11.97	10.58	10.97	10.89	11.04	11.88	12.63	13.16	10.92	12.42	15.59	15.57	15.77	15.62	15.35
202	_TNQLSQATALAK[GlyGly (K)]LC[Carbamidomethyl (C)]SDHPEIGIK_	O60281	Zinc finger protein 292	ZNF292	+	1.18	0.03	0.69	1.63	+	5.78	0	3.78	9.35	11.53	11.17	12.89	11.48	11.91	12.72	12.63	12.7	11.99	12.42	15.59	15.57	15.77	15.62	15.35
1690	_LNNVNNQLFMTDVK[GlyGly (K)]ENFK_	O60281	Zinc finger protein 292	ZNF292	+	1.23	0.01	1.7	1.95	+	5.37	0	5.22	9.07	12.85	10.32	12.16	11.09	10.97	13.33	15.36	11.67	13.17	12.35	17.04	16.37	16.36	16.77	16.97
2476	_NEK[GlyGly (K)]DEMDELTELFITK_	O60281	Zinc finger protein 292	ZNF292	+	1.64	0.01	0.78	2.07	+	6.16	0	2.79	9.28	11.15	11.15	11.65	12.01	11.14	12.85	12.53	12.11	11.67	11.87	14.22	14.02	14.54	14.27	14.02
1834	_EDQIQEILEGLQK[GlyGly (K)]LK_	O60281	Zinc finger protein 292	ZNF292		NaN	1	0	NaN	+	4.82	0	4	7.52	12.64	11.53	10.11	12.12	11.33	12.44	12.81	12.54	12.2	12.53	15.59	15.37	15.65	15.74	15.4
1633	_K[GlyGly (K)]VAPPLIAPNASQNLVTSDLTTMGLIAK_	O60281	Zinc finger protein 292	ZNF292		NaN	1	0	NaN	+	7.56	0	4.49	14.32	10.34	10.87	11.52	11.17	11.03	12.91	12.34	12.36	12.14	11.98	15.5	15.59	15.19	15.73	15.39
2345	_NAK[GlyGly (K)]IVQIEENK_	O60281	Zinc finger protein 292	ZNF292		NaN	1	0	NaN	+	6.81	0	3.44	11.31	11.57	11.75	11.84	11.95	10.94	12.83	12.9	12.69	12.13	12.23	15.28	15.25	15.05	14.88	14.78
2159	_ESEETETK[GlyGly (K)]QTLK_	O60281	Zinc finger protein 292	ZNF292		NaN	1	0	NaN	+	1.19	0	2.2	1.95	12.53	10.22	11.87	11.22	11.16	12.39	12.5	11.48	12.38	12.69	9.81	14.39	14.45	14.94	14.44
482	_VVDYQEESK[GlyGly (K)]ETSMNGLSGGVGANSGLLK_	O60281	Zinc finger protein 292	ZNF292		NaN	1	0	NaN	+	3.32	0	2.21	4.51	10.64	12.29	11.59	10.61	11.76	12.76	11.88	11.39	12.95	12.64	13.24	13.36	14.42	13.6	13.35
178	_DK[GlyGly (K)]VNEFLAFEGPILLDMR_	O60281	Zinc finger protein 292	ZNF292		NaN	1	0	NaN	+	4.63	0	3.34	6.91	11.93	11.94	12.31	10.39	12.34	13.27	11.96	12.39	11.72	12.52	15.5	14.94	14.74	15.13	15.28
438	_TQWPFDPEFWDWK[GlyGly (K)]TLK_	O60281	Zinc finger protein 292	ZNF292		NaN	1	0	NaN	+	9.03	0	3.37	16.5	11.69	11.8	11.41	11.47	11.82	12.68	12.03	12.18	12.72	11.74	15.26	14.96	14.95	14.95	14.94
194	_IADFGLSNLYQK[GlyGly (K)]DK_	O60285	NUAK family SNF1-like kinase 1	NUAK1	+	4.64	0	4.71	7.38	+	3.45	0	3.26	5	12.86	10.77	12.18	10.91	9.92	16.41	15.95	16.12	16	15.71	15.04	14.2	14.94	14.29	14.5
1092	_AGPATSPPK[GlyGly (K)]TPPQLEALQELHPYMEGAQLR_	O60287	Nucleolar pre-ribosomal-associated protein 1	URB1	+	7.49	0	6.07	15.38	+	7.8	0	5.4	15.9	11.62	11.33	10.83	11.7	12.11	17.85	17.82	16.79	17.81	17.66	17.32	16.94	16.86	16.82	16.66
41	_DPQGPGPGLEAFVSAAK[GlyGly (K)]K_	O60287	Nucleolar pre-ribosomal-associated protein 1	URB1	+	4.39	0	5.48	7.05	+	4.12	0	5	6.46	10.5	11.57	12.67	10.73	14.11	17.53	17.5	16.98	17.55	17.41	17.25	16.74	16.91	16.8	16.9
608	_VALELPASK[GlyGly (K)]FLWLK_	O60287	Nucleolar pre-ribosomal-associated protein 1	URB1	+	6.08	0	5.55	10.92	+	5.4	0	4.41	8.85	11.34	12.44	10.94	11.41	13.06	17.73	17.52	17.09	17.4	17.21	16.45	16.18	16.06	16.22	16.36
608	_VALELPASK[GlyGly (K)]FLWLK_	O60287	Nucleolar pre-ribosomal-associated protein 1	URB1	+	7.16	0	5.91	14.19	+	6.57	0	4.77	11.82	11.34	10.65	12.03	12.26	11.13	17.73	17.52	17.09	17.4	17.21	16.45	16.18	16.06	16.22	16.36
1122	_EVTLALLSLPETHLVTQQPTK[GlyGly (K)]SPGK_	O60287	Nucleolar pre-ribosomal-associated protein 1	URB1	+	7.41	0	4.89	14.25	+	6.83	0	4.43	12.27	11.41	12.17	12.07	12.7	12.24	17.18	17.18	16.52	17.14	17.02	17.17	16.37	16.39	16.38	16.4
1122	_EVTLALLSLPETHLVTQQPTK[GlyGly (K)]SPGK_	O60287	Nucleolar pre-ribosomal-associated protein 1	URB1	+	7.47	0	4.87	14.43	+	6.89	0	4.41	12.4	11.67	12.71	12.48	12.03	11.77	17.18	17.18	16.52	17.14	17.02	17.17	16.37	16.39	16.38	16.4
388	_STWLNNIK[GlyGly (K)]LLNK_	O60287	Nucleolar pre-ribosomal-associated protein 1	URB1	+	5.15	0	3.28	7.81	+	4.83	0	2.44	6.72	12.15	11.02	12.43	11.46	11.46	15.29	15.21	14.24	15.16	15.01	14.35	14.16	14.12	14.13	13.98
388	_STWLNNIK[GlyGly (K)]LLNK_	O60287	Nucleolar pre-ribosomal-associated protein 1	URB1	+	4.87	0	3.13	7.23	+	4.44	0	2.3	6.05	11.38	12.23	11.91	12.62	11.12	15.29	15.21	14.24	15.16	15.01	14.35	14.16	14.12	14.13	13.98
2000	_AAIEK[GlyGly (K)]AQAR_	O60287	Nucleolar pre-ribosomal-associated protein 1	URB1	+	2.75	0	4.48	4.17	+	2.86	0	4.01	4.28	11.37	12.08	11.78	11.71	11.03	12.28	17.19	16.52	17.08	17.33	12.35	16.76	16.29	16.4	16.21
1415	_LNALLHALNEVDPGDWQK[GlyGly (K)]FVK_	O60287	Nucleolar pre-ribosomal-associated protein 1	URB1	+	5.61	0	3.26	8.65	+	5.22	0	2.76	7.58	10.79	11.45	11.75	11.95	12.23	15.38	14.85	14.73	14.82	14.68	14.67	14.53	14.39	14.26	14.13
1415	_LNALLHALNEVDPGDWQK[GlyGly (K)]FVK_	O60287	Nucleolar pre-ribosomal-associated protein 1	URB1	+	6.84	0	3.53	11.48	+	6.61	0	3.03	10.44	11	11.66	11.78	11.39	10.97	15.38	14.85	14.73	14.82	14.68	14.67	14.53	14.39	14.26	14.13
1075	_YSEAITQSVLK[GlyGly (K)]ELQNR_	O60287	Nucleolar pre-ribosomal-associated protein 1	URB1	+	3.19	0	1.85	4.18	+	2.8	0	1.07	3.25	11.94	11.61	12.15	12.32	11.41	14.68	13.5	13.83	13.84	12.83	13.4	12.7	12.61	13.22	12.83
153	_SPSLQSETVHYK[GlyGly (K)]R_	O60291	E3 ubiquitin-protein ligase MGRN1	MGRN1	+	3.33	0	-0.75	-3.23	+	4.44	0	-0.74	-3.9	16.91	16.95	16.81	16.62	16.69	16.42	15.69	16.02	16.03	16.06	16.29	16.06	15.9	15.98	16.04
153	_SPSLQSETVHYK[GlyGly (K)]R_	O60291	E3 ubiquitin-protein ligase MGRN1	MGRN1	+	3.33	0	-0.75	-3.23	+	4.44	0	-0.74	-3.9	16.91	16.95	16.81	16.62	16.69	16.42	15.69	16.02	16.03	16.06	16.29	16.06	15.9	15.98	16.04
153	_SPSLQSETVHYK[GlyGly (K)]R_	O60291	E3 ubiquitin-protein ligase MGRN1	MGRN1	+	3.33	0	-0.75	-3.23	+	4.44	0	-0.74	-3.9	16.91	16.95	16.81	16.62	16.69	16.42	15.69	16.02	16.03	16.06	16.29	16.06	15.9	15.98	16.04
118	_TFDQWK[GlyGly (K)]DMIPDLSEYK_	O60313	Dynamin-like 120 kDa protein, mitochondrial	OPA1	+	0.95	0.03	1.9	1.64		0.31	0.32	0.81	0.66	14.73	11.86	16.74	11.78	16	15.55	15.78	15.88	16.68	16.72	15.97	14.33	15.98	15.21	13.69
1854	_GASAEELLAQC[Carbamidomethyl (C)]LSSSLLLEK[GlyGly (K)]EENK_	O60318	Germinal-center associated nuclear protein	MCM3AP	+	1.85	0	4.79	2.94	+	2.41	0	5.88	3.76	10.5	10.76	10.39	17.79	10.35	15.14	16.55	17.97	17.11	16.98	17.97	17.5	17.7	18.03	17.98
879	_NDK[GlyGly (K)]YLVGQR_	O60337	E3 ubiquitin-protein ligase MARCH6	2006-03-01	+	2.15	0	1.74	2.98	+	4.04	0	0.82	3.84	14.17	14.31	14.32	14.01	14.44	14.1	16.5	16.21	16.46	16.71	14.81	15.02	15.31	15.21	15
895	_SGK[GlyGly (K)]QGSSPPPPQSSQE_	O60337	E3 ubiquitin-protein ligase MARCH6	2006-03-01		0.44	0.25	0.67	0.85	+	0.92	0.04	0.46	1.26	14.27	14.18	14.26	14.22	14.14	12.16	15.62	15.2	15.59	15.84	13.65	15.03	15.11	14.81	14.79
632	_QQPPAVQFVPPLPEWK[GlyGly (K)]TSAVQR_	O60341	Lysine-specific histone demethylase 1A	KDM1A	+	5.57	0	6.96	9.98	+	5.42	0	6.55	9.52	11.44	10.99	10.86	13.98	12.49	19.24	19.11	18.86	18.84	18.5	18.64	18.53	18.44	18.65	18.24
448	_MVNLK[GlyGly (K)]EK_	O60341	Lysine-specific histone demethylase 1A	KDM1A	+	1.66	0	4.1	2.66	+	3.54	0	5.35	5.47	15.57	11.77	11.43	10.39	12.21	11.84	17.51	16.93	17.77	17.8	17.62	17.55	17.63	17.72	17.6
425	_DEQIEHWK[GlyGly (K)]K_	O60341	Lysine-specific histone demethylase 1A	KDM1A	+	3.7	0	1.72	4.69	+	4.1	0	2.22	5.53	12.03	11.22	12.48	12.09	11.35	13.49	13.92	13.48	13.21	13.67	14.24	14.28	13.98	14.41	13.37
358	_QK[GlyGly (K)]C[Carbamidomethyl (C)]PLYEANGQAVPK_	O60341	Lysine-specific histone demethylase 1A	KDM1A	+	3.06	0	2.4	4.24	+	1.94	0	1.52	2.68	11.82	10.15	12.36	10.37	12	13.54	13.89	13.59	13.56	14.15	12.91	12.79	12.79	13.24	12.55
422	_HVK[GlyGly (K)]DEQIEHWK_	O60341	Lysine-specific histone demethylase 1A	KDM1A		0.7	0.09	0.92	1.21	+	2.75	0	3	3.98	11.91	9.98	10.92	13.58	12.69	12.69	13.38	12.29	12.38	12.97	15.1	15	15.02	14.69	14.26
226	_GSNK[GlyGly (K)]EWQDVEDFAR_	O60381	HMG box-containing protein 1	HBP1	+	6.87	0	5.2	12.91	+	5.76	0	4.58	9.71	10.76	11.38	11.46	11.01	12.36	16.9	16.7	16.11	16.63	16.66	15.8	16.04	16.63	16.27	15.13
226	_GSNK[GlyGly (K)]EWQDVEDFAR_	O60381	HMG box-containing protein 1	HBP1	+	5.9	0	4.72	10.12	+	4.95	0	4.09	7.8	10.93	11.38	12.86	11.89	12.36	16.9	16.7	16.11	16.63	16.66	15.8	16.04	16.63	16.27	15.13
394	_SGFSK[GlyGly (K)]NC[Carbamidomethyl (C)]GSPGSSQLSSNSLYAK_	O60381	HMG box-containing protein 1	HBP1	+	5.12	0	4	8.1	+	4.21	0	2.86	6.02	11.11	12.32	12.69	11.35	10.73	16.15	15.57	15.44	15.44	15.6	14.54	14.65	14.4	14.47	14.41
298	_LDHPFYVK[GlyGly (K)]NK_	O60381	HMG box-containing protein 1	HBP1	+	6.23	0	3.3	9.94	+	7.07	0	4.09	12.6	11.19	12.4	11.37	11.89	11.79	14.7	15.07	15.02	15.11	15.28	15.87	15.8	15.93	15.93	15.54
298	_LDHPFYVK[GlyGly (K)]NK_	O60381	HMG box-containing protein 1	HBP1	+	6.27	0	3.87	10.49	+	6.98	0	4.65	12.85	11.73	10.42	10.75	11.61	11.3	14.7	15.07	15.02	15.11	15.28	15.87	15.8	15.93	15.93	15.54
280	_LTFDPGTVEDGLLTVEC[Carbamidomethyl (C)]K[GlyGly (K)]LDHPFYVK_	O60381	HMG box-containing protein 1	HBP1	+	6.98	0	4.27	12.54	+	6.3	0	4.29	10.84	11.16	11.62	11.44	10.5	10.88	15.47	15.67	15.08	15.06	15.68	15.69	15.08	15.82	15.76	14.71
244	_ILSVELGK[GlyGly (K)]QK_	O60427	Acyl-CoA (8-3)-desaturase	FADS1	+	3.54	0	1.13	3.97	+	5.58	0	2.34	7.79	16.8	16.49	16.4	16.28	16.38	17.77	17.85	16.98	17.58	17.85	19.03	18.93	18.1	19.09	18.89
244	_ILSVELGK[GlyGly (K)]QK_	O60427	Acyl-CoA (8-3)-desaturase	FADS1	+	3.54	0	1.13	3.97	+	5.58	0	2.34	7.79	16.8	16.49	16.4	16.28	16.38	17.77	17.85	16.98	17.58	17.85	19.03	18.93	18.1	19.09	18.89
399	_VAPLVQSLC[Carbamidomethyl (C)]AK[GlyGly (K)]HGIEYQSK_	O60427	Acyl-CoA (8-3)-desaturase	FADS1	+	6	0	2.32	8.43	+	8.17	0	3.71	14.98	15.37	15.02	15.03	15.1	14.89	17.96	17.4	17.05	17.17	17.41	18.96	18.69	19.12	18.79	18.38
399	_VAPLVQSLC[Carbamidomethyl (C)]AK[GlyGly (K)]HGIEYQSK_	O60427	Acyl-CoA (8-3)-desaturase	FADS1	+	6	0	2.32	8.43	+	8.17	0	3.71	14.98	15.37	15.02	15.03	15.1	14.89	17.96	17.4	17.05	17.17	17.41	18.96	18.69	19.12	18.79	18.38
255	_K[GlyGly (K)]YMPYNHQHK_	O60427	Acyl-CoA (8-3)-desaturase	FADS1		0.03	0.95	0.06	0.07	+	8.39	0	3.71	15.54	14.08	13.46	13.57	13.98	13.76	11.51	14.48	12.97	14.51	15.68	17.51	17.3	17.65	17.63	17.32
255	_K[GlyGly (K)]YMPYNHQHK_	O60427	Acyl-CoA (8-3)-desaturase	FADS1		0.16	0.71	0.24	0.35	+	8.39	0	3.71	15.54	14.08	13.46	13.57	13.98	13.76	12.44	14.48	12.97	14.51	15.68	17.51	17.3	17.65	17.63	17.32
83	_K[GlyGly (K)]YMNSLLIGELSPEQPSFEPTK_	O60427	Acyl-CoA (8-3)-desaturase	FADS1	+	6.43	0	2.95	9.98	+	7.82	0	3.78	14.17	15.13	15.86	15.85	15.85	15.69	18.8	18.71	18.1	18.66	18.84	19.65	19.28	19.59	19.55	19.2
83	_K[GlyGly (K)]YM[Oxidation (M)]NSLLIGELSPEQPSFEPTK_	O60427	Acyl-CoA (8-3)-desaturase	FADS1	+	6.43	0	2.95	9.98	+	7.82	0	3.78	14.17	15.13	15.86	15.85	15.85	15.69	18.8	18.71	18.1	18.66	18.84	19.65	19.28	19.59	19.55	19.2
228	_K[GlyGly (K)]DPDINMHPFFFALGK_	O60427	Acyl-CoA (8-3)-desaturase	FADS1	+	5.75	0	2.4	8.13	+	6.66	0	3.16	10.68	13.96	14.08	13.61	13.41	14.24	16.62	16.22	15.86	16.27	16.34	17.45	17.01	17.05	16.93	16.69
228	_K[GlyGly (K)]DPDINMHPFFFALGK_	O60427	Acyl-CoA (8-3)-desaturase	FADS1	+	5.75	0	2.4	8.13	+	6.66	0	3.16	10.68	13.96	14.08	13.61	13.41	14.24	16.62	16.22	15.86	16.27	16.34	17.45	17.01	17.05	16.93	16.69
228	_K[GlyGly (K)]DPDINM[Oxidation (M)]HPFFFALGK_	O60427	Acyl-CoA (8-3)-desaturase	FADS1	+	5.75	0	2.4	8.13	+	6.66	0	3.16	10.68	13.96	14.08	13.61	13.41	14.24	16.62	16.22	15.86	16.27	16.34	17.45	17.01	17.05	16.93	16.69
84	_YMNSLLIGELSPEQPSFEPTK[GlyGly (K)]NK_	O60427	Acyl-CoA (8-3)-desaturase	FADS1	+	5.26	0	2.81	7.7	+	7.73	0	3.98	14.2	15.25	15.65	15.47	16.01	15.29	18.7	18.63	17.62	18	18.76	19.85	19.26	19.68	19.52	19.28
84	_YM[Oxidation (M)]NSLLIGELSPEQPSFEPTK[GlyGly (K)]NK_	O60427	Acyl-CoA (8-3)-desaturase	FADS1	+	5.26	0	2.81	7.7	+	7.73	0	3.98	14.2	15.25	15.65	15.47	16.01	15.29	18.7	18.63	17.62	18	18.76	19.85	19.26	19.68	19.52	19.28
84	_YMNSLLIGELSPEQPSFEPTK[GlyGly (K)]NK_	O60427	Acyl-CoA (8-3)-desaturase	FADS1	+	5.26	0	2.81	7.7	+	7.73	0	3.98	14.2	15.25	15.65	15.47	16.01	15.29	18.7	18.63	17.62	18	18.76	19.85	19.26	19.68	19.52	19.28
410	_HGIEYQSK[GlyGly (K)]PLLSAFADIIHSLK_	O60427	Acyl-CoA (8-3)-desaturase	FADS1	+	2.72	0	2.52	3.85	+	6.26	0	5.44	11.34	11.95	12.48	12.04	10.95	10.62	14.63	14.01	12.56	14.37	15.08	17.48	16.9	16.99	17.2	16.64
105	_NK[GlyGly (K)]ELTDEFR_	O60427	Acyl-CoA (8-3)-desaturase	FADS1	+	2.89	0	4.44	4.37	+	7.61	0	6.87	16.26	11.17	12.16	10.77	12.03	11.59	17.13	16.71	12.48	16.88	16.72	19.06	18.11	18.53	17.95	18.41
58	_VISHYAGQDATDPFVAFHINK[GlyGly (K)]GLVK_	O60427	Acyl-CoA (8-3)-desaturase	FADS1	+	2.04	0	2.61	3.02	+	4.91	0	4.68	7.9	10.89	10.2	12.43	10.12	11.38	14.98	13.69	11.22	14.18	14	16.65	15.52	15.42	15.63	15.21
58	_VISHYAGQDATDPFVAFHINK[GlyGly (K)]GLVK_	O60427	Acyl-CoA (8-3)-desaturase	FADS1	+	2.28	0	2.26	3.25	+	5.26	0	4.2	8.47	12.43	10.97	11.98	10.85	11.2	14.98	13.69	11.9	14.18	14	16.65	15.52	15.42	15.63	15.21
58	_VISHYAGQDATDPFVAFHINK[GlyGly (K)]GLVK_	O60427	Acyl-CoA (8-3)-desaturase	FADS1	+	3.14	0	2.77	4.44	+	6.56	0	4.69	11.75	11.28	10.73	11.22	10.48	11.27	14.98	13.69	11.98	14.18	14	16.65	15.52	15.42	15.63	15.21
84	_FANHVSGTLETALGK[GlyGly (K)]VK_	O60443	Gasdermin-E	GSDME	+	1.18	0.03	0.63	1.59		0.25	0.67	0.12	0.41	15.74	15.49	16.26	16.15	15.84	16.96	16.82	15.52	16.54	16.79	15.94	15.76	16.58	15.96	15.85
665	_FEIPIK[GlyGly (K)]VR_	O60488	Long-chain-fatty-acid--CoA ligase 4	ACSL4	+	2.14	0	0.71	2.38	+	10.95	0	3.54	21.72	15.73	16.03	15.91	15.93	15.88	16.73	16.57	15.89	16.88	16.96	19.49	19.31	19.52	19.48	19.39
655	_EAANAMK[GlyGly (K)]LER_	O60488	Long-chain-fatty-acid--CoA ligase 4	ACSL4		0.18	0.66	-0.42	-0.4		0	1	0	0.01	15.27	15.41	15.49	15.43	16.44	12.92	14.54	18.52	14.86	15.11	15.81	15.66	15.8	15.38	15.41
655	_EAANAMK[GlyGly (K)]LER_	O60488	Long-chain-fatty-acid--CoA ligase 4	ACSL4		0.22	0.56	-0.56	-0.5		0	1	0	0.01	15.27	15.41	15.49	15.43	16.44	12.19	14.54	18.52	14.86	15.11	15.81	15.66	15.8	15.38	15.41
631	_GVEGTWVDIC[Carbamidomethyl (C)]NNPAMEAEILK[GlyGly (K)]EIR_	O60488	Long-chain-fatty-acid--CoA ligase 4	ACSL4	+	3.66	0	-2.28	-4.96	+	7.15	0	-2.05	-9.76	16.1	16.2	16.16	16.26	16.51	14.17	13.87	12.7	14.27	14.82	14.23	14.23	14.45	13.93	14.14
631	_GVEGTWVDIC[Carbamidomethyl (C)]NNPAM[Oxidation (M)]EAEILK[GlyGly (K)]EIR_	O60488	Long-chain-fatty-acid--CoA ligase 4	ACSL4	+	3.66	0	-2.28	-4.96	+	7.15	0	-2.05	-9.76	16.1	16.2	16.16	16.26	16.51	14.17	13.87	12.7	14.27	14.82	14.23	14.23	14.45	13.93	14.14
384	_NVMSK[GlyGly (K)]VQEMNYIQK_	O60488	Long-chain-fatty-acid--CoA ligase 4	ACSL4	+	3.97	0	-1.23	-4.48		1.11	0.13	0.16	0.91	15.13	14.83	15.22	15.05	15.26	14.38	13.7	13.5	13.71	14.07	15.36	15.27	15.21	15.28	15.19
384	_NVMSK[GlyGly (K)]VQEMNYIQK_	O60488	Long-chain-fatty-acid--CoA ligase 4	ACSL4	+	3.97	0	-1.23	-4.48		1.11	0.13	0.16	0.91	15.13	14.83	15.22	15.05	15.26	14.38	13.7	13.5	13.71	14.07	15.36	15.27	15.21	15.28	15.19
533	_NEEK[GlyGly (K)]TAEDYSVDENGQR_	O60488	Long-chain-fatty-acid--CoA ligase 4	ACSL4	+	3.68	0	-2.29	-5	+	4	0	0.92	4.02	15.08	15.13	15.62	15.4	15.58	12.14	13.15	12.45	13.83	13.77	16.28	16.24	16.28	16.51	16.1
361	_GDC[Carbamidomethyl (C)]TVLK[GlyGly (K)]PTLMAAVPEIMDR_	O60488	Long-chain-fatty-acid--CoA ligase 4	ACSL4		0.59	0.14	-0.82	-1.07	+	5.99	0	2.14	8.17	15.02	14.81	14.78	14.72	15.43	12.95	15	12.19	15.13	15.39	16.99	17.1	17.33	17.23	16.78
413	_K[GlyGly (K)]GYDAPLC[Carbamidomethyl (C)]NLLLFK_	O60488	Long-chain-fatty-acid--CoA ligase 4	ACSL4	+	2.96	0	2.4	4.12	+	5.04	0	4.54	8.12	13.58	10.88	11.5	11.96	12.1	14.68	14.07	13.88	14.81	14.58	16.45	16.48	16.68	16.82	16.25
698	_NHYLK[GlyGly (K)]DIER_	O60488	Long-chain-fatty-acid--CoA ligase 4	ACSL4	+	1.35	0.01	-2.35	-2.17	+	1.17	0	1.94	1.91	15.65	12.66	15.39	11.75	16.4	10.91	12.4	13.11	11.54	12.14	16.45	16.07	16.33	16.52	16.16
100	_EILSEENEMQPNGK[GlyGly (K)]VFK_	O60488	Long-chain-fatty-acid--CoA ligase 4	ACSL4	+	2.69	0	1.59	3.5	+	6.99	0	4.87	13.04	11.3	10.81	12.13	11.93	10.93	12.9	13.15	12.17	13.27	13.57	16.5	16.07	16.29	16.37	16.23
501	_DWQEGGYTINDK[GlyGly (K)]PNPR_	O60488	Long-chain-fatty-acid--CoA ligase 4	ACSL4	+	1.02	0.03	1.06	1.6	+	5.41	0	4.85	9.03	12.87	12.26	10.47	11.26	11.18	12.53	12.52	11.45	13.31	13.54	16.61	16.7	16.12	16.47	16.41
187	_EAVVHGLNESEASYLITSVELLESK[GlyGly (K)]LK_	O60488	Long-chain-fatty-acid--CoA ligase 4	ACSL4	+	1.1	0.03	0.91	1.65	+	4.72	0	3.46	7.12	12.94	11.19	12.52	11.19	11.28	13.02	13	11.75	12.79	13.09	15.42	15.09	15.4	15.44	15.07
358	_GSK[GlyGly (K)]GDC[Carbamidomethyl (C)]TVLK_	O60488	Long-chain-fatty-acid--CoA ligase 4	ACSL4	+	2.25	0	-1.66	-3.06	+	1.11	0.01	-0.71	-1.58	13.69	12.85	14.44	13.94	14.44	13.02	11.72	11.53	11.76	13.01	13.71	13.5	13.03	12.87	12.68
389	_VQEMNYIQK[GlyGly (K)]TLFK_	O60488	Long-chain-fatty-acid--CoA ligase 4	ACSL4	+	1.34	0.02	0.74	1.79	+	6.82	0	3.96	11.84	12.1	12.31	11.66	11.92	11.23	13.04	11.91	12.83	12.05	13.07	16.12	15.89	15.75	15.94	15.29
55	_TNLPIFK[GlyGly (K)]LK_	O60493	Sorting nexin-3	SNX3		0.3	0.47	-0.36	-0.58	+	5.24	0	2.16	7.08	13.63	13.47	14.06	13.76	14.48	12.94	14.25	11.92	14.31	14.2	16.17	16.27	15.95	16.13	15.69
55	_TNLPIFK[GlyGly (K)]LK_	O60493	Sorting nexin-3	SNX3		0.3	0.47	-0.36	-0.58	+	5.24	0	2.16	7.08	13.63	13.47	14.06	13.76	14.48	12.94	14.25	11.92	14.31	14.2	16.17	16.27	15.95	16.13	15.69
87	_VVVPPLPGK[GlyGly (K)]AFLR_	O60493	Sorting nexin-3	SNX3	+	3.22	0	2.15	4.36	+	5.45	0	4.49	8.99	12.8	14.31	14.42	14.81	14.92	16.68	16.49	16.07	16.46	16.32	19.01	18.8	18.7	18.91	18.3
87	_VVVPPLPGK[GlyGly (K)]AFLR_	O60493	Sorting nexin-3	SNX3	+	3.27	0	2.14	4.42	+	5.51	0	4.48	9.12	12.84	14.31	14.42	14.81	14.92	16.68	16.49	16.07	16.46	16.32	19.01	18.8	18.7	18.91	18.3
120	_QGLEQFINK[GlyGly (K)]VAGHPLAQNER_	O60493	Sorting nexin-3	SNX3	+	2.69	0	3.69	4	+	6.5	0	5.66	12.1	10.7	11.82	11.45	11.82	10.29	15.59	15.43	16.51	12.03	14.97	17.31	16.82	16.13	17.01	17.1
120	_QGLEQFINK[GlyGly (K)]VAGHPLAQNER_	O60493	Sorting nexin-3	SNX3	+	2.73	0	3.53	4.03	+	6.87	0	5.46	13.05	11.01	11.78	12.19	10.89	11.18	15.59	15.43	16.51	12.18	14.97	17.31	16.82	16.13	17.01	17.1
153	_SYTPSK[GlyGly (K)]IR_	O60493	Sorting nexin-3	SNX3	+	0.86	0.04	1.55	1.49	+	5.94	0	5.42	10.5	12	11.85	11.69	10.23	12.56	11.93	15.5	11.4	12.19	15.02	17.42	17.24	16.9	16.6	17.24
140	_C[Carbamidomethyl (C)]LHMFLQDEIIDK[GlyGly (K)]SYTPSK_	O60493	Sorting nexin-3	SNX3	+	0.89	0.04	1.19	1.48	+	5.06	0	3.65	7.83	11.41	12.34	11.59	11.35	11.49	14.26	14.17	10.67	13.04	11.98	16.02	15.33	15.48	15.51	14.1
140	_C[Carbamidomethyl (C)]LHMFLQDEIIDK[GlyGly (K)]SYTPSK_	O60493	Sorting nexin-3	SNX3	+	2.05	0	1.82	2.89	+	4.73	0	3.89	7.32	11	11.8	10.61	12.26	11.3	14.26	14.17	12.58	13.04	12.01	16.02	15.33	15.48	15.51	14.1
127	_PAAQK[GlyGly (K)]SPSDLLDASAVSATSR_	O60499	Syntaxin-10	STX10		0.33	0.4	-0.47	-0.66	+	1.86	0	0.51	1.94	15.3	15.43	15.61	15.71	15.13	15.63	15.58	12.6	15.8	15.24	15.5	16.18	16.09	16.1	15.85
121	_EILAGK[GlyGly (K)]PAAQK_	O60499	Syntaxin-10	STX10	+	1.56	0.01	-1.16	-2.19		0.26	0.75	-0.07	-0.34	14.52	14.45	14.59	14.58	14.83	12.58	13.48	12.35	14.25	14.48	14.91	14.33	14.42	14.46	14.47
254	_VVSK[GlyGly (K)]EIPVESIEEVSK_	O60502	Protein O-GlcNAcase	OGA	+	3.99	0	4.45	6.13	+	5.5	0	6.61	9.74	11.72	12.96	11.6	14.27	11.08	17.02	17.02	15.81	17.15	16.91	18.98	18.88	19.09	19.04	18.73
254	_VVSK[GlyGly (K)]EIPVESIEEVSK_	O60502	Protein O-GlcNAcase	OGA	+	4.22	0	4.08	6.45	+	5.96	0	6.25	10.83	11.46	12.96	12.71	14.27	12.08	17.02	17.02	15.81	17.15	16.91	18.98	18.88	19.09	19.04	18.73
795	_ISWIPFMQEK[GlyGly (K)]YTK_	O60502	Protein O-GlcNAcase	OGA	+	3.39	0	3.58	4.98	+	4.41	0	4.76	6.95	10.7	12.27	10.38	12.5	13.46	15.48	15.62	14.58	15.8	15.73	16.6	16.39	16.92	16.57	16.6
258	_EIPVESIEEVSK[GlyGly (K)]IIK_	O60502	Protein O-GlcNAcase	OGA	+	4.33	0	3.39	6.43	+	7.65	0	5.93	15.84	12.13	11.8	11.54	10.64	11.13	15.26	15.25	13.5	15.19	15.01	17.38	17.19	17.61	17.54	17.18
258	_EIPVESIEEVSK[GlyGly (K)]IIK_	O60502	Protein O-GlcNAcase	OGA	+	4.03	0	3.34	5.91	+	7	0	5.87	13.69	10.44	11.5	11.94	12.32	11.33	15.26	15.25	13.5	15.19	15.01	17.38	17.19	17.61	17.54	17.18
902	_MEGFPK[GlyGly (K)]DVVILGR_	O60502	Protein O-GlcNAcase	OGA	+	6.18	0	4.53	10.69	+	8.07	0	6.5	17.75	11.36	11.01	10.94	11.79	12.25	16.05	16.47	15.24	16.27	15.98	18.3	17.87	18.04	17.97	17.69
894	_LGC[Carbamidomethyl (C)]FEIAK[GlyGly (K)]MEGFPK_	O60502	Protein O-GlcNAcase	OGA	+	6.19	0	4.07	10.42	+	8.52	0	5	17.88	11.66	11.74	10.87	11.46	11.61	15.88	15.86	14.57	15.66	15.71	16.55	16.37	16.69	16.58	16.18
894	_LGC[Carbamidomethyl (C)]FEIAK[GlyGly (K)]MEGFPK_	O60502	Protein O-GlcNAcase	OGA	+	5.46	0	3.88	8.72	+	7.14	0	4.82	13.41	11.9	11.27	11.83	10.95	12.32	15.88	15.86	14.57	15.66	15.71	16.55	16.37	16.69	16.58	16.18
851	_VTDPSVAK[GlyGly (K)]SMMAC[Carbamidomethyl (C)]LLSSLK_	O60502	Protein O-GlcNAcase	OGA	+	4.55	0	3.4	6.8	+	4.99	0	4.01	7.85	12.15	10.99	12.1	12.11	10.23	15.17	15.12	14.7	14.81	14.78	15.66	15.3	15.77	15.79	15.13
241	_LLPGIEVLWTGPK[GlyGly (K)]VVSK_	O60502	Protein O-GlcNAcase	OGA	+	3.53	0	1.86	4.58	+	7.43	0	4.06	13.5	11.71	12.06	11.08	12.07	11.91	14.36	13.73	12.85	13.73	13.45	16.09	15.72	15.73	15.93	15.64
274	_APVIWDNIHANDYDQK[GlyGly (K)]R_	O60502	Protein O-GlcNAcase	OGA	+	3.19	0	2.87	4.55	+	6.6	0	5.21	12.15	12.05	10.67	11.96	11.31	11.96	14.97	14.91	12.64	15.05	14.7	17.31	16.91	16.49	17.06	16.24
805	_YTK[GlyGly (K)]PNGDK_	O60502	Protein O-GlcNAcase	OGA	+	0.86	0.04	1.24	1.45	+	4.74	0	4.43	7.49	12.37	10.68	12	11.28	12.04	12.17	11.62	14.97	14.17	11.65	14.99	15.63	16.21	17.28	16.41
150	_EVSTLK[GlyGly (K)]R_	O60502	Protein O-GlcNAcase	OGA	+	2.74	0	3.02	3.97	+	5.63	0	4.78	9.49	11.05	10.51	11.99	11.4	11.75	13.25	14.99	12.59	15.38	15.61	15.08	15.78	16.62	16.74	16.37
88	_WELNTYLYAPK[GlyGly (K)]DDYK_	O60502	Protein O-GlcNAcase	OGA		NaN	1	0	NaN	+	5.55	0	3.92	8.93	11.43	12.13	12.7	12.86	11.19	11.95	11.83	11.84	12.93	12.43	16.18	15.94	16.07	15.99	15.76
313	_VGQSIMHGK[GlyGly (K)]DLEVEK_	O60503	Adenylate cyclase type 9	ADCY9	+	3.27	0	-2.32	-4.48	+	3.98	0	-1.64	-4.94	15.07	14.3	14.73	14.14	14.08	12.95	12.42	12.86	11.26	11.27	12.56	13.28	12.61	12.97	12.69
313	_VGQSIMHGK[GlyGly (K)]DLEVEK_	O60503	Adenylate cyclase type 9	ADCY9	+	3.83	0	-2.36	-5.24	+	3.98	0	-1.64	-4.94	15.07	14.3	14.73	14.14	14.08	12.63	12.68	11.53	12.44	11.27	12.56	13.28	12.61	12.97	12.69
554	_LGQSVVADQLK[GlyGly (K)]GLK_	O60503	Adenylate cyclase type 9	ADCY9	+	6.41	0	-2.69	-9.64	+	4.04	0	-1.81	-5.17	14.82	14.95	14.95	14.94	14.61	12.13	12.37	11.62	12.05	12.62	13.85	12.63	13.16	13.09	12.46
313	_VWGNVGTVEWADPIEDPDPEVMAK[GlyGly (K)]VK_	O60506	Heterogeneous nuclear ribonucleoprotein Q	SYNCRIP	+	3.09	0	-2.89	-4.42	+	2.85	0	-2.14	-3.9	16.68	16.76	16.94	16.79	16.93	14.32	13.95	11.86	14.45	15.1	15.11	15.11	15.3	14.96	12.91
344	_NLANTVTEEILEK[GlyGly (K)]AFSQFGK_	O60506	Heterogeneous nuclear ribonucleoprotein Q	SYNCRIP	+	2.85	0	-1.42	-3.57	+	1.8	0	-0.7	-2.13	14.11	15.04	14.02	14.35	14.42	13.13	12.79	13.7	12.23	12.99	14.22	13.71	13.46	13.64	13.4
357	_AFSQFGK[GlyGly (K)]LER_	O60506	Heterogeneous nuclear ribonucleoprotein Q	SYNCRIP	+	2.2	0	-3.31	-3.31	+	2.19	0	-2.42	-3.17	17.01	16.95	16.72	16.61	16.86	12.47	15.63	12.03	11.71	15.77	15.3	15.48	15.56	12.32	13.38
357	_AFSQFGK[GlyGly (K)]LER_	O60506	Heterogeneous nuclear ribonucleoprotein Q	SYNCRIP	+	2.31	0	-3.03	-3.41	+	2.36	0	-2.31	-3.36	17.01	16.95	16.72	16.61	16.86	12.6	15.63	12.84	12.16	15.77	15.3	15.48	15.56	13.49	12.75
2	_[Acetyl (Protein N-term)]AATASAGVPATVSEK[GlyGly (K)]QEFYQLLK_	O60518	Ran-binding protein 6	RANBP6	+	5.66	0	3.57	8.95	+	8.08	0	5.86	17.25	11.1	11.5	12.21	11.47	10.85	14.71	15.36	14.39	15.31	15.21	17.24	17.35	17.44	17.05	17.35
622	_ILGK[GlyGly (K)]DFQQYLPLVIEPLIK_	O60518	Ran-binding protein 6	RANBP6	+	2.25	0	2.12	3.18	+	5.34	0	4.91	8.89	11.64	13.03	12.37	12.08	10.35	14.66	14.29	12.66	14.26	14.23	17.01	16.83	16.76	16.85	16.59
973	_NVIATENC[Carbamidomethyl (C)]ISAIGK[GlyGly (K)]ILK_	O60518	Ran-binding protein 6	RANBP6	+	3.64	0	2.64	5.1	+	9.09	0	4.88	19.61	11.19	11.67	11.38	11.58	11.26	14.64	14.82	12.52	14.08	14.21	16.18	16.25	16.54	16.58	15.95
579	_EK[GlyGly (K)]FMQDASNVMQLLLK_	O60518	Ran-binding protein 6	RANBP6	+	1.09	0.03	0.81	1.6	+	4.92	0	3.57	7.52	10.88	10.08	11.03	11.09	12.37	12	11.42	12.11	11.61	12.33	14.86	14.66	14.57	14.72	14.47
565	_TIEC[Carbamidomethyl (C)]ISHIGLAVGK[GlyGly (K)]EK_	O60518	Ran-binding protein 6	RANBP6	+	2.14	0	1.08	2.69	+	5.05	0	3.03	7.49	12.48	12.51	11.42	11.88	12.04	13.35	13.72	12.85	12.44	13.38	15.18	15.48	14.89	15.62	14.34
162	_VQEIPQK[GlyGly (K)]ETTPFYPR_	O60547	GDP-mannose 4,6 dehydratase	GMDS	+	2.18	0	3.99	3.33	+	5.4	0	4.68	8.94	10.03	11.24	12.13	12.39	11.41	16.34	16.37	11.37	16.69	16.36	16.39	16.16	15.84	16.02	16.18
980	_LSQNISELK[GlyGly (K)]DGELWNK_	O60566	Mitotic checkpoint serine/threonine-protein kinase BUB1 beta	BUB1B	+	4.01	0	2.87	5.72	+	7.68	0	5.35	15.49	11.35	11.04	11.42	12.22	10.89	13.97	14.79	14.84	13.09	14.6	16.81	16.43	16.93	16.65	16.84
617	_FVSTPFHEIMSLK[GlyGly (K)]DLPSDPER_	O60566	Mitotic checkpoint serine/threonine-protein kinase BUB1 beta	BUB1B	+	4.18	0	1.2	4.64	+	8.92	0	4.83	18.97	12.48	11.99	12.29	12.58	12.22	13.27	13.72	13.19	13.6	13.81	17.27	16.87	17.13	17.51	16.93
758	_EIELGNEDYC[Carbamidomethyl (C)]IK[GlyGly (K)]R_	O60566	Mitotic checkpoint serine/threonine-protein kinase BUB1 beta	BUB1B	+	4	0	2.67	5.62	+	2.93	0	2.63	4.14	10.84	11.35	11.94	12.18	10.95	13.44	14.26	14.43	14.87	13.61	14.29	14.66	14.89	14.31	12.27
758	_EIELGNEDYC[Carbamidomethyl (C)]IK[GlyGly (K)]R_	O60566	Mitotic checkpoint serine/threonine-protein kinase BUB1 beta	BUB1B	+	3.14	0	2.56	4.4	+	2.58	0	2.58	3.68	11.27	11	11.04	13.01	11.22	13.18	14.26	14.43	14.87	13.61	14.29	14.66	14.89	14.31	12.27
894	_IHDPYDC[Carbamidomethyl (C)]NK[GlyGly (K)]NNQALK_	O60566	Mitotic checkpoint serine/threonine-protein kinase BUB1 beta	BUB1B		NaN	1	0	NaN	+	2.57	0	3.78	3.85	11.32	12.54	11.01	10.87	11.72	12.66	12.73	12.03	12.57	12.14	14.33	16.31	16.59	16.67	12.43
523	_GPSVPFSIFDEFLLSEK[GlyGly (K)]K_	O60566	Mitotic checkpoint serine/threonine-protein kinase BUB1 beta	BUB1B		0.33	0.34	-1.78	-0.73	+	7.16	0	3.59	12.3	11.53	11.68	11.89	11.38	11.68	12.87	11.51	12.19	0.5	12.19	15.19	14.93	14.87	15.84	15.3
1038	_VGK[GlyGly (K)]LTSPGALLFQ_	O60566	Mitotic checkpoint serine/threonine-protein kinase BUB1 beta	BUB1B		NaN	1	0	NaN	+	6.97	0	4.94	13.03	11.46	10.89	12.1	11.42	12.45	13.27	12.03	11.93	11.27	11.73	16.64	16.58	16.51	16.75	16.52
648	_TSEDQQTAC[Carbamidomethyl (C)]GTIYSQTLSIK[GlyGly (K)]K_	O60566	Mitotic checkpoint serine/threonine-protein kinase BUB1 beta	BUB1B		NaN	1	0	NaN	+	4.64	0	1.69	5.77	11.63	12.39	12.38	12.27	12.31	11.8	13.46	10.71	11.95	11.78	13.73	13.66	14.12	14.28	13.64
480	_DVFSGSDTDPDMAFC[Carbamidomethyl (C)]K[GlyGly (K)]SFR_	O60568	Multifunctional procollagen lysine hydroxylase and glycosyltransferase LH3	PLOD3	+	7.52	0	3.65	13.23		NaN	1	0	NaN	11.22	10.66	11.59	11.45	11.39	15.04	15.05	14.9	14.88	14.67	12.68	13.68	12.99	12.88	13.34
496	_HELQVEMK[GlyGly (K)]K_	O60610	Protein diaphanous homolog 1	DIAPH1	+	4.17	0	-2.61	-5.84	+	1.23	0.01	-1.08	-1.83	15.7	15.53	15.34	14.28	14.68	12	12.7	13.03	12.79	11.94	14.74	14.8	12.95	13.13	14.53
732	_DIVVPSLNVAK[GlyGly (K)]LLK_	O60645	Exocyst complex component 3	EXOC3	+	5.81	0	2.93	8.77	+	5.56	0	2.32	7.74	10.39	10.82	10.69	10.76	10.98	13.49	13.97	12.9	14.06	13.87	13.34	12.59	12.66	13.31	13.36
259	_ELGEVPINEK[GlyGly (K)]K_	O60658	High affinity cAMP-specific and IBMX-insensitive 3',5'-cyclic phosphodiesterase 8A	PDE8A	+	2.96	0	-1.75	-3.87	+	3.62	0	-2.5	-5.01	16.06	15.58	16.03	15.62	15.27	12.72	14.21	14.01	14.38	14.48	13.43	13.42	14.39	12.35	12.48
156	_GAVQSGVDK[GlyGly (K)]TK_	O60664	Perilipin-3	PLIN3		0.8	0.07	-0.72	-1.28	+	4.61	0	-1.32	-5.24	14.81	14.45	14.49	14.15	14.76	12.66	14.19	12.9	14.22	15.07	13.02	13.29	12.99	13.51	13.25
103	_LEENLPILQQPTEK[GlyGly (K)]VLADTK_	O60664	Perilipin-3	PLIN3	+	3.56	0	-4.98	-5.47	+	6.44	0	-5.26	-11.74	19.45	18.91	18.87	18.83	18.8	12.17	12.39	14.56	14.25	16.55	14	14.21	12.8	13.08	14.46
456	_HSEDVNVK[GlyGly (K)]VSNAQSVTSER_	O60669	Monocarboxylate transporter 2	SLC16A7		0.16	0.72	0.25	0.34	+	1.91	0	1.28	2.57	13.72	12.2	12.72	14.31	13.52	15.07	13.57	12.25	12.81	14	15.05	14.58	14.38	14.26	14.59
454	_SK[GlyGly (K)]HSEDVNVK_	O60669	Monocarboxylate transporter 2	SLC16A7	+	4.69	0	-2.6	-6.63	+	2.69	0	-1.44	-3.42	15.16	14.8	14.94	14.39	14.3	13.07	12.02	11.87	11.91	11.73	13.24	13.75	13.27	13.84	12.28
1010	_VK[GlyGly (K)]EPGESPIFWYAPESLTESK_	O60674	Tyrosine-protein kinase JAK2	JAK2		NaN	1	0	NaN	+	6.22	0	4.44	10.75	10.5	11.98	11.03	11.5	12.19	12.76	12.25	12.11	12.87	12.25	16.05	15.78	16	15.79	15.82
107	_LLSK[GlyGly (K)]EPSPPIDEVINTPR_	O60684	Importin subunit alpha-7	KPNA6	+	4.36	0	2.95	6.29	+	7.59	0	4.51	14.43	16.11	15.9	15.88	16.24	15.07	19.46	18.96	17.62	18.92	18.97	20.55	20.35	20.28	20.39	20.18
242	_NPPPEFAK[GlyGly (K)]VSPC[Carbamidomethyl (C)]LPVLSR_	O60684	Importin subunit alpha-7	KPNA6		0.65	0.09	1.5	1.22		0.21	0.57	-0.74	-0.48	16.36	16.71	17.81	11.68	17.73	17.4	17.44	17.8	17.77	17.42	13.83	12.84	17.74	15.85	16.32
396	_K[GlyGly (K)]EAAWAITNATSGGTPEQIR_	O60684	Importin subunit alpha-7	KPNA6	+	2.1	0	1.99	2.98	+	4.02	0	3.28	5.88	10.98	13.05	12.2	12.01	11.95	15.36	14.12	12.46	14.03	14.16	16.24	15.63	14.49	14.73	15.49
285	_STDQVIK[GlyGly (K)]PVNLEALSK_	O60704	Protein-tyrosine sulfotransferase 2	TPST2	+	5.75	0	4.31	9.56	+	3.5	0	2.11	4.68	11.81	13.22	12.49	11.52	12.99	16.93	16.7	16.24	16.88	16.81	14.76	14.33	14.18	14.48	14.82
285	_STDQVIK[GlyGly (K)]PVNLEALSK_	O60704	Protein-tyrosine sulfotransferase 2	TPST2	+	6.28	0	4.97	11.18	+	4.38	0	2.77	6.24	12.38	11.88	11.3	12.41	10.74	16.93	16.7	16.24	16.88	16.81	14.76	14.33	14.18	14.48	14.82
87	_TSAAAQLDELMAHLTEMQAK[GlyGly (K)]VAVR_	O60711	Leupaxin	LPXN		NaN	1	0	NaN	+	4.54	0	3.16	6.67	10.4	12.19	11.38	12.4	11.63	13.18	12.5	11.71	12.12	11.21	14.71	14.45	14.73	15.19	14.68
18	_EQEAQFEK[GlyGly (K)]LTR_	O60716	Catenin delta-1	CTNND1	+	4.1	0	-1.88	-5.29	+	5.75	0	-1.15	-5.94	18.77	18.54	18.98	18.93	18.88	17.04	16.57	16.29	17.06	17.72	17.64	17.53	17.76	17.81	17.6
18	_EQEAQFEK[GlyGly (K)]LTR_	O60716	Catenin delta-1	CTNND1	+	4.1	0	-1.88	-5.29	+	5.75	0	-1.15	-5.94	18.77	18.54	18.98	18.93	18.88	17.04	16.57	16.29	17.06	17.72	17.64	17.53	17.76	17.81	17.6
634	_K[GlyGly (K)]PIEDPANDTVDFPK_	O60716	Catenin delta-1	CTNND1	+	3.72	0	-2.77	-5.26	+	7.88	0	-1.78	-10.03	18.67	18.41	18.76	18.42	18.6	16.31	16.04	14.13	16.16	16.36	16.81	16.73	16.79	16.74	16.92
634	_K[GlyGly (K)]PIEDPANDTVDFPK_	O60716	Catenin delta-1	CTNND1	+	3.72	0	-2.77	-5.26	+	7.88	0	-1.78	-10.03	18.67	18.41	18.76	18.42	18.6	16.31	16.04	14.13	16.16	16.36	16.81	16.73	16.79	16.74	16.92
407	_LK[GlyGly (K)]GIPVLVGLLDHPK_	O60716	Catenin delta-1	CTNND1	+	5.77	0	-1.33	-6.41	+	3.72	0	-0.53	-2.91	17.5	17.81	17.55	17.45	17.45	16.48	16.15	15.96	16.24	16.28	17.18	17	16.9	17.01	17.06
407	_LK[GlyGly (K)]GIPVLVGLLDHPK_	O60716	Catenin delta-1	CTNND1	+	5.77	0	-1.33	-6.41	+	3.72	0	-0.53	-2.91	17.5	17.81	17.55	17.45	17.45	16.48	16.15	15.96	16.24	16.28	17.18	17	16.9	17.01	17.06
886	_EEIQMSNMGSNTK[GlyGly (K)]SLDNNYSTPNER_	O60716	Catenin delta-1	CTNND1	+	5.41	0	-2.52	-7.71	+	7.3	0	-2.27	-10.48	18.44	18.06	18.4	18.29	18.03	15.97	15.69	14.98	15.74	16.24	16.18	15.92	16.09	15.71	16
805	_LVLINK[GlyGly (K)]SGNR_	O60716	Catenin delta-1	CTNND1	+	4.88	0	-2.25	-6.64	+	1.3	0.04	-0.26	-1.23	16.83	16.78	16.69	16.42	16.51	14.51	14.5	13.52	14.59	14.84	16.57	16.52	16.13	16.43	16.25
805	_LVLINK[GlyGly (K)]SGNR_	O60716	Catenin delta-1	CTNND1	+	4.88	0	-2.25	-6.64	+	1.3	0.04	-0.26	-1.23	16.83	16.78	16.69	16.42	16.51	14.51	14.5	13.52	14.59	14.84	16.57	16.52	16.13	16.43	16.25
1	_[Acetyl (Protein N-term)]MDDSEVESTASILASVK[GlyGly (K)]EQEAQFEK_	O60716	Catenin delta-1	CTNND1		0.24	0.66	-0.14	-0.41	+	2.63	0	-0.62	-2.57	16.57	16.39	17.2	16.68	16.85	16.76	16.47	15.86	16.95	16.94	16.07	16.07	16.24	16.17	16.02
80	_FSDLK[GlyGly (K)]LNGPQDHSHLLYSTIPR_	O60716	Catenin delta-1	CTNND1		0	0.99	-0.01	-0.01	+	2.08	0	0.74	2.37	14.38	14.86	15.28	15.45	15.41	15.76	15.61	12.4	15.51	16.07	15.84	15.79	15.62	16.04	15.8
511	_EPNEDC[Carbamidomethyl (C)]K[GlyGly (K)]PR_	O60716	Catenin delta-1	CTNND1	+	2.41	0	-3.61	-3.6	+	2.87	0	-4.32	-4.32	19.93	19.83	20.59	19.66	20.38	13.17	16.89	16.49	17.45	18.36	12.23	16.78	16.58	16.63	16.57
511	_EPNEDC[Carbamidomethyl (C)]K[GlyGly (K)]PR_	O60716	Catenin delta-1	CTNND1	+	2.41	0	-3.61	-3.6	+	3.49	0	-4.1	-5.24	19.93	19.83	20.59	19.66	20.38	13.17	16.89	16.49	17.45	18.36	13.35	16.78	16.58	16.63	16.57
355	_K[GlyGly (K)]GGPPPPNWR_	O60716	Catenin delta-1	CTNND1	+	2.23	0	-1.87	-3.1	+	4.07	0	-1.63	-5.03	17.58	17.95	18.08	18.04	17.82	17.37	14.62	15.29	16.05	16.78	16.13	16.36	16.69	15.55	16.61
355	_K[GlyGly (K)]GGPPPPNWR_	O60716	Catenin delta-1	CTNND1	+	2.23	0	-1.87	-3.1	+	4.07	0	-1.63	-5.03	17.58	17.95	18.08	18.04	17.82	17.37	14.62	15.29	16.05	16.78	16.13	16.36	16.69	15.55	16.61
745	_ELIGK[GlyGly (K)]HAIPNLVK_	O60716	Catenin delta-1	CTNND1	+	1.65	0	-1.31	-2.32		0.14	0.82	-0.11	-0.27	15.37	15.18	15.1	15.61	15.18	15.07	14.1	12.34	13.98	14.43	15.89	15.56	14.14	15.11	15.19
745	_ELIGK[GlyGly (K)]HAIPNLVK_	O60716	Catenin delta-1	CTNND1	+	1.65	0	-1.31	-2.32		0.14	0.82	-0.11	-0.27	15.37	15.18	15.1	15.61	15.18	15.07	14.1	12.34	13.98	14.43	15.89	15.56	14.14	15.11	15.19
745	_ELIGK[GlyGly (K)]HAIPNLVK_	O60716	Catenin delta-1	CTNND1	+	1.65	0	-1.31	-2.32		0.14	0.82	-0.11	-0.27	15.37	15.18	15.1	15.61	15.18	15.07	14.1	12.34	13.98	14.43	15.89	15.56	14.14	15.11	15.19
708	_QEK[GlyGly (K)]ALSAIADLLTNEHER_	O60716	Catenin delta-1	CTNND1	+	1.05	0.03	-0.95	-1.6		0.41	0.24	-0.41	-0.74	15.77	17.08	15.62	15.98	14.43	15.74	14.71	14.87	14.56	14.24	15.72	15.12	15.02	15.18	15.8
708	_QEK[GlyGly (K)]ALSAIADLLTNEHER_	O60716	Catenin delta-1	CTNND1	+	1.05	0.03	-0.95	-1.6		0.41	0.24	-0.41	-0.74	15.77	17.08	15.62	15.98	14.43	15.74	14.71	14.87	14.56	14.24	15.72	15.12	15.02	15.18	15.8
600	_YQEAAPNVANNTGPHAASC[Carbamidomethyl (C)]FGAK[GlyGly (K)]K_	O60716	Catenin delta-1	CTNND1	+	2.45	0	-0.75	-2.64	+	2.85	0	-0.98	-3.2	14.65	14.46	14.49	13.81	13.96	13.83	13.4	13.34	13.56	13.5	13.12	13.66	13.37	13.41	12.94
600	_YQEAAPNVANNTGPHAASC[Carbamidomethyl (C)]FGAK[GlyGly (K)]K_	O60716	Catenin delta-1	CTNND1	+	2.45	0	-0.75	-2.64	+	2.85	0	-0.98	-3.2	14.65	14.46	14.49	13.81	13.96	13.83	13.4	13.34	13.56	13.5	13.12	13.66	13.37	13.41	12.94
726	_VVK[GlyGly (K)]AASGALR_	O60716	Catenin delta-1	CTNND1	+	1.64	0	1.52	2.37	+	6.25	0	2.94	9.61	13.92	13.85	12.9	13.29	13.51	13.03	15.29	15.34	15.91	15.47	16.13	16.52	16.53	16.61	16.39
726	_VVK[GlyGly (K)]AASGALR_	O60716	Catenin delta-1	CTNND1	+	1.88	0	1.57	2.64	+	6.25	0	2.94	9.61	13.92	13.85	12.9	13.29	13.51	13.29	15.29	15.34	15.91	15.47	16.13	16.52	16.53	16.61	16.39
409	_GIPVLVGLLDHPK[GlyGly (K)]K_	O60716	Catenin delta-1	CTNND1	+	1.94	0	1.22	2.58	+	4.33	0	3.16	6.34	10.43	11.88	11.59	11.01	12.54	12.42	12.79	12.95	12.69	12.67	14.82	14.19	15.02	14.31	14.93
838	_PLEK[GlyGly (K)]EGWK_	O60716	Catenin delta-1	CTNND1	+	6.67	0	-4.38	-11.82	+	1.98	0	-0.59	-2.12	17.09	16.61	16.92	16.72	16.6	12.56	13.14	12.53	12.23	11.58	16.53	15.97	15.77	16.25	16.5
838	_PLEK[GlyGly (K)]EGWK_	O60716	Catenin delta-1	CTNND1	+	6.96	0	-4.35	-12.54	+	1.98	0	-0.59	-2.12	17.09	16.61	16.92	16.72	16.6	13.24	12.21	11.86	12.37	12.53	16.53	15.97	15.77	16.25	16.5
798	_ETQGIEK[GlyGly (K)]LVLINK_	O60716	Catenin delta-1	CTNND1	+	3.32	0	2.52	4.63	+	5.95	0	4.01	9.85	12.24	11.51	12.95	11.22	11.81	13.42	14.25	14.35	15.04	15.28	16.09	15.87	15.81	15.95	16.06
798	_ETQGIEK[GlyGly (K)]LVLINK_	O60716	Catenin delta-1	CTNND1	+	3.77	0	3.24	5.48	+	6.21	0	4.76	10.89	11.77	10.49	11.87	10.28	11.54	13.22	14.25	14.35	15.04	15.28	16.09	15.87	15.81	15.95	16.06
422	_K[GlyGly (K)]EVHLGAC[Carbamidomethyl (C)]GALK_	O60716	Catenin delta-1	CTNND1	+	2.46	0	2.49	3.52	+	5.73	0	3.48	9.03	12.5	11.7	10.81	11.73	11.36	14.66	14.57	11.95	14.78	14.62	15.09	15.3	15.15	15.08	14.86
422	_K[GlyGly (K)]EVHLGAC[Carbamidomethyl (C)]GALK_	O60716	Catenin delta-1	CTNND1	+	2.13	0	2.39	3.1	+	4.36	0	3.36	6.46	12.21	11.19	13.01	11.67	10.6	14.66	14.57	12.01	14.78	14.62	15.09	15.3	15.15	15.08	14.86
1093	_NTVPITFPSSYK[GlyGly (K)]DALK_	O60732	Melanoma-associated antigen C1	MAGEC1	+	7.25	0	3.83	12.78	+	8.81	0	3.28	15.72	15.7	15.78	16.11	15.93	16.22	20.01	19.94	19.1	20.04	19.78	19.37	19.18	19.3	19.16	19.12
1093	_NTVPITFPSSYK[GlyGly (K)]DALK_	O60732	Melanoma-associated antigen C1	MAGEC1	+	7.25	0	3.83	12.78	+	8.81	0	3.28	15.72	15.7	15.78	16.11	15.93	16.22	20.01	19.94	19.1	20.04	19.78	19.37	19.18	19.3	19.16	19.12
923	_YQVK[GlyGly (K)]QPITK_	O60732	Melanoma-associated antigen C1	MAGEC1	+	3.34	0	2.16	4.5	+	7.42	0	2.43	11.01	16	15.96	15.51	15.88	15.5	17.19	18.56	16.92	18.64	18.37	18.37	18.22	18.14	18.15	18.11
923	_YQVK[GlyGly (K)]QPITK_	O60732	Melanoma-associated antigen C1	MAGEC1	+	3.34	0	2.16	4.5	+	7.42	0	2.43	11.01	16	15.96	15.51	15.88	15.5	17.19	18.56	16.92	18.64	18.37	18.37	18.22	18.14	18.15	18.11
1105	_DALK[GlyGly (K)]DVEER_	O60732	Melanoma-associated antigen C1	MAGEC1	+	3.28	0	3.99	4.9	+	3.33	0	3.78	4.94	11.79	12.09	14.66	14.49	14.74	17.56	17.75	16.5	17.95	17.97	17.45	17.44	17.36	17.12	17.29
1105	_DALK[GlyGly (K)]DVEER_	O60732	Melanoma-associated antigen C1	MAGEC1	+	2.94	0	4.25	4.42	+	2.93	0	4.04	4.38	11.22	11.37	14.66	14.49	14.74	17.56	17.75	16.5	17.95	17.97	17.45	17.44	17.36	17.12	17.29
1084	_VVEFLAMLK[GlyGly (K)]NTVPITFPSSYK_	O60732	Melanoma-associated antigen C1	MAGEC1	+	5.01	0	4.1	7.91	+	4.95	0	3.92	7.74	12.68	11.75	11.74	13.62	13.39	17.11	16.72	16.95	16.57	16.34	16.85	16.56	16.33	16.68	16.38
1084	_VVEFLAM[Oxidation (M)]LK[GlyGly (K)]NTVPITFPSSYK_	O60732	Melanoma-associated antigen C1	MAGEC1	+	4.45	0	4.46	6.94	+	4.37	0	4.28	6.76	11.99	11.03	11.37	13.62	13.39	17.11	16.72	16.95	16.57	16.34	16.85	16.56	16.33	16.68	16.38
918	_FLLLK[GlyGly (K)]YQVK_	O60732	Melanoma-associated antigen C1	MAGEC1	+	5.56	0	3.94	8.97	+	3.73	0	2.87	5.31	11.95	11.5	11.59	11.05	11.59	16.32	15.75	14.46	15.6	15.26	15.4	14.92	14.21	12.94	14.59
918	_FLLLK[GlyGly (K)]YQVK_	O60732	Melanoma-associated antigen C1	MAGEC1	+	4.72	0	3.71	7.21	+	3.12	0	2.64	4.4	11.93	10.92	12.63	11.57	11.8	16.32	15.75	14.46	15.6	15.26	15.4	14.92	14.21	12.94	14.59
507	_YWEAFLPEAK[GlyGly (K)]AIA_	O60749	Sorting nexin-2	SNX2		0.24	0.53	0.62	0.53		0.21	0.58	0.55	0.47	11.55	16.67	16.86	16.8	17.16	16.46	16.24	16.64	16.29	16.5	16.4	16.47	16.43	16.37	16.13
452	_EWEAK[GlyGly (K)]VQQGER_	O60749	Sorting nexin-2	SNX2	+	1.51	0.01	1.1	2.11	+	6.13	0	2.2	8.46	11.79	11.55	12.01	12.19	11.95	11.72	13.49	12.37	13.56	13.87	14.48	14.01	14.17	14.05	13.76
212	_SIVGMTK[GlyGly (K)]VK_	O60749	Sorting nexin-2	SNX2	+	2.98	0	3.17	4.32	+	3.11	0	3.18	4.51	13.73	11.52	11.89	14	14.5	16.53	16.42	15.46	16.68	16.42	16.14	16.59	16.35	16.42	16.05
221	_VGK[GlyGly (K)]EDSSSTEFVEK_	O60749	Sorting nexin-2	SNX2	+	1.39	0.01	0.82	1.89	+	2.88	0	1.3	3.52	11.71	11.17	11.95	12.66	12.44	12.78	12.86	12.05	13.06	13.29	13.4	13.34	13.29	13.33	13.08
198	_YLHVGYIVPPAPEK[GlyGly (K)]SIVGMTK_	O60749	Sorting nexin-2	SNX2	+	5.96	0	4.18	9.98	+	6.53	0	4.47	11.54	12.02	10.94	11.31	11.19	10.88	15.6	15.63	14.48	15.85	15.65	16.11	15.86	16.01	15.75	14.96
224	_EDSSSTEFVEK[GlyGly (K)]R_	O60749	Sorting nexin-2	SNX2	+	1.32	0.01	1.04	1.91	+	3.46	0	2.64	4.85	11.03	12.19	12.04	10.62	12.95	12.76	12.6	12.41	12.99	13.26	14.96	14.34	14.2	14.44	14.1
198	_LIEK[GlyGly (K)]C[Carbamidomethyl (C)]VSK_	O60762	Dolichol-phosphate mannosyltransferase subunit 1	DPM1	+	1.95	0	2.29	2.87	+	0.78	0.04	0.71	1.25	11.06	12.47	12.87	13.57	12.92	12.81	15.52	14.57	15.6	15.83	13.49	12.93	13.88	12.76	13.37
148	_YK[GlyGly (K)]GNGGVYGWDLK_	O60762	Dolichol-phosphate mannosyltransferase subunit 1	DPM1		0.45	0.24	-0.65	-0.85	+	2.51	0	-2.86	-3.65	16.42	16.25	16	15.93	15.72	16.3	15.93	12.84	15.9	16.1	12.09	12.44	12.42	15.77	13.29
148	_YK[GlyGly (K)]GNGGVYGWDLK_	O60762	Dolichol-phosphate mannosyltransferase subunit 1	DPM1		0.45	0.24	-0.65	-0.85	+	2.47	0	-2.35	-3.5	16.42	16.25	16	15.93	15.72	16.3	15.93	12.82	15.9	16.1	13.2	13.63	12.42	15.77	13.56
135	_QK[GlyGly (K)]EGNFDIVSGTR_	O60762	Dolichol-phosphate mannosyltransferase subunit 1	DPM1	+	4.77	0	3.7	7.31	+	5.77	0	2.58	8.36	10.99	11.45	11.23	11.06	10.34	15.83	14.42	13.6	14.79	14.92	13.55	13.53	13.71	13.3	13.85
135	_QK[GlyGly (K)]EGNFDIVSGTR_	O60762	Dolichol-phosphate mannosyltransferase subunit 1	DPM1	+	3.56	0	2.93	5.09	+	2.94	0	1.7	3.82	12.37	11.89	10.61	12.23	11.8	15.83	14.42	13.6	14.79	14.92	13.55	13	13.71	13.3	13.85
575	_ENFIEK[GlyGly (K)]LGFISK_	O60763	General vesicular transport factor p115	USO1		0.83	0.08	-0.56	-1.25	+	5.64	0	2.35	7.89	12.6	12.13	12.95	12.68	12.23	13.08	12	11.7	11.88	11.11	15.23	14.57	14.83	15.09	14.61
383	_EVK[GlyGly (K)]YEAPQATDGLAGALDAR_	O60784	Target of Myb protein 1	TOM1	+	2.97	0	-1.13	-3.45	+	1.87	0.01	0.45	1.85	19.29	18.89	18.93	19.09	18.55	18.25	17.64	17.21	17.84	18.18	19.45	19.3	19.43	19.62	19.19
437	_GVTSEEFDK[GlyGly (K)]FLEER_	O60784	Target of Myb protein 1	TOM1	+	2.49	0	-2.26	-3.5	+	4.77	0	1.09	4.96	16.7	16.56	17.05	16.9	16.8	15.28	14.52	12.46	15.34	15.11	17.98	17.58	17.92	18.09	17.92
437	_GVTSEEFDK[GlyGly (K)]FLEER_	O60784	Target of Myb protein 1	TOM1	+	2.89	0	-2.16	-3.95	+	4.77	0	1.09	4.96	16.7	16.56	17.05	16.9	16.8	15.28	14.52	13	15.34	15.11	17.98	17.58	17.92	18.09	17.92
147	_K[GlyGly (K)]GLEFPMTDLDMLSPIHTPQR_	O60784	Target of Myb protein 1	TOM1	+	5.18	0	-1.49	-6.1	+	3.11	0	-0.63	-2.86	17.27	17.5	17.37	17.34	17.11	16.22	15.65	15.98	15.82	15.48	16.93	16.48	16.73	16.87	16.42
147	_K[GlyGly (K)]GLEFPMTDLDMLSPIHTPQR_	O60784	Target of Myb protein 1	TOM1	+	5.18	0	-1.49	-6.1	+	3.11	0	-0.63	-2.86	17.27	17.5	17.37	17.34	17.11	16.22	15.65	15.98	15.82	15.48	16.93	16.48	16.73	16.87	16.42
147	_K[GlyGly (K)]GLEFPM[Oxidation (M)]TDLDMLSPIHTPQR_	O60784	Target of Myb protein 1	TOM1	+	5.18	0	-1.49	-6.1	+	3.11	0	-0.63	-2.86	17.27	17.5	17.37	17.34	17.11	16.22	15.65	15.98	15.82	15.48	16.93	16.48	16.73	16.87	16.42
147	_K[GlyGly (K)]GLEFPMTDLDM[Oxidation (M)]LSPIHTPQR_	O60784	Target of Myb protein 1	TOM1	+	5.18	0	-1.49	-6.1	+	3.11	0	-0.63	-2.86	17.27	17.5	17.37	17.34	17.11	16.22	15.65	15.98	15.82	15.48	16.93	16.48	16.73	16.87	16.42
481	_TQEK[GlyGly (K)]DDDMLFAL_	O60784	Target of Myb protein 1	TOM1	+	3.75	0	-2.79	-5.31	+	1.12	0.01	-1.29	-1.76	15.13	14.82	15.53	15.24	14.95	13.01	12.17	11.44	11.55	13.53	12.8	15.27	12.14	13.86	15.15
NaN	_LVNYLTPIK[GlyGly (K)]YLR_	O60811;O95521	PRAME family member 2;PRAME family member 1	PRAMEF2;PRAMEF1		0.78	0.05	1.61	1.4		0.39	0.19	1	0.81	15.03	15.9	10.87	14.99	11.58	15.84	14.69	15.99	15	14.92	16.08	15.12	14.61	14.54	13
NaN	_AVTK[GlyGly (K)]YTSAK_	O60814;P06899;P57053	Histone H2B type 1-K;Histone H2B type 1-J;Histone H2B type F-S	HIST1H2BK;HIST1H2BJ;H2BFS	+	3.94	0	-3.81	-5.9	+	5.66	0	-3.37	-8.82	29.03	28.76	28.62	28.39	28.81	22.97	25.48	24.62	25.47	26.03	24.43	25.99	25.57	25.25	25.55
NaN	_AVTK[GlyGly (K)]YTSAK_	O60814;P06899;P57053	Histone H2B type 1-K;Histone H2B type 1-J;Histone H2B type F-S	HIST1H2BK;HIST1H2BJ;H2BFS	+	3.94	0	-3.81	-5.9	+	5.66	0	-3.37	-8.82	29.03	28.76	28.62	28.39	28.81	22.97	25.48	24.62	25.47	26.03	24.43	25.99	25.57	25.25	25.55
NaN	_HAVSEGTK[GlyGly (K)]AVTK_	O60814;P06899;P57053	Histone H2B type 1-K;Histone H2B type 1-J;Histone H2B type F-S	HIST1H2BK;HIST1H2BJ;H2BFS	+	3.67	0	-5.12	-5.68	+	1.58	0	-1.24	-2.23	24.57	24.14	24.24	24.24	24.1	17.69	20.07	16.81	20.21	20.92	21.23	23.39	23.27	23.63	23.54
NaN	_HAVSEGTK[GlyGly (K)]AVTK_	O60814;P06899;P57053	Histone H2B type 1-K;Histone H2B type 1-J;Histone H2B type F-S	HIST1H2BK;HIST1H2BJ;H2BFS	+	3.67	0	-5.12	-5.68	+	1.58	0	-1.24	-2.23	24.57	24.14	24.24	24.24	24.1	17.69	20.07	16.81	20.21	20.92	21.23	23.39	23.27	23.63	23.54
NaN	_LLLPGELAK[GlyGly (K)]HAVSEGTK_	O60814;P06899;P57053	Histone H2B type 1-K;Histone H2B type 1-J;Histone H2B type F-S	HIST1H2BK;HIST1H2BJ;H2BFS	+	6	0	-3.9	-9.9	+	1.79	0	-0.55	-1.95	22.6	22.85	22.13	22.15	22.4	18.85	18.31	17.67	18.59	19.21	22.05	21.92	21.62	22.2	21.59
NaN	_LLLPGELAK[GlyGly (K)]HAVSEGTK_	O60814;P06899;P57053	Histone H2B type 1-K;Histone H2B type 1-J;Histone H2B type F-S	HIST1H2BK;HIST1H2BJ;H2BFS	+	6	0	-3.9	-9.9	+	1.79	0	-0.55	-1.95	22.6	22.85	22.13	22.15	22.4	18.85	18.31	17.67	18.59	19.21	22.05	21.92	21.62	22.2	21.59
NaN	_LLLPGELAK[GlyGly (K)]HAVSEGTK_	O60814;P06899;P57053	Histone H2B type 1-K;Histone H2B type 1-J;Histone H2B type F-S	HIST1H2BK;HIST1H2BJ;H2BFS	+	6	0	-3.9	-9.9	+	1.79	0	-0.55	-1.95	22.6	22.85	22.13	22.15	22.4	18.85	18.31	17.67	18.59	19.21	22.05	21.92	21.62	22.2	21.59
NaN	_PEPAK[GlyGly (K)]SAPAPK_	O60814;P06899;P57053	Histone H2B type 1-K;Histone H2B type 1-J;Histone H2B type F-S	HIST1H2BK;HIST1H2BJ;H2BFS	+	2.82	0	-2.72	-4.02	+	1.13	0.02	-0.6	-1.53	21.79	21.61	22.2	21.95	22.47	17.41	19.33	18.98	19.94	20.75	20.42	21.61	21.74	21.59	21.68
NaN	_PEPAK[GlyGly (K)]SAPAPK_	O60814;P06899;P57053	Histone H2B type 1-K;Histone H2B type 1-J;Histone H2B type F-S	HIST1H2BK;HIST1H2BJ;H2BFS	+	2.82	0	-2.72	-4.02	+	1.13	0.02	-0.6	-1.53	21.79	21.61	22.2	21.95	22.47	17.41	19.33	18.98	19.94	20.75	20.42	21.61	21.74	21.59	21.68
NaN	_VLK[GlyGly (K)]QVHPDTGISSK_	O60814;P06899;P57053	Histone H2B type 1-K;Histone H2B type 1-J;Histone H2B type F-S	HIST1H2BK;HIST1H2BJ;H2BFS	+	7.54	0	-2.65	-11.68	+	4.69	0	-0.82	-4.26	20.66	20.48	20.72	20.53	20.65	18.14	17.96	17.52	18.01	18.18	20.03	19.61	19.91	19.72	19.67
NaN	_VLK[GlyGly (K)]QVHPDTGISSK_	O60814;P06899;P57053	Histone H2B type 1-K;Histone H2B type 1-J;Histone H2B type F-S	HIST1H2BK;HIST1H2BJ;H2BFS	+	7.54	0	-2.65	-11.68	+	4.69	0	-0.82	-4.26	20.66	20.48	20.72	20.53	20.65	18.14	17.96	17.52	18.01	18.18	20.03	19.61	19.91	19.72	19.67
NaN	_VLK[GlyGly (K)]QVHPDTGISSK_	O60814;P06899;P57053	Histone H2B type 1-K;Histone H2B type 1-J;Histone H2B type F-S	HIST1H2BK;HIST1H2BJ;H2BFS	+	7.54	0	-2.65	-11.68	+	4.69	0	-0.82	-4.26	20.66	20.48	20.72	20.53	20.65	18.14	17.96	17.52	18.01	18.18	20.03	19.61	19.91	19.72	19.67
NaN	_QVHPDTGISSK[GlyGly (K)]AMGIMNSFVNDIFER_	O60814;P06899;P57053	Histone H2B type 1-K;Histone H2B type 1-J;Histone H2B type F-S	HIST1H2BK;HIST1H2BJ;H2BFS	+	2.67	0	-1.19	-3.23		0.77	0.08	0.34	1.04	16.01	16.71	16.34	16.64	16.37	15.76	14.36	15.49	15.3	15.22	17.25	16.19	16.68	17.05	16.57
NaN	_QVHPDTGISSK[GlyGly (K)]AM[Oxidation (M)]GIMNSFVNDIFER_	O60814;P06899;P57053	Histone H2B type 1-K;Histone H2B type 1-J;Histone H2B type F-S	HIST1H2BK;HIST1H2BJ;H2BFS	+	2.67	0	-1.19	-3.23		0.77	0.08	0.34	1.04	16.01	16.71	16.34	16.64	16.37	15.76	14.36	15.49	15.3	15.22	17.25	16.19	16.68	17.05	16.57
271	_DLGELLQAWGAGAK[GlyGly (K)]TGAPK_	O60826	Coiled-coil domain-containing protein 22	CCDC22	+	6.06	0	3.57	9.79	+	2.45	0	2.28	3.46	11.88	11.56	10.78	11.99	12.1	15.58	15.22	14.88	15.35	15.11	15.72	14.37	12.9	13.27	13.44
21	_SLPEEDVAEIQHAEEFLIK[GlyGly (K)]PESK_	O60832	H/ACA ribonucleoprotein complex subunit DKC1	DKC1	+	4.5	0	1.54	5.42	+	7.41	0	2.36	10.85	16.5	16.37	16.77	16.76	16.67	18.39	18.16	17.51	18.26	18.45	18.92	18.77	19.12	19.23	18.81
21	_SLPEEDVAEIQHAEEFLIK[GlyGly (K)]PESK_	O60832	H/ACA ribonucleoprotein complex subunit DKC1	DKC1	+	4.5	0	1.54	5.42	+	7.41	0	2.36	10.85	16.5	16.37	16.77	16.76	16.67	18.39	18.16	17.51	18.26	18.45	18.92	18.77	19.12	19.23	18.81
44	_VAK[GlyGly (K)]LDTSQWPLLLK_	O60832	H/ACA ribonucleoprotein complex subunit DKC1	DKC1	+	3.23	0	1.21	3.77	+	4.85	0	1.88	6.23	15.12	14.95	16.02	15.47	15.62	16.74	16.75	16.2	16.68	16.85	17.36	17.15	17.22	17.55	17.28
2	_[Acetyl (Protein N-term)]ADAEVIILPK[GlyGly (K)]K_	O60832	H/ACA ribonucleoprotein complex subunit DKC1	DKC1		0.71	0.08	1.08	1.25	+	1.12	0.01	1.51	1.8	14.73	16.04	13.47	11.63	14.36	15.19	15.13	14.32	15.46	15.56	15.45	15.5	15.28	15.92	15.64
425	_K[GlyGly (K)]EVVAEVVK_	O60832	H/ACA ribonucleoprotein complex subunit DKC1	DKC1		0.49	0.23	-0.52	-0.87	+	6.05	0	1.67	7.44	13.74	13.63	13.5	13.76	14.1	12.69	14.13	12.23	12.48	14.62	15.53	15.33	15.42	15.6	15.18
47	_LDTSQWPLLLK[GlyGly (K)]NFDK_	O60832	H/ACA ribonucleoprotein complex subunit DKC1	DKC1	+	1.34	0.01	2.26	2.15	+	3.01	0	2.74	4.28	13.43	13.8	13.25	13.35	10.81	16.13	15.97	12.04	15.98	15.84	15.83	15.55	15.68	15.77	15.51
171	_SLQLLTK[GlyGly (K)]DSDK_	O60858	E3 ubiquitin-protein ligase TRIM13	TRIM13	+	3.41	0	3.71	5.05	+	8.33	0	5.69	17.99	11.74	11.85	11.52	11.43	10.69	15.22	15.8	12.83	15.83	16.13	16.99	17.16	17.4	17.12	17.03
198	_NEILSDFETMK[GlyGly (K)]LAVMQAYDPEINK_	O60858	E3 ubiquitin-protein ligase TRIM13	TRIM13		NaN	1	0	NaN	+	4.13	0	2.38	5.65	11.01	12.36	11.2	12.27	11.93	12.87	11.61	10.81	12.14	11.76	14.67	13.86	13.86	14.34	13.91
277	_TDYWLQPEIIVK[GlyGly (K)]IITK_	O60870	DNA/RNA-binding protein KIN17	KIN		0.28	0.54	0.23	0.51	+	3.21	0	2.14	4.34	12.47	12	10.88	12.05	11.35	11.85	12.71	11.87	11.91	11.55	14.41	14.02	13.27	14.51	13.23
140	_NVLC[Carbamidomethyl (C)]SAC[Carbamidomethyl (C)]SGQGGK[GlyGly (K)]SGAVQK_	O60884	DnaJ homolog subfamily A member 2	DNAJA2		0.14	0.78	-0.12	-0.28		0.26	0.67	0.12	0.4	14.73	14.58	14.89	14.32	14.14	14.04	14.9	14.34	13.61	15.19	14.54	14.65	14.86	14.96	14.23
132	_TTK[GlyGly (K)]LQLSK_	O60884	DnaJ homolog subfamily A member 2	DNAJA2	+	2.63	0	-2.71	-3.77	+	2.21	0	-0.51	-2.15	16.31	16.11	16.11	16.01	16.41	12.17	14.3	11.8	14.53	14.6	15.23	15.63	15.82	15.81	15.88
34	_EYHPDK[GlyGly (K)]NPNAGDK_	O60884	DnaJ homolog subfamily A member 2	DNAJA2	+	2	0	2.27	2.92	+	2.49	0	3.45	3.7	12.96	12.36	12.62	12.53	12.31	13.69	15.38	12.84	16.2	16.02	12.72	16.57	17.03	16.73	16.97
34	_EYHPDK[GlyGly (K)]NPNAGDK_	O60884	DnaJ homolog subfamily A member 2	DNAJA2	+	1.6	0	2.1	2.43	+	3.53	0	3.68	5.22	12.96	12.36	12.62	12.53	12.31	12.84	15.38	12.84	16.2	16.02	13.88	16.57	17.03	16.73	16.97
34	_EYHPDK[GlyGly (K)]NPNAGDK_	O60884	DnaJ homolog subfamily A member 2	DNAJA2	+	1.74	0	2.16	2.6	+	2.4	0	3.43	3.58	12.96	12.36	12.62	12.53	12.31	13.13	15.38	12.84	16.2	16.02	12.6	16.57	17.03	16.73	16.97
92	_LNLPDYYK[GlyGly (K)]IIK_	O60885	Bromodomain-containing protein 4	BRD4	+	2.55	0	-1.43	-3.27	+	0.97	0.05	-0.36	-1.21	14.13	14.29	14.11	14.1	14.35	13.51	12.36	11.76	12.72	13.47	14.47	13.65	13.47	14.08	13.52
237	_LLQFLAGQQVNPTK[GlyGly (K)]ALC[Carbamidomethyl (C)]NIVNNK_	O60921	Checkpoint protein HUS1	HUS1	+	3.12	0	2.09	4.2	+	1.67	0	1.3	2.34	13.24	13.56	11.47	12.87	13.27	15.41	15.13	14.56	14.91	14.84	14.25	14.33	14.78	14.35	13.19
2	_[Acetyl (Protein N-term)]AAPVDLELK[GlyGly (K)]K_	O60925	Prefoldin subunit 1	PFDN1	+	3	0	-0.76	-3.03	+	3.79	0	-2.5	-5.25	16.32	16.27	16.53	16.49	16.42	15.98	15.95	15.22	15.55	15.55	14.02	14.54	13.22	12.9	14.85
237	_EVINK[GlyGly (K)]EDFVALER_	O60930	Ribonuclease H1	RNASEH1	+	4.75	0	3.67	7.26	+	6.3	0	5.69	11.56	10.29	12.09	10.61	11.87	12.05	15.42	15.28	14.88	14.94	14.75	17.32	17.01	17.06	17.07	16.88
237	_EVINK[GlyGly (K)]EDFVALER_	O60930	Ribonuclease H1	RNASEH1	+	7.7	0	3.59	13.62	+	10.15	0	5.61	24.85	11.65	11.32	11.14	11.69	11.5	15.42	15.28	14.88	14.94	14.75	17.32	17.01	17.06	17.07	16.88
232	_TSAGK[GlyGly (K)]EVINK_	O60930	Ribonuclease H1	RNASEH1	+	2.23	0	2.07	3.16	+	6.61	0	5.55	12.37	11.27	11.84	12.12	11.99	11.19	11.94	14.65	13.21	14.52	14.45	18.38	16.93	16.86	17.15	16.84
193	_AIEQAK[GlyGly (K)]TQNINK_	O60930	Ribonuclease H1	RNASEH1	+	1.41	0.01	1.33	2.08	+	2.92	0	4.39	4.4	11.52	12.56	11.84	12.77	12.2	13.16	14.94	12.11	14.23	13.1	19.9	16.28	14.86	15.69	16.11
193	_AIEQAK[GlyGly (K)]TQNINK_	O60930	Ribonuclease H1	RNASEH1	+	1.45	0.01	1.61	2.18	+	3.21	0	4.92	4.89	11.49	12.2	12.21	11.52	10.83	11.94	14.94	12.11	14.23	13.1	19.9	16.28	14.86	15.69	16.11
1	_[Acetyl (Protein N-term)]MIEESGNK[GlyGly (K)]R_	O60941	Dystrobrevin beta	DTNB	+	4.39	0	-1.87	-5.64		0.07	0.91	-0.08	-0.15	14.97	14.8	15.27	14.81	15.38	13.16	13.64	12.97	13.57	12.57	13.34	15.41	15.18	15.51	15.4
398	_TGLIDK[GlyGly (K)]TQEPFSVR_	O60942	mRNA-capping enzyme	RNGTT	+	7.97	0	3.87	14.69	+	10.36	0	4.95	24.18	11.6	11.47	11.25	11.72	11.26	15.5	15.38	14.81	15.59	15.38	16.45	16.28	16.51	16.5	16.3
398	_TGLIDK[GlyGly (K)]TQEPFSVR_	O60942	mRNA-capping enzyme	RNGTT	+	5.79	0	4.13	9.56	+	6.82	0	5.21	12.77	10.35	10.76	11.28	11.48	12.12	15.5	15.38	14.81	15.59	15.38	16.45	16.28	16.51	16.5	16.3
240	_GVTQVTTQPK[GlyGly (K)]LGEVQQK_	O60942	mRNA-capping enzyme	RNGTT	+	6.21	0	4.43	10.71	+	6.61	0	4.61	11.83	11.33	11.41	11.87	11.32	12.79	15.92	16.38	15.82	16.59	16.16	16.65	16.22	16.31	16.3	16.3
167	_GDYLK[GlyGly (K)]ELFR_	O60942	mRNA-capping enzyme	RNGTT	+	1.95	0	1.33	2.63	+	3.79	0	2.75	5.35	12.65	10.56	12.56	12.2	11.86	13.38	13.1	13.74	13.38	12.86	15.22	14.41	15.02	14.39	14.55
424	_LLEGNFAK[GlyGly (K)]EVSHEMDGLIFQPTGK_	O60942	mRNA-capping enzyme	RNGTT	+	3.16	0	2.63	4.44	+	6.25	0	4.45	10.81	11.54	12.13	10.76	12.21	12.46	14.69	15.15	13.21	15.26	13.95	16.37	16.13	16.18	16.47	16.21
424	_LLEGNFAK[GlyGly (K)]EVSHEMDGLIFQPTGK_	O60942	mRNA-capping enzyme	RNGTT	+	3.93	0	3.13	5.7	+	7.54	0	4.95	14.69	11.32	11.47	11.94	10.53	11.38	14.69	15.15	13.21	15.26	13.95	16.37	16.13	16.18	16.47	16.21
1157	_NSDGK[GlyGly (K)]NGVPLLWIK_	O75054	Immunoglobulin superfamily member 3	IGSF3	+	5.15	0	-2.32	-7.11	+	5.02	0	-1.05	-5.09	15.98	15.95	15.98	15.89	16.02	13.53	13.27	13.13	13.93	14.36	14.7	14.92	14.74	15.29	14.88
437	_K[GlyGly (K)]C[Carbamidomethyl (C)]FSIDNPGYEPEVVAVHPGGDTVAIGGVDGNVR_	O75083	WD repeat-containing protein 1	WDR1	+	7.27	0	3.97	12.98	+	9.65	0	4.72	21.24	12.1	11.9	12.23	12.44	12.26	16.13	16.45	15.47	16.51	16.25	16.71	16.99	17.16	16.93	16.74
148	_VINSVDIK[GlyGly (K)]QSR_	O75083	WD repeat-containing protein 1	WDR1	+	3.91	0	3.18	5.67	+	7.14	0	5.65	14	11.64	11.51	11.11	11.35	12.83	13.58	15.28	14.7	15.56	15.22	17.28	17.48	17.28	17.45	17.22
148	_VINSVDIK[GlyGly (K)]QSR_	O75083	WD repeat-containing protein 1	WDR1	+	3.27	0	3	4.69	+	5.99	0	5.48	10.66	11.54	11.25	12.18	11.05	13.32	13.58	15.28	14.7	15.56	15.22	17.28	17.48	17.28	17.45	17.22
18	_GVSK[GlyGly (K)]IIGGDPK_	O75083	WD repeat-containing protein 1	WDR1	+	4.05	0	3.78	6.07	+	4.84	0	4.63	7.74	12.71	10.41	12.57	12.06	10.55	14.94	15.65	15.15	15.85	15.61	16.52	16.31	16.23	16.21	16.17
18	_GVSK[GlyGly (K)]IIGGDPK_	O75083	WD repeat-containing protein 1	WDR1	+	5.2	0	3.99	8.25	+	6.14	0	4.84	10.76	10.73	11.77	12.54	11.49	10.71	14.94	15.65	15.15	15.85	15.61	16.52	16.31	16.23	16.21	16.17
232	_AHDGGIYAISWSPDSTHLLSASGDK[GlyGly (K)]TSK_	O75083	WD repeat-containing protein 1	WDR1	+	5.23	0	4.64	8.57	+	5.88	0	5.53	10.4	11.18	11.74	11.94	12.44	9.96	16.3	16.2	15.77	16.38	15.84	17.15	17.07	16.78	17.12	16.8
485	_LLEAK[GlyGly (K)]GPVTDVAYSHDGAFLAVC[Carbamidomethyl (C)]DASK_	O75083	WD repeat-containing protein 1	WDR1	+	3.85	0	3.63	5.71	+	4.28	0	4.21	6.59	12.61	11.43	9.64	11.47	10.29	15	14.86	14.15	14.87	14.69	15.22	15.65	15.33	15.58	14.72
485	_LLEAK[GlyGly (K)]GPVTDVAYSHDGAFLAVC[Carbamidomethyl (C)]DASK_	O75083	WD repeat-containing protein 1	WDR1	+	5.98	0	3.64	9.68	+	6.39	0	4.22	11.01	10.82	11.94	10.57	11.09	10.96	15	14.86	14.15	14.87	14.69	15.22	15.65	15.33	15.58	14.72
22	_IIGGDPK[GlyGly (K)]GNNFLYTNGK_	O75083	WD repeat-containing protein 1	WDR1	+	6.95	0	3.48	11.68	+	8.87	0	4.48	18.25	11.3	11.75	12.04	11.91	11.74	14.96	15.17	14.84	15.56	15.61	16.13	16.04	16.2	16.49	16.27
481	_DEGK[GlyGly (K)]LLEAK_	O75083	WD repeat-containing protein 1	WDR1	+	2.73	0	3.48	4.02	+	6.32	0	6.12	11.79	10.75	12.27	12.61	10.76	10.77	12.81	15.89	14.03	16.12	15.73	17.71	17.38	17.49	17.58	17.58
481	_DEGK[GlyGly (K)]LLEAK_	O75083	WD repeat-containing protein 1	WDR1	+	3.11	0	3.62	4.59	+	7.74	0	6.24	16.36	10.59	11.31	10.85	11.62	12.15	12.87	15.89	14.03	16.12	15.73	17.71	17.38	17.49	17.58	17.58
471	_LYSILGTTLK[GlyGly (K)]DEGK_	O75083	WD repeat-containing protein 1	WDR1	+	6.55	0	4.08	11.29	+	8.17	0	5.28	17.01	11.59	11.82	12.08	11.92	12.76	16.09	16.37	15.51	16.49	16.09	17.06	17.37	17.45	17.43	17.25
471	_LYSILGTTLK[GlyGly (K)]DEGK_	O75083	WD repeat-containing protein 1	WDR1	+	6.48	0	3.78	10.89	+	8.28	0	4.98	17.04	12.71	11.87	12.45	12.69	11.96	16.09	16.37	15.51	16.49	16.09	17.06	17.37	17.45	17.43	17.25
91	_EHLLK[GlyGly (K)]YEYQPFAGK_	O75083	WD repeat-containing protein 1	WDR1	+	1.59	0.01	1.05	2.17	+	5.65	0	3.53	8.92	11.66	12.41	11.44	10.86	12.2	12.96	12.68	12.81	13.49	11.86	15.42	15.4	15.39	15.15	14.87
91	_EHLLK[GlyGly (K)]YEYQPFAGK_	O75083	WD repeat-containing protein 1	WDR1	+	3.51	0	1.75	4.49	+	8.18	0	4.28	15.87	11.05	10.98	11.4	10.7	10.67	12.73	12.68	12.81	13.49	11.86	15.42	15.4	15.39	15.15	14.87
91	_EHLLK[GlyGly (K)]YEYQPFAGK_	O75083	WD repeat-containing protein 1	WDR1	+	1.55	0.01	1.11	2.15	+	5.28	0	3.63	8.23	11.26	12.19	11.1	12.58	10.95	12.79	12.68	12.81	13.49	11.86	15.42	15.4	15.39	15.15	14.87
105	_IK[GlyGly (K)]DIAWTEDSK_	O75083	WD repeat-containing protein 1	WDR1	+	2.04	0	1.74	2.86	+	6.1	0	4.54	10.5	9.92	11.16	11.84	11.4	11.37	12.29	13.45	11.76	13.95	12.94	15.69	15.89	15.59	15.77	15.45
105	_IK[GlyGly (K)]DIAWTEDSK_	O75083	WD repeat-containing protein 1	WDR1	+	1.51	0.01	1.3	2.17	+	6.75	0	4.49	12.1	11.39	10.54	11.84	10.61	11.54	11.83	12.02	11.7	13.95	12.94	15.69	15.89	15.59	15.77	15.45
441	_GPTLTTK[GlyGly (K)]VR_	O75110	Probable phospholipid-transporting ATPase IIA	ATP9A	+	3.58	0	-3.12	-5.16	+	4.5	0	-3	-6.54	15.79	15.95	15.24	15.69	15.86	12.86	11.41	11.77	12.71	14.2	12.96	13.79	12.5	12.56	11.72
356	_TMGYSQEIVEK[GlyGly (K)]VIK_	O75113	NEDD4-binding protein 1	N4BP1	+	3.03	0	-1.64	-3.89	+	6.47	0	1.76	8.18	14.2	14.2	14.58	14.51	14.26	13.3	13.08	11.58	12.51	13.09	16.06	15.95	16	16.41	16.15
370	_VYGPSTEPLLLLEEIEK[GlyGly (K)]ENK_	O75113	NEDD4-binding protein 1	N4BP1	+	4.12	0	-1.55	-5.01	+	3.05	0	0.83	3.17	14.19	14.27	14.11	13.84	13.92	12.22	12.82	12.62	11.94	12.99	14.6	14.79	14.9	15.42	14.77
396	_EFSAGTVYPETNK[GlyGly (K)]TK_	O75113	NEDD4-binding protein 1	N4BP1	+	1.52	0	1.77	2.29	+	7	0	4.51	12.79	11.45	11.32	11.08	10.52	11.71	15.36	13.01	11.66	12.85	12.06	15.26	15.76	15.68	16.22	15.75
396	_EFSAGTVYPETNK[GlyGly (K)]TK_	O75113	NEDD4-binding protein 1	N4BP1	+	1.58	0	1.78	2.36	+	7	0	4.51	12.79	11.45	11.32	11.08	10.52	11.71	15.36	13.01	11.95	12.61	12.06	15.26	15.76	15.68	16.22	15.75
367	_VIK[GlyGly (K)]VYGPSTEPLLLLEEIEK_	O75113	NEDD4-binding protein 1	N4BP1		NaN	1	0	NaN	+	5.6	0	5.85	9.78	10.63	11.77	12.84	10.15	11.13	13.74	11.17	11.84	12.18	12.48	16.92	17	16.91	17.81	17.1
615	_TDLK[GlyGly (K)]HIVIDGSNVAITHGLK_	O75113	NEDD4-binding protein 1	N4BP1		0.19	0.6	-1.25	-0.47		NaN	1	0	NaN	11.83	11.58	10.93	12.15	12.16	13.44	13.37	11.76	0.24	13.59	13.04	13.39	13.23	13.54	13.56
140	_LFENK[GlyGly (K)]ENLPSSQK_	O75113	NEDD4-binding protein 1	N4BP1		NaN	1	0	NaN	+	4.92	0	5.2	8.06	13.26	11.63	11.45	11.7	9.95	13.4	12.76	12.57	11.61	11.31	16.5	16.51	16.68	17.22	17.07
140	_LFENK[GlyGly (K)]ENLPSSQK_	O75113	NEDD4-binding protein 1	N4BP1		NaN	1	0	NaN	+	7.39	0	5.43	14.62	10.83	11.61	12.13	11.21	11.07	12.37	12.22	11.74	12.49	13.4	16.5	16.51	16.68	17.22	17.07
430	_TQAHTQQNMVEK[GlyGly (K)]FSQLPFK_	O75113	NEDD4-binding protein 1	N4BP1		0.81	0.09	0.51	1.2	+	5.82	0	3.63	9.34	11.95	12.13	12.18	11.07	11.05	11.67	12.45	12.19	11.82	12.83	15.03	15.22	15.04	15.75	15.5
430	_TQAHTQQNMVEK[GlyGly (K)]FSQLPFK_	O75113	NEDD4-binding protein 1	N4BP1	+	1.37	0.02	0.77	1.83	+	7.15	0	3.61	12.3	11.82	11.32	11.68	12.12	11.52	13.38	12.27	11.74	12.09	12.83	15.03	15.22	15.04	15.75	15.5
NaN	_TLELAK[GlyGly (K)]VTQFK_	O75121;P55082	Microfibrillar-associated protein 3-like;Microfibril-associated glycoprotein 3	MFAP3L;MFAP3		0.82	0.1	0.42	1.15	+	4.31	0	-1.77	-5.45	17.1	17.12	17.99	17.94	17.63	17.49	18.42	17.57	18.17	18.26	16.21	15.83	15.76	15.65	15.51
NaN	_TLELAK[GlyGly (K)]VTQFK_	O75121;P55082	Microfibrillar-associated protein 3-like;Microfibril-associated glycoprotein 3	MFAP3L;MFAP3		0.82	0.1	0.42	1.15	+	4.31	0	-1.77	-5.45	17.1	17.12	17.99	17.94	17.63	17.49	18.42	17.57	18.17	18.26	16.21	15.83	15.76	15.65	15.51
NaN	_LQK[GlyGly (K)]AFEIAK_	O75121;P55082	Microfibrillar-associated protein 3-like;Microfibril-associated glycoprotein 3	MFAP3L;MFAP3		0.27	0.53	-0.29	-0.53	+	2.1	0	-2.12	-3.01	17.03	17.31	17.45	17.5	17.85	15.65	17.28	16.8	18.06	17.89	13.17	16.51	15.57	15.13	16.19
NaN	_LQK[GlyGly (K)]AFEIAK_	O75121;P55082	Microfibrillar-associated protein 3-like;Microfibril-associated glycoprotein 3	MFAP3L;MFAP3		0.27	0.53	-0.29	-0.53	+	2.08	0	-2.12	-2.99	17.03	17.31	17.45	17.5	17.85	15.65	17.28	16.8	18.06	17.89	13.13	16.51	15.57	15.13	16.19
NaN	_TEK[GlyGly (K)]AINEFFR_	O75121;P55082	Microfibrillar-associated protein 3-like;Microfibril-associated glycoprotein 3	MFAP3L;MFAP3		0.67	0.13	-0.53	-1.08		0.63	0.06	-0.77	-1.1	13.98	13.95	14.58	14.19	13.28	12.17	13.56	14.01	13.94	13.64	14.86	13.46	12.44	13.78	11.59
159	_SDPYLEFHK[GlyGly (K)]QTSDGNWLMVHR_	O75131	Copine-3	CPNE3		0.27	0.57	-0.2	-0.49	+	3.12	0	1.16	3.62	16.27	17.22	16.39	16.49	16.86	16.93	16.75	15.45	16.56	16.53	18.13	17.86	17.37	18.01	17.66
260	_SYK[GlyGly (K)]NSGVISVK_	O75131	Copine-3	CPNE3	+	2.17	0	-1.5	-2.91	+	4.83	0	1.1	5.02	13.89	14.01	14.03	14.19	14.48	11.45	13.21	11.87	13.27	13.33	15.25	15.18	15.11	15.44	15.12
196	_ISLNSLC[Carbamidomethyl (C)]YGDMDK[GlyGly (K)]TIK_	O75131	Copine-3	CPNE3		0.34	0.4	0.41	0.65	+	4.97	0	1.72	6.21	13.88	13.73	13.46	14.19	14.36	15.06	14.63	12.34	14.74	14.91	15.57	15.64	15.8	15.82	15.41
154	_DLFGK[GlyGly (K)]SDPYLEFHK_	O75131	Copine-3	CPNE3		0.35	0.57	-0.13	-0.49	+	4.86	0	1.18	5.22	15.53	16.12	16.1	15.95	16.09	15.72	15.57	15.86	15.76	16.24	17.2	17.03	17.08	17.33	17.04
154	_DLFGK[GlyGly (K)]SDPYLEFHK_	O75131	Copine-3	CPNE3		0.35	0.57	-0.13	-0.49	+	4.86	0	1.18	5.22	15.53	16.12	16.1	15.95	16.09	15.72	15.57	15.86	15.76	16.24	17.2	17.03	17.08	17.33	17.04
154	_DLFGK[GlyGly (K)]SDPYLEFHK_	O75131	Copine-3	CPNE3		0.35	0.57	-0.13	-0.49	+	4.86	0	1.18	5.22	15.53	16.12	16.1	15.95	16.09	15.72	15.57	15.86	15.76	16.24	17.2	17.03	17.08	17.33	17.04
86	_TIELSDDDFLGEC[Carbamidomethyl (C)]EC[Carbamidomethyl (C)]TLGQIVSSK[GlyGly (K)]K_	O75131	Copine-3	CPNE3	+	2.74	0	0.97	3.1	+	6.18	0	2.41	8.85	11.94	12.21	12.12	12.48	12.03	13.32	13.49	12.39	13.2	13.22	14.33	14.63	14.87	14.84	14.13
242	_SSPVEFEC[Carbamidomethyl (C)]INEK[GlyGly (K)]K_	O75131	Copine-3	CPNE3	+	3.08	0	2.06	4.14	+	4.86	0	3.7	7.47	12.29	12.01	11.44	13.81	12.46	14.64	14.4	14.26	14.48	14.52	15.97	16.2	16.08	16.27	16.01
150	_LDNK[GlyGly (K)]DLFGK_	O75131	Copine-3	CPNE3	+	1.33	0.01	1.8	2.08	+	5.05	0	3.63	7.8	12.26	11.04	11.56	12.5	12.96	13	14.74	15.72	11.78	14.07	15.32	15.76	15.81	16.07	15.52
9	_VALNVSC[Carbamidomethyl (C)]ANLLDK[GlyGly (K)]DIGSK_	O75131	Copine-3	CPNE3		0.73	0.12	0.49	1.12	+	5.07	0	2.53	7.17	11.67	11.8	12.62	11.26	12.28	12.9	11.6	12.3	12.96	12.34	14.25	14.63	14.56	14.6	14.25
538	_LTDLPTVVTK[GlyGly (K)]NNQVMFPVNSK_	O75132	Zinc finger BED domain-containing protein 4	ZBED4	+	2.03	0	3.06	3.06	+	7.34	0	4.58	13.78	11.13	12.23	11.31	11.97	12.06	16.11	15.69	11.35	15.54	15.3	16.59	16.19	16.13	16.34	16.34
632	_GTELSGASSFDDTNEK[GlyGly (K)]FYDSHPVAK_	O75132	Zinc finger BED domain-containing protein 4	ZBED4	+	2.29	0	1.44	3.01	+	3.93	0	2.52	5.46	12.32	10.78	11.37	12.66	11.69	13.87	13.19	12.78	13.1	13.09	14.47	14.06	14.16	14	14.74
632	_GTELSGASSFDDTNEK[GlyGly (K)]FYDSHPVAK_	O75132	Zinc finger BED domain-containing protein 4	ZBED4	+	1.65	0	1.41	2.36	+	3.34	0	2.59	4.67	12.55	10.78	10.65	12.74	11.75	13.87	13.19	12.29	13.1	13.09	14.47	14.06	14.16	14	14.74
30	_TQAISISK[GlyGly (K)]AINTQEAPVK_	O75146	Huntingtin-interacting protein 1-related protein	HIP1R	+	1.78	0	-1.14	-2.39	+	3.72	0	0.69	3.35	13.67	13.37	13.35	13.36	13.84	13.52	11.51	12.03	11.91	12.89	14.16	14.14	14.2	14.33	14.2
141	_ISFHLK[GlyGly (K)]HPQFPAGLEVTDEVLEK_	O75146	Huntingtin-interacting protein 1-related protein	HIP1R	+	0.89	0.04	-1.18	-1.48		0.24	0.61	0.2	0.45	15.25	15.18	15.43	14.06	15.17	15.07	15.13	11.56	13.98	13.45	15.06	15.73	14.58	15.81	14.91
141	_ISFHLK[GlyGly (K)]HPQFPAGLEVTDEVLEK_	O75146	Huntingtin-interacting protein 1-related protein	HIP1R	+	0.95	0.04	-1.01	-1.52		0.24	0.61	0.2	0.45	15.25	15.18	15.43	14.06	15.17	15.07	15.13	12.45	13.98	13.45	15.06	15.73	14.58	15.81	14.91
141	_ISFHLK[GlyGly (K)]HPQFPAGLEVTDEVLEK_	O75146	Huntingtin-interacting protein 1-related protein	HIP1R	+	0.93	0.04	-1.08	-1.51		0.24	0.61	0.2	0.45	15.25	15.18	15.43	14.06	15.17	15.07	15.13	12.09	13.98	13.45	15.06	15.73	14.58	15.81	14.91
1	_[Acetyl (Protein N-term)]MNSIK[GlyGly (K)]NVPAR_	O75146	Huntingtin-interacting protein 1-related protein	HIP1R		0.18	0.65	0.54	0.42	+	1.05	0.01	1.94	1.76	13.67	11.47	10.63	15.6	15.11	15.59	12.12	14.49	12.25	14.74	14.85	15.33	15.42	15.8	14.76
413	_QALAEHEDELPEHFK[GlyGly (K)]PSQLIK_	O75151	Lysine-specific demethylase PHF2	PHF2	+	7.7	0	-2.17	-10.9	+	1.85	0.03	-0.24	-1.37	17.61	17.38	17.52	17.46	17.49	15.44	15.23	15.06	15.27	15.6	17.43	17.14	17.35	17.29	17.05
413	_QALAEHEDELPEHFK[GlyGly (K)]PSQLIK_	O75151	Lysine-specific demethylase PHF2	PHF2	+	7.7	0	-2.17	-10.9	+	1.85	0.03	-0.24	-1.37	17.61	17.38	17.52	17.46	17.49	15.44	15.23	15.06	15.27	15.6	17.43	17.14	17.35	17.29	17.05
413	_QALAEHEDELPEHFK[GlyGly (K)]PSQLIK_	O75151	Lysine-specific demethylase PHF2	PHF2	+	7.7	0	-2.17	-10.9	+	1.85	0.03	-0.24	-1.37	17.61	17.38	17.52	17.46	17.49	15.44	15.23	15.06	15.27	15.6	17.43	17.14	17.35	17.29	17.05
158	_SVDVTDVTK[GlyGly (K)]QK_	O75151	Lysine-specific demethylase PHF2	PHF2	+	1.9	0	2.23	2.81	+	2.07	0	2.37	3.03	11.9	12.67	15.43	14.72	14.7	15.85	16.21	15.63	16.37	16.52	16.51	16.14	16.07	16.47	16.1
412	_K[GlyGly (K)]QALAEHEDELPEHFK_	O75151	Lysine-specific demethylase PHF2	PHF2	+	3.44	0	-3.84	-5.12		0.43	0.23	0.38	0.76	17.02	16.78	16.87	16.32	15.04	14.68	11.87	12.11	12.42	11.75	17.33	16.43	16.82	16.4	16.93
412	_K[GlyGly (K)]QALAEHEDELPEHFK_	O75151	Lysine-specific demethylase PHF2	PHF2	+	3.34	0	-3.31	-4.86		0.43	0.23	0.38	0.76	17.02	16.78	16.87	16.32	15.04	14.68	13.54	12.41	12.64	12.22	17.33	16.43	16.82	16.4	16.93
89	_YVDGLFLPPSK[GlyGly (K)]TVLPTVPESPEEEVK_	O75152	Zinc finger CCCH domain-containing protein 11A	ZC3H11A		0.8	0.11	-0.41	-1.12	+	6.84	0	2.94	10.78	15.88	15.74	15.41	15.49	15.83	15.73	15.53	14.33	15.28	15.45	18.35	18.55	18.55	19.17	18.44
700	_AAVAVVPLVSEDK[GlyGly (K)]SVTVPEAENPR_	O75152	Zinc finger CCCH domain-containing protein 11A	ZC3H11A		0.18	0.7	-0.16	-0.36	+	5.17	0	1.59	6.26	15.19	15.14	15.67	15.52	15.9	15.83	15.68	14.14	15.74	15.23	17.03	17.15	16.93	17.25	17.03
100	_TVLPTVPESPEEEVK[GlyGly (K)]ASQLSVQQNK_	O75152	Zinc finger CCCH domain-containing protein 11A	ZC3H11A		0.25	0.6	-0.21	-0.47	+	4.82	0	2.18	6.49	13.63	14.25	14.8	14.7	14.39	14.9	14.59	13.36	14.18	13.68	16.46	16.44	16.34	16.97	16.44
115	_ASQLSVQQNK[GlyGly (K)]LSVQSNPSPQLR_	O75152	Zinc finger CCCH domain-containing protein 11A	ZC3H11A		0.04	0.93	-0.04	-0.09	+	9.73	0	3.68	19.05	13.64	13.52	13.42	13.61	13.86	14.43	14.18	12.44	13.56	13.24	17.42	17.23	17.2	17.43	17.15
231	_K[GlyGly (K)]QGEGSSGVSSLLLHPEPVPGPEK_	O75152	Zinc finger CCCH domain-containing protein 11A	ZC3H11A		0.31	0.54	0.18	0.52	+	5.92	0	2.98	9.02	14.89	13.71	14.91	14.16	14.33	14.78	14.82	14.42	14.47	14.4	17.29	17.41	17.39	17.46	17.36
231	_K[GlyGly (K)]QGEGSSGVSSLLLHPEPVPGPEK_	O75152	Zinc finger CCCH domain-containing protein 11A	ZC3H11A		0.31	0.54	0.18	0.52	+	5.92	0	2.98	9.02	14.89	13.71	14.91	14.16	14.33	14.78	14.82	14.42	14.47	14.4	17.29	17.41	17.39	17.46	17.36
583	_GDVASC[Carbamidomethyl (C)]NTQVAEK[GlyGly (K)]PVLTAVPGITR_	O75152	Zinc finger CCCH domain-containing protein 11A	ZC3H11A		0.71	0.15	0.38	1.03	+	5.5	0	2.83	8.13	13.75	13.97	12.89	14.24	13.98	14.41	14.14	14.5	13.79	13.91	16.49	16.38	16.9	16.65	16.57
216	_TLEEIK[GlyGly (K)]SK_	O75152	Zinc finger CCCH domain-containing protein 11A	ZC3H11A	+	2.31	0	2.2	3.27	+	8.59	0	5.18	18.35	11.25	11.02	11.89	11.55	11.74	14.65	11.88	14.16	14.78	12.99	16.73	16.95	16.49	16.46	16.74
519	_EEK[GlyGly (K)]NLQEGNEVDSQSSIR_	O75152	Zinc finger CCCH domain-containing protein 11A	ZC3H11A	+	3.48	0	2.02	4.61	+	8.97	0	4.85	19.18	11.78	11.54	12.17	12.33	11.78	12.9	14.57	13.62	14.38	14.25	16.62	16.84	16.69	16.88	16.84
620	_VEVETSGIGDSLLNVK[GlyGly (K)]C[Carbamidomethyl (C)]AAQTLEK_	O75152	Zinc finger CCCH domain-containing protein 11A	ZC3H11A	+	1.16	0.01	1.67	1.87	+	5.03	0	3.98	7.91	12.25	13.4	11.18	11.72	11.47	13.89	15.89	14.08	12.57	11.91	15.7	15.88	16.2	16.2	15.91
289	_FSAGGDSDPPLK[GlyGly (K)]R_	O75152	Zinc finger CCCH domain-containing protein 11A	ZC3H11A	+	2.24	0	3.16	3.34	+	4.96	0	5.55	8.24	14.11	11.31	10.78	11.66	11.92	16.06	15.35	15.33	12.7	16.1	17.72	17.47	17.5	17.5	17.33
289	_FSAGGDSDPPLK[GlyGly (K)]R_	O75152	Zinc finger CCCH domain-containing protein 11A	ZC3H11A	+	2.07	0	3.56	3.16	+	4.59	0	6.08	7.53	14.11	10.16	11.5	10.65	10.69	16.06	15.35	15.33	12.07	16.1	17.72	17.47	17.5	17.5	17.33
537	_TEAK[GlyGly (K)]EASGETTGVDITK_	O75152	Zinc finger CCCH domain-containing protein 11A	ZC3H11A		0.57	0.14	0.89	1.04	+	5.02	0	4.45	8.05	12.02	11.73	13.16	11.63	10.45	12.63	14.41	12.18	10.74	13.5	15.75	16.34	16.28	16.49	16.37
537	_TEAK[GlyGly (K)]EASGETTGVDITK_	O75152	Zinc finger CCCH domain-containing protein 11A	ZC3H11A	+	2.14	0	2.22	3.08	+	9.06	0	5.66	20.66	10.3	10.69	10.98	10.5	10.45	12.91	14.41	12.47	10.74	13.5	15.75	16.34	16.28	16.49	16.37
232	_QGEGSSGVSSLLLHPEPVPGPEK[GlyGly (K)]ENVR_	O75152	Zinc finger CCCH domain-containing protein 11A	ZC3H11A	+	0.98	0.03	1.42	1.62	+	5	0	4.98	8.17	11.83	13.72	11.43	10.93	11.06	14.95	14.2	12.32	11.78	12.82	16.99	16.68	16.75	16.72	16.74
405	_TFSEVLAEK[GlyGly (K)]K_	O75152	Zinc finger CCCH domain-containing protein 11A	ZC3H11A		0.06	0.88	0.22	0.16	+	2.97	0	3.02	4.28	15.62	12.44	15.07	15.61	15.2	12.7	16.97	11.82	16.94	16.62	18.04	17.86	17.89	17.82	17.45
405	_TFSEVLAEK[GlyGly (K)]K_	O75152	Zinc finger CCCH domain-containing protein 11A	ZC3H11A		0.16	0.67	0.59	0.39	+	2.23	0	3.32	3.34	15.62	10.98	15.07	15.61	15.2	12.54	16.97	12.35	16.94	16.62	18.04	17.86	17.89	17.82	17.45
335	_LGMSADPDNEDATDK[GlyGly (K)]VNK_	O75152	Zinc finger CCCH domain-containing protein 11A	ZC3H11A		0.95	0.05	0.65	1.4	+	5.1	0	3.18	7.66	12.92	11.98	11.94	11.25	11.25	13.11	12.5	12	12.21	12.8	14.84	15.11	15	15.29	15.03
335	_LGM[Oxidation (M)]SADPDNEDATDK[GlyGly (K)]VNK_	O75152	Zinc finger CCCH domain-containing protein 11A	ZC3H11A	+	0.96	0.04	0.82	1.47	+	4.45	0	3.41	6.64	12.92	12.22	11.39	10.87	10.82	13.11	12.13	12.08	12.82	12.19	14.84	15.11	15	15.29	15.03
1252	_DLENLK[GlyGly (K)]AEVAR_	O75153	Clustered mitochondria protein homolog	CLUH	+	0.96	0.03	1.34	1.58	+	2.38	0	2.92	3.49	12.8	14.92	11.15	10.77	12.13	13.41	13.8	13.34	14.11	13.82	15.16	15.29	15.48	15.23	15.22
1252	_DLENLK[GlyGly (K)]AEVAR_	O75153	Clustered mitochondria protein homolog	CLUH	+	1.05	0.02	1.4	1.7	+	2.52	0	2.98	3.67	11.44	14.92	12.42	10.78	11.9	13.41	13.8	13.34	14.11	13.82	15.16	15.29	15.48	15.23	15.22
296	_NFAVLQK[GlyGly (K)]K_	O75153	Clustered mitochondria protein homolog	CLUH	+	5.71	0	2.97	8.63	+	8.77	0	4.68	18.26	11.79	11.36	11.48	11.17	11.91	14.21	14.8	13.92	15.05	14.6	16.36	16.21	16.32	16.28	15.94
654	_SEDPPGQEAGSEEEGSSASGLAK[GlyGly (K)]VK_	O75153	Clustered mitochondria protein homolog	CLUH	+	5.3	0	1.32	5.92	+	8.44	0	3.05	14.36	11.47	11.11	11.24	10.89	11.09	12.45	12.59	12.6	12.55	12.19	14.3	14.12	14.26	14.34	14.03
954	_PAFTEEDVLNIFPVVK[GlyGly (K)]HVNPK_	O75153	Clustered mitochondria protein homolog	CLUH	+	2.29	0	2.2	3.25	+	4.95	0	4.43	7.91	11.09	11.9	12.24	12.12	9.8	13.55	14.19	12.31	14.31	13.78	15.98	15.77	15.89	16.04	15.6
1087	_GMDAVSPWK[GlyGly (K)]SSAVPTK_	O75161	Nephrocystin-4	NPHP4	+	1.76	0	2.83	2.7	+	3.97	0	3.55	5.88	10.28	12.38	12.27	10.54	12.66	14.97	15.3	11.25	15.53	15.2	15.17	15.12	15.31	15	15.28
334	_AGK[GlyGly (K)]DNTVIDHTLPTPEAAEFLK_	O75164	Lysine-specific demethylase 4A	KDM4A	+	6.75	0	4.62	12.2	+	7.87	0	5.58	16.28	10.95	12.23	11.48	12.01	11.33	16.33	16.29	15.63	16.3	16.55	17.37	16.99	17.3	17.14	17.1
334	_AGK[GlyGly (K)]DNTVIDHTLPTPEAAEFLK_	O75164	Lysine-specific demethylase 4A	KDM4A	+	5.22	0	4.08	8.33	+	6.13	0	5.03	10.83	11.7	13.44	11.48	11.71	12.39	16.33	16.29	15.63	16.3	16.55	17.37	16.99	17.3	17.14	17.1
892	_AK[GlyGly (K)]GALQSITAGQK_	O75164	Lysine-specific demethylase 4A	KDM4A	+	5.29	0	5.03	8.81	+	5.92	0	5.49	10.47	11.79	11.6	9.78	11.9	10.53	15.34	16.16	16.71	16.2	16.36	16.82	16.46	16.68	16.75	16.33
892	_AK[GlyGly (K)]GALQSITAGQK_	O75164	Lysine-specific demethylase 4A	KDM4A	+	6.78	0	4.55	12.22	+	8.52	0	5.01	17.88	12.19	11.26	11.52	11.51	11.55	15.34	16.16	16.71	16.2	16.36	16.82	16.46	16.68	16.75	16.33
337	_DNTVIDHTLPTPEAAEFLK[GlyGly (K)]ESELPPR_	O75164	Lysine-specific demethylase 4A	KDM4A	+	5.69	0	4.73	9.63	+	6.77	0	5.53	12.8	11.13	11.97	12.68	11	11.75	16.48	16.85	15.48	16.66	16.72	17.58	17.13	17.2	17.47	16.83
222	_LAK[GlyGly (K)]GFFPGSAQSC[Carbamidomethyl (C)]EAFLR_	O75164	Lysine-specific demethylase 4A	KDM4A	+	6.82	0	4.65	12.42	+	7.21	0	5.31	13.99	11.69	11.29	11.95	10.6	11.56	16.34	15.77	16.48	15.74	16.03	17.21	16.61	16.88	16.72	16.25
242	_MTLISPLMLK[GlyGly (K)]K_	O75164	Lysine-specific demethylase 4A	KDM4A	+	5.45	0	3.5	8.5	+	7.12	0	4.24	12.86	11.42	11.98	11.08	11.88	11.51	15.46	15.33	14.02	15.28	15.31	16.3	15.79	15.49	15.45	16.03
2120	_EQSELVAQALK[GlyGly (K)]ADLVPYLLK_	O75165	DnaJ homolog subfamily C member 13	DNAJC13	+	2.15	0	-1.52	-2.9		0.57	0.21	-0.23	-0.78	15.07	14.86	14.61	14.54	14.08	13.63	13.33	11.61	13.21	13.79	14.56	14.06	14.62	14.31	14.46
48	_QVAEAYEVLSDAK[GlyGly (K)]K_	O75190	DnaJ homolog subfamily B member 6	DNAJB6	+	4.53	0	0.95	4.47	+	5.44	0	1.24	5.89	16.85	16.51	16.8	16.73	16.77	17.72	17.67	17.32	17.87	17.81	18.22	17.97	18.14	17.83	17.71
48	_QVAEAYEVLSDAK[GlyGly (K)]K_	O75190	DnaJ homolog subfamily B member 6	DNAJB6	+	4.53	0	0.95	4.47	+	5.44	0	1.24	5.89	16.85	16.51	16.8	16.73	16.77	17.72	17.67	17.32	17.87	17.81	18.22	17.97	18.14	17.83	17.71
46	_FK[GlyGly (K)]QVAEAYEVLSDAK_	O75190	DnaJ homolog subfamily B member 6	DNAJB6	+	3.87	0	1.53	4.72		0.38	0.26	0.43	0.72	14.92	15.39	14.37	14.62	14.77	16.71	16.43	15.81	16.37	16.39	16.2	15.7	15.39	15.5	13.44
46	_FK[GlyGly (K)]QVAEAYEVLSDAK_	O75190	DnaJ homolog subfamily B member 6	DNAJB6	+	3.87	0	1.53	4.72		0.22	0.59	0.33	0.47	14.92	15.39	14.37	14.62	14.77	16.71	16.43	15.81	16.37	16.39	16.2	15.7	15.39	15.5	12.91
30	_WHPDK[GlyGly (K)]NPENK_	O75190	DnaJ homolog subfamily B member 6	DNAJB6	+	1.33	0.01	1.34	2	+	5.53	0	2.76	8.12	13.5	13.57	13.61	13.55	13.12	12.67	15.42	14.71	15.48	15.76	15.35	16.43	16.55	16.5	16.31
30	_WHPDK[GlyGly (K)]NPENK_	O75190	DnaJ homolog subfamily B member 6	DNAJB6	+	1.34	0.01	1.34	2.01	+	5.53	0	2.76	8.12	13.5	13.57	13.61	13.55	13.12	12.69	15.42	14.71	15.48	15.76	15.35	16.43	16.55	16.5	16.31
288	_APGPWDPLASAAGLK[GlyGly (K)]EGGK_	O75190	DnaJ homolog subfamily B member 6	DNAJB6	+	3.33	0	4.87	5.09	+	6.46	0	5.82	12.05	11.79	11.71	10.12	11.47	10.18	16.71	16.38	12.85	16.77	16.89	17.08	16.66	17.1	16.77	16.78
63	_DIYDK[GlyGly (K)]YGK_	O75190	DnaJ homolog subfamily B member 6	DNAJB6	+	1.22	0.01	2	1.97	+	4.19	0	4.9	6.57	10.92	11.94	12.29	11.49	11.07	12.33	14.19	10.78	14.77	15.66	15.72	16.93	17.53	17.53	14.47
35	_NPENK[GlyGly (K)]EEAER_	O75190	DnaJ homolog subfamily B member 6	DNAJB6		0.56	0.17	0.58	0.97	+	1.48	0	1.1	2.09	12.24	11.91	11.81	12.15	12.01	12.23	13.55	11.92	13.95	11.38	14.45	12.9	11.82	13.1	13.38
35	_NPENK[GlyGly (K)]EEAER_	O75190	DnaJ homolog subfamily B member 6	DNAJB6		0.72	0.1	0.68	1.18	+	1.74	0	0.89	2.22	12.24	11.91	11.81	12.15	12.01	12.3	13.55	12.33	13.95	11.38	13.39	12.86	11.82	13.1	13.38
295	_TNEVK[GlyGly (K)]SGGAVEPLGTR_	O75312	Zinc finger protein ZPR1	ZPR1	+	2.86	0	-1.28	-3.48	+	1.08	0.01	-1	-1.65	13.68	13.9	13.93	13.03	13.62	12.61	12.37	11.58	12.86	12.34	14.19	12.84	12.88	11.5	11.78
295	_TNEVK[GlyGly (K)]SGGAVEPLGTR_	O75312	Zinc finger protein ZPR1	ZPR1	+	3.47	0	-1.58	-4.33	+	1.17	0.01	-0.98	-1.74	13.68	13.9	13.93	13.03	13.62	12.57	12.33	12.24	11.49	11.63	12.15	12.5	13	11.5	14.09
111	_K[GlyGly (K)]LAPEEC[Carbamidomethyl (C)]FSPLDLFNK_	O75319	RNA/RNP complex-1-interacting phosphatase	DUSP11	+	5.95	0	5.41	10.52	+	7.81	0	6.37	16.7	11.4	10.8	12.24	11.81	12.09	17.58	17.52	15.84	17.41	17.05	18.13	17.83	18.41	17.86	17.94
177	_FK[GlyGly (K)]HAVNGFLK_	O75319	RNA/RNP complex-1-interacting phosphatase	DUSP11	+	5.47	0	2.96	8.18	+	6.6	0	4.08	11.42	11.91	11.71	10.95	11.38	10.75	14.53	14.47	13.76	14.46	14.27	15.89	15.38	15.51	15.24	15.11
161	_IFTVGHQVPDDETIFK[GlyGly (K)]FK_	O75319	RNA/RNP complex-1-interacting phosphatase	DUSP11	+	5.64	0	5.51	9.79	+	6.47	0	6.68	12.4	12.17	9.89	11.3	12.19	11.68	17.44	16.68	17.01	17.24	16.39	18.48	17.91	18.33	17.92	17.98
161	_IFTVGHQVPDDETIFK[GlyGly (K)]FK_	O75319	RNA/RNP complex-1-interacting phosphatase	DUSP11	+	5.38	0	5.44	9.15	+	6.18	0	6.61	11.55	11.97	9.89	11.13	12.28	12.3	17.44	16.68	17.01	17.24	16.39	18.48	17.91	18.33	17.92	17.98
179	_HAVNGFLK[GlyGly (K)]ENK_	O75319	RNA/RNP complex-1-interacting phosphatase	DUSP11	+	2.32	0	2.23	3.29	+	7.72	0	4.93	15.22	11.64	12.21	11.97	11.44	11.47	13.55	15.44	13.14	15.13	12.61	17.3	16.6	16.64	16.3	16.54
97	_FIAFK[GlyGly (K)]VPLQK_	O75319	RNA/RNP complex-1-interacting phosphatase	DUSP11	+	1.85	0	1.31	2.52	+	3.09	0	2.85	4.4	11.06	11.79	10.65	12.4	12.29	13.63	13.01	12.42	12.38	13.31	15.71	14.54	14.77	13.04	14.4
102	_VPLQK[GlyGly (K)]SFEK_	O75319	RNA/RNP complex-1-interacting phosphatase	DUSP11	+	6.38	0	5.02	11.45	+	7.46	0	6.46	15.52	11.44	11.18	12.71	12.17	11.26	16.53	17.35	16.58	16.49	16.93	17.82	18.29	18.47	18.17	18.29
102	_VPLQK[GlyGly (K)]SFEK_	O75319	RNA/RNP complex-1-interacting phosphatase	DUSP11	+	7.33	0	5.02	14.12	+	8.63	0	6.45	19.89	12.44	11.57	11.89	11.29	11.59	16.53	17.35	16.58	16.49	16.93	17.82	18.29	18.47	18.17	18.29
363	_PGK[GlyGly (K)]C[Carbamidomethyl (C)]LPDQQPIPTETFQVADR_	O75326	Semaphorin-7A	SEMA7A	+	6.26	0	2.57	9.21		NaN	1	0	NaN	11.47	11.97	12.22	12.06	12.49	14.71	14.59	14.5	14.8	14.47	12.72	12.24	12.79	13.69	12.87
2	_[Acetyl (Protein N-term)]ASQSQGIQQLLQAEK[GlyGly (K)]R_	O75348	V-type proton ATPase subunit G 1	ATP6V1G1	+	3.22	0	-1.94	-4.26	+	2.8	0	-1.22	-3.38	14.25	13.69	14.78	14.67	14.65	13.2	12.09	11.87	12.04	13.16	13.11	13.24	13.67	13.29	12.63
165	_QDIPFDFWK[GlyGly (K)]ATPLVLK_	O75354	Ectonucleoside triphosphate diphosphohydrolase 6	ENTPD6	+	3.2	0	2.45	4.44		NaN	1	0	NaN	9.95	10.49	10.96	12.23	11.39	13.68	13.84	12.56	13.7	13.49	13.75	12.91	14.33	12.67	11.54
293	_TVK[GlyGly (K)]NC[Carbamidomethyl (C)]LALADDK_	O75367	Core histone macro-H2A.1	H2AFY	+	7.15	0	-2.71	-11.04	+	7.4	0	-2.62	-11.35	20.16	19.84	20.22	19.77	19.85	17.38	17.15	16.89	17.33	17.55	17.51	17.14	17.62	17.3	17.18
293	_TVK[GlyGly (K)]NC[Carbamidomethyl (C)]LALADDK_	O75367	Core histone macro-H2A.1	H2AFY	+	7.15	0	-2.71	-11.04	+	7.4	0	-2.62	-11.35	20.16	19.84	20.22	19.77	19.85	17.38	17.15	16.89	17.33	17.55	17.51	17.14	17.62	17.3	17.18
162	_QGEVSK[GlyGly (K)]AASADSTTEGTPADGFTVLSTK_	O75367	Core histone macro-H2A.1	H2AFY	+	5.24	0	-2.89	-7.72	+	1.51	0.02	0.34	1.48	19.47	19.51	20.04	19.9	20.03	17.09	16.73	16.05	17.14	17.5	20.14	20.03	20.15	20.24	20.09
272	_FVIHC[Carbamidomethyl (C)]NSPVWGADK[GlyGly (K)]C[Carbamidomethyl (C)]EELLEK_	O75367	Core histone macro-H2A.1	H2AFY	+	3.8	0	-2.72	-5.35	+	6.76	0	-2.35	-9.74	18.24	18.17	18.19	18.13	18.28	15.88	15.59	13.91	15.75	16.27	15.66	15.51	16.3	16.02	15.76
272	_FVIHC[Carbamidomethyl (C)]NSPVWGADK[GlyGly (K)]C[Carbamidomethyl (C)]EELLEK_	O75367	Core histone macro-H2A.1	H2AFY	+	3.8	0	-2.72	-5.35	+	6.76	0	-2.35	-9.74	18.24	18.17	18.19	18.13	18.28	15.88	15.59	13.91	15.75	16.27	15.66	15.51	16.3	16.02	15.76
168	_AASADSTTEGTPADGFTVLSTK[GlyGly (K)]SLFLGQK_	O75367	Core histone macro-H2A.1	H2AFY	+	5.93	0	-2.23	-8.22	+	2.99	0	-0.62	-2.77	16.97	17.17	17.01	17.01	17.03	14.33	14.76	14.73	14.8	15.39	16.67	16.24	16.57	16.56	16.04
97	_GVTIASGGVLPNIHPELLAK[GlyGly (K)]K_	O75367	Core histone macro-H2A.1	H2AFY	+	7.34	0	-3.23	-12.23	+	8.46	0	-1.38	-9.18	25.34	25.22	25.19	25.24	25.18	22.4	22.15	21.43	22.11	21.96	23.96	23.77	23.87	23.92	23.74
97	_GVTIASGGVLPNIHPELLAK[GlyGly (K)]K_	O75367	Core histone macro-H2A.1	H2AFY	+	7.34	0	-3.23	-12.23	+	8.46	0	-1.38	-9.18	25.34	25.22	25.19	25.24	25.18	22.4	22.15	21.43	22.11	21.96	23.96	23.77	23.87	23.92	23.74
97	_GVTIASGGVLPNIHPELLAK[GlyGly (K)]K_	O75367	Core histone macro-H2A.1	H2AFY	+	7.34	0	-3.23	-12.23	+	8.46	0	-1.38	-9.18	25.34	25.22	25.19	25.24	25.18	22.4	22.15	21.43	22.11	21.96	23.96	23.77	23.87	23.92	23.74
296	_NC[Carbamidomethyl (C)]LALADDK[GlyGly (K)]K_	O75367	Core histone macro-H2A.1	H2AFY	+	4.04	0	-1.82	-5.16	+	3.75	0	-0.99	-3.95	16.19	15.91	16	15.88	15.9	13.6	14.26	13.67	14.34	14.94	15.45	14.76	15.13	14.92	14.67
296	_NC[Carbamidomethyl (C)]LALADDK[GlyGly (K)]K_	O75367	Core histone macro-H2A.1	H2AFY	+	4.04	0	-1.82	-5.16	+	3.75	0	-0.99	-3.95	16.19	15.91	16	15.88	15.9	13.6	14.26	13.67	14.34	14.94	15.45	14.76	15.13	14.92	14.67
227	_DDLGNTLEK[GlyGly (K)]K_	O75367	Core histone macro-H2A.1	H2AFY	+	6.16	0	-2.04	-8.26		0.83	0.08	-0.31	-1.05	17.3	17	17.21	17.15	17.24	15.08	15.09	14.73	15.21	15.59	16.71	16.51	17.56	16.66	16.93
227	_DDLGNTLEK[GlyGly (K)]K_	O75367	Core histone macro-H2A.1	H2AFY	+	6.16	0	-2.04	-8.26		0.83	0.08	-0.31	-1.05	17.3	17	17.21	17.15	17.24	15.08	15.09	14.73	15.21	15.59	16.71	16.51	17.56	16.66	16.93
319	_NGFPK[GlyGly (K)]QTAAQLILK_	O75367	Core histone macro-H2A.1	H2AFY	+	5.44	0	-2.06	-7.25	+	5.08	0	-1.16	-5.39	16.54	16.84	16.32	16.32	16.45	14.84	14.12	14.24	14.16	14.79	15.51	15.27	15.4	15.34	15.12
319	_NGFPK[GlyGly (K)]QTAAQLILK_	O75367	Core histone macro-H2A.1	H2AFY	+	5.44	0	-2.06	-7.25	+	5.08	0	-1.16	-5.39	16.54	16.84	16.32	16.32	16.45	14.84	14.12	14.24	14.16	14.79	15.51	15.27	15.4	15.34	15.12
122	_GK[GlyGly (K)]LEAIITPPPAK_	O75367	Core histone macro-H2A.1	H2AFY	+	4.36	0	-3.92	-6.65	+	3.42	0	-1.89	-4.47	23.17	22.12	22.47	22.06	22.09	17.02	18.24	18.29	19.35	19.43	20.18	20.16	20.98	21.18	19.98
122	_GK[GlyGly (K)]LEAIITPPPAK_	O75367	Core histone macro-H2A.1	H2AFY	+	4.36	0	-3.92	-6.65	+	3.42	0	-1.89	-4.47	23.17	22.12	22.47	22.06	22.09	17.02	18.24	18.29	19.35	19.43	20.18	20.16	20.98	21.18	19.98
286	_C[Carbamidomethyl (C)]EELLEK[GlyGly (K)]TVK_	O75367	Core histone macro-H2A.1	H2AFY	+	4.14	0	-2.99	-5.97	+	8.39	0	-6.58	-19.03	20.03	19.83	20.03	19.51	19.34	17.55	16.58	15.4	17.01	17.25	12.95	13.61	13.69	12.83	12.74
286	_C[Carbamidomethyl (C)]EELLEK[GlyGly (K)]TVK_	O75367	Core histone macro-H2A.1	H2AFY	+	4.14	0	-2.99	-5.97	+	8.24	0	-6.59	-18.46	20.03	19.83	20.03	19.51	19.34	17.55	16.58	15.4	17.01	17.25	12.6	13.61	13.69	13.1	12.81
251	_K[GlyGly (K)]NGPLEVAGAAVSAGHGLPAK_	O75367	Core histone macro-H2A.1	H2AFY	+	2.86	0	-2.61	-4.05	+	1.85	0	-0.68	-2.14	17.19	18.01	17.39	17.12	17.39	15.51	14.89	12.93	14.73	15.99	16.43	16.9	16.4	17.23	16.71
251	_K[GlyGly (K)]NGPLEVAGAAVSAGHGLPAK_	O75367	Core histone macro-H2A.1	H2AFY	+	2.97	0	-2.58	-4.18	+	1.85	0	-0.68	-2.14	17.19	18.01	17.39	17.12	17.39	15.51	14.89	13.09	14.73	15.99	16.43	16.9	16.4	17.23	16.71
81	_LDELQDK[GlyGly (K)]SESLSDNATAFSNR_	O75379	Vesicle-associated membrane protein 4	VAMP4	+	3.32	0	-1.2	-3.84	+	2.11	0	-0.44	-1.95	16.1	15.85	16.22	16.12	15.83	15.1	14.9	14.05	14.98	15.1	15.63	15.37	15.79	15.37	15.79
55	_HVQNQVDEVIDVMQENITK[GlyGly (K)]VIER_	O75379	Vesicle-associated membrane protein 4	VAMP4	+	3.02	0	-2.02	-4.06	+	1.48	0	-0.8	-1.95	14.53	14.29	14.57	15.03	14.28	13.89	11.69	12.38	12.05	12.58	14.02	12.68	14.3	13.89	13.82
55	_HVQNQVDEVIDVMQENITK[GlyGly (K)]VIER_	O75379	Vesicle-associated membrane protein 4	VAMP4	+	5.64	0	-2.34	-7.89	+	1.48	0	-0.8	-1.95	14.53	14.29	14.57	15.03	14.28	12.22	11.69	12.25	12.26	12.58	14.02	12.68	14.3	13.89	13.82
196	_ATTSTNWILESQNINELK[GlyGly (K)]SEINSLK_	O75381	Peroxisomal membrane protein PEX14	PEX14	+	4.76	0	-2.02	-6.27	+	2.81	0	-1.1	-3.29	13.54	14.04	14.2	14.26	14.17	12.57	11.67	12.27	11.63	11.98	12.32	13.07	12.72	13.14	13.46
301	_QELAAISYETNVLGFK[GlyGly (K)]GPR_	O75386	Tubby-related protein 3	TULP3	+	1.36	0.01	2.81	2.21	+	1.17	0	2.45	1.94	11.87	10.86	16.19	15.89	16.07	17.17	16.95	16.35	17.11	17.35	16.66	16.85	16.37	16.44	16.81
244	_SK[GlyGly (K)]TANYLISIDPVDLSR_	O75386	Tubby-related protein 3	TULP3	+	1.6	0	-1.59	-2.35	+	1.68	0	0.68	2.02	14.92	14.87	14.8	14.8	14.51	14.16	14.14	11.38	12.3	13.98	15.92	14.64	15.41	15.5	15.85
261	_LSQK[GlyGly (K)]APSLEDGSDAFMSPQDVR_	O75387	Large neutral amino acids transporter small subunit 3	SLC43A1	+	2	0	-1.32	-2.67	+	1.87	0	-1.61	-2.64	17.4	17.28	16.95	16.81	16.46	16.17	15.85	14.28	15.77	16.23	16.06	15.72	15.76	15.86	13.46
451	_SMSTEGLMK[GlyGly (K)]FVDSK_	O75390	Citrate synthase, mitochondrial	CS		0.72	0.25	0.2	0.84		0.84	0.07	-0.31	-1.07	15.46	15.74	15.7	15.76	15.61	16.2	15.96	15.4	15.8	15.93	15.53	15.03	15.97	14.98	15.2
362	_EFALK[GlyGly (K)]HLPNDPMFK_	O75390	Citrate synthase, mitochondrial	CS	+	1.84	0	2.95	2.82	+	0.79	0.02	1.42	1.39	15.1	10.43	11.45	11.83	14.41	15.94	15.78	14.41	15.84	16	13.34	14.38	14.7	13.83	14.09
29	_DLQQYQSQAK[GlyGly (K)]QLFR_	O75396	Vesicle-trafficking protein SEC22b	SEC22B	+	2.36	0	0.94	2.77	+	6.18	0	2.98	9.53	14.3	13.64	13.69	14.46	13.55	15.35	14.76	14.47	15.04	14.74	17.25	16.9	16.77	16.96	16.65
29	_DLQQYQSQAK[GlyGly (K)]QLFR_	O75396	Vesicle-trafficking protein SEC22b	SEC22B	+	2.36	0	0.94	2.77	+	6.18	0	2.98	9.53	14.3	13.64	13.69	14.46	13.55	15.35	14.76	14.47	15.04	14.74	17.25	16.9	16.77	16.96	16.65
170	_ANNLSSLSK[GlyGly (K)]K_	O75396	Vesicle-trafficking protein SEC22b	SEC22B	+	1.59	0.01	-0.76	-2.02	+	4.12	0	0.66	3.5	15.82	15.53	15.71	15.48	15.51	13.81	14.94	14.93	15.28	15.28	16.16	16.25	16.13	16.44	16.4
160	_GEALSALDSK[GlyGly (K)]ANNLSSLSK_	O75396	Vesicle-trafficking protein SEC22b	SEC22B		0.01	0.98	0.02	0.02	+	3.3	0	3.23	4.79	14.13	14.81	13.61	12.43	11.72	13.25	13.99	12.47	12.94	14.14	16.92	16.49	16.56	16.68	16.21
719	_LAFNSLLEK[GlyGly (K)]AEAR_	O75400	Pre-mRNA-processing factor 40 homolog A	PRPF40A	+	3.37	0	2.18	4.55	+	7.76	0	4.59	14.99	11.58	11.53	11.19	12.06	12.08	14.7	14.54	13.01	13.86	13.23	16.17	15.87	16.35	16.51	16.48
470	_FLENHEK[GlyGly (K)]MTSTTR_	O75400	Pre-mRNA-processing factor 40 homolog A	PRPF40A		NaN	1	0	NaN	+	4.36	0	2.79	6.21	11.59	10.28	11.18	11.29	12.1	12.67	12.52	11.3	12.27	12.77	14.16	14.22	13.41	14.48	14.13
641	_IVAEYEK[GlyGly (K)]TIAQMIEDEQR_	O75410	Transforming acidic coiled-coil-containing protein 1	TACC1	+	2.75	0	1.85	3.68		0.05	0.93	-0.08	-0.12	13.17	12.61	14.32	14.24	13.34	15.57	15.37	14.54	15.48	15.98	14.33	12.01	14.5	13.31	13.15
509	_LASTSC[Carbamidomethyl (C)]GQK[GlyGly (K)]SAGAEVK_	O75410	Transforming acidic coiled-coil-containing protein 1	TACC1		0.27	0.49	0.47	0.57	+	0.85	0.04	0.57	1.27	12.65	12.42	13.25	13.15	13.88	12.72	13.86	11.3	14.76	15.05	13.07	14.01	13.12	14.3	13.7
612	_EEIITK[GlyGly (K)]EIEANEWK_	O75410	Transforming acidic coiled-coil-containing protein 1	TACC1	+	6.12	0	3.27	9.67	+	3.4	0	1.32	4.03	12.29	11.96	11.63	12.18	11.48	15.67	15.03	14.59	15.21	15.36	13.24	13.4	13.73	12.97	12.79
612	_EEIITK[GlyGly (K)]EIEANEWK_	O75410	Transforming acidic coiled-coil-containing protein 1	TACC1	+	6.95	0	3.46	11.65	+	3.4	0	1.43	4.14	11.76	11.96	11.63	11.75	11.48	15.67	15.03	14.59	15.21	15.36	13.24	13.44	13.73	12.97	12.36
298	_VGNSIYDSSMK[GlyGly (K)]LVR_	O75417	DNA polymerase theta	POLQ	+	1.88	0	1.94	2.72	+	1.13	0.01	1.33	1.78	11.07	10.51	13.49	10.67	12.66	14.07	13.25	13.59	13.87	13.3	13.57	13.57	12.15	12.91	12.83
407	_SNLDK[GlyGly (K)]LYHGLELAK_	O75419	Cell division control protein 45 homolog	CDC45	+	0.8	0.04	2.52	1.47	+	1.28	0	3.67	2.15	17.84	11.11	11.49	11	17.68	16.52	16.16	15.8	16.72	16.51	17.88	17.33	17.48	17.48	17.31
407	_SNLDK[GlyGly (K)]LYHGLELAK_	O75419	Cell division control protein 45 homolog	CDC45	+	0.77	0.05	2.31	1.41	+	1.27	0	3.47	2.13	17.84	11.13	11.65	11.85	17.68	16.52	16.16	15.8	16.72	16.51	17.88	17.33	17.48	17.48	17.31
407	_SNLDK[GlyGly (K)]LYHGLELAK_	O75419	Cell division control protein 45 homolog	CDC45	+	0.81	0.04	2.59	1.49	+	1.29	0	3.75	2.15	17.84	10.97	11.15	11.12	17.68	16.52	16.16	15.8	16.72	16.51	17.88	17.33	17.48	17.48	17.31
412	_LYHGLELAK[GlyGly (K)]K_	O75419	Cell division control protein 45 homolog	CDC45	+	3.9	0	3.92	5.86	+	5.19	0	5.62	8.75	12.64	12.25	10.08	10.29	12.15	16.01	15.45	15.01	15.57	14.98	17.35	17.11	17.01	17.19	16.85
412	_LYHGLELAK[GlyGly (K)]K_	O75419	Cell division control protein 45 homolog	CDC45	+	5.35	0	3.99	8.55	+	6.96	0	5.69	13.45	11.54	11.43	12.44	10.53	11.12	16.01	15.45	15.01	15.57	14.98	17.35	17.11	17.01	17.19	16.85
327	_QK[GlyGly (K)]FQAMDISLK_	O75419	Cell division control protein 45 homolog	CDC45	+	3.46	0	3.68	5.11	+	3.91	0	4.88	6.05	11.13	10.5	11.45	14.02	11.99	15.75	15.77	15.7	15.33	14.97	17.84	16.04	16.8	15.77	17.04
327	_QK[GlyGly (K)]FQAMDISLK_	O75419	Cell division control protein 45 homolog	CDC45	+	3.68	0	3.24	5.34	+	4.07	0	4.43	6.26	12.13	12.05	11.06	14.02	12.08	15.75	15.77	15.7	15.33	14.97	17.84	16.04	16.8	15.77	17.04
525	_AFEK[GlyGly (K)]AAESTSSR_	O75419	Cell division control protein 45 homolog	CDC45	+	2.29	0	3.19	3.41	+	6.03	0	5.66	10.82	12.19	12.34	11.82	11.37	10.14	11.86	15.57	15.45	15.86	15.03	17.66	17.33	16.79	17.35	17.03
525	_AFEK[GlyGly (K)]AAESTSSR_	O75419	Cell division control protein 45 homolog	CDC45	+	2.54	0	3.27	3.74	+	7.48	0	5.74	15.12	10.89	12.34	11.37	11.37	11.49	11.86	15.57	15.45	15.86	15.03	17.66	17.33	16.79	17.35	17.03
311	_LQEFLADMGLPLK[GlyGly (K)]QVK_	O75419	Cell division control protein 45 homolog	CDC45	+	4.51	0	4.93	7.17	+	7.56	0	7.04	16.18	11.89	10.78	12.1	11.52	12.76	17.41	17.6	14.87	17.04	16.8	19.05	18.78	18.87	18.94	18.63
[truncated: 22,653 more rows]
