# Supplementary material for: Deubiquitinating enzymes and the proteasome regulate preferential sets of ubiquitin substrates
Source: Nat Commun. 2022 May 18;13:2736. doi: 10.1038/s41467-022-30376-7 (PMC9117253; doi:10.1038/s41467-022-30376-7)
Supplement: Supplementary file 8 — Supplementary Data 6 [file 41467_2022_30376_MOESM8_ESM.xlsx]

## Sheet: SupplementHis10UbTable
Gene			TAK243 vs DMSO																	MG132 vs DMSO																	PR619 vs DMSO
Protein IDs	Protein names	Gene names	Significant (FDR=0.05 S0=0.1) 180min	Difference (log2) 10min	Difference (log2) 30min	Difference (log2) 60min	Difference (log2) 180min	-Log p-value 10min	q-value 10min	Student's T-test Test statistic 10min	-Log p-value 30min	q-value 30min	Student's T-test Test statistic 30min	-Log p-value 60min	q-value 60min	Student's T-test Test statistic 60min	-Log p-value 180min	q-value 180min	Student's T-test Test statistic 180min	Significant (FDR=0.05 S0=0.1) 180min	Difference (log2) 10min	Difference (log2) 30min	Difference (log2) 60min	Difference (log2) 180min	-Log p-value 10min	q-value 10min	Student's T-test Test statistic 10min	-Log p-value 30min	q-value 30min	Student's T-test Test statistic 30min	-Log p-value 60min	q-value 60min	Student's T-test Test statistic 60min	-Log p-value 180min	q-value 180min	Student's T-test Test statistic 180min	Significant (FDR=0.05 S0=0.1) 10min	Significant (FDR=0.05 S0=0.1) 30min	Significant (FDR=0.05 S0=0.1) 60min	Significant (FDR=0.05 S0=0.1) 180min	Difference (log2) 10min	Difference (log2) 30min	Difference (log2) 60min	Difference (log2) 180min	-Log p-value 10min	q-value 10min	Student's T-test Test statistic 10min	-Log p-value 30min	q-value 30min
Q9NRG9	Aladin	AAAS		0.220572	0.220343	0.327269	0.0996971	0.0537173	1	0.143924	0.0417123	1	0.114679	0.0718501	1	0.190686	0.0203572	0.977036	0.056914		0.0561466	0.36095	0.0492306	-0.450437	0.0091849	0.998889	0.0265857	0.0657822	1	0.179412	0.00853158	0.990474	0.0246425	0.0788219	0.911277	-0.213026					1.1065	0.48838	1.11598	0.773392	0.351841	0.656562	0.786606	0.137112	0.832578
Q9Y312	Protein AAR2 homolog	AAR2		NaN	NaN	NaN	NaN	NaN	NaN	NaN	NaN	NaN	NaN	NaN	NaN	NaN	NaN	NaN	NaN		NaN	NaN	NaN	NaN	NaN	NaN	NaN	NaN	NaN	NaN	NaN	NaN	NaN	NaN	NaN	NaN					0.500718	0.365661	0.903183	1.45191	0.209535	0.790101	0.488212	0.128981	0.845194
P49588	Alanine--tRNA ligase, cytoplasmic	AARS		NaN	NaN	NaN	NaN	NaN	NaN	NaN	NaN	NaN	NaN	NaN	NaN	NaN	NaN	NaN	NaN		NaN	NaN	NaN	NaN	NaN	NaN	NaN	NaN	NaN	NaN	NaN	NaN	NaN	NaN	NaN	NaN		+	+	+	1.62195	5.22377	6.60544	7.81358	0.420726	0.591627	0.93031	1.85238	0.0393204
Q9BTE6	Alanyl-tRNA editing protein Aarsd1	AARSD1		NaN	NaN	NaN	NaN	NaN	NaN	NaN	NaN	NaN	NaN	NaN	NaN	NaN	NaN	NaN	NaN		NaN	NaN	NaN	NaN	NaN	NaN	NaN	NaN	NaN	NaN	NaN	NaN	NaN	NaN	NaN	NaN				+	0	0	0.0677001	1.74876	NaN	1	NaN	NaN	1
Q9NY61	Protein AATF	AATF		NaN	NaN	NaN	NaN	NaN	NaN	NaN	NaN	NaN	NaN	NaN	NaN	NaN	NaN	NaN	NaN		0	0.283082	1.82279	3.26378	NaN	1	NaN	0.148305	0.985106	0.349216	1.27693	0.477931	2.36868	1.30217	0.121502	2.56096					NaN	NaN	NaN	NaN	NaN	NaN	NaN	NaN	NaN
P08183	Multidrug resistance protein 1	ABCB1		0.37816	-1.33412	-0.940448	0.902893	0.043411	1	0.121645	0.180874	1	-0.452292	0.118933	1	-0.311387	0.121853	0.927725	0.317618		1.15555	0.552572	2.96868	1.07734	0.11518	1	0.308611	0.0548842	1	0.154668	0.457922	0.880573	1.02463	0.102364	0.891366	0.277357					0.231567	0.679887	2.42165	-4.2617	0.0201793	0.976153	0.0590373	0.0679303	0.908134
Q9NRK6	ATP-binding cassette sub-family B member 10, mitochondrial	ABCB10		NaN	NaN	NaN	NaN	NaN	NaN	NaN	NaN	NaN	NaN	NaN	NaN	NaN	NaN	NaN	NaN		NaN	NaN	NaN	NaN	NaN	NaN	NaN	NaN	NaN	NaN	NaN	NaN	NaN	NaN	NaN	NaN					NaN	NaN	NaN	NaN	NaN	NaN	NaN	NaN	NaN
O75027	ATP-binding cassette sub-family B member 7, mitochondrial	ABCB7		NaN	NaN	NaN	NaN	NaN	NaN	NaN	NaN	NaN	NaN	NaN	NaN	NaN	NaN	NaN	NaN		-0.260555	0.30831	-0.0795135	-0.560751	0.410632	1	-0.705046	0.803321	0.917469	1.11128	0.075719	0.985104	-0.169478	0.420762	0.605454	-0.839269					NaN	NaN	NaN	NaN	NaN	NaN	NaN	NaN	NaN
P33527	Multidrug resistance-associated protein 1	ABCC1		0.45302	-0.605004	-0.590157	-0.429302	0.0873117	1	0.230361	0.213248	1	-0.496238	0.183252	1	-0.438389	0.0836683	0.937404	-0.221289		1.42541	0.229218	1.79917	2.44637	0.261996	1	0.628115	0.0457863	1	0.126519	0.4442	0.909441	0.977734	0.564118	0.418375	1.20764					0.0650323	0.802687	-1.49049	-1.21936	0.0136185	0.986755	0.0387242	0.24997	0.680436
O15439	Multidrug resistance-associated protein 4	ABCC4		0.547052	-0.643873	0.676303	0.57289	0.099313	1	0.260254	0.192003	1	-0.45822	0.223918	1	0.520538	0.139863	0.938811	0.349913		1.37373	0.743425	0.984621	0.917938	0.431567	1	0.939669	0.213551	0.973437	0.51213	0.287235	0.937594	0.663444	0.176279	0.828697	0.442221					NaN	NaN	NaN	NaN	NaN	NaN	NaN	NaN	NaN
P28288	ATP-binding cassette sub-family D member 3	ABCD3		-1.41542	-1.78284	-1.25413	-1.9713	0.285741	1	-0.662639	0.35921	1	-0.805609	0.309933	1	-0.703116	0.534665	0.573256	-1.11118		-1.87108	-0.837865	-0.70468	-0.764598	0.50111	1	-1.08052	0.438002	0.923386	-0.910528	0.2881	0.940404	-0.64767	0.399643	0.605272	-0.840584					-0.951679	-0.99441	-2.39228	-2.60395	0.825688	0.376217	-1.50074	0.866146	0.225985
P61221	ATP-binding cassette sub-family E member 1	ABCE1		NaN	NaN	NaN	NaN	NaN	NaN	NaN	NaN	NaN	NaN	NaN	NaN	NaN	NaN	NaN	NaN		NaN	NaN	NaN	NaN	NaN	NaN	NaN	NaN	NaN	NaN	NaN	NaN	NaN	NaN	NaN	NaN				+	1.17331	1.17418	1.25207	2.60346	0.553602	0.519256	1.12948	0.854059	0.218967
Q8N2K0	Monoacylglycerol lipase ABHD12	ABHD12		1.40012	2.62681	1.90925	0.78835	0.912966	1	1.6408	2.8594	1	5.14497	0.901299	0.993195	1.67636	0.280186	0.865616	0.629098		-0.278133	2.06397	1.193	1.03855	0.125238	1	-0.304643	2.43863	0.349667	4.71161	0.720462	0.756053	1.39143	0.757784	0.327548	1.42241					NaN	NaN	NaN	NaN	NaN	NaN	NaN	NaN	NaN
O95870	Abhydrolase domain-containing protein 16A	ABHD16A		NaN	NaN	NaN	NaN	NaN	NaN	NaN	NaN	NaN	NaN	NaN	NaN	NaN	NaN	NaN	NaN		0.233592	0.645122	0.894354	1.16037	0.105482	1	0.260043	0.38921	0.956626	0.807673	0.566184	0.853511	1.11544	0.763187	0.317416	1.45127					NaN	NaN	NaN	NaN	NaN	NaN	NaN	NaN	NaN
Q9BV23	Monoacylglycerol lipase ABHD6	ABHD6		-0.484976	-0.534739	-1.18618	-0.526397	0.249871	1	-0.549606	0.190056	0.997449	-0.447985	0.356639	1	-0.783269	0.237237	0.887348	-0.532793		-0.59336	-0.123524	-1.32985	-0.502005	1.09287	1	-1.67014	0.112943	1	-0.248745	0.742475	0.748056	-1.44263	0.856249	0.35613	-1.34768					-0.59261	-0.510284	-1.1413	-1.02227	1.34514	0.255621	-1.93653	0.848045	0.291369
Q13085;O00763	Acetyl-CoA carboxylase 1;Biotin carboxylase	ACACA		NaN	NaN	NaN	NaN	NaN	NaN	NaN	NaN	NaN	NaN	NaN	NaN	NaN	NaN	NaN	NaN		NaN	NaN	NaN	NaN	NaN	NaN	NaN	NaN	NaN	NaN	NaN	NaN	NaN	NaN	NaN	NaN					0	0.830103	0.548607	1.60212	NaN	1	NaN	0.748828	0.284745
Q9H845	Acyl-CoA dehydrogenase family member 9, mitochondrial	ACAD9		2.38967	1.98993	2.82074	2.706	1.01178	1	1.87643	0.609531	1	1.23307	1.43306	1	2.5678	0.865179	0.248624	1.66406		NaN	NaN	NaN	NaN	NaN	NaN	NaN	NaN	NaN	NaN	NaN	NaN	NaN	NaN	NaN	NaN					NaN	NaN	NaN	NaN	NaN	NaN	NaN	NaN	NaN
Q9BR61	Acyl-CoA-binding domain-containing protein 6	ACBD6		NaN	NaN	NaN	NaN	NaN	NaN	NaN	NaN	NaN	NaN	NaN	NaN	NaN	NaN	NaN	NaN		NaN	NaN	NaN	NaN	NaN	NaN	NaN	NaN	NaN	NaN	NaN	NaN	NaN	NaN	NaN	NaN				+	0	0	1.29285	2.45044	NaN	1	NaN	NaN	1
P53396	ATP-citrate synthase	ACLY		NaN	NaN	NaN	NaN	NaN	NaN	NaN	NaN	NaN	NaN	NaN	NaN	NaN	NaN	NaN	NaN	+	2.36042	3.2232	2.52668	3.55795	1.94326	1	3.73208	2.71686	0.388	5.92014	2.32605	0.244571	4.64228	2.67063	0.0572	5.88381		+	+	+	2.78603	2.8512	3.41213	3.23331	1.75857	0.0904	3.42663	1.71	0.0464211
P24666	Low molecular weight phosphotyrosine protein phosphatase	ACP1		NaN	NaN	NaN	NaN	NaN	NaN	NaN	NaN	NaN	NaN	NaN	NaN	NaN	NaN	NaN	NaN		NaN	NaN	NaN	NaN	NaN	NaN	NaN	NaN	NaN	NaN	NaN	NaN	NaN	NaN	NaN	NaN			+	+	0	1.6207	2.88436	3.72512	NaN	1	NaN	0.977605	0.163301
Q4G176	Acyl-CoA synthetase family member 3, mitochondrial	ACSF3		NaN	NaN	NaN	NaN	NaN	NaN	NaN	NaN	NaN	NaN	NaN	NaN	NaN	NaN	NaN	NaN		NaN	NaN	NaN	NaN	NaN	NaN	NaN	NaN	NaN	NaN	NaN	NaN	NaN	NaN	NaN	NaN					NaN	NaN	NaN	NaN	NaN	NaN	NaN	NaN	NaN
O95573	Long-chain-fatty-acid--CoA ligase 3	ACSL3		-1.03537	-1.30525	-1.02793	-0.923213	0.237072	1	-0.560373	0.254289	1	-0.600306	0.205703	1	-0.498503	0.208424	0.890816	-0.501168		-0.309578	0.0223687	-0.0942637	-0.124242	0.596602	1	-0.932155	0.0359425	1	0.0719898	0.204049	0.953757	-0.338648	0.236001	0.843011	-0.404663					-0.462177	-0.392476	-0.452296	-0.672815	0.557141	0.571968	-0.988048	0.505279	0.500242
O60488	Long-chain-fatty-acid--CoA ligase 4	ACSL4		-1.12113	-1.17848	-0.860993	-1.55983	0.315649	1	-0.70868	0.266124	1	-0.619835	0.208777	1	-0.4999	0.487788	0.638853	-1.01922		-0.262936	-0.667751	-0.745567	-0.904242	0.528778	1	-0.824499	0.41805	0.933682	-0.855751	0.601874	0.837637	-1.13875	0.955455	0.265406	-1.66524					0.448276	-0.0275332	-0.601662	0.11705	0.554957	0.570957	0.978933	0.0611987	0.949001
P68133;P68032;P63267;P62736	Actin, alpha skeletal muscle;Actin, alpha cardiac muscle 1;Actin, gamma-enteric smooth muscle;Actin, aortic smooth muscle	ACTA1;ACTC1;ACTG2;ACTA2		-1.26666	0.150905	0.748538	0.361598	0.26147	1	-0.613244	0.0289189	0.99214	0.0804433	0.159816	1	0.397422	0.110083	0.932497	0.277195		NaN	NaN	NaN	NaN	NaN	NaN	NaN	NaN	NaN	NaN	NaN	NaN	NaN	NaN	NaN	NaN					1.33336	2.19122	2.65478	0.787132	0.268852	0.719332	0.639677	0.785827	0.223047
P60709;Q9BYX7	Actin, cytoplasmic 1;Actin, cytoplasmic 1, N-terminally processed	ACTB		-0.817345	-0.759328	0.22878	-0.610705	0.222726	1	-0.525269	0.210576	1	-0.499514	0.0770801	1	0.197534	0.121094	0.929307	-0.310691		NaN	NaN	NaN	NaN	NaN	NaN	NaN	NaN	NaN	NaN	NaN	NaN	NaN	NaN	NaN	NaN					NaN	NaN	NaN	NaN	NaN	NaN	NaN	NaN	NaN
P63261	Actin, cytoplasmic 2;Actin, cytoplasmic 2, N-terminally processed	ACTG1		-0.322529	-0.531478	-0.32072	-1.73205	0.281815	1	-0.566389	0.270943	1	-0.590541	0.149384	1	-0.351893	0.38081	0.787303	-0.843063		-0.279779	-0.125467	-0.0309766	0.132963	0.272176	1	-0.546448	0.119578	1	-0.260065	0.0258713	0.986474	-0.0618011	0.146851	0.877973	0.304446					0.0447826	-0.0445913	-0.136162	-0.0170078	0.0379834	0.961326	0.0895615	0.040178	0.955915
O96019;O94805	Actin-like protein 6A	ACTL6A		NaN	NaN	NaN	NaN	NaN	NaN	NaN	NaN	NaN	NaN	NaN	NaN	NaN	NaN	NaN	NaN		NaN	NaN	NaN	NaN	NaN	NaN	NaN	NaN	NaN	NaN	NaN	NaN	NaN	NaN	NaN	NaN				+	1.06307	0.909694	1.52589	2.60819	0.719644	0.421599	1.37067	0.329723	0.589409
P12814	Alpha-actinin-1	ACTN1		-0.534451	-0.557801	-0.653501	-2.50031	0.267895	1	-0.585843	0.205377	1	-0.478324	0.229358	1	-0.529147	0.333777	0.824951	-0.768698		-0.33483	-0.0990206	-0.382657	-0.61261	0.337118	1	-0.656322	0.0724841	1	-0.171056	0.353933	0.935622	-0.696254	0.580697	0.48389	-1.07428					0.100484	0.108674	0.202118	-0.257965	0.072419	0.941392	0.171368	0.0738325	0.916759
O43707	Alpha-actinin-4	ACTN4		-1.24849	-1.82278	-1.35063	-1.79817	0.495072	1	-1.01438	0.537731	1	-1.11109	0.376349	1	-0.823938	0.498901	0.625005	-1.04655		-0.391381	-0.122922	-0.239335	-0.735214	0.886694	1	-1.28036	0.155258	0.992777	-0.310261	0.533591	0.955825	-0.803944	0.792761	0.335637	-1.3918				+	0.223406	-0.0741647	-0.0873947	-0.791038	0.24644	0.790199	0.487228	0.107122	0.899988
P61160	Actin-related protein 2	ACTR2		NaN	NaN	NaN	NaN	NaN	NaN	NaN	NaN	NaN	NaN	NaN	NaN	NaN	NaN	NaN	NaN		-0.213669	-1.01805	-0.480204	2.51317	0.0893798	1	-0.224824	0.564479	0.91091	-1.12997	0.213303	0.935932	-0.493047	1.22397	0.142728	2.36067					1.55501	0.287355	-0.466608	1.72444	0.667113	0.432305	1.34397	0.0823169	0.898947
P61158;Q9P1U1;Q9C0K3	Actin-related protein 3	ACTR3		NaN	NaN	NaN	NaN	NaN	NaN	NaN	NaN	NaN	NaN	NaN	NaN	NaN	NaN	NaN	NaN		-0.988597	-1.47172	-2.12454	1.1695	0.360011	1	-0.794239	1.51311	0.591739	-2.678	1.99391	0.297077	-3.77148	0.680391	0.363813	1.32711					NaN	NaN	NaN	NaN	NaN	NaN	NaN	NaN	NaN
O14672	Disintegrin and metalloproteinase domain-containing protein 10	ADAM10		-0.52637	-0.530368	-0.469688	-0.364593	0.134438	1	-0.33668	0.180223	1	-0.42894	0.145176	1	-0.356099	0.075081	0.943972	-0.199432		0.0423094	0.222466	0.543261	0.180194	0.0261038	1	0.0657722	0.223942	0.968943	0.455849	0.517767	0.903288	0.969111	0.0945829	0.908742	0.23082				+	0.0609328	-0.305566	-0.752804	-1.3625	0.0446774	0.960138	0.107691	0.281341	0.691571
Q13443	Disintegrin and metalloproteinase domain-containing protein 9	ADAM9		NaN	NaN	NaN	NaN	NaN	NaN	NaN	NaN	NaN	NaN	NaN	NaN	NaN	NaN	NaN	NaN		0.243453	0.0533822	0.235933	0.425191	0.175441	1	0.388767	0.0246199	0.999286	0.064656	0.124383	0.956116	0.297176	0.340889	0.711657	0.69035					NaN	NaN	NaN	NaN	NaN	NaN	NaN	NaN	NaN
P55265	Double-stranded RNA-specific adenosine deaminase	ADAR		NaN	NaN	NaN	NaN	NaN	NaN	NaN	NaN	NaN	NaN	NaN	NaN	NaN	NaN	NaN	NaN		NaN	NaN	NaN	NaN	NaN	NaN	NaN	NaN	NaN	NaN	NaN	NaN	NaN	NaN	NaN	NaN	+	+	+	+	3.59566	4.05835	4.66788	4.76835	2.46632	0.0371803	5.29691	2.83983	0.0140556
Q9UEY8	Gamma-adducin	ADD3		0.662372	0.295959	0.602732	-2.02843	0.213505	1	0.500272	0.0860228	1	0.221474	0.143399	1	0.358431	1.00304	0.20162	-1.8375		NaN	NaN	NaN	NaN	NaN	NaN	NaN	NaN	NaN	NaN	NaN	NaN	NaN	NaN	NaN	NaN					0.833113	-0.963889	-1.33489	-0.7089	0.356038	0.663061	0.775792	0.394021	0.521555
P11766	Alcohol dehydrogenase class-3	ADH5		NaN	NaN	NaN	NaN	NaN	NaN	NaN	NaN	NaN	NaN	NaN	NaN	NaN	NaN	NaN	NaN		NaN	NaN	NaN	NaN	NaN	NaN	NaN	NaN	NaN	NaN	NaN	NaN	NaN	NaN	NaN	NaN			+	+	-0.185997	0	2.55803	4.68625	0.0730895	0.935719	-0.187395	NaN	1
Q9BV57	1,2-dihydroxy-3-keto-5-methylthiopentene dioxygenase	ADI1		NaN	NaN	NaN	NaN	NaN	NaN	NaN	NaN	NaN	NaN	NaN	NaN	NaN	NaN	NaN	NaN		NaN	NaN	NaN	NaN	NaN	NaN	NaN	NaN	NaN	NaN	NaN	NaN	NaN	NaN	NaN	NaN					NaN	NaN	NaN	NaN	NaN	NaN	NaN	NaN	NaN
Q9H2P0	Activity-dependent neuroprotector homeobox protein	ADNP		-0.625679	-1.32962	-1.56157	-3.24189	0.381669	1	-0.77754	0.677727	1	-1.29743	1.17848	0.971415	-2.03578	1.45521	0.079947	-2.63527		-1.31797	-0.529446	-0.411425	-0.716453	0.597852	1	-1.2132	0.337817	0.95913	-0.708373	0.331674	0.942135	-0.673281	0.871832	0.315166	-1.48497					-0.0935001	0.235063	0.409042	0.704541	0.0578146	0.950617	-0.141805	0.229342	0.758026
Q6IQ32	ADNP homeobox protein 2	ADNP2		NaN	NaN	NaN	NaN	NaN	NaN	NaN	NaN	NaN	NaN	NaN	NaN	NaN	NaN	NaN	NaN		1.17882	1.50283	1.47166	1.97094	0.613728	1	1.22506	0.75424	0.790622	1.47961	0.731623	0.743647	1.44062	1.025	0.195554	1.96549					1.44266	1.73694	1.98166	1.5859	0.722153	0.407006	1.42278	0.913892	0.181025
Q16186	Proteasomal ubiquitin receptor ADRM1	ADRM1	+	-0.331913	-1.64637	-1.34454	-3.62479	0.242181	1	-0.510592	0.659023	1	-1.29371	0.705467	1	-1.33936	2.74766	0.0231628	-5.17959		1.15522	1.34833	0.290688	0.30508	1.1939	1	2.08212	1.48524	0.568906	2.59007	0.102802	0.961558	0.260217	0.271174	0.781224	0.553999	+	+	+	+	2.25698	2.54835	2.20571	1.25745	2.31773	0.0458353	4.52343	2.25641	0.0296424
P30566	Adenylosuccinate lyase	ADSL		NaN	NaN	NaN	NaN	NaN	NaN	NaN	NaN	NaN	NaN	NaN	NaN	NaN	NaN	NaN	NaN		NaN	NaN	NaN	NaN	NaN	NaN	NaN	NaN	NaN	NaN	NaN	NaN	NaN	NaN	NaN	NaN					NaN	NaN	NaN	NaN	NaN	NaN	NaN	NaN	NaN
Q9UHB7	AF4/FMR2 family member 4	AFF4		-0.443527	-0.91129	-3.61289	-2.34141	0.127858	1	-0.319077	0.271166	1	-0.619622	1.12131	1	-2.10534	0.799989	0.293901	-1.54717		0.143812	1.25462	1.29721	1.39608	0.0264288	1	0.0747262	0.288557	0.948829	0.675731	0.308505	0.936874	0.714802	0.33799	0.655031	0.772857					-0.380321	-1.52859	-2.94509	-2.9575	0.0867021	0.916931	-0.229544	0.403325	0.501408
Q9Y4W6	AFG3-like protein 2	AFG3L2		-1.26265	-1.49524	-2.00483	-1.13177	0.333285	1	-0.745336	0.397539	1	-0.86558	0.300699	1	-0.700637	0.202375	0.891947	-0.493975		-0.501211	-0.092083	-0.0498473	0.0543257	0.480245	1	-0.905754	0.340666	0.966058	-0.434781	0.0804491	0.983179	-0.156393	0.0494679	0.953929	0.11393			+	+	-0.918639	-0.641723	-1.23943	-1.92044	0.731111	0.425369	-1.35973	1.18282	0.169973
P35573	Glycogen debranching enzyme;4-alpha-glucanotransferase;Amylo-alpha-1,6-glucosidase	AGL		NaN	NaN	NaN	NaN	NaN	NaN	NaN	NaN	NaN	NaN	NaN	NaN	NaN	NaN	NaN	NaN		NaN	NaN	NaN	NaN	NaN	NaN	NaN	NaN	NaN	NaN	NaN	NaN	NaN	NaN	NaN	NaN				+	0	-0.620377	0.55901	1.49805	NaN	1	NaN	0.649447	0.361371
Q9H9G7	Protein argonaute-3	AGO3		NaN	NaN	NaN	NaN	NaN	NaN	NaN	NaN	NaN	NaN	NaN	NaN	NaN	NaN	NaN	NaN		0	0	0	2.20102	NaN	1	NaN	NaN	1	NaN	NaN	1	NaN	1.39628	0.116259	2.636					NaN	NaN	NaN	NaN	NaN	NaN	NaN	NaN	NaN
Q86UL3	Glycerol-3-phosphate acyltransferase 4	AGPAT6		0.493987	-0.0197946	0.679375	-0.174394	0.24627	1	0.54467	0.00971175	1	-0.0253949	0.537841	1	1.00785	0.13506	0.927684	-0.299212		NaN	NaN	NaN	NaN	NaN	NaN	NaN	NaN	NaN	NaN	NaN	NaN	NaN	NaN	NaN	NaN					NaN	NaN	NaN	NaN	NaN	NaN	NaN	NaN	NaN
O00116	Alkyldihydroxyacetonephosphate synthase, peroxisomal	AGPS		-1.11147	-1.16652	-1.14591	-1.43359	0.252157	1	-0.591471	0.22104	1	-0.532221	0.194482	1	-0.478079	0.242612	0.875071	-0.579895		-0.349712	-0.0400518	-0.320792	-0.631278	0.479002	1	-0.838572	0.0448697	1	-0.0989106	0.552451	0.927316	-0.898222	0.78225	0.359103	-1.33693					-0.258335	-0.371237	-0.179965	-0.401616	0.432814	0.684368	-0.726715	0.751359	0.376734
Q8WYP5	Protein ELYS	AHCTF1		-1.82441	-1.46389	-1.34126	-0.87067	0.365803	1	-0.81832	0.476932	1	-0.997225	0.239551	1	-0.572267	0.255037	0.880338	-0.588214		-0.0917282	0.428783	0.0596956	0.19263	0.0810635	1	-0.183579	1.86208	0.583398	2.12076	0.0873431	0.981899	0.17419	0.169377	0.857577	0.363759			+	+	-0.236851	-0.0424226	-0.958444	-1.67029	0.35074	0.728584	-0.622552	0.056986	0.942688
P23526	Adenosylhomocysteinase	AHCY		NaN	NaN	NaN	NaN	NaN	NaN	NaN	NaN	NaN	NaN	NaN	NaN	NaN	NaN	NaN	NaN		NaN	NaN	NaN	NaN	NaN	NaN	NaN	NaN	NaN	NaN	NaN	NaN	NaN	NaN	NaN	NaN			+	+	0.365578	0.657778	1.67926	2.28084	0.204739	0.802474	0.462961	0.476864	0.467865
O43865	Putative adenosylhomocysteinase 2	AHCYL1		NaN	NaN	NaN	NaN	NaN	NaN	NaN	NaN	NaN	NaN	NaN	NaN	NaN	NaN	NaN	NaN		NaN	NaN	NaN	NaN	NaN	NaN	NaN	NaN	NaN	NaN	NaN	NaN	NaN	NaN	NaN	NaN					NaN	NaN	NaN	NaN	NaN	NaN	NaN	NaN	NaN
Q5TGY3	AT-hook DNA-binding motif-containing protein 1	AHDC1		NaN	NaN	NaN	NaN	NaN	NaN	NaN	NaN	NaN	NaN	NaN	NaN	NaN	NaN	NaN	NaN		NaN	NaN	NaN	NaN	NaN	NaN	NaN	NaN	NaN	NaN	NaN	NaN	NaN	NaN	NaN	NaN		+	+	+	3.39183	4.14421	3.47423	2.59358	1.95786	0.065434	3.95463	3.41802	0.00758621
Q09666	Neuroblast differentiation-associated protein AHNAK	AHNAK		-0.112381	-1.50775	-1.95708	-3.99463	0.0332091	1	-0.0894172	1.01558	1	-1.79936	0.948894	0.938914	-1.751	0.737995	0.316929	-1.48823		0.152227	-0.607771	-0.0672175	0.458242	0.0470088	1	0.12596	0.603921	0.921309	-1.10331	0.0272041	0.987135	-0.0723435	0.128873	0.871977	0.3261			+	+	0.0248458	-0.11386	-1.58565	-2.49186	0.0117732	0.990738	0.0311911	0.0647475	0.921352
Q13155	Aminoacyl tRNA synthase complex-interacting multifunctional protein 2	AIMP2		NaN	NaN	NaN	NaN	NaN	NaN	NaN	NaN	NaN	NaN	NaN	NaN	NaN	NaN	NaN	NaN		NaN	NaN	NaN	NaN	NaN	NaN	NaN	NaN	NaN	NaN	NaN	NaN	NaN	NaN	NaN	NaN					NaN	NaN	NaN	NaN	NaN	NaN	NaN	NaN	NaN
O00170	AH receptor-interacting protein	AIP		NaN	NaN	NaN	NaN	NaN	NaN	NaN	NaN	NaN	NaN	NaN	NaN	NaN	NaN	NaN	NaN		NaN	NaN	NaN	NaN	NaN	NaN	NaN	NaN	NaN	NaN	NaN	NaN	NaN	NaN	NaN	NaN			+	+	0	0	2.48219	2.7778	NaN	1	NaN	NaN	1
Q96IF1	LIM domain-containing protein ajuba	AJUBA		NaN	NaN	NaN	NaN	NaN	NaN	NaN	NaN	NaN	NaN	NaN	NaN	NaN	NaN	NaN	NaN		NaN	NaN	NaN	NaN	NaN	NaN	NaN	NaN	NaN	NaN	NaN	NaN	NaN	NaN	NaN	NaN					NaN	NaN	NaN	NaN	NaN	NaN	NaN	NaN	NaN
Q92667	A-kinase anchor protein 1, mitochondrial	AKAP1		0.559293	0.358714	0.767416	-0.859586	0.141502	1	0.352826	0.100901	1	0.257363	0.360371	1	0.762021	0.443899	0.739929	-0.901988		0.24167	1.13058	2.45812	0.520237	0.0611251	1	0.164212	0.431663	0.937732	0.926209	1.1634	0.533872	2.24786	0.206604	0.801904	0.484553					0.971101	1.45542	0.964526	0.915817	0.47435	0.572359	0.983125	0.727776	0.262739
O43572	A-kinase anchor protein 10, mitochondrial	AKAP10		NaN	NaN	NaN	NaN	NaN	NaN	NaN	NaN	NaN	NaN	NaN	NaN	NaN	NaN	NaN	NaN		NaN	NaN	NaN	NaN	NaN	NaN	NaN	NaN	NaN	NaN	NaN	NaN	NaN	NaN	NaN	NaN					NaN	NaN	NaN	NaN	NaN	NaN	NaN	NaN	NaN
O43823	A-kinase anchor protein 8	AKAP8		NaN	NaN	NaN	NaN	NaN	NaN	NaN	NaN	NaN	NaN	NaN	NaN	NaN	NaN	NaN	NaN		NaN	NaN	NaN	NaN	NaN	NaN	NaN	NaN	NaN	NaN	NaN	NaN	NaN	NaN	NaN	NaN		+	+	+	0.952231	1.8286	1.96506	1.5422	0.593703	0.512125	1.16554	2.24722	0.032
P54886	Delta-1-pyrroline-5-carboxylate synthase;Glutamate 5-kinase;Gamma-glutamyl phosphate reductase	ALDH18A1		-1.36773	-2.13761	-1.1854	-1.26076	0.298678	1	-0.685674	0.767816	1	-1.48785	0.33945	1	-0.753323	0.352853	0.817331	-0.779739		0.366237	-0.10842	0.102688	0.120381	0.367825	1	0.709291	0.110088	1	-0.237597	0.0810412	0.988173	0.187546	0.105107	0.910243	0.234782					-0.250666	-0.879616	-0.831015	-2.35058	0.247304	0.788063	-0.500281	1.17533	0.14621
P43353;P48448	Aldehyde dehydrogenase family 3 member B1	ALDH3B1		NaN	NaN	NaN	NaN	NaN	NaN	NaN	NaN	NaN	NaN	NaN	NaN	NaN	NaN	NaN	NaN		NaN	NaN	NaN	NaN	NaN	NaN	NaN	NaN	NaN	NaN	NaN	NaN	NaN	NaN	NaN	NaN					NaN	NaN	NaN	NaN	NaN	NaN	NaN	NaN	NaN
P04075	Fructose-bisphosphate aldolase A	ALDOA		NaN	NaN	NaN	NaN	NaN	NaN	NaN	NaN	NaN	NaN	NaN	NaN	NaN	NaN	NaN	NaN		0.0884431	1.21586	0.923731	0.510042	0.0180954	1	0.0512897	0.350898	0.945591	0.789967	0.252927	0.941272	0.596192	0.0817562	0.909852	0.221297					0.183153	-0.359756	1.51821	1.26436	0.051597	0.951196	0.138697	0.0845139	0.896624
Q9BT22;Q6GMV1;C9J202	Chitobiosyldiphosphodolichol beta-mannosyltransferase	ALG1		NaN	NaN	NaN	NaN	NaN	NaN	NaN	NaN	NaN	NaN	NaN	NaN	NaN	NaN	NaN	NaN		NaN	NaN	NaN	NaN	NaN	NaN	NaN	NaN	NaN	NaN	NaN	NaN	NaN	NaN	NaN	NaN					NaN	NaN	NaN	NaN	NaN	NaN	NaN	NaN	NaN
Q2TAA5	GDP-Man:Man(3)GlcNAc(2)-PP-Dol alpha-1,2-mannosyltransferase	ALG11		0.428761	0.417233	-0.360727	0.663665	0.147459	1	0.358085	0.124259	1	0.310158	0.108053	1	-0.272836	0.231247	0.88779	0.533267		-1.31891	0.246988	-1.20579	0.536647	0.921485	1	-1.71594	0.109855	1	0.270437	0.563398	0.834427	-1.14812	0.248502	0.778178	0.561926					NaN	NaN	NaN	NaN	NaN	NaN	NaN	NaN	NaN
Q9H6U8	Alpha-1,2-mannosyltransferase ALG9	ALG9		0.635986	0.595519	1.78774	1.25641	0.138318	1	0.348752	0.148429	0.991469	0.368676	1.10658	0.943915	1.96578	0.422729	0.739667	0.898176		NaN	NaN	NaN	NaN	NaN	NaN	NaN	NaN	NaN	NaN	NaN	NaN	NaN	NaN	NaN	NaN					NaN	NaN	NaN	NaN	NaN	NaN	NaN	NaN	NaN
Q8TCU4	Alstrom syndrome protein 1	ALMS1		NaN	NaN	NaN	NaN	NaN	NaN	NaN	NaN	NaN	NaN	NaN	NaN	NaN	NaN	NaN	NaN	+	0	0	0	4.0451	NaN	1	NaN	NaN	1	NaN	NaN	1	NaN	2.97308	0.062	7.00487					NaN	NaN	NaN	NaN	NaN	NaN	NaN	NaN	NaN
Q9UKV5	E3 ubiquitin-protein ligase AMFR	AMFR		NaN	NaN	NaN	NaN	NaN	NaN	NaN	NaN	NaN	NaN	NaN	NaN	NaN	NaN	NaN	NaN		0.785823	0.0413316	1.31041	1.02061	0.456577	1	0.932911	0.0155981	0.999183	0.0422494	0.655414	0.7829	1.30419	0.416722	0.579789	0.8932					NaN	NaN	NaN	NaN	NaN	NaN	NaN	NaN	NaN
Q86SJ2	Amphoterin-induced protein 2	AMIGO2		-0.472109	-0.876428	-1.03921	-0.645699	0.109358	1	-0.280668	0.328059	1	-0.717593	0.323468	1	-0.718901	0.397557	0.816824	-0.804347		-0.406246	0.00160344	-0.801791	-0.344779	0.271639	1	-0.580975	0.00195514	1	0.0043604	0.741605	0.783729	-1.34526	0.295787	0.758746	-0.60216			+	+	-0.288756	-1.51602	-2.55237	-3.13692	0.33915	0.719377	-0.638978	0.59294	0.343491
Q4VCS5	Angiomotin	AMOT		1.57674	1.52237	1.38937	0.476109	0.315141	1	0.720928	0.466265	1	0.982304	0.351091	1	0.781114	0.337828	0.84723	0.685794		-2.9105	0.34456	1.23549	0.560876	0.839466	1	-1.70311	0.245372	0.975271	0.526012	0.676681	0.77437	1.32945	0.356491	0.672024	0.742946					-2.0314	-0.984998	-1.18354	0.964774	0.472273	0.551677	-1.03427	0.730587	0.281696
Q8IY63	Angiomotin-like protein 1	AMOTL1		NaN	NaN	NaN	NaN	NaN	NaN	NaN	NaN	NaN	NaN	NaN	NaN	NaN	NaN	NaN	NaN		NaN	NaN	NaN	NaN	NaN	NaN	NaN	NaN	NaN	NaN	NaN	NaN	NaN	NaN	NaN	NaN					NaN	NaN	NaN	NaN	NaN	NaN	NaN	NaN	NaN
Q9Y2J4	Angiomotin-like protein 2	AMOTL2		0.168392	-0.118465	0.461536	-2.36257	0.0484944	1	0.129003	0.0446555	1	-0.11644	0.137855	1	0.340721	1.20932	0.135469	-2.17722		1.70925	2.65237	3.92535	4.07719	0.729654	1	1.45728	1.18212	0.58173	2.29668	1.83198	0.283714	3.72103	1.7754	0.0702462	3.6038					1.32744	1.16135	-1.12785	0.80614	0.31061	0.688227	0.719667	0.352768	0.556482
Q9H1A4	Anaphase-promoting complex subunit 1	ANAPC1		-0.135435	0.0172256	0.0347951	-1.05791	0.0646186	1	-0.161463	0.00724923	1	0.0193553	0.0175973	1	0.0454901	0.369515	0.812233	-0.798811		-0.962835	1.11567	0.368825	-0.0663675	0.633432	1	-1.22648	0.705813	0.828696	1.35827	0.284307	0.938778	0.591951	0.0186418	0.978088	-0.051692					NaN	NaN	NaN	NaN	NaN	NaN	NaN	NaN	NaN
Q9UJX5	Anaphase-promoting complex subunit 4	ANAPC4		NaN	NaN	NaN	NaN	NaN	NaN	NaN	NaN	NaN	NaN	NaN	NaN	NaN	NaN	NaN	NaN		-0.553943	1.11521	0.0264746	-0.767469	0.319369	1	-0.683201	0.938631	0.698517	1.70098	0.0110282	0.992634	0.0296894	0.649426	0.417932	-1.21014					NaN	NaN	NaN	NaN	NaN	NaN	NaN	NaN	NaN
Q9UJX4	Anaphase-promoting complex subunit 5	ANAPC5		NaN	NaN	NaN	NaN	NaN	NaN	NaN	NaN	NaN	NaN	NaN	NaN	NaN	NaN	NaN	NaN	+	0.662874	0.484819	0	2.51776	0.222973	1	0.525853	0.247383	0.982157	0.553783	NaN	1	NaN	3.57949	0.0531429	8.19512					NaN	NaN	NaN	NaN	NaN	NaN	NaN	NaN	NaN
Q9UJX3	Anaphase-promoting complex subunit 7	ANAPC7		NaN	NaN	NaN	NaN	NaN	NaN	NaN	NaN	NaN	NaN	NaN	NaN	NaN	NaN	NaN	NaN		-0.456695	0.109051	0.377311	2.59177	0.328677	1	-0.679863	0.0719358	1	0.172783	0.2853	0.940344	0.595603	2.08689	0.0645161	4.10361	+	+	+	+	2.3822	3.01028	2.90727	2.84494	2.51503	0.037194	5.04689	2.75806	0.016962
Q9P2R3	Rabankyrin-5	ANKFY1		NaN	NaN	NaN	NaN	NaN	NaN	NaN	NaN	NaN	NaN	NaN	NaN	NaN	NaN	NaN	NaN		NaN	NaN	NaN	NaN	NaN	NaN	NaN	NaN	NaN	NaN	NaN	NaN	NaN	NaN	NaN	NaN			+	+	-0.756699	1.06359	3.61222	3.56376	0.476498	0.578386	-0.958958	0.987617	0.180931
Q8IWZ3	Ankyrin repeat and KH domain-containing protein 1	ANKHD1		NaN	NaN	NaN	NaN	NaN	NaN	NaN	NaN	NaN	NaN	NaN	NaN	NaN	NaN	NaN	NaN		NaN	NaN	NaN	NaN	NaN	NaN	NaN	NaN	NaN	NaN	NaN	NaN	NaN	NaN	NaN	NaN				+	0	0.509669	1.00693	1.70792	NaN	1	NaN	0.318362	0.629114
Q9P2G1	Ankyrin repeat and IBR domain-containing protein 1	ANKIB1		NaN	NaN	NaN	NaN	NaN	NaN	NaN	NaN	NaN	NaN	NaN	NaN	NaN	NaN	NaN	NaN		1.8935	3.12984	2.28114	0.953266	1.05552	1	2.00812	1.81864	0.536421	3.60416	1.32304	0.449737	2.51464	0.545813	0.475933	1.09299	+	+	+		4.3326	4.82461	4.51237	2.41353	2.75837	0.0257895	6.3485	2.86543	0.0136615
Q86XL3	Ankyrin repeat and LEM domain-containing protein 2	ANKLE2		NaN	NaN	NaN	NaN	NaN	NaN	NaN	NaN	NaN	NaN	NaN	NaN	NaN	NaN	NaN	NaN		NaN	NaN	NaN	NaN	NaN	NaN	NaN	NaN	NaN	NaN	NaN	NaN	NaN	NaN	NaN	NaN			+		1.51843	1.06265	2.84422	2.53984	1.0537	0.251932	1.954	0.451466	0.459917
O15084	Serine/threonine-protein phosphatase 6 regulatory ankyrin repeat subunit A	ANKRD28		NaN	NaN	NaN	NaN	NaN	NaN	NaN	NaN	NaN	NaN	NaN	NaN	NaN	NaN	NaN	NaN		NaN	NaN	NaN	NaN	NaN	NaN	NaN	NaN	NaN	NaN	NaN	NaN	NaN	NaN	NaN	NaN				+	0.712196	0.110966	0.874575	2.4641	0.23613	0.766558	0.553733	0.0354403	0.955753
Q9NQW6	Actin-binding protein anillin	ANLN		NaN	NaN	NaN	NaN	NaN	NaN	NaN	NaN	NaN	NaN	NaN	NaN	NaN	NaN	NaN	NaN		NaN	NaN	NaN	NaN	NaN	NaN	NaN	NaN	NaN	NaN	NaN	NaN	NaN	NaN	NaN	NaN		+	+	+	2.46601	2.69191	4.11021	4.30287	1.72523	0.0972055	3.30539	2.02292	0.0350974
Q4KMQ2	Anoctamin-6	ANO6		0.794553	-0.180401	-0.061034	1.03358	0.177774	1	0.435811	0.0549014	1	-0.144587	0.0137342	1	-0.0384332	0.286595	0.864208	0.652926		NaN	NaN	NaN	NaN	NaN	NaN	NaN	NaN	NaN	NaN	NaN	NaN	NaN	NaN	NaN	NaN					1.13566	1.58631	-0.180147	-0.658886	0.326512	0.676717	0.742339	0.489563	0.416429
Q9BTT0	Acidic leucine-rich nuclear phosphoprotein 32 family member E	ANP32E		NaN	NaN	NaN	NaN	NaN	NaN	NaN	NaN	NaN	NaN	NaN	NaN	NaN	NaN	NaN	NaN		NaN	NaN	NaN	NaN	NaN	NaN	NaN	NaN	NaN	NaN	NaN	NaN	NaN	NaN	NaN	NaN			+	+	0.341894	1.85219	3.83313	4.88678	0.146148	0.861813	0.352615	0.894089	0.186042
P04083	Annexin A1	ANXA1		-0.767412	-0.662821	-1.25919	-1.16941	0.263364	1	-0.597915	0.217758	1	-0.508268	0.392217	1	-0.847306	0.378685	0.805598	-0.820179		-0.429351	-0.877088	-0.781644	-0.705063	0.132011	1	-0.331123	0.37147	0.950005	-0.805629	0.363346	0.958953	-0.783245	0.330414	0.690303	-0.720408					-0.196819	-0.47536	-0.187061	0.0874952	0.0702285	0.937868	-0.182167	0.189606	0.766924
P07355;A6NMY6	Annexin A2;Putative annexin A2-like protein	ANXA2;ANXA2P2		-0.492796	-0.309458	-0.285595	-1.73363	0.958859	1	-1.3925	0.303789	1	-0.592192	0.312466	1	-0.594029	0.783837	0.316067	-1.48807		-0.468039	0.1294	-0.146767	-0.0976219	0.893857	1	-1.36007	0.557458	0.958791	0.637699	0.451278	0.937421	-0.611426	0.282879	0.846921	-0.408376				+	0.0842431	0.0926711	0.380723	0.572591	0.316526	0.835511	0.403209	0.439065	0.744691
P08758	Annexin A5	ANXA5		NaN	NaN	NaN	NaN	NaN	NaN	NaN	NaN	NaN	NaN	NaN	NaN	NaN	NaN	NaN	NaN		-0.38332	0.705765	0.0977726	1.46494	0.394321	1	-0.750772	0.862208	0.786754	1.46834	0.067948	0.983701	0.162317	1.38742	0.128571	2.47214					NaN	NaN	NaN	NaN	NaN	NaN	NaN	NaN	NaN
P08133	Annexin A6	ANXA6		NaN	NaN	NaN	NaN	NaN	NaN	NaN	NaN	NaN	NaN	NaN	NaN	NaN	NaN	NaN	NaN		NaN	NaN	NaN	NaN	NaN	NaN	NaN	NaN	NaN	NaN	NaN	NaN	NaN	NaN	NaN	NaN					NaN	NaN	NaN	NaN	NaN	NaN	NaN	NaN	NaN
Q10567	AP-1 complex subunit beta-1	AP1B1		1.05862	0.878549	1.40089	1.20426	0.620186	1	1.18459	0.280726	1	0.635261	0.630487	1	1.23343	0.539914	0.599794	1.08069		NaN	NaN	NaN	NaN	NaN	NaN	NaN	NaN	NaN	NaN	NaN	NaN	NaN	NaN	NaN	NaN					1.94307	1.92287	1.40163	0	0.990866	0.269417	1.90589	1.6616	0.0538729
Q9BXS5;Q9Y6Q5	AP-1 complex subunit mu-1	AP1M1		NaN	NaN	NaN	NaN	NaN	NaN	NaN	NaN	NaN	NaN	NaN	NaN	NaN	NaN	NaN	NaN		-0.288652	-0.153982	-0.674869	0.679141	0.184217	1	-0.413801	0.0757379	1	-0.188994	0.542266	0.882782	-1.03866	0.56127	0.484774	1.06622					0.596648	1.11497	0.908733	0.0486393	0.457186	0.607494	0.899942	1.00412	0.170875
O95782	AP-2 complex subunit alpha-1	AP2A1		-1.44485	-0.839675	-1.58159	-2.20276	0.356945	1	-0.793181	0.340662	1	-0.736131	0.30014	1	-0.693097	0.325413	0.835324	-0.749831		-0.363816	-0.131538	-0.159227	-0.196568	1.78694	1	-1.90185	0.258738	0.967344	-0.435026	0.638655	0.938886	-0.7494	1.27457	0.454275	-1.14056		+	+	+	-0.70887	-0.89296	-1.51596	-2.22044	0.787397	0.422766	-1.37523	2.78984	0.0332043
O94973	AP-2 complex subunit alpha-2	AP2A2		-1.09472	-1.09593	-1.14544	-1.10302	0.321032	1	-0.717135	0.239482	1	-0.566719	0.264442	1	-0.615728	0.260377	0.879847	-0.60681		-1.23484	0.0934302	-0.65018	-0.864449	1.0377	1	-1.8741	0.161874	0.997081	0.29482	1.71381	0.469767	-2.39289	2.79297	0.0675556	-4.04345		+	+	+	-0.608185	-0.973566	-1.23837	-2.22646	0.827541	0.423463	-1.3802	2.83973	0.0316564
P63010	AP-2 complex subunit beta	AP2B1		-1.18519	-0.815719	-0.627687	-0.586154	0.242212	1	-0.574243	0.171993	1	-0.424557	0.118871	1	-0.306196	0.118067	0.930413	-0.303366		-0.477624	0.0778058	-0.468059	-0.400941	0.205675	1	-0.478856	0.0308306	1	0.0818968	0.207571	0.940785	-0.481339	0.215263	0.800958	-0.486647				+	0.0642522	0.0154006	-0.728322	-1.99084	0.0257717	0.972911	0.0686919	0.00560417	0.993533
Q96CW1	AP-2 complex subunit mu	AP2M1		-0.830128	-0.669074	-0.889616	-2.63131	0.266745	1	-0.607572	0.180856	0.99781	-0.437512	0.263807	1	-0.605195	0.909641	0.232335	-1.73079		-0.829773	-0.356618	-1.70835	-1.7676	1.24812	1	-2.01343	0.725967	0.920384	-1.09773	1.16633	0.551346	-2.16593	1.17813	0.157218	-2.19467			+	+	-0.0967216	-0.31795	-0.818223	-1.91725	0.179031	0.88028	-0.316759	0.509411	0.52137
P53680	AP-2 complex subunit sigma	AP2S1		-1.41557	-1.59673	-0.866239	-0.397423	0.489612	1	-1.01542	0.424376	1	-0.914878	0.329212	1	-0.718856	0.101904	0.934734	-0.261376		-0.648148	0.720108	-0.545253	-0.708574	0.221939	1	-0.522954	0.434617	0.931398	0.889433	0.139873	0.952347	-0.353477	0.198553	0.800591	-0.480979					-0.779819	-1.00766	-0.581411	-0.936829	0.25404	0.744885	-0.591251	0.285218	0.639115
Q9Y2T2	AP-3 complex subunit mu-1	AP3M1		-0.953004	-1.58775	-2.3443	-3.31425	0.363988	1	-0.783066	0.789887	1	-1.48531	1.23726	1	-2.21851	1.68217	0.0601626	-3.02561		-0.232726	-0.1513	-1.42428	0.073782	0.295972	1	-0.555679	0.129189	1	-0.285473	0.529699	0.855113	-1.10927	0.0414002	0.956411	0.104399					0.0724525	-0.274216	-0.18502	-0.454263	0.0735299	0.941443	0.162548	0.372215	0.631612
O43299	AP-5 complex subunit zeta-1	AP5Z1		NaN	NaN	NaN	NaN	NaN	NaN	NaN	NaN	NaN	NaN	NaN	NaN	NaN	NaN	NaN	NaN		0	0.182532	0	2.2943	NaN	1	NaN	0.166293	0.986994	0.355306	NaN	1	NaN	2.22728	0.064	4.33175					NaN	NaN	NaN	NaN	NaN	NaN	NaN	NaN	NaN
Q9UBZ4	DNA-(apurinic or apyrimidinic site) lyase 2	APEX2		NaN	NaN	NaN	NaN	NaN	NaN	NaN	NaN	NaN	NaN	NaN	NaN	NaN	NaN	NaN	NaN		NaN	NaN	NaN	NaN	NaN	NaN	NaN	NaN	NaN	NaN	NaN	NaN	NaN	NaN	NaN	NaN					NaN	NaN	NaN	NaN	NaN	NaN	NaN	NaN	NaN
Q9BZZ5	Apoptosis inhibitor 5	API5		0.446058	0.876295	0.776948	1.04092	0.177038	1	0.416522	0.274768	1	0.624447	0.231251	1	0.539597	0.496077	0.645587	0.999738		NaN	NaN	NaN	NaN	NaN	NaN	NaN	NaN	NaN	NaN	NaN	NaN	NaN	NaN	NaN	NaN					1.94482	1.21995	0.635296	-0.681974	0.659524	0.428701	1.35488	0.301927	0.610305
Q06481	Amyloid-like protein 2	APLP2		1.82641	1.61821	1.25353	0.335068	1.19057	1	2.0926	0.658862	1	1.2917	0.389657	1	0.842718	0.121774	0.928311	0.29959		NaN	NaN	NaN	NaN	NaN	NaN	NaN	NaN	NaN	NaN	NaN	NaN	NaN	NaN	NaN	NaN				+	1.11744	0.498658	-0.617538	-1.06579	1.44073	0.168937	2.42632	0.36732	0.582195
Q9HDC9	Adipocyte plasma membrane-associated protein	APMAP		0.482255	-0.647303	-0.646643	-0.343511	0.100203	1	0.260609	0.169254	1	-0.413368	0.131589	1	-0.334574	0.0941942	0.933471	-0.241957		-0.731195	-0.205334	1.306	-0.471309	0.155428	1	-0.393085	0.0396085	1	-0.110291	0.383532	0.94369	0.852225	0.0837445	0.910323	-0.225248					NaN	NaN	NaN	NaN	NaN	NaN	NaN	NaN	NaN
Q9UH17;P31941	DNA dC->dU-editing enzyme APOBEC-3B	APOBEC3B		-1.19657	-0.888433	-1.34971	-1.62623	0.211526	1	-0.513738	0.153425	0.994879	-0.387128	0.214792	1	-0.522899	0.287005	0.857444	-0.669092		-0.72654	-0.25377	-0.264727	-0.67668	0.487885	1	-0.97089	0.356776	0.961553	-0.640631	0.207922	0.947521	-0.446652	0.558946	0.487177	-1.06238				+	-0.393939	-0.721177	-0.93188	-1.04342	0.341462	0.697243	-0.682382	1.26133	0.143394
P05067	Amyloid beta A4 protein;N-APP;Soluble APP-alpha;Soluble APP-beta;C99;Beta-amyloid protein 42;Beta-amyloid protein 40;C83;P3(42);P3(40);C80;Gamma-secretase C-terminal fragment 59;Gamma-secretase C-terminal fragment 57;Gamma-secretase C-terminal fragment 50;C31	APP		-0.311895	-0.907479	-0.131268	-1.54425	0.120709	1	-0.29548	0.368199	1	-0.786777	0.217978	1	-0.388078	0.653905	0.449634	-1.27927		-0.373739	-0.164838	0.0809244	-0.486645	0.231368	1	-0.509456	0.682201	0.948986	-0.785487	0.0790903	0.981392	0.175629	0.476861	0.580418	-0.896428			+	+	-0.120967	-0.672872	-2.83051	-2.13304	0.146361	0.885552	-0.297015	1.35313	0.133343
Q9UKG1	DCC-interacting protein 13-alpha	APPL1		NaN	NaN	NaN	NaN	NaN	NaN	NaN	NaN	NaN	NaN	NaN	NaN	NaN	NaN	NaN	NaN		NaN	NaN	NaN	NaN	NaN	NaN	NaN	NaN	NaN	NaN	NaN	NaN	NaN	NaN	NaN	NaN			+	+	2.34632	2.28063	2.87323	2.7422	0.885374	0.314995	1.75786	0.924717	0.167351
O60306	Intron-binding protein aquarius	AQR		-1.24552	-1.42196	-0.924662	-1.33068	0.320413	1	-0.721758	0.531049	1	-1.0818	0.234547	1	-0.551954	0.315795	0.84713	-0.716072		-0.594874	0.120765	-0.105037	-0.268056	1.07112	1	-1.64766	0.221489	0.983186	0.386235	0.142181	0.961097	-0.280972	0.351284	0.733354	-0.642851			+	+	-0.483784	-0.912441	-1.09771	-1.40205	0.455386	0.620604	-0.86694	1.41008	0.100441
Q8WWN8	Arf-GAP with Rho-GAP domain, ANK repeat and PH domain-containing protein 3	ARAP3		NaN	NaN	NaN	NaN	NaN	NaN	NaN	NaN	NaN	NaN	NaN	NaN	NaN	NaN	NaN	NaN		NaN	NaN	NaN	NaN	NaN	NaN	NaN	NaN	NaN	NaN	NaN	NaN	NaN	NaN	NaN	NaN			+	+	0.582108	1.4503	2.74899	2.93334	0.361924	0.670502	0.755026	0.999692	0.16366
P18085	ADP-ribosylation factor 4	ARF4		0	0.734847	1.11845	0	NaN	1	NaN	0.260917	1	0.591496	0.540046	1	1.0735	NaN	1	NaN		NaN	NaN	NaN	NaN	NaN	NaN	NaN	NaN	NaN	NaN	NaN	NaN	NaN	NaN	NaN	NaN					NaN	NaN	NaN	NaN	NaN	NaN	NaN	NaN	NaN
Q8N6T3	ADP-ribosylation factor GTPase-activating protein 1	ARFGAP1		NaN	NaN	NaN	NaN	NaN	NaN	NaN	NaN	NaN	NaN	NaN	NaN	NaN	NaN	NaN	NaN		NaN	NaN	NaN	NaN	NaN	NaN	NaN	NaN	NaN	NaN	NaN	NaN	NaN	NaN	NaN	NaN			+	+	0.926552	2.25836	2.78807	3.51567	0.442433	0.593847	0.927275	1.37983	0.0802773
Q92974	Rho guanine nucleotide exchange factor 2	ARHGEF2		NaN	NaN	NaN	NaN	NaN	NaN	NaN	NaN	NaN	NaN	NaN	NaN	NaN	NaN	NaN	NaN		NaN	NaN	NaN	NaN	NaN	NaN	NaN	NaN	NaN	NaN	NaN	NaN	NaN	NaN	NaN	NaN			+	+	0.854814	0.825699	2.59545	3.92334	0.693651	0.452487	1.29257	0.590537	0.375135
Q8N4T4	Rho guanine nucleotide exchange factor 39	ARHGEF39		NaN	NaN	NaN	NaN	NaN	NaN	NaN	NaN	NaN	NaN	NaN	NaN	NaN	NaN	NaN	NaN		NaN	NaN	NaN	NaN	NaN	NaN	NaN	NaN	NaN	NaN	NaN	NaN	NaN	NaN	NaN	NaN					0.0604966	1.72755	0.149114	-0.831643	0.00960512	0.990234	0.0278284	0.755342	0.239741
Q8TER5	Rho guanine nucleotide exchange factor 40	ARHGEF40		NaN	NaN	NaN	NaN	NaN	NaN	NaN	NaN	NaN	NaN	NaN	NaN	NaN	NaN	NaN	NaN		0.174162	-1.01998	-1.83277	-0.440537	0.0733774	1	0.186733	0.464412	0.942312	-0.971813	1.16287	0.56176	-2.17896	0.14396	0.863221	-0.356493			+	+	1.38243	2.28461	2.78555	2.24687	0.656263	0.448203	1.31234	1.19938	0.0962789
O14497	AT-rich interactive domain-containing protein 1A	ARID1A		1.36794	1.0819	1.98539	1.90728	0.855482	1	1.55605	0.444936	1	0.923515	0.917408	0.975892	1.70616	0.841716	0.278899	1.58711		1.12889	1.49053	0.833944	0.990821	0.71791	1	1.37844	1.95412	0.505391	3.436	0.281347	0.93816	0.64476	0.60948	0.425123	1.19497					NaN	NaN	NaN	NaN	NaN	NaN	NaN	NaN	NaN
Q8NFD5	AT-rich interactive domain-containing protein 1B	ARID1B		0.0912279	-0.133157	0.0401815	0.322787	0.107571	1	0.222322	0.157183	1	-0.315558	0.0387553	1	0.0880343	0.457051	0.815464	0.782368		NaN	NaN	NaN	NaN	NaN	NaN	NaN	NaN	NaN	NaN	NaN	NaN	NaN	NaN	NaN	NaN					NaN	NaN	NaN	NaN	NaN	NaN	NaN	NaN	NaN
Q68CP9	AT-rich interactive domain-containing protein 2	ARID2		NaN	NaN	NaN	NaN	NaN	NaN	NaN	NaN	NaN	NaN	NaN	NaN	NaN	NaN	NaN	NaN		-1.61705	0.702514	-0.0572077	-1.27992	0.480889	1	-1.03591	1.20293	0.670539	1.876	0.0282183	0.989426	-0.0732469	0.697979	0.345443	-1.36765					NaN	NaN	NaN	NaN	NaN	NaN	NaN	NaN	NaN
Q14865	AT-rich interactive domain-containing protein 5B	ARID5B		NaN	NaN	NaN	NaN	NaN	NaN	NaN	NaN	NaN	NaN	NaN	NaN	NaN	NaN	NaN	NaN		-0.00282351	1.3394	0.0709082	3.76538	0.000621021	1	-0.00178481	0.654158	0.840655	1.30501	0.0124893	0.991254	0.0358948	1.53749	0.0873296	3.06249			+	+	2.88498	3.43368	3.2007	2.3192	1.33995	0.146719	2.60591	1.59876	0.0524113
Q9Y4X5	E3 ubiquitin-protein ligase ARIH1	ARIH1		NaN	NaN	NaN	NaN	NaN	NaN	NaN	NaN	NaN	NaN	NaN	NaN	NaN	NaN	NaN	NaN		NaN	NaN	NaN	NaN	NaN	NaN	NaN	NaN	NaN	NaN	NaN	NaN	NaN	NaN	NaN	NaN				+	2.02119	1.31014	0.045859	3.17311	0.58004	0.483615	1.22272	0.348322	0.555908
O95376	E3 ubiquitin-protein ligase ARIH2	ARIH2		NaN	NaN	NaN	NaN	NaN	NaN	NaN	NaN	NaN	NaN	NaN	NaN	NaN	NaN	NaN	NaN		NaN	NaN	NaN	NaN	NaN	NaN	NaN	NaN	NaN	NaN	NaN	NaN	NaN	NaN	NaN	NaN					NaN	NaN	NaN	NaN	NaN	NaN	NaN	NaN	NaN
P40616	ADP-ribosylation factor-like protein 1	ARL1		-0.0250314	0.29658	-0.64108	-1.24416	0.00793203	1	-0.0217678	0.0711883	1	0.188014	0.154327	1	-0.382598	0.449944	0.705333	-0.942037		-1.77395	0.123299	-0.839019	-1.21305	1.08993	1	-2.05027	0.0206648	1	0.0590381	0.307003	0.935209	-0.691254	0.729239	0.331078	-1.40753					0.944855	0.777613	0.0140057	0.392355	0.528338	0.53892	1.06499	0.433644	0.501819
Q8N8R7	ARL14 effector protein	ARL14EP		NaN	NaN	NaN	NaN	NaN	NaN	NaN	NaN	NaN	NaN	NaN	NaN	NaN	NaN	NaN	NaN		NaN	NaN	NaN	NaN	NaN	NaN	NaN	NaN	NaN	NaN	NaN	NaN	NaN	NaN	NaN	NaN			+	+	2.60178	2.80607	3.28588	2.8668	1.446	0.132677	2.77938	1.66334	0.0508864
Q9NXU5	ADP-ribosylation factor-like protein 15	ARL15		NaN	NaN	NaN	NaN	NaN	NaN	NaN	NaN	NaN	NaN	NaN	NaN	NaN	NaN	NaN	NaN		NaN	NaN	NaN	NaN	NaN	NaN	NaN	NaN	NaN	NaN	NaN	NaN	NaN	NaN	NaN	NaN					NaN	NaN	NaN	NaN	NaN	NaN	NaN	NaN	NaN
O75915	PRA1 family protein 3	ARL6IP5		-0.931574	-0.0319827	-0.130508	-1.01432	0.125767	1	-0.32685	0.00406164	1	-0.0118086	0.0186309	0.998122	-0.0530924	0.134196	0.93897	-0.346826		-0.49309	-2.96335	-1.49209	-0.901961	0.0655017	1	-0.181132	0.507238	0.915869	-1.1152	0.23342	0.938031	-0.571642	0.125701	0.869391	-0.330675					0.529097	0.618662	1.05064	-0.0259883	0.116534	0.883766	0.302168	0.12946	0.837669
Q9NVJ2	ADP-ribosylation factor-like protein 8B	ARL8B		-0.0959311	0.527837	-1.00093	-3.3078	0.0307073	1	-0.0823311	0.239217	1	0.536381	0.274593	1	-0.629718	1.86018	0.0515514	-3.33906		-1.72694	-0.349703	-2.62792	-0.382702	1.01329	1	-1.91916	0.171467	0.979797	-0.401321	1.82765	0.323871	-3.54553	0.119349	0.878388	-0.30168				+	-0.692302	-0.911938	-0.0328827	-2.12196	0.191175	0.802027	-0.465539	0.694153	0.305765
Q8N2F6	Armadillo repeat-containing protein 10	ARMC10		0.271317	0.171628	0.207675	0.201048	0.0594967	1	0.159622	0.0391372	0.993457	0.106724	0.0388494	1	0.107165	0.0457034	0.966947	0.12389		-0.157471	-0.0194874	-0.341957	-0.756348	0.0572324	1	-0.149812	0.00552623	1	-0.0155172	0.127981	0.953426	-0.316587	0.294098	0.723948	-0.662411					NaN	NaN	NaN	NaN	NaN	NaN	NaN	NaN	NaN
Q6NXE6	Armadillo repeat-containing protein 6	ARMC6		NaN	NaN	NaN	NaN	NaN	NaN	NaN	NaN	NaN	NaN	NaN	NaN	NaN	NaN	NaN	NaN		NaN	NaN	NaN	NaN	NaN	NaN	NaN	NaN	NaN	NaN	NaN	NaN	NaN	NaN	NaN	NaN		+	+	+	2.7058	4.76296	5.48396	5.06346	0.928282	0.285672	1.85041	3.00411	0.00837736
Q7L311	Armadillo repeat-containing X-linked protein 2	ARMCX2		-0.865048	-0.947025	-1.05299	-0.85877	0.569557	1	-1.08581	0.572526	1	-1.10198	0.602748	1	-1.15888	0.411811	0.775688	-0.852413		-0.696325	-1.10337	-1.21647	-0.987466	0.781841	1	-1.36339	0.717966	0.826882	-1.37464	0.813131	0.711347	-1.53519	0.271085	0.736372	-0.633327					0.248832	0.423356	0.221914	0.530509	0.130506	0.881519	0.310753	0.553465	0.455559
Q9UH62	Armadillo repeat-containing X-linked protein 3	ARMCX3		NaN	NaN	NaN	NaN	NaN	NaN	NaN	NaN	NaN	NaN	NaN	NaN	NaN	NaN	NaN	NaN		0.0544332	-0.0264746	-0.53944	0.152625	0.0320082	1	0.0808204	0.0184316	0.99937	-0.0458397	0.284974	0.939935	-0.624722	0.143555	0.875986	0.308659			+		1.09419	-0.0747013	-1.32714	-0.944391	1.12528	0.248775	1.96342	0.0460542	0.945326
O15143	Actin-related protein 2/3 complex subunit 1B	ARPC1B		NaN	NaN	NaN	NaN	NaN	NaN	NaN	NaN	NaN	NaN	NaN	NaN	NaN	NaN	NaN	NaN		NaN	NaN	NaN	NaN	NaN	NaN	NaN	NaN	NaN	NaN	NaN	NaN	NaN	NaN	NaN	NaN					NaN	NaN	NaN	NaN	NaN	NaN	NaN	NaN	NaN
O00192	Armadillo repeat protein deleted in velo-cardio-facial syndrome	ARVCF	+	0.315133	-0.88574	-1.59798	-3.12016	0.170185	1	0.388946	0.246859	1	-0.573695	0.763706	1	-1.44761	2.01669	0.0465	-3.60127		-0.856018	-0.65105	-0.540906	-1.78439	0.551711	1	-1.08774	0.760876	0.831229	-1.31905	0.629878	0.854439	-1.11126	0.57061	0.424356	-1.19697					1.12023	1.0413	0.746521	0.236769	1.39855	0.178446	2.36626	0.850167	0.229273
Q9Y575	Ankyrin repeat and SOCS box protein 3	ASB3		NaN	NaN	NaN	NaN	NaN	NaN	NaN	NaN	NaN	NaN	NaN	NaN	NaN	NaN	NaN	NaN		NaN	NaN	NaN	NaN	NaN	NaN	NaN	NaN	NaN	NaN	NaN	NaN	NaN	NaN	NaN	NaN					NaN	NaN	NaN	NaN	NaN	NaN	NaN	NaN	NaN
Q8N3C0	Activating signal cointegrator 1 complex subunit 3	ASCC3		NaN	NaN	NaN	NaN	NaN	NaN	NaN	NaN	NaN	NaN	NaN	NaN	NaN	NaN	NaN	NaN		0.458549	-0.407057	0.476624	1.84439	0.152273	1	0.374562	0.191671	0.966456	-0.445492	0.260918	0.937727	0.575652	0.764582	0.306825	1.52416			+	+	1.16027	1.49942	2.95909	2.2574	1.31234	0.191386	2.25692	1.02436	0.153441
Q9NR48	Histone-lysine N-methyltransferase ASH1L	ASH1L		NaN	NaN	NaN	NaN	NaN	NaN	NaN	NaN	NaN	NaN	NaN	NaN	NaN	NaN	NaN	NaN		NaN	NaN	NaN	NaN	NaN	NaN	NaN	NaN	NaN	NaN	NaN	NaN	NaN	NaN	NaN	NaN		+	+		1.23439	3.03444	2.69077	1.49649	0.928629	0.324943	1.71146	2.70015	0.0187294
Q9UBL3	Set1/Ash2 histone methyltransferase complex subunit ASH2	ASH2L		NaN	NaN	NaN	NaN	NaN	NaN	NaN	NaN	NaN	NaN	NaN	NaN	NaN	NaN	NaN	NaN		NaN	NaN	NaN	NaN	NaN	NaN	NaN	NaN	NaN	NaN	NaN	NaN	NaN	NaN	NaN	NaN			+	+	0.216769	0.923758	1.89275	2.38873	0.144728	0.871426	0.330344	0.505816	0.424712
O43681	ATPase ASNA1	ASNA1		NaN	NaN	NaN	NaN	NaN	NaN	NaN	NaN	NaN	NaN	NaN	NaN	NaN	NaN	NaN	NaN		NaN	NaN	NaN	NaN	NaN	NaN	NaN	NaN	NaN	NaN	NaN	NaN	NaN	NaN	NaN	NaN			+	+	0	0	1.38905	2.69991	NaN	1	NaN	NaN	1
P08243	Asparagine synthetase [glutamine-hydrolyzing]	ASNS		NaN	NaN	NaN	NaN	NaN	NaN	NaN	NaN	NaN	NaN	NaN	NaN	NaN	NaN	NaN	NaN		-1.60608	-1.40888	-0.421904	3.50654	0.939501	1	-1.78553	0.97133	0.674031	-1.80737	0.176791	0.943674	-0.419485	2.1847	0.0674286	4.52511			+	+	-0.739602	1.84074	2.48703	3.24339	0.312103	0.693653	-0.692521	1.05279	0.137694
Q8IZT6	Abnormal spindle-like microcephaly-associated protein	ASPM		NaN	NaN	NaN	NaN	NaN	NaN	NaN	NaN	NaN	NaN	NaN	NaN	NaN	NaN	NaN	NaN		0	0	0	1.59099	NaN	1	NaN	NaN	1	NaN	NaN	1	NaN	0.566615	0.431812	1.1806					NaN	NaN	NaN	NaN	NaN	NaN	NaN	NaN	NaN
Q9NVM9	Protein asunder homolog	ASUN		NaN	NaN	NaN	NaN	NaN	NaN	NaN	NaN	NaN	NaN	NaN	NaN	NaN	NaN	NaN	NaN		NaN	NaN	NaN	NaN	NaN	NaN	NaN	NaN	NaN	NaN	NaN	NaN	NaN	NaN	NaN	NaN					NaN	NaN	NaN	NaN	NaN	NaN	NaN	NaN	NaN
Q8IXJ9	Putative Polycomb group protein ASXL1	ASXL1		-0.443963	-1.27023	0.374662	0.521565	0.248035	1	-0.540895	0.351851	1	-0.778347	0.228117	1	0.497048	0.433953	0.798711	0.831211		-0.161851	-0.212696	-0.169938	0.172701	0.0832172	1	-0.205336	0.171249	0.978918	-0.37335	0.147783	0.953853	-0.321885	0.106653	0.903492	0.252391					0.123344	-0.0160898	0.0657152	-0.455154	0.10175	0.916973	0.230265	0.0153866	0.985695
Q76L83	Putative Polycomb group protein ASXL2	ASXL2		-0.134413	-0.103504	0.245193	0.157827	0.0888886	1	-0.208478	0.0534536	1	-0.133488	0.162	1	0.362061	0.110163	0.930595	0.252371		-0.448196	0.0810928	-0.351	-0.472981	0.431678	1	-0.823515	0.0772206	1	0.17266	0.287614	0.94042	-0.592057	0.479472	0.580689	-0.895083					-0.091416	-0.525742	-0.422509	-0.766155	0.0935428	0.924925	-0.203666	0.612313	0.404467
Q8NBU5	ATPase family AAA domain-containing protein 1	ATAD1		1.44835	1.51921	1.59749	1.27701	0.433626	1	0.925055	0.479023	1	1.00313	0.750307	1	1.42773	0.308486	0.844639	0.701191		0.658285	-0.00917753	1.20371	1.53154	0.314477	1	0.688606	0.00203885	1	-0.00584702	0.681118	0.779834	1.33253	1.07009	0.191337	1.98205			+	+	2.32948	1.8966	2.13279	2.22891	1.4943	0.127192	2.83502	1.22924	0.0970684
Q6PL18	ATPase family AAA domain-containing protein 2	ATAD2		-0.50216	-0.754734	-1.51321	-2.81195	0.202266	1	-0.468146	0.353228	1	-0.749297	0.346866	1	-0.777167	1.04913	0.18147	-1.95749		0.491609	0.661986	0.181283	0.600955	1.03773	1	1.52437	2.52273	0.512276	3.26287	0.372869	0.94219	0.596924	0.825437	0.34365	1.37397		+	+	+	1.44035	1.68469	2.10583	1.85721	2.07481	0.0763101	3.62107	3.52275	0.0125246
Q96QE3	ATPase family AAA domain-containing protein 5	ATAD5		NaN	NaN	NaN	NaN	NaN	NaN	NaN	NaN	NaN	NaN	NaN	NaN	NaN	NaN	NaN	NaN		NaN	NaN	NaN	NaN	NaN	NaN	NaN	NaN	NaN	NaN	NaN	NaN	NaN	NaN	NaN	NaN			+	+	0	0.342869	1.83981	2.07112	NaN	1	NaN	0.236886	0.726899
P18848	Cyclic AMP-dependent transcription factor ATF-4	ATF4		0	0	0	2.82687	NaN	1	NaN	NaN	1	NaN	NaN	1	NaN	0.72497	0.338275	1.44469		0	1.94633	3.50411	6.10478	NaN	1	NaN	0.581066	0.871475	1.22164	1.26949	0.445299	2.51191	1.95635	0.0649438	4.16681					NaN	NaN	NaN	NaN	NaN	NaN	NaN	NaN	NaN
P18850	Cyclic AMP-dependent transcription factor ATF-6 alpha;Processed cyclic AMP-dependent transcription factor ATF-6 alpha	ATF6		NaN	NaN	NaN	NaN	NaN	NaN	NaN	NaN	NaN	NaN	NaN	NaN	NaN	NaN	NaN	NaN		-0.0427024	0.314913	1.41138	2.571	0.0258505	1	-0.0653397	0.234545	0.977124	0.501793	1.52263	0.442	2.67268	2.28585	0.0648116	4.56041					NaN	NaN	NaN	NaN	NaN	NaN	NaN	NaN	NaN
Q9NT62	Ubiquitin-like-conjugating enzyme ATG3	ATG3		NaN	NaN	NaN	NaN	NaN	NaN	NaN	NaN	NaN	NaN	NaN	NaN	NaN	NaN	NaN	NaN		NaN	NaN	NaN	NaN	NaN	NaN	NaN	NaN	NaN	NaN	NaN	NaN	NaN	NaN	NaN	NaN				+	0	0	-0.421761	2.56898	NaN	1	NaN	NaN	1
P31939	Bifunctional purine biosynthesis protein PURH;Phosphoribosylaminoimidazolecarboxamide formyltransferase;IMP cyclohydrolase	ATIC		NaN	NaN	NaN	NaN	NaN	NaN	NaN	NaN	NaN	NaN	NaN	NaN	NaN	NaN	NaN	NaN		NaN	NaN	NaN	NaN	NaN	NaN	NaN	NaN	NaN	NaN	NaN	NaN	NaN	NaN	NaN	NaN			+	+	0.354743	0.903517	1.76958	3.18916	0.48133	0.632548	0.844112	1.1086	0.160216
Q8WXF7	Atlastin-1	ATL1		NaN	NaN	NaN	NaN	NaN	NaN	NaN	NaN	NaN	NaN	NaN	NaN	NaN	NaN	NaN	NaN		-0.309027	0.215321	0.226157	0.435947	0.76724	1	-1.08273	0.353858	0.980768	0.609918	0.248488	0.935462	0.49128	1.93531	0.156041	2.19214					NaN	NaN	NaN	NaN	NaN	NaN	NaN	NaN	NaN
Q8NHH9	Atlastin-2	ATL2		-1.82611	-1.60722	-1.85799	-1.516	0.395572	1	-0.871295	0.44377	1	-0.948059	0.33986	1	-0.771813	0.290465	0.854912	-0.67363		-0.246545	0.0406844	0.113298	0.0132764	0.396516	1	-0.679528	0.0817138	1	0.147432	0.251745	0.950625	0.406824	0.0172091	0.985223	0.0372771			+	+	-0.562635	-0.712244	-0.864654	-1.05639	0.916754	0.390921	-1.4553	1.32736	0.132945
P98196	Probable phospholipid-transporting ATPase IH	ATP11A		NaN	NaN	NaN	NaN	NaN	NaN	NaN	NaN	NaN	NaN	NaN	NaN	NaN	NaN	NaN	NaN		0.373787	-0.872863	0.0685577	-0.882596	0.112525	1	0.286613	0.342711	0.957139	-0.756209	0.0200554	0.987309	0.0553557	0.302193	0.711349	-0.685443					NaN	NaN	NaN	NaN	NaN	NaN	NaN	NaN	NaN
Q9HD20	Manganese-transporting ATPase 13A1	ATP13A1		1.64053	0.745922	1.35888	1.69054	0.342795	1	0.772911	0.159936	0.998467	0.3976	0.316489	1	0.718135	0.416977	0.739282	0.905089		2.63464	1.22713	1.7054	1.78501	0.610073	1	1.29326	0.196688	0.983615	0.491256	0.299293	0.935066	0.706486	0.283706	0.716513	0.677136					NaN	NaN	NaN	NaN	NaN	NaN	NaN	NaN	NaN
P05023	Sodium/potassium-transporting ATPase subunit alpha-1	ATP1A1		NaN	NaN	NaN	NaN	NaN	NaN	NaN	NaN	NaN	NaN	NaN	NaN	NaN	NaN	NaN	NaN		0.714701	0.0318979	0.540257	0.68129	0.307668	1	0.682635	0.0168092	0.998428	0.0437074	0.256294	0.938783	0.575946	0.268389	0.75176	0.610765					NaN	NaN	NaN	NaN	NaN	NaN	NaN	NaN	NaN
P54709	Sodium/potassium-transporting ATPase subunit beta-3	ATP1B3		-0.793453	-1.4792	-1.75103	-1.28165	0.144237	1	-0.365442	0.320648	1	-0.728855	0.285657	1	-0.668479	0.311677	0.845761	-0.707135		0.353167	0.0116088	0.494292	0.128438	0.124831	1	0.311065	0.00511485	1	0.0137612	0.198799	0.939158	0.46769	0.0412523	0.954115	0.11074					0.123446	-0.413639	-0.839223	-1.49428	0.0487715	0.956802	0.127535	0.122319	0.851802
P20020;Q01814	Plasma membrane calcium-transporting ATPase 1	ATP2B1		NaN	NaN	NaN	NaN	NaN	NaN	NaN	NaN	NaN	NaN	NaN	NaN	NaN	NaN	NaN	NaN		1.37862	0.596317	0.984628	1.33177	0.396462	1	0.878219	0.19034	0.968953	0.458918	0.276659	0.933963	0.643703	0.334917	0.660012	0.765127					0.425692	0.445239	-0.417684	-2.24043	0.114392	0.887882	0.293387	0.136187	0.836253
P23634	Plasma membrane calcium-transporting ATPase 4	ATP2B4		NaN	NaN	NaN	NaN	NaN	NaN	NaN	NaN	NaN	NaN	NaN	NaN	NaN	NaN	NaN	NaN		1.23926	0.484669	1.1391	1.37439	0.497692	1	1.04397	0.228489	0.973751	0.520772	0.461977	0.906908	0.977551	0.501229	0.487732	1.05863				+	1.266	0.335884	-0.841745	-2.49759	0.430809	0.591245	0.932929	0.102986	0.876954
P98194	Calcium-transporting ATPase type 2C member 1	ATP2C1		NaN	NaN	NaN	NaN	NaN	NaN	NaN	NaN	NaN	NaN	NaN	NaN	NaN	NaN	NaN	NaN		1.12908	0.582315	1.01134	1.4956	0.555143	1	1.12768	0.305223	0.951647	0.664081	0.574019	0.836678	1.14383	0.761022	0.315943	1.48969					NaN	NaN	NaN	NaN	NaN	NaN	NaN	NaN	NaN
P25705	ATP synthase subunit alpha, mitochondrial	ATP5A1		NaN	NaN	NaN	NaN	NaN	NaN	NaN	NaN	NaN	NaN	NaN	NaN	NaN	NaN	NaN	NaN		0.871002	-0.275953	0.162989	2.01969	0.110795	1	0.29567	0.0495188	1	-0.137133	0.0215404	0.987395	0.0621134	0.257108	0.741902	0.626396					-1.56943	-0.58481	-1.81364	-1.83803	0.335478	0.661463	-0.772896	0.104566	0.873802
P06576	ATP synthase subunit beta, mitochondrial	ATP5B		-0.374545	-1.79583	-1.69589	-0.584696	0.0395475	1	-0.111523	0.343523	1	-0.777403	0.296295	1	-0.687885	0.0660423	0.951558	-0.181308		1.80787	0.957764	0.359259	2.94433	0.213714	1	0.534127	0.122278	0.991645	0.323475	0.0363462	0.985356	0.10419	0.452695	0.50872	1.01464					NaN	NaN	NaN	NaN	NaN	NaN	NaN	NaN	NaN
Q15904	V-type proton ATPase subunit S1	ATP6AP1		0.4088	-1.19101	-0.385274	-0.055419	0.0908744	1	0.237217	0.263757	1	-0.615701	0.0867035	1	-0.226935	0.0102074	0.987922	-0.029001		-0.611018	-0.40797	-0.330352	0.752867	0.138107	1	-0.35215	0.376059	0.95431	-0.73498	0.0818191	0.977359	-0.216339	0.30021	0.719622	0.672912				+	-0.150562	0.0878372	-1.08554	-2.51174	0.0585803	0.947493	-0.152146	0.0491551	0.941942
P27449	V-type proton ATPase 16 kDa proteolipid subunit	ATP6V0C		NaN	NaN	NaN	NaN	NaN	NaN	NaN	NaN	NaN	NaN	NaN	NaN	NaN	NaN	NaN	NaN		3.3092	2.13027	2.71826	2.68803	1.21669	1	2.40157	0.404102	0.930837	0.912583	0.749463	0.713464	1.53943	0.713463	0.315768	1.47576					2.38272	2.36156	2.47969	-0.074096	0.540502	0.511507	1.16432	0.425791	0.458339
P61421	V-type proton ATPase subunit d 1	ATP6V0D1		-0.275223	-0.589193	-0.165777	-0.736886	0.101543	1	-0.253214	0.193471	1	-0.45802	0.0674073	1	-0.171056	0.289151	0.863652	-0.641141		0.0330702	0.536493	-0.0892874	0.561379	0.0124627	1	0.0338656	0.910845	0.804105	1.43082	0.0645557	0.982566	-0.15358	0.794175	0.367534	1.31636					1.06084	0.743055	-0.433907	0.492507	1.40119	0.182433	2.34236	0.988181	0.208297
P38606	V-type proton ATPase catalytic subunit A	ATP6V1A		NaN	NaN	NaN	NaN	NaN	NaN	NaN	NaN	NaN	NaN	NaN	NaN	NaN	NaN	NaN	NaN		NaN	NaN	NaN	NaN	NaN	NaN	NaN	NaN	NaN	NaN	NaN	NaN	NaN	NaN	NaN	NaN					NaN	NaN	NaN	NaN	NaN	NaN	NaN	NaN	NaN
Q9UBB4	Ataxin-10	ATXN10		NaN	NaN	NaN	NaN	NaN	NaN	NaN	NaN	NaN	NaN	NaN	NaN	NaN	NaN	NaN	NaN		NaN	NaN	NaN	NaN	NaN	NaN	NaN	NaN	NaN	NaN	NaN	NaN	NaN	NaN	NaN	NaN					-0.0410067	0.20586	1.1966	1.76238	0.0250758	0.974348	-0.0633269	0.0858845	0.899628
P54252;Q9H3M9	Ataxin-3	ATXN3		NaN	NaN	NaN	NaN	NaN	NaN	NaN	NaN	NaN	NaN	NaN	NaN	NaN	NaN	NaN	NaN		NaN	NaN	NaN	NaN	NaN	NaN	NaN	NaN	NaN	NaN	NaN	NaN	NaN	NaN	NaN	NaN	+	+	+	+	5.32717	5.35963	6.48231	7.49456	3.03612	0.0301818	7.55182	2.73133	0.0134933
Q8WXX7	Autism susceptibility gene 2 protein	AUTS2		NaN	NaN	NaN	NaN	NaN	NaN	NaN	NaN	NaN	NaN	NaN	NaN	NaN	NaN	NaN	NaN		NaN	NaN	NaN	NaN	NaN	NaN	NaN	NaN	NaN	NaN	NaN	NaN	NaN	NaN	NaN	NaN					NaN	NaN	NaN	NaN	NaN	NaN	NaN	NaN	NaN
O15169	Axin-1	AXIN1		NaN	NaN	NaN	NaN	NaN	NaN	NaN	NaN	NaN	NaN	NaN	NaN	NaN	NaN	NaN	NaN		NaN	NaN	NaN	NaN	NaN	NaN	NaN	NaN	NaN	NaN	NaN	NaN	NaN	NaN	NaN	NaN					NaN	NaN	NaN	NaN	NaN	NaN	NaN	NaN	NaN
P30530	Tyrosine-protein kinase receptor UFO	AXL		0.289994	-0.117223	-0.170892	0.354564	0.0684979	1	0.181509	0.025314	0.996009	-0.0701917	0.0320811	1	-0.0890596	0.104171	0.93362	0.264194		0.628258	-0.709935	0.591665	1.25349	0.292501	1	0.648061	0.175259	0.965278	-0.433968	0.278346	0.940217	0.619821	0.862412	0.285036	1.61548					0.141079	0.148472	-0.312984	-0.759665	0.0645001	0.942892	0.163814	0.077006	0.907971
P15291	Beta-1,4-galactosyltransferase 1;Lactose synthase A protein;N-acetyllactosamine synthase;Beta-N-acetylglucosaminylglycopeptide beta-1,4-galactosyltransferase;Beta-N-acetylglucosaminyl-glycolipid beta-1,4-galactosyltransferase;Processed beta-1,4-galactosyltransferase 1	B4GALT1		0.800683	0.31778	1.37272	0.346294	0.475104	1	0.941291	0.18883	1	0.421671	1.01498	0.935758	1.77765	0.152749	0.933962	0.361133		NaN	NaN	NaN	NaN	NaN	NaN	NaN	NaN	NaN	NaN	NaN	NaN	NaN	NaN	NaN	NaN					NaN	NaN	NaN	NaN	NaN	NaN	NaN	NaN	NaN
O14867	Transcription regulator protein BACH1	BACH1		NaN	NaN	NaN	NaN	NaN	NaN	NaN	NaN	NaN	NaN	NaN	NaN	NaN	NaN	NaN	NaN		NaN	NaN	NaN	NaN	NaN	NaN	NaN	NaN	NaN	NaN	NaN	NaN	NaN	NaN	NaN	NaN					2.73634	2.12276	1.53645	1.63539	2.0919	0.0582857	4.14976	1.33541	0.0852183
O95816	BAG family molecular chaperone regulator 2	BAG2		-1.33425	0.527119	-2.19196	-1.28505	0.590936	1	-1.16854	0.190474	1	0.44823	0.934175	0.917667	-1.74559	0.586864	0.540603	-1.15849		NaN	NaN	NaN	NaN	NaN	NaN	NaN	NaN	NaN	NaN	NaN	NaN	NaN	NaN	NaN	NaN					-1.01759	0.0508207	-0.669186	-1.19259	0.548919	0.524662	-1.1058	0.0228711	0.973336
P46379	Large proline-rich protein BAG6	BAG6		NaN	NaN	NaN	NaN	NaN	NaN	NaN	NaN	NaN	NaN	NaN	NaN	NaN	NaN	NaN	NaN		-2.14599	-0.685637	2.30614	1.37908	0.564178	1	-1.19945	0.149389	0.97693	-0.37881	0.51983	0.851592	1.1258	0.23291	0.773487	0.568813					3.95711	-0.568508	-0.0343119	1.13574	0.958811	0.253955	1.94716	0.0926159	0.881431
Q9UHR4	Brain-specific angiogenesis inhibitor 1-associated protein 2-like protein 1	BAIAP2L1	+	-0.983848	-1.15939	-4.11331	-3.26989	1.04282	1	-1.72551	0.550519	1	-1.09299	3.1402	0.684	-6.24778	2.66302	0.0232157	-4.91524		-2.20646	-1.09562	-1.7551	-1.8999	0.673944	1	-1.39085	0.374082	0.951501	-0.82523	0.802965	0.686328	-1.58047	0.856655	0.263398	-1.68007		+	+	+	-2.00496	-3.78989	-2.82426	-3.85568	0.925298	0.306258	-1.80224	2.29172	0.0264375
O75531	Barrier-to-autointegration factor;Barrier-to-autointegration factor, N-terminally processed	BANF1		NaN	NaN	NaN	NaN	NaN	NaN	NaN	NaN	NaN	NaN	NaN	NaN	NaN	NaN	NaN	NaN		NaN	NaN	NaN	NaN	NaN	NaN	NaN	NaN	NaN	NaN	NaN	NaN	NaN	NaN	NaN	NaN					NaN	NaN	NaN	NaN	NaN	NaN	NaN	NaN	NaN
Q99728	BRCA1-associated RING domain protein 1	BARD1		NaN	NaN	NaN	NaN	NaN	NaN	NaN	NaN	NaN	NaN	NaN	NaN	NaN	NaN	NaN	NaN		NaN	NaN	NaN	NaN	NaN	NaN	NaN	NaN	NaN	NaN	NaN	NaN	NaN	NaN	NaN	NaN	+	+	+	+	3.48262	3.63075	3.83805	3.71721	3.98841	0.032	10.6971	2.89629	0.0144571
Q07812	Apoptosis regulator BAX	BAX		NaN	NaN	NaN	NaN	NaN	NaN	NaN	NaN	NaN	NaN	NaN	NaN	NaN	NaN	NaN	NaN		0.0373192	-0.337311	-0.026516	0.177701	0.022589	1	0.0572632	0.297167	0.988443	-0.601819	0.0189002	0.984396	-0.0467926	0.120134	0.891751	0.277926					NaN	NaN	NaN	NaN	NaN	NaN	NaN	NaN	NaN
Q9UIG0	Tyrosine-protein kinase BAZ1B	BAZ1B		NaN	NaN	NaN	NaN	NaN	NaN	NaN	NaN	NaN	NaN	NaN	NaN	NaN	NaN	NaN	NaN		NaN	NaN	NaN	NaN	NaN	NaN	NaN	NaN	NaN	NaN	NaN	NaN	NaN	NaN	NaN	NaN			+		0.345411	0.463092	0.609838	0.217748	0.988075	0.448063	1.30888	1.50592	0.153508
Q9UIF9	Bromodomain adjacent to zinc finger domain protein 2A	BAZ2A		-0.726053	-0.536491	0.252802	-0.971514	0.197546	1	-0.472816	0.194806	1	-0.457055	0.121803	1	0.291174	0.554609	0.601018	-1.07936		NaN	NaN	NaN	NaN	NaN	NaN	NaN	NaN	NaN	NaN	NaN	NaN	NaN	NaN	NaN	NaN					0.603711	1.7031	2.02272	1.86081	0.202293	0.793388	0.482599	0.8635	0.203133
Q8IWZ6	Bardet-Biedl syndrome 7 protein	BBS7		NaN	NaN	NaN	NaN	NaN	NaN	NaN	NaN	NaN	NaN	NaN	NaN	NaN	NaN	NaN	NaN	+	0	0	0	2.70142	NaN	1	NaN	NaN	1	NaN	NaN	1	NaN	2.6324	0.0476667	5.48719					NaN	NaN	NaN	NaN	NaN	NaN	NaN	NaN	NaN
Q8WY36	HMG box transcription factor BBX	BBX		NaN	NaN	NaN	NaN	NaN	NaN	NaN	NaN	NaN	NaN	NaN	NaN	NaN	NaN	NaN	NaN		NaN	NaN	NaN	NaN	NaN	NaN	NaN	NaN	NaN	NaN	NaN	NaN	NaN	NaN	NaN	NaN		+	+	+	1.44763	2.12536	2.44715	2.03887	0.909804	0.322565	1.71782	2.50888	0.0271667
P50895	Basal cell adhesion molecule	BCAM		-1.24123	-2.36879	-1.33284	-1.74329	0.215444	1	-0.522448	0.525634	1	-1.10663	0.286515	1	-0.66217	0.287689	0.855302	-0.672255		0.0304693	-0.199321	0.326433	0.139051	0.0115694	0.99874	0.0314415	0.162968	0.988252	-0.355948	0.173803	0.951538	0.402276	0.0454914	0.950163	0.121462			+	+	-0.438331	-0.317064	-1.4967	-2.55602	0.20923	0.793137	-0.480982	0.175754	0.799007
P54687	Branched-chain-amino-acid aminotransferase, cytosolic	BCAT1		NaN	NaN	NaN	NaN	NaN	NaN	NaN	NaN	NaN	NaN	NaN	NaN	NaN	NaN	NaN	NaN		NaN	NaN	NaN	NaN	NaN	NaN	NaN	NaN	NaN	NaN	NaN	NaN	NaN	NaN	NaN	NaN					NaN	NaN	NaN	NaN	NaN	NaN	NaN	NaN	NaN
Q9P287	BRCA2 and CDKN1A-interacting protein	BCCIP		NaN	NaN	NaN	NaN	NaN	NaN	NaN	NaN	NaN	NaN	NaN	NaN	NaN	NaN	NaN	NaN		NaN	NaN	NaN	NaN	NaN	NaN	NaN	NaN	NaN	NaN	NaN	NaN	NaN	NaN	NaN	NaN			+	+	0.401274	0.247201	1.27685	2.12246	0.348903	0.694429	0.695104	0.191342	0.790963
Q07817	Bcl-2-like protein 1	BCL2L1		-1.5963	-2.52876	-0.809759	-1.92748	0.460455	1	-0.975592	0.626704	1	-1.27767	0.231403	1	-0.541406	0.442582	0.69233	-0.955403		-0.633874	-0.287429	-0.747803	-0.640274	2.01085	1	-2.6781	0.480966	0.948998	-0.799179	0.946737	0.686323	-1.59256	1.22628	0.218543	-1.8544			+	+	-0.884007	-0.572018	-0.720841	-0.719584	1.67166	0.14633	-2.59583	0.689287	0.351388
Q9NYF8	Bcl-2-associated transcription factor 1	BCLAF1		NaN	NaN	NaN	NaN	NaN	NaN	NaN	NaN	NaN	NaN	NaN	NaN	NaN	NaN	NaN	NaN		NaN	NaN	NaN	NaN	NaN	NaN	NaN	NaN	NaN	NaN	NaN	NaN	NaN	NaN	NaN	NaN				+	1.22575	1.0182	1.79025	1.75449	0.671397	0.446345	1.32013	0.661702	0.317859
Q6W2J9	BCL-6 corepressor	BCOR		NaN	NaN	NaN	NaN	NaN	NaN	NaN	NaN	NaN	NaN	NaN	NaN	NaN	NaN	NaN	NaN		NaN	NaN	NaN	NaN	NaN	NaN	NaN	NaN	NaN	NaN	NaN	NaN	NaN	NaN	NaN	NaN					0.725358	1.86753	-0.261129	0.627043	0.357323	0.662519	0.767322	1.55508	0.0623444
Q5H9F3	BCL-6 corepressor-like protein 1	BCORL1		NaN	NaN	NaN	NaN	NaN	NaN	NaN	NaN	NaN	NaN	NaN	NaN	NaN	NaN	NaN	NaN		NaN	NaN	NaN	NaN	NaN	NaN	NaN	NaN	NaN	NaN	NaN	NaN	NaN	NaN	NaN	NaN				+	1.07522	0.840519	0.227476	-0.811654	1.56138	0.151073	2.57911	1.67553	0.0843665
Q5T5X7	BEN domain-containing protein 3	BEND3		NaN	NaN	NaN	NaN	NaN	NaN	NaN	NaN	NaN	NaN	NaN	NaN	NaN	NaN	NaN	NaN		NaN	NaN	NaN	NaN	NaN	NaN	NaN	NaN	NaN	NaN	NaN	NaN	NaN	NaN	NaN	NaN			+	+	0.486694	1.1067	1.74568	1.31055	0.417255	0.644244	0.815702	0.922458	0.202859
O14503	Class E basic helix-loop-helix protein 40	BHLHE40		NaN	NaN	NaN	NaN	NaN	NaN	NaN	NaN	NaN	NaN	NaN	NaN	NaN	NaN	NaN	NaN	+	0.980817	1.45357	3.3442	5.55822	0.324944	1	0.731952	0.399377	0.927424	0.886321	1.25726	0.453316	2.48007	3.68356	0.0155	10.4807			+		3.55447	4.12028	5.058	0	1.00441	0.235619	2.01925	1.32968	0.0772452
Q9C0J9	Class E basic helix-loop-helix protein 41	BHLHE41		NaN	NaN	NaN	NaN	NaN	NaN	NaN	NaN	NaN	NaN	NaN	NaN	NaN	NaN	NaN	NaN		0.146717	1.62725	1.70369	3.16821	0.0494732	1	0.131277	0.912685	0.692176	1.74523	0.605929	0.777353	1.25254	1.50835	0.093445	2.95754		+	+		4.19695	4.72512	4.26737	1.44511	1.95071	0.0634059	4.02764	2.26116	0.02608
Q13490	Baculoviral IAP repeat-containing protein 2	BIRC2		NaN	NaN	NaN	NaN	NaN	NaN	NaN	NaN	NaN	NaN	NaN	NaN	NaN	NaN	NaN	NaN		-0.823083	-0.227076	-0.202526	2.2809	0.41715	1	-0.875514	0.119805	1	-0.287084	0.0603148	0.981844	-0.160215	1.70743	0.077006	3.23484	+	+	+	+	4.11387	5.35195	5.56538	5.16096	2.57993	0.0341887	5.73684	3.10184	0.0100909
P54132	Bloom syndrome protein	BLM		NaN	NaN	NaN	NaN	NaN	NaN	NaN	NaN	NaN	NaN	NaN	NaN	NaN	NaN	NaN	NaN		NaN	NaN	NaN	NaN	NaN	NaN	NaN	NaN	NaN	NaN	NaN	NaN	NaN	NaN	NaN	NaN		+	+	+	3.28705	4.01798	3.89704	3.38951	1.35778	0.141234	2.66953	2.04492	0.0315632
Q9H2G9	Golgin-45	BLZF1		NaN	NaN	NaN	NaN	NaN	NaN	NaN	NaN	NaN	NaN	NaN	NaN	NaN	NaN	NaN	NaN		0	0.525931	1.21755	1.56949	NaN	1	NaN	0.359616	0.959141	0.741212	0.900103	0.668444	1.66568	1.24171	0.152438	2.26307					NaN	NaN	NaN	NaN	NaN	NaN	NaN	NaN	NaN
Q12981	Vesicle transport protein SEC20	BNIP1		0.194119	0.0658857	0.468542	0.835498	0.0297293	1	0.083525	0.00980119	1	0.0281421	0.074001	1	0.199287	0.152888	0.926676	0.384915		NaN	NaN	NaN	NaN	NaN	NaN	NaN	NaN	NaN	NaN	NaN	NaN	NaN	NaN	NaN	NaN					NaN	NaN	NaN	NaN	NaN	NaN	NaN	NaN	NaN
Q14137	Ribosome biogenesis protein BOP1	BOP1		1.32643	1.27581	-0.15239	-0.448181	0.80516	1	1.48	0.711318	1	1.34062	0.190736	1	-0.371051	0.353501	0.846645	-0.702036		NaN	NaN	NaN	NaN	NaN	NaN	NaN	NaN	NaN	NaN	NaN	NaN	NaN	NaN	NaN	NaN			+	+	0.882872	1.23503	2.8654	3.06346	0.845645	0.37398	1.50977	1.18922	0.12412
Q7Z569	BRCA1-associated protein	BRAP		-1.10455	0.997139	2.47972	-0.770663	0.685272	1	-1.28274	0.887701	1	1.53434	1.33675	1	2.38485	0.770394	0.414885	-1.32751		-3.71951	-3.25812	-3.61782	-3.26602	2.06757	1	-4.26249	2.90323	0.573333	-6.50152	2.65538	0.257333	-5.85383	2.05759	0.0656818	-4.1718	+	+	+		-3.92802	-3.85189	-3.50308	-1.97101	2.2745	0.03776	-4.82738	3.39477	0.0101935
Q6PJG6	BRCA1-associated ATM activator 1	BRAT1		NaN	NaN	NaN	NaN	NaN	NaN	NaN	NaN	NaN	NaN	NaN	NaN	NaN	NaN	NaN	NaN		-0.850808	-1.57503	-0.045379	4.0573	0.535383	1	-1.06249	1.03998	0.656748	-1.94125	0.0177052	0.985781	-0.047694	1.69628	0.0733245	3.42418	+	+	+	+	5.20978	5.61345	6.09616	4.84929	2.61942	0.0245333	6.03915	2.54849	0.0194146
P38398	Breast cancer type 1 susceptibility protein	BRCA1		NaN	NaN	NaN	NaN	NaN	NaN	NaN	NaN	NaN	NaN	NaN	NaN	NaN	NaN	NaN	NaN		NaN	NaN	NaN	NaN	NaN	NaN	NaN	NaN	NaN	NaN	NaN	NaN	NaN	NaN	NaN	NaN	+	+	+	+	3.89138	4.7399	5.34163	4.77184	3.48109	0.04	8.85598	3.52788	0.00956522
P51587	Breast cancer type 2 susceptibility protein	BRCA2		NaN	NaN	NaN	NaN	NaN	NaN	NaN	NaN	NaN	NaN	NaN	NaN	NaN	NaN	NaN	NaN		NaN	NaN	NaN	NaN	NaN	NaN	NaN	NaN	NaN	NaN	NaN	NaN	NaN	NaN	NaN	NaN	+	+	+	+	3.96013	4.47404	3.93755	3.23548	2.19608	0.04715	4.62289	2.41725	0.0201905
P46736	Lys-63-specific deubiquitinase BRCC36	BRCC3		NaN	NaN	NaN	NaN	NaN	NaN	NaN	NaN	NaN	NaN	NaN	NaN	NaN	NaN	NaN	NaN		NaN	NaN	NaN	NaN	NaN	NaN	NaN	NaN	NaN	NaN	NaN	NaN	NaN	NaN	NaN	NaN					1.15097	0.569511	2.15319	1.57703	0.253983	0.737916	0.605958	0.103673	0.874716
Q9NXR7	BRCA1-A complex subunit BRE	BRE		NaN	NaN	NaN	NaN	NaN	NaN	NaN	NaN	NaN	NaN	NaN	NaN	NaN	NaN	NaN	NaN		-0.152157	-0.146137	-0.771154	1.86505	0.116188	1	-0.264124	0.0873099	1	-0.210464	0.96853	0.664663	-1.63048	2.22282	0.0642222	4.14212		+	+	+	0.339252	1.95177	1.80139	1.01196	0.10227	0.904216	0.262441	1.98458	0.0383158
Q8TDN6	Ribosome biogenesis protein BRX1 homolog	BRIX1		1.7891	1.46271	0.845648	1.41572	1.31232	1	2.26402	0.672853	1	1.30178	0.385693	1	0.80994	0.545531	0.57915	1.10417		NaN	NaN	NaN	NaN	NaN	NaN	NaN	NaN	NaN	NaN	NaN	NaN	NaN	NaN	NaN	NaN		+		+	1.33668	2.30287	1.85666	2.96761	0.666219	0.443654	1.32385	1.73225	0.0479851
Q9H0C5	BTB/POZ domain-containing protein 1	BTBD1		NaN	NaN	NaN	NaN	NaN	NaN	NaN	NaN	NaN	NaN	NaN	NaN	NaN	NaN	NaN	NaN		NaN	NaN	NaN	NaN	NaN	NaN	NaN	NaN	NaN	NaN	NaN	NaN	NaN	NaN	NaN	NaN					NaN	NaN	NaN	NaN	NaN	NaN	NaN	NaN	NaN
Q9Y2F9	BTB/POZ domain-containing protein 3	BTBD3		NaN	NaN	NaN	NaN	NaN	NaN	NaN	NaN	NaN	NaN	NaN	NaN	NaN	NaN	NaN	NaN		NaN	NaN	NaN	NaN	NaN	NaN	NaN	NaN	NaN	NaN	NaN	NaN	NaN	NaN	NaN	NaN					NaN	NaN	NaN	NaN	NaN	NaN	NaN	NaN	NaN
Q9Y297	F-box/WD repeat-containing protein 1A	BTRC		NaN	NaN	NaN	NaN	NaN	NaN	NaN	NaN	NaN	NaN	NaN	NaN	NaN	NaN	NaN	NaN		NaN	NaN	NaN	NaN	NaN	NaN	NaN	NaN	NaN	NaN	NaN	NaN	NaN	NaN	NaN	NaN			+	+	0.169299	1.17436	2.45002	2.8615	0.0835511	0.926471	0.207163	0.604573	0.347556
O43683	Mitotic checkpoint serine/threonine-protein kinase BUB1	BUB1		NaN	NaN	NaN	NaN	NaN	NaN	NaN	NaN	NaN	NaN	NaN	NaN	NaN	NaN	NaN	NaN		NaN	NaN	NaN	NaN	NaN	NaN	NaN	NaN	NaN	NaN	NaN	NaN	NaN	NaN	NaN	NaN					-0.152946	0.5114	1.32961	1.81971	0.0385736	0.959866	-0.105766	0.173732	0.786575
O60566	Mitotic checkpoint serine/threonine-protein kinase BUB1 beta	BUB1B		NaN	NaN	NaN	NaN	NaN	NaN	NaN	NaN	NaN	NaN	NaN	NaN	NaN	NaN	NaN	NaN		NaN	NaN	NaN	NaN	NaN	NaN	NaN	NaN	NaN	NaN	NaN	NaN	NaN	NaN	NaN	NaN				+	0	0.160067	0	1.63229	NaN	1	NaN	0.08944	0.899715
O43684	Mitotic checkpoint protein BUB3	BUB3		NaN	NaN	NaN	NaN	NaN	NaN	NaN	NaN	NaN	NaN	NaN	NaN	NaN	NaN	NaN	NaN		NaN	NaN	NaN	NaN	NaN	NaN	NaN	NaN	NaN	NaN	NaN	NaN	NaN	NaN	NaN	NaN			+		0.220489	0.0144831	1.60281	1.38881	0.0801731	0.924264	0.205948	0.00529224	0.993694
P41223	Protein BUD31 homolog	BUD31		NaN	NaN	NaN	NaN	NaN	NaN	NaN	NaN	NaN	NaN	NaN	NaN	NaN	NaN	NaN	NaN		NaN	NaN	NaN	NaN	NaN	NaN	NaN	NaN	NaN	NaN	NaN	NaN	NaN	NaN	NaN	NaN					NaN	NaN	NaN	NaN	NaN	NaN	NaN	NaN	NaN
Q13895	Bystin	BYSL		NaN	NaN	NaN	NaN	NaN	NaN	NaN	NaN	NaN	NaN	NaN	NaN	NaN	NaN	NaN	NaN		NaN	NaN	NaN	NaN	NaN	NaN	NaN	NaN	NaN	NaN	NaN	NaN	NaN	NaN	NaN	NaN					0.301224	1.1271	1.08	1.85026	0.110842	0.892496	0.277928	0.595421	0.355055
Q96D05	Uncharacterized protein C10orf35	C10orf35		-1.0606	-1.37702	-0.879886	-0.370912	0.445181	1	-0.922323	0.864465	1	-1.56983	0.231304	1	-0.544118	0.141227	0.932619	-0.341334		-2.95559	-1.01523	0.687135	-1.66557	3.34575	0.484	-7.79287	0.244539	0.996753	-0.583385	1.01958	0.667841	1.65036	0.597968	0.410305	-1.23715					-0.464776	-1.13579	-1.93251	-0.381861	0.471251	0.617859	-0.881439	0.476116	0.440552
Q9HB07	UPF0160 protein MYG1, mitochondrial	C12orf10		NaN	NaN	NaN	NaN	NaN	NaN	NaN	NaN	NaN	NaN	NaN	NaN	NaN	NaN	NaN	NaN		NaN	NaN	NaN	NaN	NaN	NaN	NaN	NaN	NaN	NaN	NaN	NaN	NaN	NaN	NaN	NaN			+	+	0	1.63619	5.04648	5.60189	NaN	1	NaN	0.516696	0.396
Q6ZRI6	Uncharacterized protein C15orf39	C15orf39		NaN	NaN	NaN	NaN	NaN	NaN	NaN	NaN	NaN	NaN	NaN	NaN	NaN	NaN	NaN	NaN		NaN	NaN	NaN	NaN	NaN	NaN	NaN	NaN	NaN	NaN	NaN	NaN	NaN	NaN	NaN	NaN					NaN	NaN	NaN	NaN	NaN	NaN	NaN	NaN	NaN
Q96GQ5	RUS1 family protein C16orf58	C16orf58		0.163396	-0.139209	0.179711	-0.134316	0.0456888	1	0.122121	0.0451603	1	-0.119338	0.0580156	1	0.151636	0.0387363	0.969446	-0.103959		-1.44811	-0.638211	-0.159642	-0.827303	0.752382	1	-1.47119	0.254762	0.99506	-0.58277	0.0656939	0.984824	-0.16864	0.484244	0.53347	-0.981368				+	-0.935438	-0.479586	-1.61768	-1.58006	0.476704	0.571722	-0.983082	0.269331	0.677395
Q9BWL3	Uncharacterized protein C1orf43	C1orf43		-0.641422	-0.205695	0.81637	-0.307433	0.370041	1	-0.762279	0.134028	1	-0.305439	0.30874	1	0.680554	0.0693077	0.950125	-0.184052		NaN	NaN	NaN	NaN	NaN	NaN	NaN	NaN	NaN	NaN	NaN	NaN	NaN	NaN	NaN	NaN					NaN	NaN	NaN	NaN	NaN	NaN	NaN	NaN	NaN
Q8WWC4	Uncharacterized protein C2orf47, mitochondrial	C2orf47		NaN	NaN	NaN	NaN	NaN	NaN	NaN	NaN	NaN	NaN	NaN	NaN	NaN	NaN	NaN	NaN		NaN	NaN	NaN	NaN	NaN	NaN	NaN	NaN	NaN	NaN	NaN	NaN	NaN	NaN	NaN	NaN					-0.94506	-0.443481	-0.677589	-1.507	0.516219	0.545554	-1.04624	0.363561	0.595207
A6NDU8	UPF0600 protein C5orf51	C5orf51		NaN	NaN	NaN	NaN	NaN	NaN	NaN	NaN	NaN	NaN	NaN	NaN	NaN	NaN	NaN	NaN		NaN	NaN	NaN	NaN	NaN	NaN	NaN	NaN	NaN	NaN	NaN	NaN	NaN	NaN	NaN	NaN			+	+	0.22563	0.78496	2.48785	2.46529	0.126341	0.884358	0.299126	0.230526	0.705922
Q6UWU4	Bombesin receptor-activated protein C6orf89	C6orf89		NaN	NaN	NaN	NaN	NaN	NaN	NaN	NaN	NaN	NaN	NaN	NaN	NaN	NaN	NaN	NaN		NaN	NaN	NaN	NaN	NaN	NaN	NaN	NaN	NaN	NaN	NaN	NaN	NaN	NaN	NaN	NaN					NaN	NaN	NaN	NaN	NaN	NaN	NaN	NaN	NaN
Q5VU97	VWFA and cache domain-containing protein 1	CACHD1		-1.33526	-1.3842	-0.581294	-2.9678	0.431838	1	-0.917118	0.504279	1	-1.03722	0.259798	1	-0.577266	1.0066	0.192498	-1.89737		-0.519409	-0.127343	0.0394293	-0.85464	0.29356	1	-0.636082	0.0825098	1	-0.197186	0.0438173	0.983702	0.0968581	2.21785	0.0744294	-3.27425			+	+	-1.10459	-0.798629	-2.92336	-2.82677	0.715031	0.421011	-1.37044	1.65422	0.0852637
P54289	Voltage-dependent calcium channel subunit alpha-2/delta-1;Voltage-dependent calcium channel subunit alpha-2-1;Voltage-dependent calcium channel subunit delta-1	CACNA2D1		NaN	NaN	NaN	NaN	NaN	NaN	NaN	NaN	NaN	NaN	NaN	NaN	NaN	NaN	NaN	NaN		NaN	NaN	NaN	NaN	NaN	NaN	NaN	NaN	NaN	NaN	NaN	NaN	NaN	NaN	NaN	NaN					NaN	NaN	NaN	NaN	NaN	NaN	NaN	NaN	NaN
Q86Y37	CDK2-associated and cullin domain-containing protein 1	CACUL1		NaN	NaN	NaN	NaN	NaN	NaN	NaN	NaN	NaN	NaN	NaN	NaN	NaN	NaN	NaN	NaN		NaN	NaN	NaN	NaN	NaN	NaN	NaN	NaN	NaN	NaN	NaN	NaN	NaN	NaN	NaN	NaN			+	+	1.03517	1.52671	2.15625	2.25379	0.524689	0.538143	1.06982	0.799986	0.229758
Q9HB71	Calcyclin-binding protein	CACYBP		NaN	NaN	NaN	NaN	NaN	NaN	NaN	NaN	NaN	NaN	NaN	NaN	NaN	NaN	NaN	NaN		NaN	NaN	NaN	NaN	NaN	NaN	NaN	NaN	NaN	NaN	NaN	NaN	NaN	NaN	NaN	NaN				+	1.30134	1.42323	0.942739	2.6245	1.1427	0.233052	2.04751	0.668417	0.294428
P27708	CAD protein;Glutamine-dependent carbamoyl-phosphate synthase;Aspartate carbamoyltransferase;Dihydroorotase	CAD		NaN	NaN	NaN	NaN	NaN	NaN	NaN	NaN	NaN	NaN	NaN	NaN	NaN	NaN	NaN	NaN		-0.719409	-0.0329062	-1.22635	1.80962	0.190661	1	-0.465688	0.0076428	1	-0.0217258	0.374825	0.953562	-0.833229	0.662481	0.352545	1.35279			+	+	1.50193	2.28926	3.02789	3.92505	0.468821	0.562667	1.01008	0.982463	0.150323
Q9BY67	Cell adhesion molecule 1	CADM1		2.04104	0.947855	1.58282	1.32423	0.952763	1	1.76327	0.416627	1	0.868095	0.611014	1	1.21602	0.318826	0.842048	0.721381		NaN	NaN	NaN	NaN	NaN	NaN	NaN	NaN	NaN	NaN	NaN	NaN	NaN	NaN	NaN	NaN					NaN	NaN	NaN	NaN	NaN	NaN	NaN	NaN	NaN
Q8N126	Cell adhesion molecule 3	CADM3		-0.466195	-0.930715	-1.44736	-0.614144	0.121139	1	-0.305963	0.252764	1	-0.586555	0.276821	1	-0.646424	0.170473	0.911535	-0.414389		0.184353	0.0505123	0.269718	0.0198956	0.0612101	1	0.161007	0.0189764	1	0.0512554	0.0998952	0.965338	0.252335	0.00689246	0.990943	0.0189914				+	-0.360078	-0.526427	-1.31444	-3.05571	0.142879	0.864503	-0.348029	0.225519	0.723867
Q8NFZ8	Cell adhesion molecule 4	CADM4		-1.33361	-1.98561	-1.70468	-1.32101	0.316927	1	-0.718212	0.499735	1	-1.05373	0.544136	1	-1.11672	0.365289	0.81243	-0.803673		-1.8142	-0.463844	-0.379438	-0.19133	0.3832	1	-0.86748	0.971656	0.805958	-1.43318	0.2388	0.93274	-0.522777	0.0902614	0.910472	-0.223882			+	+	-0.429904	-0.373327	-1.30274	-2.50316	0.570028	0.571596	-0.987455	0.728925	0.383704
Q13137	Calcium-binding and coiled-coil domain-containing protein 2	CALCOCO2	+	0.563089	-0.784631	-0.635579	-3.79815	0.37226	1	0.753156	0.245506	1	-0.566459	0.182414	1	-0.439079	2.07398	0.037573	-3.78736		0.4892	0.928117	-0.126016	-0.423162	0.15881	1	0.389734	0.455627	0.94038	0.948682	0.0410645	0.990197	-0.110117	0.174717	0.844019	-0.415676					0.650359	0.971706	-0.33618	-0.921065	0.243783	0.761784	0.563779	0.471632	0.448569
Q9NZT1	Calmodulin-like protein 5	CALML5		NaN	NaN	NaN	NaN	NaN	NaN	NaN	NaN	NaN	NaN	NaN	NaN	NaN	NaN	NaN	NaN		NaN	NaN	NaN	NaN	NaN	NaN	NaN	NaN	NaN	NaN	NaN	NaN	NaN	NaN	NaN	NaN					NaN	NaN	NaN	NaN	NaN	NaN	NaN	NaN	NaN
Q8WVQ1	Soluble calcium-activated nucleotidase 1	CANT1		NaN	NaN	NaN	NaN	NaN	NaN	NaN	NaN	NaN	NaN	NaN	NaN	NaN	NaN	NaN	NaN		-0.664477	0.408981	-0.0252183	0.440259	0.302038	1	-0.668138	0.548267	0.943116	0.951124	0.0107171	0.992137	-0.0287954	0.629543	0.486054	1.06104					NaN	NaN	NaN	NaN	NaN	NaN	NaN	NaN	NaN
P27824	Calnexin	CANX		NaN	NaN	NaN	NaN	NaN	NaN	NaN	NaN	NaN	NaN	NaN	NaN	NaN	NaN	NaN	NaN		NaN	NaN	NaN	NaN	NaN	NaN	NaN	NaN	NaN	NaN	NaN	NaN	NaN	NaN	NaN	NaN					NaN	NaN	NaN	NaN	NaN	NaN	NaN	NaN	NaN
O15484	Calpain-5	CAPN5		NaN	NaN	NaN	NaN	NaN	NaN	NaN	NaN	NaN	NaN	NaN	NaN	NaN	NaN	NaN	NaN		NaN	NaN	NaN	NaN	NaN	NaN	NaN	NaN	NaN	NaN	NaN	NaN	NaN	NaN	NaN	NaN				+	0.424035	-0.8946	-0.804597	-1.47825	0.321111	0.706107	0.660928	0.485472	0.443692
Q14444	Caprin-1	CAPRIN1		0.581075	0.506539	0.250511	-1.2562	0.268325	1	0.591771	0.176753	1	0.420671	0.0982756	1	0.244248	0.479014	0.657907	-0.989437		NaN	NaN	NaN	NaN	NaN	NaN	NaN	NaN	NaN	NaN	NaN	NaN	NaN	NaN	NaN	NaN					0.732936	-0.383441	-1.25374	-1.54531	0.245233	0.756074	0.572048	0.105538	0.875251
P52907	F-actin-capping protein subunit alpha-1	CAPZA1		NaN	NaN	NaN	NaN	NaN	NaN	NaN	NaN	NaN	NaN	NaN	NaN	NaN	NaN	NaN	NaN		NaN	NaN	NaN	NaN	NaN	NaN	NaN	NaN	NaN	NaN	NaN	NaN	NaN	NaN	NaN	NaN					NaN	NaN	NaN	NaN	NaN	NaN	NaN	NaN	NaN
Q86X55	Histone-arginine methyltransferase CARM1	CARM1		NaN	NaN	NaN	NaN	NaN	NaN	NaN	NaN	NaN	NaN	NaN	NaN	NaN	NaN	NaN	NaN		NaN	NaN	NaN	NaN	NaN	NaN	NaN	NaN	NaN	NaN	NaN	NaN	NaN	NaN	NaN	NaN					NaN	NaN	NaN	NaN	NaN	NaN	NaN	NaN	NaN
Q8NG31	Protein CASC5	CASC5		NaN	NaN	NaN	NaN	NaN	NaN	NaN	NaN	NaN	NaN	NaN	NaN	NaN	NaN	NaN	NaN		NaN	NaN	NaN	NaN	NaN	NaN	NaN	NaN	NaN	NaN	NaN	NaN	NaN	NaN	NaN	NaN	+	+	+	+	2.97755	3.55836	4.60926	4.02935	2.70889	0.03624	5.80893	1.6821	0.0459394
O14936	Peripheral plasma membrane protein CASK	CASK		-0.984935	-1.8389	-1.51457	-1.89419	0.323114	1	-0.715557	0.546102	1	-1.12528	0.468781	1	-0.986121	0.733612	0.353169	-1.42248		-0.361615	0.0734692	-0.270781	-0.927127	0.190417	1	-0.437222	0.0774544	1	0.169294	0.266622	0.939389	-0.535233	0.85849	0.299688	-1.53996			+	+	-0.633853	-1.08305	-2.41897	-4.55103	0.967484	0.357112	-1.55787	1.26576	0.116503
P42575	Caspase-2;Caspase-2 subunit p18;Caspase-2 subunit p13;Caspase-2 subunit p12	CASP2		NaN	NaN	NaN	NaN	NaN	NaN	NaN	NaN	NaN	NaN	NaN	NaN	NaN	NaN	NaN	NaN		NaN	NaN	NaN	NaN	NaN	NaN	NaN	NaN	NaN	NaN	NaN	NaN	NaN	NaN	NaN	NaN					NaN	NaN	NaN	NaN	NaN	NaN	NaN	NaN	NaN
Q13191	E3 ubiquitin-protein ligase CBL-B	CBLB		NaN	NaN	NaN	NaN	NaN	NaN	NaN	NaN	NaN	NaN	NaN	NaN	NaN	NaN	NaN	NaN		NaN	NaN	NaN	NaN	NaN	NaN	NaN	NaN	NaN	NaN	NaN	NaN	NaN	NaN	NaN	NaN				+	0.902727	1.4935	1.14187	1.32624	0.550095	0.532675	1.0925	1.53024	0.0746328
Q75N03	E3 ubiquitin-protein ligase Hakai	CBLL1		NaN	NaN	NaN	NaN	NaN	NaN	NaN	NaN	NaN	NaN	NaN	NaN	NaN	NaN	NaN	NaN		-0.104023	0.455523	1.27493	0.689266	0.0219774	1	-0.061933	0.102712	1	0.268725	0.397662	0.94345	0.875802	0.21259	0.805144	0.507514					NaN	NaN	NaN	NaN	NaN	NaN	NaN	NaN	NaN
P0DN79;P35520	Cystathionine beta-synthase	CBS		NaN	NaN	NaN	NaN	NaN	NaN	NaN	NaN	NaN	NaN	NaN	NaN	NaN	NaN	NaN	NaN		NaN	NaN	NaN	NaN	NaN	NaN	NaN	NaN	NaN	NaN	NaN	NaN	NaN	NaN	NaN	NaN			+		0	0	1.71383	0.966286	NaN	1	NaN	NaN	1
P83916	Chromobox protein homolog 1	CBX1		0.0753527	0.145204	-0.00247908	-0.376252	0.0849522	1	0.180079	0.263498	1	0.448394	0.00242112	1	-0.00565285	0.334129	0.862826	-0.655496		0.0737076	-0.0433947	-0.685176	-1.27372	0.0547628	1	0.130644	0.0590897	1	-0.122478	0.390201	0.954214	-0.81519	1.07481	0.196324	-1.93854				+	-0.209728	-0.346932	-0.615887	-1.26835	0.38556	0.718973	-0.637472	0.455427	0.546144
Q14781	Chromobox protein homolog 2	CBX2		NaN	NaN	NaN	NaN	NaN	NaN	NaN	NaN	NaN	NaN	NaN	NaN	NaN	NaN	NaN	NaN		NaN	NaN	NaN	NaN	NaN	NaN	NaN	NaN	NaN	NaN	NaN	NaN	NaN	NaN	NaN	NaN		+	+	+	1.99697	2.56521	2.76327	2.66914	1.73331	0.097172	3.21981	2.44629	0.0257627
Q13185	Chromobox protein homolog 3	CBX3		-0.0857879	-0.262889	-0.204005	-0.304079	0.0673505	1	-0.155942	0.402636	1	-0.686231	0.190108	1	-0.394491	0.352908	0.862713	-0.652798		-0.409383	-0.320174	-0.339218	-1.13898	0.400609	1	-0.768673	0.344016	0.95125	-0.659533	0.431978	0.957996	-0.777969	1.47084	0.12914	-2.48055				+	-0.602643	-0.546655	-0.580083	-1.06254	0.517239	0.570685	-0.985725	0.699823	0.351382
P45973	Chromobox protein homolog 5	CBX5	+	0.140742	0.351943	-0.345535	-3.42428	0.174242	1	0.342712	0.289847	1	0.586428	0.347158	1	-0.662611	2.29243	0.0266	-4.17214		0.473106	-0.00902176	-0.459356	-3.64284	0.583651	1	1.025	0.0315983	1	-0.0459717	1.92524	0.535747	-2.24202	0.908316	0.221023	-1.84743					0.336389	0.142239	-0.274184	-0.50451	0.610654	0.574271	0.96904	0.262248	0.766865
O95503	Chromobox protein homolog 6	CBX6		NaN	NaN	NaN	NaN	NaN	NaN	NaN	NaN	NaN	NaN	NaN	NaN	NaN	NaN	NaN	NaN		NaN	NaN	NaN	NaN	NaN	NaN	NaN	NaN	NaN	NaN	NaN	NaN	NaN	NaN	NaN	NaN					NaN	NaN	NaN	NaN	NaN	NaN	NaN	NaN	NaN
Q8N163	Cell cycle and apoptosis regulator protein 2	CCAR2		-1.63926	-1.02689	-1.02685	-0.781229	0.401317	1	-0.876564	0.460932	1	-0.944357	0.308711	1	-0.692333	0.42736	0.766865	-0.867763		-0.416093	0.0888583	-0.132552	1.05359	0.45068	1	-0.836411	0.115362	1	0.233938	0.119924	0.959897	-0.263533	1.69469	0.105695	2.7578			+	+	1.03698	1.20787	1.33263	1.34742	1.32859	0.196811	2.22867	1.11673	0.138652
Q49A88	Coiled-coil domain-containing protein 14	CCDC14		NaN	NaN	NaN	NaN	NaN	NaN	NaN	NaN	NaN	NaN	NaN	NaN	NaN	NaN	NaN	NaN		-0.0869268	-0.100169	-1.22786	3.81171	0.0232213	1	-0.0643457	0.0455234	1	-0.117548	0.753718	0.747528	-1.4469	1.64057	0.075354	3.28439	+	+	+	+	4.85784	5.04381	4.40756	3.38147	2.68173	0.0239024	6.19294	2.86243	0.0140952
Q96A33	Coiled-coil domain-containing protein 47	CCDC47		-1.35152	-1.42274	-1.25283	-0.915446	0.562992	1	-1.1271	0.510237	1	-1.04885	0.329894	1	-0.738962	0.739236	0.413939	-1.32413		-0.0986805	0.176403	0.0544484	-0.592212	0.077296	1	-0.179604	0.350824	0.988353	0.571192	0.113704	0.984574	0.1989	0.930778	0.316474	-1.4902					0.147193	0.535547	0.0931689	-0.512569	0.299718	0.788502	0.491511	0.682876	0.359603
Q8IVM0	Coiled-coil domain-containing protein 50	CCDC50	+	-0.276923	-0.46461	-1.54335	-6.80319	0.212737	1	-0.451499	0.267801	1	-0.576195	1.30212	1	-2.20508	4.77139	0.03	-13.0081		-0.660036	-0.356831	-0.785612	-2.03879	0.659537	1	-1.1931	0.71448	0.917315	-1.08714	0.849697	0.732444	-1.48376	2.32599	0.0652821	-4.44665					0.55593	0.137395	-0.0287654	-0.255004	0.776014	0.452034	1.29242	0.238104	0.78664
Q9BR77	Coiled-coil domain-containing protein 77	CCDC77		-0.020064	0.243297	0.686302	-1.10269	0.00442333	1	-0.0125151	0.0675844	1	0.177275	0.283363	1	0.627176	0.582583	0.558065	-1.13519		NaN	NaN	NaN	NaN	NaN	NaN	NaN	NaN	NaN	NaN	NaN	NaN	NaN	NaN	NaN	NaN			+		1.32732	1.4604	2.70773	1.67483	0.30536	0.689415	0.709755	0.540761	0.379016
A6NKD9	Coiled-coil domain-containing protein 85C	CCDC85C		NaN	NaN	NaN	NaN	NaN	NaN	NaN	NaN	NaN	NaN	NaN	NaN	NaN	NaN	NaN	NaN		NaN	NaN	NaN	NaN	NaN	NaN	NaN	NaN	NaN	NaN	NaN	NaN	NaN	NaN	NaN	NaN				+	1.11619	1.21703	1.37365	2.24218	0.464627	0.570764	0.980214	0.61829	0.337292
P14635	G2/mitotic-specific cyclin-B1	CCNB1		NaN	NaN	NaN	NaN	NaN	NaN	NaN	NaN	NaN	NaN	NaN	NaN	NaN	NaN	NaN	NaN		-0.158594	0.647884	0.395978	1.58708	0.0540907	1	-0.142808	0.401728	0.95097	0.82747	0.149835	0.9518	0.364979	0.897844	0.252712	1.71689					NaN	NaN	NaN	NaN	NaN	NaN	NaN	NaN	NaN
P24385	G1/S-specific cyclin-D1	CCND1		NaN	NaN	NaN	NaN	NaN	NaN	NaN	NaN	NaN	NaN	NaN	NaN	NaN	NaN	NaN	NaN		NaN	NaN	NaN	NaN	NaN	NaN	NaN	NaN	NaN	NaN	NaN	NaN	NaN	NaN	NaN	NaN			+		0	1.67424	2.92821	1.16214	NaN	1	NaN	0.947813	0.169687
P30279	G1/S-specific cyclin-D2	CCND2		NaN	NaN	NaN	NaN	NaN	NaN	NaN	NaN	NaN	NaN	NaN	NaN	NaN	NaN	NaN	NaN		0	3.09534	3.13246	3.16302	NaN	1	NaN	2.39369	0.3448	4.98045	2.54215	0.224	5.39144	2.15204	0.0643951	4.38221	+	+	+	+	3.16864	4.76495	5.41447	3.98874	2.66265	0.0348462	5.74355	5.09518	0
O60583	Cyclin-T2	CCNT2		NaN	NaN	NaN	NaN	NaN	NaN	NaN	NaN	NaN	NaN	NaN	NaN	NaN	NaN	NaN	NaN		NaN	NaN	NaN	NaN	NaN	NaN	NaN	NaN	NaN	NaN	NaN	NaN	NaN	NaN	NaN	NaN					NaN	NaN	NaN	NaN	NaN	NaN	NaN	NaN	NaN
Q8ND76	Cyclin-Y	CCNY		-0.249759	0.31955	0.759795	0.519139	0.0534054	1	-0.144277	0.0854305	1	0.221383	0.283073	1	0.632263	0.152663	0.93091	0.37395		0.532171	0.181311	1.3245	0.336737	0.148349	1	0.370708	0.0557931	1	0.148391	0.491863	0.884072	1.0399	0.0825177	0.911816	0.218214					NaN	NaN	NaN	NaN	NaN	NaN	NaN	NaN	NaN
P78371	T-complex protein 1 subunit beta	CCT2		-0.370624	-0.138162	0.147723	-1.57755	0.529517	1	-0.888142	0.0868014	1	-0.205489	0.202017	1	0.382268	0.626995	0.476525	-1.24034		-1.2124	-0.492414	-1.29692	-1.53278	0.697476	1	-1.35879	0.77941	0.859845	-1.25849	1.45124	0.452747	-2.51775	2.89767	0.0548462	-5.29736			+		-1.17295	-2.67694	-1.64118	0.574968	1.54711	0.146053	-2.61029	1.6228	0.0525139
P49368	T-complex protein 1 subunit gamma	CCT3		-0.286185	-0.670322	-0.777384	-1.32788	0.394981	1	-0.69264	0.273522	1	-0.608917	0.364927	1	-0.770298	0.492214	0.637871	-1.01478		-0.29022	0.140202	-0.222342	-0.116041	0.321133	1	-0.616642	0.213391	0.983649	0.394857	0.219533	0.945432	-0.44954	0.251065	0.84677	-0.409685				+	0.173004	-0.193841	0.188083	1.39951	0.331451	0.76862	0.549165	0.322169	0.698032
P50991	T-complex protein 1 subunit delta	CCT4		-0.23057	-0.639675	-0.25866	-0.866973	0.0682804	1	-0.178137	0.159712	1	-0.39365	0.0513473	1	-0.139555	0.379878	0.81251	-0.802513		1.41225	1.43377	-0.18256	0.12371	0.454254	1	0.980765	0.475807	0.927357	1.01882	0.0430686	0.987472	-0.118126	0.0258758	0.966342	0.0726806				+	-0.188476	-0.0555573	1.3135	2.5445	0.0489242	0.954975	-0.132616	0.0155717	0.982446
P48643	T-complex protein 1 subunit epsilon	CCT5		-0.149548	-1.47233	-0.599442	-2.31992	0.111579	1	-0.252588	0.463522	1	-0.975647	0.378416	1	-0.768502	0.801589	0.295418	-1.54872		0.647577	1.14409	0.325942	0.612956	0.375187	1	0.786099	0.743136	0.80833	1.41865	0.117045	0.955393	0.292839	0.325452	0.702377	0.701409					-0.597694	0.0480868	0.317032	0.879662	0.221544	0.778512	-0.518679	0.0272802	0.969206
P40227	T-complex protein 1 subunit zeta	CCT6A		0.291901	0.413811	0.541565	-0.932255	0.607021	1	0.904191	0.878947	1	1.25326	0.803811	1	1.27258	0.555032	0.604749	-1.07494		0.00878398	0.37746	0.0598558	-0.250015	0.00604824	0.999796	0.0152415	0.450249	0.950459	0.819024	0.0435935	0.984632	0.105295	0.183151	0.843141	-0.403096					-0.210985	-0.912048	-0.761644	0.233678	0.276966	0.778992	-0.519607	1.20889	0.13722
Q99832	T-complex protein 1 subunit eta	CCT7		-1.08843	-0.479996	-1.62628	-2.4637	0.608388	1	-1.17122	0.306431	1	-0.639453	0.389924	1	-0.856373	0.486677	0.621926	-1.04234		-0.469851	-0.256737	-0.120597	-0.740793	0.195455	1	-0.459185	0.0936819	1	-0.238073	0.0476289	0.98764	-0.124675	0.414288	0.591987	-0.860795					-0.494761	-1.59638	-0.961072	-0.162573	0.232585	0.775844	-0.529185	0.89303	0.191588
P50990	T-complex protein 1 subunit theta	CCT8		-0.754901	-0.573537	-0.552073	-2.62677	0.497461	1	-0.9666	0.724852	1	-1.20299	0.460271	1	-0.874255	0.465557	0.640171	-1.00846		-0.364779	0.0165933	-0.719545	-1.66864	0.502186	1	-0.873694	0.0200551	0.99924	0.044183	1.03303	0.668287	-1.68473	2.40797	0.0652	-4.40721		+	+	+	-0.380182	-1.05051	-1.35411	-0.941276	0.883864	0.460487	-1.26563	2.27366	0.0403248
P86791;P86790	Vacuolar fusion protein CCZ1 homolog;Vacuolar fusion protein CCZ1 homolog B	CCZ1;CCZ1B		NaN	NaN	NaN	NaN	NaN	NaN	NaN	NaN	NaN	NaN	NaN	NaN	NaN	NaN	NaN	NaN		0.627799	1.65965	0.275225	3.30819	0.218797	1	0.515666	0.893925	0.703101	1.71875	0.0669838	0.988265	0.17951	1.23967	0.133371	2.44479			+	+	2.28938	2.85772	3.68392	3.67723	1.25102	0.175504	2.38706	1.60747	0.0532096
P48509	CD151 antigen	CD151		NaN	NaN	NaN	NaN	NaN	NaN	NaN	NaN	NaN	NaN	NaN	NaN	NaN	NaN	NaN	NaN		NaN	NaN	NaN	NaN	NaN	NaN	NaN	NaN	NaN	NaN	NaN	NaN	NaN	NaN	NaN	NaN					NaN	NaN	NaN	NaN	NaN	NaN	NaN	NaN	NaN
Q5ZPR3	CD276 antigen	CD276		0.583515	-0.190495	-0.252196	-1.46576	0.117159	1	0.301291	0.0482305	0.998602	-0.129531	0.0643297	1	-0.170226	0.419175	0.738802	-0.901438		NaN	NaN	NaN	NaN	NaN	NaN	NaN	NaN	NaN	NaN	NaN	NaN	NaN	NaN	NaN	NaN					NaN	NaN	NaN	NaN	NaN	NaN	NaN	NaN	NaN
Q9NPF0	CD320 antigen	CD320		NaN	NaN	NaN	NaN	NaN	NaN	NaN	NaN	NaN	NaN	NaN	NaN	NaN	NaN	NaN	NaN		NaN	NaN	NaN	NaN	NaN	NaN	NaN	NaN	NaN	NaN	NaN	NaN	NaN	NaN	NaN	NaN					NaN	NaN	NaN	NaN	NaN	NaN	NaN	NaN	NaN
P25942	Tumor necrosis factor receptor superfamily member 5	CD40		1.05451	-0.283142	0.448637	1.37117	0.327137	1	0.726044	0.0823136	1	-0.212558	0.119108	1	0.300855	0.466527	0.672157	0.975791		1.89049	1.64851	2.12538	1.46953	1.03598	1	1.97537	0.818442	0.755051	1.59626	1.13834	0.555333	2.17305	0.522264	0.474183	1.09945					NaN	NaN	NaN	NaN	NaN	NaN	NaN	NaN	NaN
P16070	CD44 antigen	CD44		-0.050574	-0.695646	-0.586464	-0.795647	0.027882	1	-0.0705706	0.501574	1	-0.961868	0.264608	1	-0.586003	0.366759	0.82264	-0.774996		-0.240467	-0.473525	-0.225578	-0.394962	0.134485	1	-0.316786	0.366814	0.957696	-0.740369	0.127737	0.954564	-0.301704	0.22813	0.806193	-0.507759				+	-0.638426	-0.529125	-1.20274	-1.96019	0.434352	0.618462	-0.875202	0.325435	0.617851
Q08722	Leukocyte surface antigen CD47	CD47		NaN	NaN	NaN	NaN	NaN	NaN	NaN	NaN	NaN	NaN	NaN	NaN	NaN	NaN	NaN	NaN		2.0468	0.227002	1.81245	1.87428	0.672992	1	1.38244	0.0370037	1	0.104161	0.590395	0.783237	1.23183	0.60629	0.395877	1.2616					NaN	NaN	NaN	NaN	NaN	NaN	NaN	NaN	NaN
P13987	CD59 glycoprotein	CD59		1.91978	1.3021	1.18096	1.23158	0.263137	1	0.626803	0.21448	1	0.521525	0.164905	1	0.41631	0.169401	0.912857	0.426598		NaN	NaN	NaN	NaN	NaN	NaN	NaN	NaN	NaN	NaN	NaN	NaN	NaN	NaN	NaN	NaN					NaN	NaN	NaN	NaN	NaN	NaN	NaN	NaN	NaN
Q13042	Cell division cycle protein 16 homolog	CDC16		NaN	NaN	NaN	NaN	NaN	NaN	NaN	NaN	NaN	NaN	NaN	NaN	NaN	NaN	NaN	NaN		0.296539	0.663924	0.707124	3.65141	0.0831072	1	0.217643	0.359008	0.958584	0.762601	0.33744	0.933724	0.732388	1.79244	0.0707907	3.60525		+	+	+	2.01365	2.92046	3.58567	2.75733	1.42136	0.142936	2.6514	2.07725	0.0328398
Q12834	Cell division cycle protein 20 homolog	CDC20		0.145269	0.969179	1.54035	1.474	0.0394861	1	0.10637	0.233372	1	0.551216	0.576509	1	1.15992	0.371836	0.807037	0.820276		-0.370977	0.639519	0.849246	2.26113	0.0577568	1	-0.159804	0.118457	0.991721	0.309529	0.18641	0.94303	0.461589	0.435647	0.538045	0.973072					0.41238	-0.205545	-0.0831369	1.92119	0.0793904	0.926278	0.213451	0.0481221	0.939654
Q9UJX2	Cell division cycle protein 23 homolog	CDC23		0.263184	-0.405597	0.678069	0.579522	0.101815	1	0.25271	0.115307	1	-0.290691	0.17158	1	0.419283	0.210455	0.893929	0.4893		-0.723496	1.45947	0.863441	1.88183	0.310952	1	-0.689097	1.0899	0.658465	2.00041	0.780712	0.749507	1.41554	1.48722	0.105706	2.74275		+	+	+	2.2345	3.4224	3.52995	3.13166	2.20011	0.0510638	4.24954	2.31597	0.0262326
P30307	M-phase inducer phosphatase 3	CDC25C		NaN	NaN	NaN	NaN	NaN	NaN	NaN	NaN	NaN	NaN	NaN	NaN	NaN	NaN	NaN	NaN		NaN	NaN	NaN	NaN	NaN	NaN	NaN	NaN	NaN	NaN	NaN	NaN	NaN	NaN	NaN	NaN				+	0	0.479772	1.28971	1.63495	NaN	1	NaN	0.342185	0.608852
P30260	Cell division cycle protein 27 homolog	CDC27		NaN	NaN	NaN	NaN	NaN	NaN	NaN	NaN	NaN	NaN	NaN	NaN	NaN	NaN	NaN	NaN		1.00027	0.206348	0.484359	2.64643	0.308432	1	0.703164	0.0597152	1	0.15906	0.14629	0.949887	0.36394	1.3601	0.115836	2.6224				+	2.23587	2.5018	1.2246	2.48864	1.40724	0.143685	2.66085	1.49167	0.0616
Q16543	Hsp90 co-chaperone Cdc37;Hsp90 co-chaperone Cdc37, N-terminally processed	CDC37		NaN	NaN	NaN	NaN	NaN	NaN	NaN	NaN	NaN	NaN	NaN	NaN	NaN	NaN	NaN	NaN		NaN	NaN	NaN	NaN	NaN	NaN	NaN	NaN	NaN	NaN	NaN	NaN	NaN	NaN	NaN	NaN					0	0	0.553165	1.86313	NaN	1	NaN	NaN	1
Q5VT25	Serine/threonine-protein kinase MRCK alpha	CDC42BPA		NaN	NaN	NaN	NaN	NaN	NaN	NaN	NaN	NaN	NaN	NaN	NaN	NaN	NaN	NaN	NaN		NaN	NaN	NaN	NaN	NaN	NaN	NaN	NaN	NaN	NaN	NaN	NaN	NaN	NaN	NaN	NaN					1.72802	1.76646	1.23121	0.0165329	1.36865	0.15944	2.50561	0.967537	0.163581
Q9NRR3	CDC42 small effector protein 2	CDC42SE2		1.42716	0.57779	1.67326	0.605684	0.485088	1	1.0087	0.182761	0.997899	0.43674	1.4386	1	2.42486	0.216104	0.891677	0.501568		NaN	NaN	NaN	NaN	NaN	NaN	NaN	NaN	NaN	NaN	NaN	NaN	NaN	NaN	NaN	NaN					NaN	NaN	NaN	NaN	NaN	NaN	NaN	NaN	NaN
O75419	Cell division control protein 45 homolog	CDC45		NaN	NaN	NaN	NaN	NaN	NaN	NaN	NaN	NaN	NaN	NaN	NaN	NaN	NaN	NaN	NaN		0	0	0	1.88524	NaN	1	NaN	NaN	1	NaN	NaN	1	NaN	0.874095	0.254513	1.70765		+	+	+	2.08045	3.27882	4.60695	4.53344	1.97119	0.0740826	3.71097	1.75925	0.0422151
Q99459	Cell division cycle 5-like protein	CDC5L		NaN	NaN	NaN	NaN	NaN	NaN	NaN	NaN	NaN	NaN	NaN	NaN	NaN	NaN	NaN	NaN		NaN	NaN	NaN	NaN	NaN	NaN	NaN	NaN	NaN	NaN	NaN	NaN	NaN	NaN	NaN	NaN		+	+	+	1.31719	1.73979	2.62552	3.08861	2.05661	0.0851642	3.50704	2.05968	0.0375708
Q99741	Cell division control protein 6 homolog	CDC6		NaN	NaN	NaN	NaN	NaN	NaN	NaN	NaN	NaN	NaN	NaN	NaN	NaN	NaN	NaN	NaN		NaN	NaN	NaN	NaN	NaN	NaN	NaN	NaN	NaN	NaN	NaN	NaN	NaN	NaN	NaN	NaN					NaN	NaN	NaN	NaN	NaN	NaN	NaN	NaN	NaN
O00311	Cell division cycle 7-related protein kinase	CDC7		NaN	NaN	NaN	NaN	NaN	NaN	NaN	NaN	NaN	NaN	NaN	NaN	NaN	NaN	NaN	NaN		NaN	NaN	NaN	NaN	NaN	NaN	NaN	NaN	NaN	NaN	NaN	NaN	NaN	NaN	NaN	NaN			+	+	0.515717	1.83739	2.14744	2.50773	0.227019	0.779357	0.52152	0.950243	0.166716
Q69YH5	Cell division cycle-associated protein 2	CDCA2		NaN	NaN	NaN	NaN	NaN	NaN	NaN	NaN	NaN	NaN	NaN	NaN	NaN	NaN	NaN	NaN		NaN	NaN	NaN	NaN	NaN	NaN	NaN	NaN	NaN	NaN	NaN	NaN	NaN	NaN	NaN	NaN		+	+	+	3.38792	3.63644	3.47002	2.52193	1.67213	0.0961655	3.31634	1.93471	0.0368756
Q53HL2	Borealin	CDCA8		NaN	NaN	NaN	NaN	NaN	NaN	NaN	NaN	NaN	NaN	NaN	NaN	NaN	NaN	NaN	NaN		1.28081	0.568425	0.352624	-0.912128	0.736084	1	1.4268	0.274209	0.982654	0.610102	0.188761	0.951901	0.432946	0.419194	0.579314	-0.888052					1.91522	1.81054	1.62754	1.46029	1.2609	0.181211	2.35625	1.22315	0.0997056
P19022	Cadherin-2	CDH2		-1.39758	-0.872419	-0.499647	-1.66698	0.19576	1	-0.484367	0.201524	1	-0.48596	0.117271	1	-0.298945	0.239302	0.875246	-0.576578		-0.0523103	-0.00317764	0.128095	0.188232	0.0166961	1	-0.0458981	0.00132854	1	-0.00360991	0.0477419	0.990159	0.12569	0.0631816	0.934365	0.165759				+	-0.301905	-0.304066	-0.954148	-1.55813	0.108651	0.896515	-0.27342	0.106552	0.87658
P06493	Cyclin-dependent kinase 1	CDK1		-1.32845	0.123791	0.500992	1.36512	1.01936	1	-1.77596	0.0606212	1	0.151496	0.170004	1	0.407257	0.499346	0.626899	1.02829	+	-0.253609	1.18121	1.96873	5.53855	0.0954973	1	-0.24164	0.570119	0.913287	1.15654	1.14594	0.552194	2.16835	2.60815	0.0564848	6.04347			+	+	1.2802	1.90325	4.02248	4.92015	0.47339	0.563192	1.00614	0.748479	0.23911
Q9UQ88	Cyclin-dependent kinase 11A	CDK11A		-0.889839	-1.22423	-0.659719	-2.68132	0.47296	1	-0.949295	0.434709	1	-0.916133	0.183736	1	-0.442805	1.73243	0.0591074	-3.04564		-0.0684675	0.130361	-0.199256	2.84027	0.0149808	0.999923	-0.0424254	0.0291503	1	0.0812869	0.0379857	0.985351	-0.106001	0.914108	0.224536	1.83151			+	+	1.4914	2.13371	3.76813	4.02141	0.508508	0.53764	1.07742	0.66162	0.283025
Q9NYV4	Cyclin-dependent kinase 12	CDK12		NaN	NaN	NaN	NaN	NaN	NaN	NaN	NaN	NaN	NaN	NaN	NaN	NaN	NaN	NaN	NaN		NaN	NaN	NaN	NaN	NaN	NaN	NaN	NaN	NaN	NaN	NaN	NaN	NaN	NaN	NaN	NaN					0.814508	-0.657922	1.46387	-0.761175	0.434425	0.607573	0.902046	0.204719	0.74257
P11802	Cyclin-dependent kinase 4	CDK4		NaN	NaN	NaN	NaN	NaN	NaN	NaN	NaN	NaN	NaN	NaN	NaN	NaN	NaN	NaN	NaN		NaN	NaN	NaN	NaN	NaN	NaN	NaN	NaN	NaN	NaN	NaN	NaN	NaN	NaN	NaN	NaN					NaN	NaN	NaN	NaN	NaN	NaN	NaN	NaN	NaN
Q96JB5	CDK5 regulatory subunit-associated protein 3	CDK5RAP3		-2.08737	0.107755	-1.8	-1.87622	0.52338	1	-1.09596	0.0222124	0.99247	0.0619509	0.404888	1	-0.887014	0.56059	0.546293	-1.15013		NaN	NaN	NaN	NaN	NaN	NaN	NaN	NaN	NaN	NaN	NaN	NaN	NaN	NaN	NaN	NaN					1.23134	0.836274	-0.602978	-1.17819	0.406306	0.613416	0.88874	0.263539	0.660563
P50750	Cyclin-dependent kinase 9	CDK9		-0.411621	-0.0880475	0.342676	1.01326	0.151668	1	-0.365102	0.0316149	0.993432	-0.0838169	0.131696	1	0.320105	0.294674	0.855923	0.666678		0.000525792	3.25403	3.00517	4.38245	0.000267269	0.999167	0.00070959	2.31723	0.358545	4.8181	1.52702	0.381333	2.97983	0.938442	0.198825	1.91886	+		+		3.27374	2.72819	3.66334	2.00999	2.70669	0.0315652	5.90679	1.20797	0.0936221
Q5VV42	Threonylcarbamoyladenosine tRNA methylthiotransferase	CDKAL1		NaN	NaN	NaN	NaN	NaN	NaN	NaN	NaN	NaN	NaN	NaN	NaN	NaN	NaN	NaN	NaN		0.529319	1.17565	0.624612	2.72723	0.15357	1	0.381371	0.458178	0.945292	0.973819	0.155456	0.952483	0.389571	1.3347	0.120071	2.58256			+	+	1.90774	2.35368	3.37898	3.02423	0.876066	0.32453	1.71273	1.29976	0.0868515
P38936	Cyclin-dependent kinase inhibitor 1	CDKN1A		0.741995	-0.746395	-0.0155295	-0.860767	0.29608	1	0.653425	0.318406	1	-0.691488	0.00436765	1	-0.0121494	0.319895	0.847438	-0.70265		1.45375	3.21717	4.47781	4.53008	0.388608	1	0.867049	0.92283	0.687483	1.86101	1.37006	0.419312	2.7534	1.41862	0.0971343	2.85497					1.48742	1.97124	1.01687	-1.5498	0.504076	0.53661	1.0697	0.685596	0.272128
Q9H211	DNA replication factor Cdt1	CDT1		NaN	NaN	NaN	NaN	NaN	NaN	NaN	NaN	NaN	NaN	NaN	NaN	NaN	NaN	NaN	NaN		0.374855	2.23626	3.1584	3.07726	0.114182	1	0.290222	0.808362	0.749579	1.62085	0.889153	0.652137	1.7991	1.336	0.116468	2.61315		+	+		3.18947	3.91618	2.97019	0	1.85951	0.0734754	3.70257	3.99742	0.00826667
P17676	CCAAT/enhancer-binding protein beta	CEBPB		NaN	NaN	NaN	NaN	NaN	NaN	NaN	NaN	NaN	NaN	NaN	NaN	NaN	NaN	NaN	NaN		NaN	NaN	NaN	NaN	NaN	NaN	NaN	NaN	NaN	NaN	NaN	NaN	NaN	NaN	NaN	NaN					NaN	NaN	NaN	NaN	NaN	NaN	NaN	NaN	NaN
Q03701	CCAAT/enhancer-binding protein zeta	CEBPZ		NaN	NaN	NaN	NaN	NaN	NaN	NaN	NaN	NaN	NaN	NaN	NaN	NaN	NaN	NaN	NaN		-0.606067	0.17662	-0.0806662	-0.232606	0.651551	1	-1.16407	0.189662	0.983527	0.387017	0.0729506	0.982699	-0.165374	0.1446	0.87003	-0.33358					NaN	NaN	NaN	NaN	NaN	NaN	NaN	NaN	NaN
Q92879;O95319	CUGBP Elav-like family member 1	CELF1		NaN	NaN	NaN	NaN	NaN	NaN	NaN	NaN	NaN	NaN	NaN	NaN	NaN	NaN	NaN	NaN		NaN	NaN	NaN	NaN	NaN	NaN	NaN	NaN	NaN	NaN	NaN	NaN	NaN	NaN	NaN	NaN			+	+	1.50814	0.739273	3.27743	4.36893	0.852794	0.338909	1.63625	0.291125	0.6413
P07199	Major centromere autoantigen B	CENPB		NaN	NaN	NaN	NaN	NaN	NaN	NaN	NaN	NaN	NaN	NaN	NaN	NaN	NaN	NaN	NaN		NaN	NaN	NaN	NaN	NaN	NaN	NaN	NaN	NaN	NaN	NaN	NaN	NaN	NaN	NaN	NaN			+		2.02723	2.17354	2.04347	0.872438	1.21425	0.187564	2.29198	1.32944	0.085101
Q03188	Centromere protein C	CENPC		0.645387	-0.238298	0.247255	-2.66441	0.212164	1	0.496765	0.0495255	1	-0.134488	0.0641525	1	0.169587	0.94026	0.220614	-1.7801		-0.631845	-1.506	-1.67614	-2.5535	0.126695	1	-0.327781	0.386592	0.93717	-0.865208	0.458702	0.904172	-0.999436	0.632317	0.362354	-1.33024					2.47099	2.63263	2.44193	0.253029	0.769521	0.358785	1.56529	0.932468	0.163146
P49454	Centromere protein F	CENPF		-0.65608	-0.83526	0.994129	0.518635	0.194008	1	-0.462718	0.235512	1	-0.550267	0.346609	1	0.756434	0.125186	0.927258	0.316724		0.446008	0.896523	1.56595	3.32185	0.105399	1	0.274417	0.249179	0.997864	0.587877	0.448288	0.905	0.977056	1.13224	0.151871	2.24486					0.542618	0.513523	-0.217532	-0.631535	0.198522	0.799035	0.471137	0.174244	0.786319
Q8N0S6	Centromere protein L	CENPL		-0.751192	-1.22319	-0.39463	-0.32868	0.385965	1	-0.800726	0.693669	1	-1.3094	0.169179	1	-0.39699	0.161803	0.930566	-0.375811		-1.14612	0.0754331	-0.44737	-0.0915133	0.942671	1	-1.71391	0.139795	1	0.251721	0.820437	0.76827	-1.26892	0.56066	0.792762	-0.530748				+	-0.889571	-0.0727914	-0.933038	-1.35677	0.455254	0.587414	-0.943906	0.302823	0.821977
Q96H22	Centromere protein N	CENPN		NaN	NaN	NaN	NaN	NaN	NaN	NaN	NaN	NaN	NaN	NaN	NaN	NaN	NaN	NaN	NaN		NaN	NaN	NaN	NaN	NaN	NaN	NaN	NaN	NaN	NaN	NaN	NaN	NaN	NaN	NaN	NaN					1.09553	1.58529	1.53903	0.167208	0.365544	0.645349	0.810265	0.705454	0.268102
Q7L2Z9	Centromere protein Q	CENPQ	+	0.110086	0.257761	0.176519	-4.33294	0.0835278	1	0.192267	0.132128	1	0.311353	0.0932324	1	0.224981	2.31385	0.0255556	-4.32679		0.211053	-0.238578	-0.717624	-3.60345	0.0720804	1	0.187432	0.133683	0.993794	-0.314979	0.415045	0.9418	-0.858759	1.92411	0.0694444	-3.90235					0.720243	0.821027	0.233322	-0.450747	0.460856	0.591566	0.929394	0.52103	0.42066
Q71F23	Centromere protein U	CENPU	+	-0.0626834	-0.156212	-1.08631	-3.64514	0.0556216	1	-0.126917	0.131971	1	-0.288433	0.495116	1	-1.00229	3.03936	0.0234444	-5.87628		0.0658029	-0.429184	-1.06145	-2.51606	0.0308412	1	0.0803775	0.363173	0.959486	-0.723447	0.628754	0.782614	-1.23406	1.93311	0.0738621	-3.74714					1.31176	1.43211	0.928091	-0.286962	1.09895	0.244184	1.98372	1.30608	0.0932731
Q6ZU80	Centrosomal protein of 128 kDa	CEP128		0.680516	0.365995	0.645085	-1.29255	0.406613	1	0.823075	0.175124	0.997196	0.404726	0.593869	1	1.07228	0.698857	0.414929	-1.32447		-0.736309	-0.86175	-0.249006	-1.15856	0.428756	1	-0.882777	0.373833	0.960138	-0.808282	0.248745	0.935912	-0.501631	1.56557	0.115233	-2.63065		+		+	-0.651807	-1.09541	-2.07251	-1.76816	1.1192	0.317076	-1.74336	2.80867	0.0286757
Q9UPN4	Centrosomal protein of 131 kDa	CEP131		NaN	NaN	NaN	NaN	NaN	NaN	NaN	NaN	NaN	NaN	NaN	NaN	NaN	NaN	NaN	NaN		NaN	NaN	NaN	NaN	NaN	NaN	NaN	NaN	NaN	NaN	NaN	NaN	NaN	NaN	NaN	NaN	+	+			5.07022	2.91169	0.477113	0.385361	2.80638	0.026	6.65399	1.95366	0.0395122
Q66GS9	Centrosomal protein of 135 kDa	CEP135		NaN	NaN	NaN	NaN	NaN	NaN	NaN	NaN	NaN	NaN	NaN	NaN	NaN	NaN	NaN	NaN		NaN	NaN	NaN	NaN	NaN	NaN	NaN	NaN	NaN	NaN	NaN	NaN	NaN	NaN	NaN	NaN					1.89164	1.29967	0.563943	1.05265	1.56667	0.124085	2.88644	0.607793	0.341087
O94986	Centrosomal protein of 152 kDa	CEP152		NaN	NaN	NaN	NaN	NaN	NaN	NaN	NaN	NaN	NaN	NaN	NaN	NaN	NaN	NaN	NaN		-0.234978	1.3011	0.934837	1.81625	0.0544448	1	-0.14797	0.592306	0.877831	1.20285	0.272881	0.938983	0.634414	0.584776	0.415121	1.22247					-0.203725	0.0820103	0.666827	0.0600382	0.0747854	0.932251	-0.192761	0.0242344	0.970424
Q8TEP8	Centrosomal protein of 192 kDa	CEP192		NaN	NaN	NaN	NaN	NaN	NaN	NaN	NaN	NaN	NaN	NaN	NaN	NaN	NaN	NaN	NaN		0	0.0892302	-0.29049	3.78617	NaN	1	NaN	0.0548871	1	0.135046	0.255002	0.936849	-0.525699	1.96472	0.0677255	4.0197				+	0.976308	0.158625	0.926451	1.37911	0.463201	0.574934	0.965736	0.0710367	0.915088
Q53EZ4	Centrosomal protein of 55 kDa	CEP55		NaN	NaN	NaN	NaN	NaN	NaN	NaN	NaN	NaN	NaN	NaN	NaN	NaN	NaN	NaN	NaN		NaN	NaN	NaN	NaN	NaN	NaN	NaN	NaN	NaN	NaN	NaN	NaN	NaN	NaN	NaN	NaN			+	+	1.35052	1.48272	1.85404	1.99534	0.553382	0.515616	1.14356	0.611929	0.331861
Q86XR8	Centrosomal protein of 57 kDa	CEP57		-1.20683	-1.01648	-0.497892	-2.40471	0.6694	1	-1.2727	0.346234	1	-0.757061	0.685016	1	-1.12346	1.08015	0.174986	-1.98229		-1.97729	-2.36741	-2.38381	-2.3461	0.832516	1	-1.64578	1.20142	0.580712	-2.30711	1.32602	0.462944	-2.53204	1.1869	0.150842	-2.27944					-0.577646	-0.812206	-0.857779	-1.88072	1.33656	0.268066	-1.91152	1.43228	0.107974
Q96MT8	Centrosomal protein of 63 kDa	CEP63		NaN	NaN	NaN	NaN	NaN	NaN	NaN	NaN	NaN	NaN	NaN	NaN	NaN	NaN	NaN	NaN		NaN	NaN	NaN	NaN	NaN	NaN	NaN	NaN	NaN	NaN	NaN	NaN	NaN	NaN	NaN	NaN					NaN	NaN	NaN	NaN	NaN	NaN	NaN	NaN	NaN
Q5JTW2	Centrosomal protein of 78 kDa	CEP78		NaN	NaN	NaN	NaN	NaN	NaN	NaN	NaN	NaN	NaN	NaN	NaN	NaN	NaN	NaN	NaN		NaN	NaN	NaN	NaN	NaN	NaN	NaN	NaN	NaN	NaN	NaN	NaN	NaN	NaN	NaN	NaN					NaN	NaN	NaN	NaN	NaN	NaN	NaN	NaN	NaN
Q6P2H3	Centrosomal protein of 85 kDa	CEP85		NaN	NaN	NaN	NaN	NaN	NaN	NaN	NaN	NaN	NaN	NaN	NaN	NaN	NaN	NaN	NaN		NaN	NaN	NaN	NaN	NaN	NaN	NaN	NaN	NaN	NaN	NaN	NaN	NaN	NaN	NaN	NaN					NaN	NaN	NaN	NaN	NaN	NaN	NaN	NaN	NaN
Q96G23	Ceramide synthase 2	CERS2		NaN	NaN	NaN	NaN	NaN	NaN	NaN	NaN	NaN	NaN	NaN	NaN	NaN	NaN	NaN	NaN		NaN	NaN	NaN	NaN	NaN	NaN	NaN	NaN	NaN	NaN	NaN	NaN	NaN	NaN	NaN	NaN					NaN	NaN	NaN	NaN	NaN	NaN	NaN	NaN	NaN
P41208	Centrin-2	CETN2	+	-0.678068	-0.243387	-1.62385	-4.11528	0.291786	1	-0.640803	0.106564	1	-0.26028	0.631731	1	-1.25044	3.19595	0.0206667	-6.39606		-0.2658	-0.109613	-1.04954	-1.25594	0.15744	1	-0.362848	0.125725	1	-0.261435	0.462501	0.904527	-0.971303	1.11311	0.189442	-1.99165					0.295598	0.77649	0.73335	-0.439044	0.266763	0.770215	0.544468	0.895767	0.234014
Q96G28	Cilia- and flagella-associated protein 36	CFAP36		NaN	NaN	NaN	NaN	NaN	NaN	NaN	NaN	NaN	NaN	NaN	NaN	NaN	NaN	NaN	NaN		NaN	NaN	NaN	NaN	NaN	NaN	NaN	NaN	NaN	NaN	NaN	NaN	NaN	NaN	NaN	NaN					NaN	NaN	NaN	NaN	NaN	NaN	NaN	NaN	NaN
P23528	Cofilin-1	CFL1	+	-1.31882	-0.934923	-1.07889	-3.88096	0.454729	1	-0.953897	0.352719	1	-0.763063	0.399063	1	-0.849174	2.28228	0.0257722	-4.21195		-1.50286	-1.53539	-0.907471	-2.06385	0.983162	1	-1.84057	1.06428	0.666257	-1.9735	2.02779	0.373455	-3.09185	1.53278	0.0974874	-2.86142		+	+	+	0.754581	1.79007	3.39814	4.43627	1.28036	0.237349	2.00477	2.72975	0.0207103
Q13111	Chromatin assembly factor 1 subunit A	CHAF1A		NaN	NaN	NaN	NaN	NaN	NaN	NaN	NaN	NaN	NaN	NaN	NaN	NaN	NaN	NaN	NaN		NaN	NaN	NaN	NaN	NaN	NaN	NaN	NaN	NaN	NaN	NaN	NaN	NaN	NaN	NaN	NaN			+	+	1.00933	1.66226	2.99596	3.00275	0.691423	0.445561	1.31991	0.715058	0.263484
Q96JM3	Chromosome alignment-maintaining phosphoprotein 1	CHAMP1		NaN	NaN	NaN	NaN	NaN	NaN	NaN	NaN	NaN	NaN	NaN	NaN	NaN	NaN	NaN	NaN		NaN	NaN	NaN	NaN	NaN	NaN	NaN	NaN	NaN	NaN	NaN	NaN	NaN	NaN	NaN	NaN					NaN	NaN	NaN	NaN	NaN	NaN	NaN	NaN	NaN
Q86WJ1	Chromodomain-helicase-DNA-binding protein 1-like	CHD1L		NaN	NaN	NaN	NaN	NaN	NaN	NaN	NaN	NaN	NaN	NaN	NaN	NaN	NaN	NaN	NaN		NaN	NaN	NaN	NaN	NaN	NaN	NaN	NaN	NaN	NaN	NaN	NaN	NaN	NaN	NaN	NaN			+	+	0.531092	2.986	4.55162	5.0822	0.200344	0.798588	0.473703	0.984987	0.142508
Q14839;Q8TDI0	Chromodomain-helicase-DNA-binding protein 4	CHD4		-0.973738	-1.66875	-1.02527	-1.47645	0.29016	1	-0.656817	0.363887	1	-0.811493	0.248919	1	-0.582709	0.393657	0.772178	-0.858262		0.983689	1.81997	1.41732	1.30334	0.865559	1	1.56476	1.89471	0.53581	3.47184	0.956303	0.640874	1.7855	0.937675	0.247542	1.73782			+	+	1.00869	1.35391	1.58282	1.37145	1.30682	0.210441	2.18519	1.54845	0.0757207
Q9H444;Q96CF2	Charged multivesicular body protein 4b	CHMP4B		0.592998	-0.5623	0.640453	-1.78279	0.572664	1	1.03057	0.144297	0.991751	-0.358776	0.801235	1	1.31759	1.02149	0.20286	-1.84171		0.0382398	1.12982	1.10804	0.3593	0.036881	1	0.0847142	1.03207	0.686567	1.83988	1.30811	0.543208	2.23033	0.368378	0.698152	0.707378			+	+	-0.397333	-1.17323	-1.38007	-2.14543	0.448475	0.641756	-0.825792	0.598178	0.351705
Q9NZZ3	Charged multivesicular body protein 5	CHMP5	+	-1.27982	-1.00354	0.458944	-3.71207	0.498742	1	-1.0222	0.434415	1	-0.900836	0.309582	1	0.640335	3.80789	0.015	-7.99982		-0.898411	0.0125268	0.170647	-1.71725	0.512892	1	-1.03514	0.0103497	1	0.0251103	0.141358	0.953427	0.311851	1.20996	0.152355	-2.23908				+	-0.390661	-0.577815	-1.57625	-2.5908	0.409802	0.662729	-0.773801	0.582833	0.40979
Q9UHD1	Cysteine and histidine-rich domain-containing protein 1	CHORDC1		NaN	NaN	NaN	NaN	NaN	NaN	NaN	NaN	NaN	NaN	NaN	NaN	NaN	NaN	NaN	NaN		NaN	NaN	NaN	NaN	NaN	NaN	NaN	NaN	NaN	NaN	NaN	NaN	NaN	NaN	NaN	NaN				+	0	0	0	3.44752	NaN	1	NaN	NaN	1
Q8WVB6	Chromosome transmission fidelity protein 18 homolog	CHTF18		NaN	NaN	NaN	NaN	NaN	NaN	NaN	NaN	NaN	NaN	NaN	NaN	NaN	NaN	NaN	NaN		NaN	NaN	NaN	NaN	NaN	NaN	NaN	NaN	NaN	NaN	NaN	NaN	NaN	NaN	NaN	NaN					NaN	NaN	NaN	NaN	NaN	NaN	NaN	NaN	NaN
Q9Y3Y2	Chromatin target of PRMT1 protein	CHTOP		0.0493158	-0.827378	0.151306	-1.57831	0.0123155	1	0.0342761	0.306004	1	-0.676604	0.0430933	1	0.115298	0.583311	0.531044	-1.17268		0.591305	0.766021	0.360339	-1.11465	0.604634	1	1.09868	0.976704	0.753633	1.63847	0.431492	0.958295	0.787976	0.879051	0.285228	-1.61425					NaN	NaN	NaN	NaN	NaN	NaN	NaN	NaN	NaN
O15111	Inhibitor of nuclear factor kappa-B kinase subunit alpha	CHUK		NaN	NaN	NaN	NaN	NaN	NaN	NaN	NaN	NaN	NaN	NaN	NaN	NaN	NaN	NaN	NaN		NaN	NaN	NaN	NaN	NaN	NaN	NaN	NaN	NaN	NaN	NaN	NaN	NaN	NaN	NaN	NaN			+	+	0	0.252688	1.61284	2.18189	NaN	1	NaN	0.136266	0.844775
O76071	Probable cytosolic iron-sulfur protein assembly protein CIAO1	CIAO1		NaN	NaN	NaN	NaN	NaN	NaN	NaN	NaN	NaN	NaN	NaN	NaN	NaN	NaN	NaN	NaN		NaN	NaN	NaN	NaN	NaN	NaN	NaN	NaN	NaN	NaN	NaN	NaN	NaN	NaN	NaN	NaN				+	0	0	1.07013	1.63154	NaN	1	NaN	NaN	1
Q969X6;REV__P04049	Cirhin	CIRH1A		-1.55297	-1.14382	-0.893681	-1.69544	0.335545	1	-0.757756	0.269728	1	-0.625614	0.192647	1	-0.468819	0.268544	0.867131	-0.634649		-0.693204	-0.110687	-0.227617	-0.54645	0.548202	1	-1.05128	1.07881	0.958203	-0.746717	0.61452	0.944107	-0.854727	1.21004	0.245752	-1.75024			+	+	-0.226897	-0.443674	-0.567305	-0.832996	0.426497	0.693871	-0.693371	2.14252	0.0933178
O14578	Citron Rho-interacting kinase	CIT		NaN	NaN	NaN	NaN	NaN	NaN	NaN	NaN	NaN	NaN	NaN	NaN	NaN	NaN	NaN	NaN		NaN	NaN	NaN	NaN	NaN	NaN	NaN	NaN	NaN	NaN	NaN	NaN	NaN	NaN	NaN	NaN					NaN	NaN	NaN	NaN	NaN	NaN	NaN	NaN	NaN
Q9ULV3	Cip1-interacting zinc finger protein	CIZ1		1.3445	-1.10157	-1.36365	-1.53263	0.509965	1	1.04394	0.595734	1	-1.15432	0.500308	1	-1.02974	1.14886	0.173491	-1.98949		NaN	NaN	NaN	NaN	NaN	NaN	NaN	NaN	NaN	NaN	NaN	NaN	NaN	NaN	NaN	NaN					1.46659	0.72916	-0.356822	-1.01417	0.806712	0.358083	1.55886	0.248767	0.684465
Q8IYA6	Cytoskeleton-associated protein 2-like	CKAP2L		NaN	NaN	NaN	NaN	NaN	NaN	NaN	NaN	NaN	NaN	NaN	NaN	NaN	NaN	NaN	NaN		NaN	NaN	NaN	NaN	NaN	NaN	NaN	NaN	NaN	NaN	NaN	NaN	NaN	NaN	NaN	NaN					NaN	NaN	NaN	NaN	NaN	NaN	NaN	NaN	NaN
Q96S66	Chloride channel CLIC-like protein 1	CLCC1		NaN	NaN	NaN	NaN	NaN	NaN	NaN	NaN	NaN	NaN	NaN	NaN	NaN	NaN	NaN	NaN		1.89213	-0.205928	1.28435	0.954988	0.766657	1	1.53079	0.0474903	1	-0.129916	0.410355	0.929412	0.898466	0.237191	0.772806	0.566974					NaN	NaN	NaN	NaN	NaN	NaN	NaN	NaN	NaN
P51798	H(+)/Cl(-) exchange transporter 7	CLCN7		NaN	NaN	NaN	NaN	NaN	NaN	NaN	NaN	NaN	NaN	NaN	NaN	NaN	NaN	NaN	NaN		NaN	NaN	NaN	NaN	NaN	NaN	NaN	NaN	NaN	NaN	NaN	NaN	NaN	NaN	NaN	NaN					NaN	NaN	NaN	NaN	NaN	NaN	NaN	NaN	NaN
O14967	Calmegin	CLGN		0.517726	-0.410005	-0.362054	-0.0425803	0.165028	1	0.398565	0.136075	1	-0.333996	0.0846573	1	-0.221442	0.0118291	0.987516	-0.0326833		0.0654252	0.847312	1.00609	0.829054	0.0180069	1	0.0500413	0.228571	0.979781	0.546034	0.349145	0.956517	0.776329	0.226468	0.788844	0.541171					NaN	NaN	NaN	NaN	NaN	NaN	NaN	NaN	NaN
O00299	Chloride intracellular channel protein 1	CLIC1		NaN	NaN	NaN	NaN	NaN	NaN	NaN	NaN	NaN	NaN	NaN	NaN	NaN	NaN	NaN	NaN		NaN	NaN	NaN	NaN	NaN	NaN	NaN	NaN	NaN	NaN	NaN	NaN	NaN	NaN	NaN	NaN			+	+	-0.268613	-0.237097	1.34165	3.70698	0.271562	0.772092	-0.541204	0.105608	0.878144
Q9Y696;Q96NY7	Chloride intracellular channel protein 4	CLIC4		0.0267533	0.360381	0.0600036	-1.66855	0.0111553	1	0.0297002	0.433356	1	0.775203	0.0308994	1	0.0787191	1.9688	0.0528496	-3.20031		NaN	NaN	NaN	NaN	NaN	NaN	NaN	NaN	NaN	NaN	NaN	NaN	NaN	NaN	NaN	NaN					-0.959677	-0.972537	-0.324605	0.871944	1.57949	0.15844	-2.53139	0.839197	0.236361
Q14677	Clathrin interactor 1	CLINT1		NaN	NaN	NaN	NaN	NaN	NaN	NaN	NaN	NaN	NaN	NaN	NaN	NaN	NaN	NaN	NaN		0.371511	1.62879	1.39329	2.65371	0.150172	1	0.363435	0.79203	0.758819	1.55192	0.47721	0.882826	1.01911	1.53121	0.0936042	2.94934	+		+	+	3.01955	2.34489	2.32901	2.16559	2.98238	0.0252571	6.64472	1.37366	0.0800638
Q96DZ5	CAP-Gly domain-containing linker protein 3	CLIP3		NaN	NaN	NaN	NaN	NaN	NaN	NaN	NaN	NaN	NaN	NaN	NaN	NaN	NaN	NaN	NaN		-0.111581	1.44629	1.66902	0.953974	0.0330173	1	-0.089922	0.737249	0.792894	1.44707	0.822434	0.679326	1.6046	0.407136	0.588194	0.871857					NaN	NaN	NaN	NaN	NaN	NaN	NaN	NaN	NaN
Q9NWW5	Ceroid-lipofuscinosis neuronal protein 6	CLN6		NaN	NaN	NaN	NaN	NaN	NaN	NaN	NaN	NaN	NaN	NaN	NaN	NaN	NaN	NaN	NaN		NaN	NaN	NaN	NaN	NaN	NaN	NaN	NaN	NaN	NaN	NaN	NaN	NaN	NaN	NaN	NaN					NaN	NaN	NaN	NaN	NaN	NaN	NaN	NaN	NaN
Q96KA5	Cleft lip and palate transmembrane protein 1-like protein	CLPTM1L		0.0282048	-0.403239	0.200223	-0.0777499	0.0065333	1	0.0183857	0.134143	1	-0.329633	0.0570703	1	0.150778	0.0214058	0.97709	-0.058618		-0.0923182	0.0980288	0.710519	-0.376647	0.0280479	1	-0.0765822	0.0497538	1	0.126282	0.578656	0.859479	1.09804	0.297675	0.751178	-0.614					NaN	NaN	NaN	NaN	NaN	NaN	NaN	NaN	NaN
Q00610	Clathrin heavy chain 1	CLTC		-1.65406	-1.91769	-1.89653	-2.27128	0.267905	1	-0.632814	0.273732	1	-0.647564	0.286494	1	-0.672055	0.33332	0.82668	-0.765466		-0.649685	-0.0379893	-0.264079	-0.274207	0.62525	1	-1.14474	0.0305369	1	-0.0732101	0.261734	0.938184	-0.525789	0.323208	0.752497	-0.611708					0.154478	0.215506	0.260416	0.0539157	0.100959	0.916965	0.237823	0.187649	0.801751
P53675	Clathrin heavy chain 2	CLTCL1		NaN	NaN	NaN	NaN	NaN	NaN	NaN	NaN	NaN	NaN	NaN	NaN	NaN	NaN	NaN	NaN		NaN	NaN	NaN	NaN	NaN	NaN	NaN	NaN	NaN	NaN	NaN	NaN	NaN	NaN	NaN	NaN				+	0.345393	1.1482	1.42754	1.6459	0.217619	0.793533	0.481257	0.885095	0.21003
P10909	Clusterin;Clusterin beta chain;Clusterin alpha chain	CLU		NaN	NaN	NaN	NaN	NaN	NaN	NaN	NaN	NaN	NaN	NaN	NaN	NaN	NaN	NaN	NaN		NaN	NaN	NaN	NaN	NaN	NaN	NaN	NaN	NaN	NaN	NaN	NaN	NaN	NaN	NaN	NaN					NaN	NaN	NaN	NaN	NaN	NaN	NaN	NaN	NaN
Q8IY22	C-Maf-inducing protein	CMIP		NaN	NaN	NaN	NaN	NaN	NaN	NaN	NaN	NaN	NaN	NaN	NaN	NaN	NaN	NaN	NaN		NaN	NaN	NaN	NaN	NaN	NaN	NaN	NaN	NaN	NaN	NaN	NaN	NaN	NaN	NaN	NaN		+	+	+	2.46371	2.7743	3.04272	2.77656	2.13564	0.0588866	4.17932	2.27183	0.026922
Q9BQ75	Protein CMSS1	CMSS1		NaN	NaN	NaN	NaN	NaN	NaN	NaN	NaN	NaN	NaN	NaN	NaN	NaN	NaN	NaN	NaN		NaN	NaN	NaN	NaN	NaN	NaN	NaN	NaN	NaN	NaN	NaN	NaN	NaN	NaN	NaN	NaN			+	+	2.07059	2.72055	4.03927	4.10113	0.838932	0.337468	1.66273	1.48148	0.0625333
Q8N1G2	Cap-specific mRNA (nucleoside-2-O-)-methyltransferase 1	CMTR1		NaN	NaN	NaN	NaN	NaN	NaN	NaN	NaN	NaN	NaN	NaN	NaN	NaN	NaN	NaN	NaN		NaN	NaN	NaN	NaN	NaN	NaN	NaN	NaN	NaN	NaN	NaN	NaN	NaN	NaN	NaN	NaN			+		0.565407	1.37516	2.05383	1.1462	0.345162	0.68379	0.726042	0.971849	0.169906
P51911	Calponin-1	CNN1		NaN	NaN	NaN	NaN	NaN	NaN	NaN	NaN	NaN	NaN	NaN	NaN	NaN	NaN	NaN	NaN		NaN	NaN	NaN	NaN	NaN	NaN	NaN	NaN	NaN	NaN	NaN	NaN	NaN	NaN	NaN	NaN			+	+	1.78487	0	2.7403	4.22086	0.446819	0.571845	0.981975	NaN	1
Q99439	Calponin-2	CNN2		NaN	NaN	NaN	NaN	NaN	NaN	NaN	NaN	NaN	NaN	NaN	NaN	NaN	NaN	NaN	NaN		NaN	NaN	NaN	NaN	NaN	NaN	NaN	NaN	NaN	NaN	NaN	NaN	NaN	NaN	NaN	NaN		+	+	+	0.844937	2.28712	2.32526	3.09825	0.57929	0.520192	1.12664	2.01162	0.0395577
Q15417	Calponin-3	CNN3		NaN	NaN	NaN	NaN	NaN	NaN	NaN	NaN	NaN	NaN	NaN	NaN	NaN	NaN	NaN	NaN		NaN	NaN	NaN	NaN	NaN	NaN	NaN	NaN	NaN	NaN	NaN	NaN	NaN	NaN	NaN	NaN					NaN	NaN	NaN	NaN	NaN	NaN	NaN	NaN	NaN
Q8NE01	Metal transporter CNNM3	CNNM3		-0.590465	-1.54191	-0.810755	-1.1049	0.233333	1	-0.531745	0.741376	1	-1.40996	0.550112	1	-1.04984	0.407671	0.767281	-0.86491		-0.170122	-0.462886	0.116659	-0.114031	0.13075	1	-0.294189	0.869783	0.827349	-1.33149	0.107542	0.970465	0.237265	0.110448	0.908479	-0.240751			+	+	-0.733447	-1.14903	-1.64268	-2.01832	1.76427	0.156339	-2.5558	0.999854	0.170377
Q6P4Q7	Metal transporter CNNM4	CNNM4		NaN	NaN	NaN	NaN	NaN	NaN	NaN	NaN	NaN	NaN	NaN	NaN	NaN	NaN	NaN	NaN		NaN	NaN	NaN	NaN	NaN	NaN	NaN	NaN	NaN	NaN	NaN	NaN	NaN	NaN	NaN	NaN					NaN	NaN	NaN	NaN	NaN	NaN	NaN	NaN	NaN
Q9UFF9	CCR4-NOT transcription complex subunit 8	CNOT8		NaN	NaN	NaN	NaN	NaN	NaN	NaN	NaN	NaN	NaN	NaN	NaN	NaN	NaN	NaN	NaN	+	0	0	0.493275	3.36787	NaN	1	NaN	NaN	1	NaN	0.190269	0.945958	0.451522	2.88032	0.0648696	6.47131					NaN	NaN	NaN	NaN	NaN	NaN	NaN	NaN	NaN
P09543	2,3-cyclic-nucleotide 3-phosphodiesterase	CNP		-0.280885	-1.39274	-2.24429	-1.47958	0.0738466	1	-0.193429	0.429574	1	-0.915952	0.626813	1	-1.26972	0.635605	0.471296	-1.247		0.837325	-0.843602	-0.201091	-0.184297	0.213892	1	0.516794	0.198351	0.985695	-0.485852	0.0388917	0.990411	-0.108353	0.0468236	0.948895	-0.127353					1.25141	1.35214	0.981672	1.00605	0.464031	0.572942	0.988601	0.633126	0.32087
P38432	Coilin	COIL		NaN	NaN	NaN	NaN	NaN	NaN	NaN	NaN	NaN	NaN	NaN	NaN	NaN	NaN	NaN	NaN		NaN	NaN	NaN	NaN	NaN	NaN	NaN	NaN	NaN	NaN	NaN	NaN	NaN	NaN	NaN	NaN	+	+	+	+	4.47282	4.9496	4.85587	4.51755	3.09456	0.031619	7.5705	3.13215	0.0103256
P12110	Collagen alpha-2(VI) chain	COL6A2		NaN	NaN	NaN	NaN	NaN	NaN	NaN	NaN	NaN	NaN	NaN	NaN	NaN	NaN	NaN	NaN		NaN	NaN	NaN	NaN	NaN	NaN	NaN	NaN	NaN	NaN	NaN	NaN	NaN	NaN	NaN	NaN					NaN	NaN	NaN	NaN	NaN	NaN	NaN	NaN	NaN
Q9H0A8	COMM domain-containing protein 4	COMMD4		NaN	NaN	NaN	NaN	NaN	NaN	NaN	NaN	NaN	NaN	NaN	NaN	NaN	NaN	NaN	NaN		NaN	NaN	NaN	NaN	NaN	NaN	NaN	NaN	NaN	NaN	NaN	NaN	NaN	NaN	NaN	NaN					NaN	NaN	NaN	NaN	NaN	NaN	NaN	NaN	NaN
P21964	Catechol O-methyltransferase	COMT		0.370485	-0.58349	-0.0083305	-0.801525	0.0877811	1	0.228842	0.0875355	1	-0.23354	0.00144411	1	-0.00415446	0.124591	0.931064	-0.322367		-0.204734	-0.0143032	-0.354891	-0.146364	0.066659	1	-0.174836	0.007674	1	-0.0200773	0.21118	0.941588	-0.472201	0.0726748	0.924776	-0.181571					-0.139024	0.122537	0.198356	-0.252131	0.071917	0.93873	-0.178856	0.071599	0.91613
P35606	Coatomer subunit beta	COPB2		-1.84861	-1.60222	-1.80667	-2.48116	0.780199	1	-1.49056	0.650732	1	-1.27827	0.486894	1	-1.02691	1.88507	0.0515229	-3.27235		-2.36076	-1.89747	-2.5108	-2.35303	1.76041	1	-3.35605	0.995884	0.661009	-1.90971	1.71628	0.3235	-3.29523	1.14401	0.156739	-2.20468					-1.1112	-2.01027	-2.76232	-0.179598	0.740076	0.410407	-1.4089	1.14713	0.115577
Q9Y678	Coatomer subunit gamma-1	COPG1		-0.93167	-1.22256	-0.125967	-0.249597	0.218024	1	-0.52029	0.319616	1	-0.719544	0.0306901	1	-0.0840087	0.0656029	0.952998	-0.173049		-0.749031	0.18955	-2.44895	-0.812277	0.270624	1	-0.619819	0.0851649	1	0.213242	0.826974	0.661341	-1.66308	0.349031	0.658832	-0.7621					0.498434	0.585604	0.70079	1.47486	0.207332	0.793163	0.483932	0.337475	0.601364
Q9UNS2	COP9 signalosome complex subunit 3	COPS3		-1.85186	-2.64264	-1.51099	-2.07045	0.707563	1	-1.38016	0.857964	1	-1.65028	0.554461	1	-1.12371	0.747794	0.335166	-1.4536		-0.388469	-0.239599	-2.07776	-0.0136172	0.30145	1	-0.622711	0.216183	0.967332	-0.451241	0.587201	0.782826	-1.2371	0.0102333	0.989969	-0.0252888					0.107541	0.28861	0.283334	0.209756	0.0962795	0.925284	0.215241	0.306614	0.671821
Q92905	COP9 signalosome complex subunit 5	COPS5		NaN	NaN	NaN	NaN	NaN	NaN	NaN	NaN	NaN	NaN	NaN	NaN	NaN	NaN	NaN	NaN		NaN	NaN	NaN	NaN	NaN	NaN	NaN	NaN	NaN	NaN	NaN	NaN	NaN	NaN	NaN	NaN	+		+		1.80007	1.67087	1.75351	0.228463	2.31719	0.0472609	4.30335	1.4114	0.0839685
Q9ULV4;Q6QEF8	Coronin-1C	CORO1C		-0.539674	-1.11101	0.258176	-2.3868	0.192985	1	-0.453861	0.542395	1	-1.07634	0.15824	1	0.358295	1.01968	0.193797	-1.88837		NaN	NaN	NaN	NaN	NaN	NaN	NaN	NaN	NaN	NaN	NaN	NaN	NaN	NaN	NaN	NaN					0.196908	-1.24324	-1.60976	-1.71911	0.0627357	0.943939	0.165391	0.409327	0.501544
P57737	Coronin-7	CORO7		NaN	NaN	NaN	NaN	NaN	NaN	NaN	NaN	NaN	NaN	NaN	NaN	NaN	NaN	NaN	NaN		NaN	NaN	NaN	NaN	NaN	NaN	NaN	NaN	NaN	NaN	NaN	NaN	NaN	NaN	NaN	NaN				+	0	0	-0.0932922	2.36478	NaN	1	NaN	NaN	1
P13073	Cytochrome c oxidase subunit 4 isoform 1, mitochondrial	COX4I1		1.09225	-1.05279	0.154673	-2.46695	0.418778	1	0.882226	0.330657	1	-0.732099	0.0544581	1	0.141693	0.622237	0.4553	-1.26878		0.812539	0.307528	0.811089	1.75667	0.238233	1	0.563129	0.102309	1	0.260446	0.266613	0.936912	0.616378	0.674153	0.345107	1.36911				+	0.280347	-0.88158	-2.44247	-2.9553	0.0785272	0.925511	0.206417	0.181123	0.766247
O75976	Carboxypeptidase D	CPD		0.302719	-1.29228	-0.931955	-1.04757	0.112372	1	0.277812	0.549736	1	-1.10248	0.561941	1	-1.08481	0.343045	0.8329	-0.753265		NaN	NaN	NaN	NaN	NaN	NaN	NaN	NaN	NaN	NaN	NaN	NaN	NaN	NaN	NaN	NaN					NaN	NaN	NaN	NaN	NaN	NaN	NaN	NaN	NaN
O75131	Copine-3	CPNE3		NaN	NaN	NaN	NaN	NaN	NaN	NaN	NaN	NaN	NaN	NaN	NaN	NaN	NaN	NaN	NaN		NaN	NaN	NaN	NaN	NaN	NaN	NaN	NaN	NaN	NaN	NaN	NaN	NaN	NaN	NaN	NaN				+	0.572411	0.648459	1.41641	3.05386	0.435338	0.622433	0.863003	0.247353	0.690771
Q10570	Cleavage and polyadenylation specificity factor subunit 1	CPSF1		NaN	NaN	NaN	NaN	NaN	NaN	NaN	NaN	NaN	NaN	NaN	NaN	NaN	NaN	NaN	NaN		1.21838	-0.194963	-0.0581093	3.21949	0.582382	1	1.17957	0.100351	1	-0.24449	0.0332986	0.987759	-0.0843029	1.56485	0.0862147	3.07657			+	+	1.41278	2.21837	2.72217	2.61187	1.68785	0.117617	2.9431	1.46763	0.0680348
Q5TA45	Integrator complex subunit 11	CPSF3L		NaN	NaN	NaN	NaN	NaN	NaN	NaN	NaN	NaN	NaN	NaN	NaN	NaN	NaN	NaN	NaN		NaN	NaN	NaN	NaN	NaN	NaN	NaN	NaN	NaN	NaN	NaN	NaN	NaN	NaN	NaN	NaN					NaN	NaN	NaN	NaN	NaN	NaN	NaN	NaN	NaN
Q16630	Cleavage and polyadenylation specificity factor subunit 6	CPSF6	+	-0.647582	-3.19335	-2.02084	-5.13793	0.821796	1	-1.34375	1.03563	1	-1.95234	1.10937	0.990884	-1.99518	4.24912	0.01	-10.1059		-0.544592	-0.634436	-1.54792	-3.2656	0.588171	1	-1.06073	0.687225	0.866293	-1.2199	0.556419	0.825826	-1.16113	1.31134	0.119035	-2.57862			+	+	-0.214843	-1.53212	-1.05005	-2.56867	0.306794	0.764876	-0.557509	1.37066	0.0883636
O43889	Cyclic AMP-responsive element-binding protein 3;Processed cyclic AMP-responsive element-binding protein 3	CREB3		NaN	NaN	NaN	NaN	NaN	NaN	NaN	NaN	NaN	NaN	NaN	NaN	NaN	NaN	NaN	NaN		0	1.20117	0.723854	1.74165	NaN	1	NaN	0.84441	0.754591	1.57958	0.552517	0.880963	1.06423	1.42932	0.115946	2.61157					NaN	NaN	NaN	NaN	NaN	NaN	NaN	NaN	NaN
Q02930	Cyclic AMP-responsive element-binding protein 5	CREB5		0.440477	0.362613	0.517857	0.972557	0.2354	1	0.5194	0.205635	1	0.457656	0.234429	1	0.527026	0.683491	0.46303	1.26041		NaN	NaN	NaN	NaN	NaN	NaN	NaN	NaN	NaN	NaN	NaN	NaN	NaN	NaN	NaN	NaN					NaN	NaN	NaN	NaN	NaN	NaN	NaN	NaN	NaN
P52943	Cysteine-rich protein 2	CRIP2		NaN	NaN	NaN	NaN	NaN	NaN	NaN	NaN	NaN	NaN	NaN	NaN	NaN	NaN	NaN	NaN		NaN	NaN	NaN	NaN	NaN	NaN	NaN	NaN	NaN	NaN	NaN	NaN	NaN	NaN	NaN	NaN				+	0	0	0	2.06761	NaN	1	NaN	NaN	1
P02511	Alpha-crystallin B chain	CRYAB		NaN	NaN	NaN	NaN	NaN	NaN	NaN	NaN	NaN	NaN	NaN	NaN	NaN	NaN	NaN	NaN		NaN	NaN	NaN	NaN	NaN	NaN	NaN	NaN	NaN	NaN	NaN	NaN	NaN	NaN	NaN	NaN				+	0	0	0	3.81335	NaN	1	NaN	NaN	1
O75390	Citrate synthase, mitochondrial	CS		0.391594	0.809496	0.97639	0.409619	0.0790011	1	0.209382	0.193921	1	0.468815	0.249381	1	0.581927	0.0979127	0.932319	0.253055		0.61658	-0.202164	0.308651	0.542175	0.169231	1	0.41774	0.0604287	1	-0.160456	0.0609016	0.982724	0.166125	0.148912	0.854242	0.372359					NaN	NaN	NaN	NaN	NaN	NaN	NaN	NaN	NaN
O75534	Cold shock domain-containing protein E1	CSDE1		NaN	NaN	NaN	NaN	NaN	NaN	NaN	NaN	NaN	NaN	NaN	NaN	NaN	NaN	NaN	NaN		NaN	NaN	NaN	NaN	NaN	NaN	NaN	NaN	NaN	NaN	NaN	NaN	NaN	NaN	NaN	NaN			+	+	-0.31665	0.600231	3.05355	4.96504	0.0865529	0.917137	-0.226456	0.155345	0.811421
P48729;Q8N752	Casein kinase I isoform alpha	CSNK1A1		NaN	NaN	NaN	NaN	NaN	NaN	NaN	NaN	NaN	NaN	NaN	NaN	NaN	NaN	NaN	NaN		NaN	NaN	NaN	NaN	NaN	NaN	NaN	NaN	NaN	NaN	NaN	NaN	NaN	NaN	NaN	NaN					NaN	NaN	NaN	NaN	NaN	NaN	NaN	NaN	NaN
Q9HCP0	Casein kinase I isoform gamma-1	CSNK1G1		0.393727	0.212193	0.682559	-1.26786	0.122952	1	0.306081	0.058644	1	0.155076	0.219968	1	0.513539	0.525749	0.612223	-1.06367		-0.506534	0.70139	-0.319487	-0.400509	0.255007	1	-0.569679	0.343774	0.959892	0.742284	0.138016	0.952829	-0.334378	0.152857	0.853934	-0.371331		+	+	+	-0.706102	-1.34929	-1.71479	-1.75842	1.48992	0.201917	-2.2102	2.24582	0.0397488
Q9Y6M4	Casein kinase I isoform gamma-3	CSNK1G3		-1.04314	-1.76702	-0.94049	-1.66587	0.603591	1	-1.15889	0.9284	1	-1.70433	0.491951	1	-0.983416	0.582762	0.529805	-1.17641		-1.98158	-0.735547	-1.12101	-0.566064	0.938109	1	-1.82164	0.322109	0.959752	-0.709345	0.696369	0.780422	-1.34481	0.730637	0.406053	-1.24439				+	-2.12655	-1.72236	-2.08784	-2.0735	0.986528	0.26722	-1.91483	1.77189	0.0518551
P19784	Casein kinase II subunit alpha	CSNK2A2		NaN	NaN	NaN	NaN	NaN	NaN	NaN	NaN	NaN	NaN	NaN	NaN	NaN	NaN	NaN	NaN		NaN	NaN	NaN	NaN	NaN	NaN	NaN	NaN	NaN	NaN	NaN	NaN	NaN	NaN	NaN	NaN					1.64721	1.15101	0.844705	0.356288	0.684767	0.422686	1.37944	0.45671	0.453777
Q6UVK1	Chondroitin sulfate proteoglycan 4	CSPG4		0.405428	-1.07029	-0.395162	0.0398599	0.06627	1	0.179409	0.184934	1	-0.456996	0.0765578	1	-0.203759	0.00639936	0.993258	0.0183791		-0.00361443	-0.629937	0.462193	0.605392	0.000460019	0.999988	-0.00135851	0.098961	1	-0.264402	0.078005	0.97783	0.211318	0.0819184	0.910084	0.223215				+	-0.587049	-0.844338	-1.48526	-3.72379	0.0911413	0.911192	-0.24515	0.11167	0.861221
P21291	Cysteine and glycine-rich protein 1	CSRP1		NaN	NaN	NaN	NaN	NaN	NaN	NaN	NaN	NaN	NaN	NaN	NaN	NaN	NaN	NaN	NaN		NaN	NaN	NaN	NaN	NaN	NaN	NaN	NaN	NaN	NaN	NaN	NaN	NaN	NaN	NaN	NaN			+	+	0	0	3.23182	5.09342	NaN	1	NaN	NaN	1
Q16527	Cysteine and glycine-rich protein 2	CSRP2		NaN	NaN	NaN	NaN	NaN	NaN	NaN	NaN	NaN	NaN	NaN	NaN	NaN	NaN	NaN	NaN		NaN	NaN	NaN	NaN	NaN	NaN	NaN	NaN	NaN	NaN	NaN	NaN	NaN	NaN	NaN	NaN				+	0	0	0.539083	3.00824	NaN	1	NaN	NaN	1
P50461	Cysteine and glycine-rich protein 3	CSRP3		NaN	NaN	NaN	NaN	NaN	NaN	NaN	NaN	NaN	NaN	NaN	NaN	NaN	NaN	NaN	NaN		NaN	NaN	NaN	NaN	NaN	NaN	NaN	NaN	NaN	NaN	NaN	NaN	NaN	NaN	NaN	NaN					NaN	NaN	NaN	NaN	NaN	NaN	NaN	NaN	NaN
Q12996	Cleavage stimulation factor subunit 3	CSTF3		0.0554312	-0.385732	-0.0336677	-0.164875	0.0140984	1	0.0391166	0.138083	1	-0.336303	0.00758256	1	-0.0213535	0.0369862	0.968658	-0.101166		0.779046	0.614525	1.50536	0.32066	0.362776	1	0.782037	0.167243	0.968084	0.41358	0.903118	0.660049	1.71516	0.116026	0.885239	0.2903					NaN	NaN	NaN	NaN	NaN	NaN	NaN	NaN	NaN
Q8NHU0;Q5HYN5;P0DMV0;P0DMU8;P0DMU7	Cancer/testis antigen family 45 member A3;Cancer/testis antigen family 45 member A1;Cancer/testis antigen family 45 member A7;Cancer/testis antigen family 45 member A5;Cancer/testis antigen family 45 member A6	CT45A3;CT45A1;CT45A7;CT45A5;CT45A6		NaN	NaN	NaN	NaN	NaN	NaN	NaN	NaN	NaN	NaN	NaN	NaN	NaN	NaN	NaN	NaN		NaN	NaN	NaN	NaN	NaN	NaN	NaN	NaN	NaN	NaN	NaN	NaN	NaN	NaN	NaN	NaN					2.97526	2.04589	2.08581	1.80749	1.85289	0.0758387	3.65736	0.884529	0.185942
P56545	C-terminal-binding protein 2	CTBP2		NaN	NaN	NaN	NaN	NaN	NaN	NaN	NaN	NaN	NaN	NaN	NaN	NaN	NaN	NaN	NaN		NaN	NaN	NaN	NaN	NaN	NaN	NaN	NaN	NaN	NaN	NaN	NaN	NaN	NaN	NaN	NaN		+		+	1.43145	1.71271	0.683449	3.16904	0.807364	0.357648	1.55583	2.07977	0.0380926
P32929	Cystathionine gamma-lyase	CTH		NaN	NaN	NaN	NaN	NaN	NaN	NaN	NaN	NaN	NaN	NaN	NaN	NaN	NaN	NaN	NaN		NaN	NaN	NaN	NaN	NaN	NaN	NaN	NaN	NaN	NaN	NaN	NaN	NaN	NaN	NaN	NaN			+		0	0.979247	1.79875	1.183	NaN	1	NaN	0.831482	0.237829
P35221;Q9UI47	Catenin alpha-1	CTNNA1		-1.86074	-0.693346	-0.636526	-4.04945	0.330982	1	-0.755494	0.362184	1	-0.756865	0.361316	1	-0.748228	1.21505	0.122353	-2.27365		-0.783878	-0.473844	-0.634185	-1.34146	0.751256	1	-1.35307	1.46393	0.670357	-1.89381	2.08514	0.425968	-2.75465	2.05968	0.0696571	-3.52926				+	-0.204704	-0.39217	-0.664827	-1.69924	0.403604	0.71273	-0.649998	1.13088	0.243922
P35222	Catenin beta-1	CTNNB1		-1.42722	-1.884	-1.67937	-1.75409	0.369603	1	-0.814882	0.531136	1	-1.10251	0.402166	1	-0.879161	0.499664	0.622347	-1.04628		0.103486	0.863464	0.804035	0.73176	0.189538	1	0.334991	1.62617	0.539867	2.51921	1.205	0.611905	1.94405	1.61428	0.139104	2.3797				+	-0.06165	-0.063549	-0.824926	-1.55697	0.0859423	0.941705	-0.17394	0.0898938	0.915264
O60716	Catenin delta-1	CTNND1	+	-0.204124	-0.201992	-0.988162	-6.58898	0.245944	1	-0.470522	0.234942	1	-0.455333	1.1922	0.98432	-1.9092	2.57854	0.0216522	-5.10663	+	-1.31203	-0.913949	-1.23901	-1.8842	1.46877	1	-2.55069	1.57359	0.543032	-2.49058	2.28587	0.317333	-3.83009	3.00374	0.0602105	-5.91884		+	+	+	-0.64974	-1.31548	-1.72421	-2.18175	1.35546	0.237026	-2.00515	2.34265	0.0351458
Q6PD62	RNA polymerase-associated protein CTR9 homolog	CTR9		NaN	NaN	NaN	NaN	NaN	NaN	NaN	NaN	NaN	NaN	NaN	NaN	NaN	NaN	NaN	NaN		NaN	NaN	NaN	NaN	NaN	NaN	NaN	NaN	NaN	NaN	NaN	NaN	NaN	NaN	NaN	NaN			+	+	2.63981	2.61945	3.26383	3.34115	1.65995	0.0994937	3.20228	1.63919	0.0522261
Q9NWM3	CUE domain-containing protein 1	CUEDC1		1.12645	-0.228436	-0.724049	-1.15852	0.49311	1	1.00249	0.074385	1	-0.191604	0.239576	1	-0.552228	0.523413	0.621143	-1.05174		NaN	NaN	NaN	NaN	NaN	NaN	NaN	NaN	NaN	NaN	NaN	NaN	NaN	NaN	NaN	NaN					2.71498	2.37856	2.11736	1.04557	1.02035	0.236493	2.01251	0.925382	0.166651
Q13616	Cullin-1	CUL1		NaN	NaN	NaN	NaN	NaN	NaN	NaN	NaN	NaN	NaN	NaN	NaN	NaN	NaN	NaN	NaN		NaN	NaN	NaN	NaN	NaN	NaN	NaN	NaN	NaN	NaN	NaN	NaN	NaN	NaN	NaN	NaN					-0.175802	0.30868	1.20626	0.989104	0.0634191	0.943292	-0.165261	0.103829	0.876301
Q13617	Cullin-2	CUL2		NaN	NaN	NaN	NaN	NaN	NaN	NaN	NaN	NaN	NaN	NaN	NaN	NaN	NaN	NaN	NaN		NaN	NaN	NaN	NaN	NaN	NaN	NaN	NaN	NaN	NaN	NaN	NaN	NaN	NaN	NaN	NaN				+	2.04379	1.40128	1.63818	3.03702	1.2184	0.187485	2.30124	0.769877	0.242482
Q13618	Cullin-3	CUL3		NaN	NaN	NaN	NaN	NaN	NaN	NaN	NaN	NaN	NaN	NaN	NaN	NaN	NaN	NaN	NaN		NaN	NaN	NaN	NaN	NaN	NaN	NaN	NaN	NaN	NaN	NaN	NaN	NaN	NaN	NaN	NaN		+	+	+	1.50762	2.39026	2.34617	2.1914	0.44746	0.57404	0.973259	1.98249	0.0389953
Q13619	Cullin-4A	CUL4A		0.788318	1.24691	0.319295	-0.699462	0.367819	1	0.775991	0.877196	1	1.5688	0.08887	1	0.229007	0.387307	0.810248	-0.796518		NaN	NaN	NaN	NaN	NaN	NaN	NaN	NaN	NaN	NaN	NaN	NaN	NaN	NaN	NaN	NaN				+	1.62304	1.18561	2.04049	2.72134	0.690845	0.4226	1.38763	0.339226	0.568216
Q13620	Cullin-4B	CUL4B		NaN	NaN	NaN	NaN	NaN	NaN	NaN	NaN	NaN	NaN	NaN	NaN	NaN	NaN	NaN	NaN		NaN	NaN	NaN	NaN	NaN	NaN	NaN	NaN	NaN	NaN	NaN	NaN	NaN	NaN	NaN	NaN					NaN	NaN	NaN	NaN	NaN	NaN	NaN	NaN	NaN
Q13948;P39880;O14529	Protein CASP;Homeobox protein cut-like 1	CUX1		0.665157	0.354591	0.860455	-0.209695	0.274137	1	0.609548	0.157282	0.992126	0.370553	0.496696	1	0.980904	0.0414156	0.970604	-0.113639		0.506109	-0.722001	0.649587	0.455822	0.577602	1	1.03222	0.239592	0.977917	-0.560829	0.765609	0.772098	1.32434	0.468053	0.588805	0.874029					NaN	NaN	NaN	NaN	NaN	NaN	NaN	NaN	NaN
P78310	Coxsackievirus and adenovirus receptor	CXADR		NaN	NaN	NaN	NaN	NaN	NaN	NaN	NaN	NaN	NaN	NaN	NaN	NaN	NaN	NaN	NaN		0.0808353	-0.106106	0.188659	0.831343	0.0168964	1	0.0478894	0.0252243	1	-0.0703315	0.0514115	0.988739	0.138564	0.241601	0.775629	0.570461					NaN	NaN	NaN	NaN	NaN	NaN	NaN	NaN	NaN
Q8TB03	Uncharacterized protein CXorf38	CXorf38		NaN	NaN	NaN	NaN	NaN	NaN	NaN	NaN	NaN	NaN	NaN	NaN	NaN	NaN	NaN	NaN		NaN	NaN	NaN	NaN	NaN	NaN	NaN	NaN	NaN	NaN	NaN	NaN	NaN	NaN	NaN	NaN					NaN	NaN	NaN	NaN	NaN	NaN	NaN	NaN	NaN
Q86X51	Uncharacterized protein CXorf67	CXorf67		NaN	NaN	NaN	NaN	NaN	NaN	NaN	NaN	NaN	NaN	NaN	NaN	NaN	NaN	NaN	NaN		NaN	NaN	NaN	NaN	NaN	NaN	NaN	NaN	NaN	NaN	NaN	NaN	NaN	NaN	NaN	NaN					NaN	NaN	NaN	NaN	NaN	NaN	NaN	NaN	NaN
O43169	Cytochrome b5 type B	CYB5B		0.164518	0.00760078	-0.0379863	-0.705692	0.023927	1	0.0677638	0.00117502	0.998922	0.00339967	0.00559185	0.999392	-0.0161357	0.172962	0.909656	-0.423105		-0.811433	-1.38435	-1.71579	-1.07615	0.13946	1	-0.360241	0.243107	0.998186	-0.589578	0.473244	0.882765	-1.02637	0.25784	0.752011	-0.611231					-0.0404396	-0.629249	-1.38581	-1.30437	0.0107821	0.99052	-0.0302554	0.111143	0.862435
P00387	NADH-cytochrome b5 reductase 3;NADH-cytochrome b5 reductase 3 membrane-bound form;NADH-cytochrome b5 reductase 3 soluble form	CYB5R3		-0.959779	-1.19426	-1.20119	-0.656861	0.145528	1	-0.371212	0.183292	1	-0.455589	0.168335	1	-0.42394	0.104389	0.932786	-0.274077		-0.520295	-0.124334	-0.261143	-0.329402	0.143982	1	-0.361019	0.0251703	1	-0.0708821	0.0660936	0.982292	-0.176798	0.0846832	0.90946	-0.222843					-0.431865	-0.335158	-0.321847	-0.302252	0.108987	0.891243	-0.281821	0.0795567	0.899754
P08574	Cytochrome c1, heme protein, mitochondrial	CYC1		0.983341	0.701974	1.09895	1.36757	0.318371	1	0.707216	0.206635	1	0.489313	0.420057	1	0.884738	0.513974	0.61959	1.05165		1.88758	2.17392	1.68141	1.42036	0.984393	1	1.88972	1.12074	0.610529	2.14771	0.998607	0.622179	1.88972	0.747268	0.316285	1.46023					NaN	NaN	NaN	NaN	NaN	NaN	NaN	NaN	NaN
P99999;CON__P62894	Cytochrome c	CYCS		2.11565	-0.257222	0.867767	1.45677	1.06534	1	1.93798	0.0558172	1	-0.150336	0.222298	1	0.526415	0.653711	0.453373	1.27264		NaN	NaN	NaN	NaN	NaN	NaN	NaN	NaN	NaN	NaN	NaN	NaN	NaN	NaN	NaN	NaN					NaN	NaN	NaN	NaN	NaN	NaN	NaN	NaN	NaN
Q7L576	Cytoplasmic FMR1-interacting protein 1	CYFIP1		-0.905185	-1.49708	-1.27116	-1.634	0.290509	1	-0.654098	0.380254	1	-0.835702	0.262001	1	-0.614363	0.395701	0.766558	-0.86666		-0.426446	0.179078	0.112951	0.356039	0.312113	1	-0.647981	0.175192	0.982886	0.367294	0.175067	0.953547	0.327772	0.317086	0.735932	0.636143					0.261521	0.0863438	-0.052447	-0.101452	0.431371	0.685726	0.727709	0.142804	0.875406
Q96F07	Cytoplasmic FMR1-interacting protein 2	CYFIP2		0.15343	-0.251926	0.453382	-0.325733	0.0524343	1	0.137038	0.0805038	1	-0.206651	0.21817	1	0.491598	0.106688	0.934314	-0.267772		NaN	NaN	NaN	NaN	NaN	NaN	NaN	NaN	NaN	NaN	NaN	NaN	NaN	NaN	NaN	NaN					NaN	NaN	NaN	NaN	NaN	NaN	NaN	NaN	NaN
Q9NQC7	Ubiquitin carboxyl-terminal hydrolase CYLD	CYLD		NaN	NaN	NaN	NaN	NaN	NaN	NaN	NaN	NaN	NaN	NaN	NaN	NaN	NaN	NaN	NaN		NaN	NaN	NaN	NaN	NaN	NaN	NaN	NaN	NaN	NaN	NaN	NaN	NaN	NaN	NaN	NaN					0.64964	0.579751	1.40564	0.919228	0.301945	0.704685	0.666449	0.18689	0.765803
Q6UW02	Cytochrome P450 20A1	CYP20A1		-0.643151	-1.11607	-0.0511629	0.796709	0.206965	1	-0.486837	0.430262	1	-0.902369	0.0121392	1	-0.0339093	0.258719	0.881379	0.591239		1.42377	0.974174	0.29699	1.39661	0.593817	1	1.21497	0.319496	0.957145	0.721819	0.0719162	0.987728	0.191992	0.543715	0.460617	1.1308					NaN	NaN	NaN	NaN	NaN	NaN	NaN	NaN	NaN
Q16850	Lanosterol 14-alpha demethylase	CYP51A1		-0.676258	-1.01004	-0.615907	-0.808715	0.185807	1	-0.447625	0.343531	1	-0.752089	0.137146	1	-0.345633	0.129716	0.930124	-0.333926		0.0608298	0.247946	-0.0978025	1.04445	0.0579413	1	0.131337	0.305666	0.988511	0.576115	0.0615061	0.984018	-0.150033	1.10354	0.198888	1.91625					-0.24718	0.0303033	0.553944	0.607924	0.286846	0.767707	-0.551898	0.0356905	0.963605
O00622	Protein CYR61	CYR61		NaN	NaN	NaN	NaN	NaN	NaN	NaN	NaN	NaN	NaN	NaN	NaN	NaN	NaN	NaN	NaN		0	0	0	3.17238	NaN	1	NaN	NaN	1	NaN	NaN	1	NaN	1.75368	0.0732877	3.46818					NaN	NaN	NaN	NaN	NaN	NaN	NaN	NaN	NaN
P61803	Dolichyl-diphosphooligosaccharide--protein glycosyltransferase subunit DAD1	DAD1		NaN	NaN	NaN	NaN	NaN	NaN	NaN	NaN	NaN	NaN	NaN	NaN	NaN	NaN	NaN	NaN		NaN	NaN	NaN	NaN	NaN	NaN	NaN	NaN	NaN	NaN	NaN	NaN	NaN	NaN	NaN	NaN					NaN	NaN	NaN	NaN	NaN	NaN	NaN	NaN	NaN
Q14118	Dystroglycan;Alpha-dystroglycan;Beta-dystroglycan	DAG1		NaN	NaN	NaN	NaN	NaN	NaN	NaN	NaN	NaN	NaN	NaN	NaN	NaN	NaN	NaN	NaN		0.349244	0.332202	0.497894	0.396343	0.227166	1	0.497778	0.21634	0.984085	0.476502	0.345926	0.93524	0.714776	0.21252	0.801596	0.481201					NaN	NaN	NaN	NaN	NaN	NaN	NaN	NaN	NaN
Q9UER7	Death domain-associated protein 6	DAXX		NaN	NaN	NaN	NaN	NaN	NaN	NaN	NaN	NaN	NaN	NaN	NaN	NaN	NaN	NaN	NaN		NaN	NaN	NaN	NaN	NaN	NaN	NaN	NaN	NaN	NaN	NaN	NaN	NaN	NaN	NaN	NaN		+	+	+	1.73343	2.20874	2.15813	2.01106	1.57767	0.125672	2.86603	2.30498	0.0294474
Q9UJU6	Drebrin-like protein	DBNL		NaN	NaN	NaN	NaN	NaN	NaN	NaN	NaN	NaN	NaN	NaN	NaN	NaN	NaN	NaN	NaN		NaN	NaN	NaN	NaN	NaN	NaN	NaN	NaN	NaN	NaN	NaN	NaN	NaN	NaN	NaN	NaN				+	0	0	0	2.17787	NaN	1	NaN	NaN	1
Q5T6F0	DDB1- and CUL4-associated factor 12	DCAF12		NaN	NaN	NaN	NaN	NaN	NaN	NaN	NaN	NaN	NaN	NaN	NaN	NaN	NaN	NaN	NaN		NaN	NaN	NaN	NaN	NaN	NaN	NaN	NaN	NaN	NaN	NaN	NaN	NaN	NaN	NaN	NaN					NaN	NaN	NaN	NaN	NaN	NaN	NaN	NaN	NaN
Q9NV06	DDB1- and CUL4-associated factor 13	DCAF13		1.01227	1.14842	1.66062	0.525029	0.365684	1	0.789694	0.418351	1	0.885027	0.671877	1	1.31424	0.126702	0.929679	0.320209		0.658443	0.573086	1.136	1.41793	0.146811	1	0.372433	0.136268	0.983582	0.34686	0.334012	0.939838	0.755988	0.392761	0.588642	0.873172					0.398833	1.06319	1.64019	1.34603	0.0882544	0.915737	0.233778	0.318487	0.59675
Q66K64	DDB1- and CUL4-associated factor 15	DCAF15		NaN	NaN	NaN	NaN	NaN	NaN	NaN	NaN	NaN	NaN	NaN	NaN	NaN	NaN	NaN	NaN		NaN	NaN	NaN	NaN	NaN	NaN	NaN	NaN	NaN	NaN	NaN	NaN	NaN	NaN	NaN	NaN			+		0.0262941	0.238464	2.15533	1.44445	0.0101335	0.98979	0.027536	0.077285	0.902079
Q8WV16;Q3SXM0	DDB1- and CUL4-associated factor 4	DCAF4		NaN	NaN	NaN	NaN	NaN	NaN	NaN	NaN	NaN	NaN	NaN	NaN	NaN	NaN	NaN	NaN		NaN	NaN	NaN	NaN	NaN	NaN	NaN	NaN	NaN	NaN	NaN	NaN	NaN	NaN	NaN	NaN		+			1.71762	1.81147	1.14171	0.6365	1.75388	0.100199	3.17461	1.82422	0.0465962
P61962	DDB1- and CUL4-associated factor 7	DCAF7		NaN	NaN	NaN	NaN	NaN	NaN	NaN	NaN	NaN	NaN	NaN	NaN	NaN	NaN	NaN	NaN		NaN	NaN	NaN	NaN	NaN	NaN	NaN	NaN	NaN	NaN	NaN	NaN	NaN	NaN	NaN	NaN				+	0.923839	1.95501	1.7042	2.33831	0.314952	0.689163	0.710803	0.87804	0.191036
Q5TAQ9	DDB1- and CUL4-associated factor 8	DCAF8		NaN	NaN	NaN	NaN	NaN	NaN	NaN	NaN	NaN	NaN	NaN	NaN	NaN	NaN	NaN	NaN		NaN	NaN	NaN	NaN	NaN	NaN	NaN	NaN	NaN	NaN	NaN	NaN	NaN	NaN	NaN	NaN			+	+	1.02525	1.00879	1.57744	1.86444	1.55782	0.158127	2.54429	0.544815	0.396449
Q8N8Z6	Discoidin, CUB and LCCL domain-containing protein 1	DCBLD1		-0.310114	-0.129067	-0.839618	-1.81471	0.0991598	1	-0.250799	0.0707834	1	-0.17292	0.432169	1	-0.881889	0.939643	0.233439	-1.7252		-0.138712	-1.11025	-1.24898	-0.411564	0.0730895	1	-0.181173	0.451196	0.945988	-0.9575	0.336177	0.946372	-0.764533	0.234536	0.797535	-0.521286				+	-0.048062	-0.0475515	-0.61518	-1.92114	0.0158666	0.98415	-0.0435223	0.0249654	0.97171
Q96PD2	Discoidin, CUB and LCCL domain-containing protein 2	DCBLD2		1.84571	1.06353	1.1921	1.80534	0.496841	1	1.0447	0.294776	1	0.668942	0.343186	1	0.760137	0.717144	0.371923	1.39216		1.78583	0.535736	2.45249	1.08713	0.861005	1	1.67773	0.1882	0.965826	0.450827	1.71245	0.323317	3.27731	0.340045	0.659313	0.764572					1.58407	0.735745	-0.498077	-0.908536	0.904487	0.322298	1.72711	0.26632	0.660531
Q6PJP8	DNA cross-link repair 1A protein	DCLRE1A		NaN	NaN	NaN	NaN	NaN	NaN	NaN	NaN	NaN	NaN	NaN	NaN	NaN	NaN	NaN	NaN		NaN	NaN	NaN	NaN	NaN	NaN	NaN	NaN	NaN	NaN	NaN	NaN	NaN	NaN	NaN	NaN					1.83236	1.8326	1.4676	1.01688	1.11539	0.229691	2.10001	1.09516	0.128125
Q9H816	5 exonuclease Apollo	DCLRE1B		NaN	NaN	NaN	NaN	NaN	NaN	NaN	NaN	NaN	NaN	NaN	NaN	NaN	NaN	NaN	NaN		-0.787783	-0.313225	-0.351036	2.25652	0.434102	1	-0.898162	0.217197	0.98076	-0.473786	0.142075	0.953578	-0.345585	1.76973	0.0747692	3.35264					-1.05719	-1.00707	0.694191	-0.694315	0.499362	0.552011	-1.03172	0.3614	0.552619
Q8IZD4	mRNA-decapping enzyme 1B	DCP1B		NaN	NaN	NaN	NaN	NaN	NaN	NaN	NaN	NaN	NaN	NaN	NaN	NaN	NaN	NaN	NaN		NaN	NaN	NaN	NaN	NaN	NaN	NaN	NaN	NaN	NaN	NaN	NaN	NaN	NaN	NaN	NaN					NaN	NaN	NaN	NaN	NaN	NaN	NaN	NaN	NaN
Q9UJW0	Dynactin subunit 4	DCTN4		-0.243144	-0.289742	-1.06821	0.299037	0.0969707	1	-0.240853	0.10261	1	-0.256614	0.353377	1	-0.772037	0.148798	0.939541	0.348036		0.050429	0.668783	-0.639394	1.04575	0.0187411	1	0.0506869	0.506829	0.947899	0.987091	0.271665	0.937739	-0.612984	0.635932	0.406498	1.24278					NaN	NaN	NaN	NaN	NaN	NaN	NaN	NaN	NaN
Q16531	DNA damage-binding protein 1	DDB1		-0.866346	-1.49526	-0.645386	-1.45771	0.426084	1	-0.875365	0.484145	1	-1.01042	0.328746	1	-0.698259	0.447675	0.697859	-0.948843		-0.450939	-0.14537	-0.0142269	0.103855	0.910756	1	-1.36182	0.200951	0.980623	-0.383798	0.0209668	0.984524	-0.0436131	0.192801	0.870339	0.3388			+		0.835295	0.642539	0.891432	0.448692	1.57401	0.168622	2.4288	1.27022	0.153711
Q92466	DNA damage-binding protein 2	DDB2		NaN	NaN	NaN	NaN	NaN	NaN	NaN	NaN	NaN	NaN	NaN	NaN	NaN	NaN	NaN	NaN		NaN	NaN	NaN	NaN	NaN	NaN	NaN	NaN	NaN	NaN	NaN	NaN	NaN	NaN	NaN	NaN					1.251	1.43473	1.23074	0.729513	1.1849	0.23034	2.09777	1.47683	0.0800955
Q5TDH0;Q8WTU0	Protein DDI1 homolog 2	DDI2		NaN	NaN	NaN	NaN	NaN	NaN	NaN	NaN	NaN	NaN	NaN	NaN	NaN	NaN	NaN	NaN		NaN	NaN	NaN	NaN	NaN	NaN	NaN	NaN	NaN	NaN	NaN	NaN	NaN	NaN	NaN	NaN			+	+	1.61227	1.90205	2.57092	4.23592	1.57398	0.128474	2.82456	1.4782	0.0738462
Q9NX09	DNA damage-inducible transcript 4 protein	DDIT4		NaN	NaN	NaN	NaN	NaN	NaN	NaN	NaN	NaN	NaN	NaN	NaN	NaN	NaN	NaN	NaN	+	0	0.387497	2.01896	4.50664	NaN	1	NaN	0.109573	1	0.281007	0.922011	0.643324	1.79788	2.7801	0.0621667	6.45756					NaN	NaN	NaN	NaN	NaN	NaN	NaN	NaN	NaN
P39656	Dolichyl-diphosphooligosaccharide--protein glycosyltransferase 48 kDa subunit	DDOST		-1.9839	-1.60986	-1.52946	-2.44666	0.408947	1	-0.898229	0.344526	1	-0.775348	0.317906	1	-0.725001	0.433076	0.696273	-0.948839		-0.50876	-0.13791	-0.315583	-0.325321	0.465206	1	-0.887976	0.169417	0.986036	-0.338456	0.258148	0.939152	-0.538097	0.342446	0.72342	-0.659625			+	+	-0.640398	-0.882906	-1.44098	-1.94776	0.90274	0.378593	-1.48597	1.18971	0.142341
Q16832	Discoidin domain-containing receptor 2	DDR2		-0.458957	-0.537877	-0.714747	-0.276585	0.142192	1	-0.349429	0.256422	1	-0.566964	0.298968	1	-0.656136	0.0635442	0.952705	-0.169399		0.139645	-1.80411	0.11009	0.209614	0.0688812	1	0.172749	0.768751	0.76545	-1.52821	0.0688268	0.98384	0.167091	0.094022	0.910362	0.233905				+	-0.772547	-0.568523	-1.49885	-1.99191	0.49277	0.571134	-0.986029	0.534362	0.441379
Q96HY6	DDRGK domain-containing protein 1	DDRGK1		0.941851	0.744959	0.822566	0.613582	0.134223	1	0.345978	0.108636	1	0.285253	0.134707	1	0.345212	0.103469	0.932439	0.271168		-0.415597	-0.409653	-0.974731	-0.10767	0.0621776	1	-0.171648	0.0821321	1	-0.219854	0.176782	0.946934	-0.444534	0.0189005	0.976824	-0.053972					1.67726	0.440788	0.11232	-1.32113	0.303544	0.690013	0.714245	0.0599957	0.92019
Q92499	ATP-dependent RNA helicase DDX1	DDX1		NaN	NaN	NaN	NaN	NaN	NaN	NaN	NaN	NaN	NaN	NaN	NaN	NaN	NaN	NaN	NaN		NaN	NaN	NaN	NaN	NaN	NaN	NaN	NaN	NaN	NaN	NaN	NaN	NaN	NaN	NaN	NaN			+	+	0.863328	1.9497	2.75653	4.76654	0.668672	0.460086	1.25915	1.55252	0.0626341
Q96FC9	Probable ATP-dependent RNA helicase DDX11	DDX11		NaN	NaN	NaN	NaN	NaN	NaN	NaN	NaN	NaN	NaN	NaN	NaN	NaN	NaN	NaN	NaN		0	0	-0.214184	4.76811	NaN	1	NaN	NaN	1	NaN	0.172389	0.950623	-0.375624	2.09534	0.0644557	4.4455		+	+	+	2.48594	4.01821	4.25381	4.14429	1.25521	0.171115	2.41445	2.60463	0.0185116
A8MPP1	Putative ATP-dependent RNA helicase DDX11-like protein 8	DDX11L8		NaN	NaN	NaN	NaN	NaN	NaN	NaN	NaN	NaN	NaN	NaN	NaN	NaN	NaN	NaN	NaN		0	0	0	3.16578	NaN	1	NaN	NaN	1	NaN	NaN	1	NaN	1.83746	0.0726281	3.6504					0	0.352209	1.81892	1.48981	NaN	1	NaN	0.110784	0.871042
Q92841	Probable ATP-dependent RNA helicase DDX17	DDX17		-0.448582	0.12257	0.313618	-0.697691	0.14662	1	-0.357732	0.0460302	1	0.119922	0.143979	1	0.340898	0.432598	0.767043	-0.864068		NaN	NaN	NaN	NaN	NaN	NaN	NaN	NaN	NaN	NaN	NaN	NaN	NaN	NaN	NaN	NaN			+	+	1.68697	1.93431	2.17393	2.27141	0.827882	0.346066	1.61505	1.02191	0.143475
Q9UHI6	Probable ATP-dependent RNA helicase DDX20	DDX20		NaN	NaN	NaN	NaN	NaN	NaN	NaN	NaN	NaN	NaN	NaN	NaN	NaN	NaN	NaN	NaN		NaN	NaN	NaN	NaN	NaN	NaN	NaN	NaN	NaN	NaN	NaN	NaN	NaN	NaN	NaN	NaN		+	+	+	0.770231	3.23936	3.83046	4.15555	0.195425	0.795963	0.477319	2.32868	0.0260308
Q9NR30	Nucleolar RNA helicase 2	DDX21		0.913473	-0.967761	0.995721	-0.0765076	0.619087	1	1.16238	0.261478	1	-0.604224	0.728101	1	1.3248	0.0290552	0.973918	-0.0767933		1.88583	1.9896	2.10574	0.789716	0.827582	1	1.63103	0.869882	0.694704	1.7088	0.907142	0.640632	1.77951	0.202059	0.800122	0.491392				+	2.26988	2.33142	2.46272	3.46639	0.92556	0.295833	1.82179	0.942149	0.162866
Q9GZR7	ATP-dependent RNA helicase DDX24	DDX24		NaN	NaN	NaN	NaN	NaN	NaN	NaN	NaN	NaN	NaN	NaN	NaN	NaN	NaN	NaN	NaN		NaN	NaN	NaN	NaN	NaN	NaN	NaN	NaN	NaN	NaN	NaN	NaN	NaN	NaN	NaN	NaN					1.50953	1.21771	1.4418	-0.317708	0.822349	0.353	1.58833	0.795442	0.238201
Q9H8H2	Probable ATP-dependent RNA helicase DDX31	DDX31		NaN	NaN	NaN	NaN	NaN	NaN	NaN	NaN	NaN	NaN	NaN	NaN	NaN	NaN	NaN	NaN		NaN	NaN	NaN	NaN	NaN	NaN	NaN	NaN	NaN	NaN	NaN	NaN	NaN	NaN	NaN	NaN			+	+	-0.446445	0.841853	1.5593	1.63377	0.241098	0.771809	-0.53774	0.733288	0.29099
O00148	ATP-dependent RNA helicase DDX39A	DDX39A		-1.95514	-3.52231	-2.35263	-4.04549	0.904086	1	-1.68399	1.5029	1	-2.73303	0.997449	0.979636	-1.85217	1.18377	0.129958	-2.22167		-2.24096	-0.230107	-3.41986	-2.4403	0.503647	1	-1.09544	0.178608	0.983513	-0.390305	1.11418	0.545184	-2.21577	0.818231	0.274031	-1.64768					-0.247387	0.156033	-0.0414098	0.655602	0.178534	0.841801	-0.394863	0.109399	0.879713
Q13838	Spliceosome RNA helicase DDX39B	DDX39B		1.24108	0.912728	0.654455	-0.215504	0.591964	1	1.16244	0.359538	1	0.772882	0.423634	1	0.844078	0.105945	0.932708	-0.255528		NaN	NaN	NaN	NaN	NaN	NaN	NaN	NaN	NaN	NaN	NaN	NaN	NaN	NaN	NaN	NaN					NaN	NaN	NaN	NaN	NaN	NaN	NaN	NaN	NaN
O00571;O15523;Q9NQI0	ATP-dependent RNA helicase DDX3X;ATP-dependent RNA helicase DDX3Y	DDX3X;DDX3Y		NaN	NaN	NaN	NaN	NaN	NaN	NaN	NaN	NaN	NaN	NaN	NaN	NaN	NaN	NaN	NaN		NaN	NaN	NaN	NaN	NaN	NaN	NaN	NaN	NaN	NaN	NaN	NaN	NaN	NaN	NaN	NaN			+	+	-1.37358	-0.192776	1.56544	4.13261	1.77684	0.107887	-3.07212	0.0975169	0.887685
Q9NXZ2	Probable ATP-dependent RNA helicase DDX43	DDX43		NaN	NaN	NaN	NaN	NaN	NaN	NaN	NaN	NaN	NaN	NaN	NaN	NaN	NaN	NaN	NaN	+	0	0	0	3.59272	NaN	1	NaN	NaN	1	NaN	NaN	1	NaN	2.59251	0.0508444	5.66006			+	+	0	0.781591	2.29798	2.70382	NaN	1	NaN	0.423926	0.507153
Q7L014	Probable ATP-dependent RNA helicase DDX46	DDX46		NaN	NaN	NaN	NaN	NaN	NaN	NaN	NaN	NaN	NaN	NaN	NaN	NaN	NaN	NaN	NaN		NaN	NaN	NaN	NaN	NaN	NaN	NaN	NaN	NaN	NaN	NaN	NaN	NaN	NaN	NaN	NaN					NaN	NaN	NaN	NaN	NaN	NaN	NaN	NaN	NaN
Q9H0S4	Probable ATP-dependent RNA helicase DDX47	DDX47		NaN	NaN	NaN	NaN	NaN	NaN	NaN	NaN	NaN	NaN	NaN	NaN	NaN	NaN	NaN	NaN		0.918407	0	1.48636	2.17075	1.11166	1	1.88004	NaN	1	NaN	1.383	0.441122	2.47104	1.78229	0.0752516	3.35776		+	+	+	2.50932	3.27088	3.81744	4.8214	1.84307	0.0808485	3.5552	2.39189	0.0255789
P17844	Probable ATP-dependent RNA helicase DDX5	DDX5		-1.17157	-0.594576	-0.850633	-0.729259	0.577804	1	-1.13499	0.299607	1	-0.645227	0.429107	1	-0.878387	0.276779	0.870495	-0.61912		-0.375909	0.296508	0.769309	3.32617	0.166379	1	-0.395005	0.163982	0.981579	0.3799	1.08803	0.636444	1.77905	2.51913	0.0537143	5.38122	+	+	+	+	2.17327	3.10586	3.90439	5.10697	3.18593	0.027625	6.67028	3.54638	0.00733333
Q9BQ39	ATP-dependent RNA helicase DDX50	DDX50		NaN	NaN	NaN	NaN	NaN	NaN	NaN	NaN	NaN	NaN	NaN	NaN	NaN	NaN	NaN	NaN		NaN	NaN	NaN	NaN	NaN	NaN	NaN	NaN	NaN	NaN	NaN	NaN	NaN	NaN	NaN	NaN		+	+	+	0.801452	1.90289	2.91021	4.50938	0.401017	0.630469	0.847079	2.19784	0.0333838
Q8N8A6	ATP-dependent RNA helicase DDX51	DDX51		NaN	NaN	NaN	NaN	NaN	NaN	NaN	NaN	NaN	NaN	NaN	NaN	NaN	NaN	NaN	NaN		NaN	NaN	NaN	NaN	NaN	NaN	NaN	NaN	NaN	NaN	NaN	NaN	NaN	NaN	NaN	NaN			+	+	0.486866	1.44085	2.1611	1.98991	0.266075	0.746676	0.585788	1.15992	0.123369
Q9Y2R4	Probable ATP-dependent RNA helicase DDX52	DDX52		NaN	NaN	NaN	NaN	NaN	NaN	NaN	NaN	NaN	NaN	NaN	NaN	NaN	NaN	NaN	NaN		NaN	NaN	NaN	NaN	NaN	NaN	NaN	NaN	NaN	NaN	NaN	NaN	NaN	NaN	NaN	NaN			+		-0.316999	0.705059	2.49267	1.52076	0.168204	0.84359	-0.390746	0.357846	0.569176
Q9NY93	Probable ATP-dependent RNA helicase DDX56	DDX56		NaN	NaN	NaN	NaN	NaN	NaN	NaN	NaN	NaN	NaN	NaN	NaN	NaN	NaN	NaN	NaN		NaN	NaN	NaN	NaN	NaN	NaN	NaN	NaN	NaN	NaN	NaN	NaN	NaN	NaN	NaN	NaN			+	+	1.07766	1.20923	1.74296	1.53347	1.0808	0.271222	1.89483	0.681954	0.29486
O95786	Probable ATP-dependent RNA helicase DDX58	DDX58		NaN	NaN	NaN	NaN	NaN	NaN	NaN	NaN	NaN	NaN	NaN	NaN	NaN	NaN	NaN	NaN		NaN	NaN	NaN	NaN	NaN	NaN	NaN	NaN	NaN	NaN	NaN	NaN	NaN	NaN	NaN	NaN			+	+	0	0.783508	3.08238	3.71511	NaN	1	NaN	1.30395	0.129506
Q5H9U9	Probable ATP-dependent RNA helicase DDX60-like	DDX60L		-0.379962	0.434393	0.694363	-0.196045	0.354036	1	-0.683546	0.285583	1	0.599036	0.836913	1	1.38019	0.0757211	0.947201	-0.191839		NaN	NaN	NaN	NaN	NaN	NaN	NaN	NaN	NaN	NaN	NaN	NaN	NaN	NaN	NaN	NaN					NaN	NaN	NaN	NaN	NaN	NaN	NaN	NaN	NaN
O15121	Sphingolipid delta(4)-desaturase DES1	DEGS1		-0.556027	-1.16389	-0.323658	-0.38887	0.137398	1	-0.344087	0.349322	1	-0.769633	0.101657	1	-0.25699	0.0924498	0.93401	-0.240057		-0.421058	0.207565	0.0692196	0.472494	0.147055	1	-0.361415	0.135634	0.993229	0.312334	0.0464117	0.989896	0.113428	0.326499	0.715428	0.679936					-0.0959365	-0.456537	-1.50599	-1.556	0.0689298	0.94225	-0.163622	0.279305	0.667274
Q6ZUT9	DENN domain-containing protein 5B	DENND5B		NaN	NaN	NaN	NaN	NaN	NaN	NaN	NaN	NaN	NaN	NaN	NaN	NaN	NaN	NaN	NaN		NaN	NaN	NaN	NaN	NaN	NaN	NaN	NaN	NaN	NaN	NaN	NaN	NaN	NaN	NaN	NaN					NaN	NaN	NaN	NaN	NaN	NaN	NaN	NaN	NaN
Q9Y315	Deoxyribose-phosphate aldolase	DERA		NaN	NaN	NaN	NaN	NaN	NaN	NaN	NaN	NaN	NaN	NaN	NaN	NaN	NaN	NaN	NaN		0.190299	0	1.43654	2.25403	0.105194	1	0.253071	NaN	1	NaN	1.07828	0.592129	1.97797	1.44405	0.105792	2.73073					NaN	NaN	NaN	NaN	NaN	NaN	NaN	NaN	NaN
Q9BUN8	Derlin-1	DERL1		0.15568	0.145773	0.0274801	0.517067	0.0332482	1	0.0915387	0.040227	0.994368	0.108171	0.00826422	1	0.0227726	0.179233	0.911966	0.426152		-1.2354	-1.1829	-1.48713	-0.977023	0.363253	1	-0.813008	0.506148	0.921557	-1.05364	0.390491	0.940248	-0.8716	0.301189	0.711387	-0.688792					-0.613033	-1.40447	-1.36488	-1.60158	0.20792	0.788507	-0.494004	0.497286	0.415332
Q9GZP9	Derlin-2	DERL2		1.67768	1.93798	1.85125	1.14835	0.386003	1	0.850878	0.546005	1	1.12865	0.470834	1	1.0014	0.304155	0.846526	0.689094		0.743505	2.33198	-0.0803121	1.58259	0.291953	1	0.657622	1.09839	0.589739	2.1233	0.0172094	0.986425	-0.0486885	0.814198	0.292312	1.58307					0.415518	1.35166	1.08727	0.441774	0.168998	0.836098	0.404032	0.850856	0.21336
O00273	DNA fragmentation factor subunit alpha	DFFA		NaN	NaN	NaN	NaN	NaN	NaN	NaN	NaN	NaN	NaN	NaN	NaN	NaN	NaN	NaN	NaN		NaN	NaN	NaN	NaN	NaN	NaN	NaN	NaN	NaN	NaN	NaN	NaN	NaN	NaN	NaN	NaN			+	+	0	0	3.48656	3.58085	NaN	1	NaN	NaN	1
Q16760	Diacylglycerol kinase delta	DGKD		0	0	-0.557696	1.4067	NaN	1	NaN	NaN	1	NaN	0.602796	1	-1.05576	0.618334	0.49812	1.21553	+	0	1.65117	1.40373	4.40855	NaN	1	NaN	0.889505	0.695092	1.71075	0.941609	0.636688	1.76063	2.76015	0.0598519	6.37048					NaN	NaN	NaN	NaN	NaN	NaN	NaN	NaN	NaN
P52429	Diacylglycerol kinase epsilon	DGKE		0.00172472	-1.08202	-0.182578	-0.446642	0.00129476	1	0.0031947	0.665128	1	-1.25139	0.1013	1	-0.241459	0.20103	0.904687	-0.460571		-0.742563	-0.922639	-0.733568	-0.272262	0.890044	1	-1.51895	0.540819	0.923303	-1.08123	0.627418	0.821541	-1.17126	0.424705	0.68623	-0.728644					-0.626651	-0.636476	-0.647459	-0.574757	0.812149	0.422362	-1.37102	0.578727	0.406302
Q15392	Delta(24)-sterol reductase	DHCR24		NaN	NaN	NaN	NaN	NaN	NaN	NaN	NaN	NaN	NaN	NaN	NaN	NaN	NaN	NaN	NaN		0.45669	0.245104	-1.0059	0.735285	0.7778	1	1.23214	0.287209	0.980769	0.551322	0.188411	0.940949	-0.469728	1.12615	0.230315	1.80634					NaN	NaN	NaN	NaN	NaN	NaN	NaN	NaN	NaN
Q9UBM7	7-dehydrocholesterol reductase	DHCR7		NaN	NaN	NaN	NaN	NaN	NaN	NaN	NaN	NaN	NaN	NaN	NaN	NaN	NaN	NaN	NaN		NaN	NaN	NaN	NaN	NaN	NaN	NaN	NaN	NaN	NaN	NaN	NaN	NaN	NaN	NaN	NaN					NaN	NaN	NaN	NaN	NaN	NaN	NaN	NaN	NaN
P00374	Dihydrofolate reductase	DHFR		NaN	NaN	NaN	NaN	NaN	NaN	NaN	NaN	NaN	NaN	NaN	NaN	NaN	NaN	NaN	NaN		0	0	0	3.56424	NaN	1	NaN	NaN	1	NaN	NaN	1	NaN	1.77053	0.0697681	3.54772					NaN	NaN	NaN	NaN	NaN	NaN	NaN	NaN	NaN
Q13268	Dehydrogenase/reductase SDR family member 2, mitochondrial	DHRS2		-0.111029	0.294154	0.727508	0.632169	0.0153297	1	-0.0438942	0.0655133	1	0.174675	0.162012	1	0.401376	0.11713	0.930097	0.302428		1.30429	0.890899	0.875216	3.08552	0.28353	1	0.667461	0.472035	0.940732	0.970605	0.352113	0.954066	0.772567	1.54789	0.0897017	3.02953					2.22444	2.22811	1.96419	1.49777	0.704568	0.395916	1.4439	0.697835	0.262719
Q7L7V1	Putative pre-mRNA-splicing factor ATP-dependent RNA helicase DHX32	DHX32		NaN	NaN	NaN	NaN	NaN	NaN	NaN	NaN	NaN	NaN	NaN	NaN	NaN	NaN	NaN	NaN		NaN	NaN	NaN	NaN	NaN	NaN	NaN	NaN	NaN	NaN	NaN	NaN	NaN	NaN	NaN	NaN			+		0.418271	1.51605	1.69073	0.821463	0.218113	0.789137	0.494094	1.40539	0.0850025
Q9H2U1	ATP-dependent RNA helicase DHX36	DHX36		NaN	NaN	NaN	NaN	NaN	NaN	NaN	NaN	NaN	NaN	NaN	NaN	NaN	NaN	NaN	NaN		NaN	NaN	NaN	NaN	NaN	NaN	NaN	NaN	NaN	NaN	NaN	NaN	NaN	NaN	NaN	NaN					NaN	NaN	NaN	NaN	NaN	NaN	NaN	NaN	NaN
Q8IX18	Probable ATP-dependent RNA helicase DHX40	DHX40		NaN	NaN	NaN	NaN	NaN	NaN	NaN	NaN	NaN	NaN	NaN	NaN	NaN	NaN	NaN	NaN	+	0	0	0	2.23369	NaN	1	NaN	NaN	1	NaN	NaN	1	NaN	5.22867	0	13.1027		+	+	+	2.32994	2.68677	3.02508	2.24502	1.45334	0.135034	2.75877	1.7034	0.0479401
Q6P158	Putative ATP-dependent RNA helicase DHX57	DHX57		NaN	NaN	NaN	NaN	NaN	NaN	NaN	NaN	NaN	NaN	NaN	NaN	NaN	NaN	NaN	NaN		NaN	NaN	NaN	NaN	NaN	NaN	NaN	NaN	NaN	NaN	NaN	NaN	NaN	NaN	NaN	NaN					NaN	NaN	NaN	NaN	NaN	NaN	NaN	NaN	NaN
Q08211	ATP-dependent RNA helicase A	DHX9		-1.4171	-1.56631	-1.27548	-1.71231	0.275492	1	-0.643281	0.260155	1	-0.616414	0.240454	1	-0.572779	0.28622	0.856155	-0.668979		-0.42525	0.0725307	-0.11894	-0.266548	1.59836	1	-1.91565	0.0699951	1	0.156846	0.238507	0.950034	-0.401311	0.409027	0.699194	-0.707617				+	-0.0312691	-0.124728	-0.23557	-0.63969	0.0410784	0.962737	-0.0870847	0.361863	0.727161
Q9NSV4	Protein diaphanous homolog 3	DIAPH3		NaN	NaN	NaN	NaN	NaN	NaN	NaN	NaN	NaN	NaN	NaN	NaN	NaN	NaN	NaN	NaN		NaN	NaN	NaN	NaN	NaN	NaN	NaN	NaN	NaN	NaN	NaN	NaN	NaN	NaN	NaN	NaN					NaN	NaN	NaN	NaN	NaN	NaN	NaN	NaN	NaN
Q9UNQ2	Probable dimethyladenosine transferase	DIMT1		NaN	NaN	NaN	NaN	NaN	NaN	NaN	NaN	NaN	NaN	NaN	NaN	NaN	NaN	NaN	NaN		NaN	NaN	NaN	NaN	NaN	NaN	NaN	NaN	NaN	NaN	NaN	NaN	NaN	NaN	NaN	NaN				+	1.08394	1.54496	2.34437	2.78521	0.456945	0.574611	0.965006	0.697789	0.273264
Q9P265	Disco-interacting protein 2 homolog B	DIP2B		0.0988166	0.579766	0.413243	-1.45623	0.0341807	1	0.0907191	0.280298	1	0.611727	0.170544	1	0.401361	1.00569	0.220066	-1.77803		NaN	NaN	NaN	NaN	NaN	NaN	NaN	NaN	NaN	NaN	NaN	NaN	NaN	NaN	NaN	NaN					0.842126	-0.0017465	-0.869234	-0.327597	0.321664	0.689183	0.717331	0.00049528	0.999619
Q9Y2L1	Exosome complex exonuclease RRP44	DIS3		NaN	NaN	NaN	NaN	NaN	NaN	NaN	NaN	NaN	NaN	NaN	NaN	NaN	NaN	NaN	NaN		NaN	NaN	NaN	NaN	NaN	NaN	NaN	NaN	NaN	NaN	NaN	NaN	NaN	NaN	NaN	NaN			+	+	-0.539293	0.143496	2.89215	4.13814	0.545623	0.562873	-1.00433	0.0491194	0.939529
O60832	H/ACA ribonucleoprotein complex subunit 4	DKC1		-1.49443	-1.51403	-0.678483	-0.535693	0.434527	1	-0.928392	0.747519	1	-1.41663	0.28281	1	-0.625569	0.118196	0.929055	-0.302178		0.141917	0.899516	1.09553	0.81099	0.162086	1	0.330741	2.11744	0.512	3.20284	2.07631	0.324	3.35783	1.45695	0.151884	2.2625					0.123192	0.511822	0.523981	0.720076	0.108233	0.915496	0.240986	0.588043	0.417707
Q12959;Q15700;P78352	Disks large homolog 1	DLG1	+	-0.169626	-0.574338	-1.3445	-4.61021	0.16745	1	-0.347737	0.340683	1	-0.70751	1.04373	0.94859	-1.81193	3.03171	0.0220606	-6.06131		-0.484793	-1.16357	-1.26852	-2.80193	0.995611	1	-1.47637	1.75056	0.587459	-2.91277	1.57764	0.435138	-2.70224	1.33081	0.120088	-2.58179		+	+	+	-0.959372	-2.39172	-3.86282	-4.21619	1.29737	0.218649	-2.14832	3.14372	0.0132537
Q8TDM6	Disks large homolog 5	DLG5		NaN	NaN	NaN	NaN	NaN	NaN	NaN	NaN	NaN	NaN	NaN	NaN	NaN	NaN	NaN	NaN		NaN	NaN	NaN	NaN	NaN	NaN	NaN	NaN	NaN	NaN	NaN	NaN	NaN	NaN	NaN	NaN					4.21222	3.44985	3.3325	3.0678	1.32757	0.143594	2.65751	1.15638	0.0964891
Q15398	Disks large-associated protein 5	DLGAP5		NaN	NaN	NaN	NaN	NaN	NaN	NaN	NaN	NaN	NaN	NaN	NaN	NaN	NaN	NaN	NaN		NaN	NaN	NaN	NaN	NaN	NaN	NaN	NaN	NaN	NaN	NaN	NaN	NaN	NaN	NaN	NaN			+		0.619682	1.75778	2.09427	2.02221	0.467917	0.597471	0.920516	1.28176	0.0937559
P51530	DNA replication ATP-dependent helicase/nuclease DNA2;DNA replication nuclease DNA2;DNA replication ATP-dependent helicase DNA2	DNA2		NaN	NaN	NaN	NaN	NaN	NaN	NaN	NaN	NaN	NaN	NaN	NaN	NaN	NaN	NaN	NaN		0	0	0.236514	3.74273	NaN	1	NaN	NaN	1	NaN	0.110933	0.959088	0.271265	1.76527	0.0704	3.55284		+	+	+	1.80314	3.54798	4.03755	3.73553	0.839727	0.335786	1.64446	2.59161	0.0184783
Q86Y56	Dynein assembly factor 5, axonemal	DNAAF5		NaN	NaN	NaN	NaN	NaN	NaN	NaN	NaN	NaN	NaN	NaN	NaN	NaN	NaN	NaN	NaN		NaN	NaN	NaN	NaN	NaN	NaN	NaN	NaN	NaN	NaN	NaN	NaN	NaN	NaN	NaN	NaN			+	+	1.76415	2.91786	4.15903	4.80197	0.850017	0.337209	1.65791	1.36586	0.077033
P31689	DnaJ homolog subfamily A member 1	DNAJA1	+	-0.740507	0.104001	-0.932114	-4.01313	0.304055	1	-0.666879	0.071535	1	0.168904	0.396002	1	-0.833859	3.32965	0.01872	-6.7317		-2.29943	0.275675	-0.457546	-0.700638	0.804377	1	-1.6173	0.241944	0.975833	0.50165	0.205249	0.939964	-0.475983	0.223741	0.791821	-0.529578			+	+	1.13462	1.56999	2.38789	2.57088	0.732261	0.4155	1.40087	1.47508	0.0776131
O60884	DnaJ homolog subfamily A member 2	DNAJA2		NaN	NaN	NaN	NaN	NaN	NaN	NaN	NaN	NaN	NaN	NaN	NaN	NaN	NaN	NaN	NaN		NaN	NaN	NaN	NaN	NaN	NaN	NaN	NaN	NaN	NaN	NaN	NaN	NaN	NaN	NaN	NaN					NaN	NaN	NaN	NaN	NaN	NaN	NaN	NaN	NaN
P25685	DnaJ homolog subfamily B member 1	DNAJB1		NaN	NaN	NaN	NaN	NaN	NaN	NaN	NaN	NaN	NaN	NaN	NaN	NaN	NaN	NaN	NaN		NaN	NaN	NaN	NaN	NaN	NaN	NaN	NaN	NaN	NaN	NaN	NaN	NaN	NaN	NaN	NaN					0	0.440017	0.183424	1.226	NaN	1	NaN	0.276432	0.67338
P25686	DnaJ homolog subfamily B member 2	DNAJB2		-0.269651	-2.13488	-1.48503	-2.54977	0.121694	1	-0.293073	0.509292	1	-1.07371	0.554634	1	-1.12252	0.86418	0.249494	-1.65625		0.679621	1.28382	1.14125	1.05679	0.580996	1	1.09359	2.00157	0.523167	3.3914	1.71906	0.399172	2.85104	1.62297	0.113805	2.65666		+	+	+	1.38171	1.72848	1.87271	2.02254	1.35975	0.172734	2.40377	2.26115	0.0326593
O75953	DnaJ homolog subfamily B member 5	DNAJB5		NaN	NaN	NaN	NaN	NaN	NaN	NaN	NaN	NaN	NaN	NaN	NaN	NaN	NaN	NaN	NaN		NaN	NaN	NaN	NaN	NaN	NaN	NaN	NaN	NaN	NaN	NaN	NaN	NaN	NaN	NaN	NaN				+	0	1.18495	1.14288	3.72224	NaN	1	NaN	0.640394	0.323935
O75190;Q8WWF6	DnaJ homolog subfamily B member 6	DNAJB6		NaN	NaN	NaN	NaN	NaN	NaN	NaN	NaN	NaN	NaN	NaN	NaN	NaN	NaN	NaN	NaN		NaN	NaN	NaN	NaN	NaN	NaN	NaN	NaN	NaN	NaN	NaN	NaN	NaN	NaN	NaN	NaN					NaN	NaN	NaN	NaN	NaN	NaN	NaN	NaN	NaN
Q96KC8	DnaJ homolog subfamily C member 1	DNAJC1		-0.604561	-1.26445	-0.713186	-1.27196	0.25968	1	-0.579276	0.581817	1	-1.14919	0.26182	1	-0.591658	0.231512	0.880614	-0.555104		-0.170738	0.156051	0.243901	0.0197194	0.186059	1	-0.379107	0.134092	0.99843	0.295081	0.241914	0.93521	0.489992	0.0115457	0.988525	0.029716				+	-1.47069	-0.758404	-0.927048	-1.69122	0.686851	0.421434	-1.36905	1.0902	0.175697
Q9NVH1	DnaJ homolog subfamily C member 11	DNAJC11		NaN	NaN	NaN	NaN	NaN	NaN	NaN	NaN	NaN	NaN	NaN	NaN	NaN	NaN	NaN	NaN		-0.40637	0.485453	-1.19644	0.800266	0.255741	1	-0.555505	0.36291	0.955929	0.737474	0.771136	0.741827	-1.46877	0.680977	0.396693	1.2619					NaN	NaN	NaN	NaN	NaN	NaN	NaN	NaN	NaN
O75165	DnaJ homolog subfamily C member 13	DNAJC13		-1.61097	-0.819518	-0.847926	-1.01363	0.548192	1	-1.11895	0.312391	1	-0.687017	0.20623	1	-0.494458	0.236786	0.881184	-0.559174		-0.608192	-0.0567678	-0.000511169	0.142667	0.525642	1	-0.998754	0.0328875	1	-0.0831594	0.000320241	1	-0.000824323	0.0983437	0.908267	0.230139					NaN	NaN	NaN	NaN	NaN	NaN	NaN	NaN	NaN
Q96LL9	DnaJ homolog subfamily C member 30	DNAJC30		-0.0260878	-0.297185	0.224296	-0.46999	0.023087	1	-0.0541001	0.163713	0.991764	-0.374701	0.11263	1	0.269669	0.180262	0.91091	-0.424603		-0.898543	-0.206745	-1.13433	-0.978076	1.08419	1	-1.83516	0.749657	0.929127	-0.912119	0.71075	0.769022	-1.36845	0.740552	0.338159	-1.38569			+	+	-0.982914	-1.71447	-1.19024	-1.77087	1.33733	0.201522	-2.2146	1.24694	0.0972832
Q99615	DnaJ homolog subfamily C member 7	DNAJC7		NaN	NaN	NaN	NaN	NaN	NaN	NaN	NaN	NaN	NaN	NaN	NaN	NaN	NaN	NaN	NaN		NaN	NaN	NaN	NaN	NaN	NaN	NaN	NaN	NaN	NaN	NaN	NaN	NaN	NaN	NaN	NaN		+	+	+	1.61315	2.32464	2.88116	4.83776	1.291	0.18229	2.35233	1.78617	0.044626
P26358	DNA (cytosine-5)-methyltransferase 1	DNMT1		NaN	NaN	NaN	NaN	NaN	NaN	NaN	NaN	NaN	NaN	NaN	NaN	NaN	NaN	NaN	NaN		NaN	NaN	NaN	NaN	NaN	NaN	NaN	NaN	NaN	NaN	NaN	NaN	NaN	NaN	NaN	NaN			+	+	0.183503	1.66443	1.98892	2.71431	0.0847597	0.925653	0.211625	1.25218	0.0966418
Q5QJE6	Deoxynucleotidyltransferase terminal-interacting protein 2	DNTTIP2		NaN	NaN	NaN	NaN	NaN	NaN	NaN	NaN	NaN	NaN	NaN	NaN	NaN	NaN	NaN	NaN		2.21573	2.16429	1.1827	1.48605	0.900735	1	1.77615	1.12034	0.603591	2.14608	0.542201	0.856181	1.11205	0.401166	0.578452	0.890702	+	+	+	+	2.60714	3.32291	3.28293	3.04631	2.37785	0.04	4.79561	3.08852	0.0117193
Q96HP0	Dedicator of cytokinesis protein 6	DOCK6		-0.308565	1.14578	0.797254	-0.27226	0.101633	1	-0.255946	1.27669	1	2.06871	0.389707	1	0.811575	0.117426	0.929128	-0.285022		NaN	NaN	NaN	NaN	NaN	NaN	NaN	NaN	NaN	NaN	NaN	NaN	NaN	NaN	NaN	NaN					NaN	NaN	NaN	NaN	NaN	NaN	NaN	NaN	NaN
Q96N67	Dedicator of cytokinesis protein 7	DOCK7		NaN	NaN	NaN	NaN	NaN	NaN	NaN	NaN	NaN	NaN	NaN	NaN	NaN	NaN	NaN	NaN		NaN	NaN	NaN	NaN	NaN	NaN	NaN	NaN	NaN	NaN	NaN	NaN	NaN	NaN	NaN	NaN					1.54861	1.25914	1.14453	1.26773	0.993088	0.28572	1.86295	0.75572	0.256451
Q92785	Zinc finger protein ubi-d4	DPF2		NaN	NaN	NaN	NaN	NaN	NaN	NaN	NaN	NaN	NaN	NaN	NaN	NaN	NaN	NaN	NaN		NaN	NaN	NaN	NaN	NaN	NaN	NaN	NaN	NaN	NaN	NaN	NaN	NaN	NaN	NaN	NaN		+	+	+	1.839	2.58378	2.72088	2.60104	1.68254	0.107771	3.08271	2.44953	0.0249231
Q9NY33	Dipeptidyl peptidase 3	DPP3		NaN	NaN	NaN	NaN	NaN	NaN	NaN	NaN	NaN	NaN	NaN	NaN	NaN	NaN	NaN	NaN		NaN	NaN	NaN	NaN	NaN	NaN	NaN	NaN	NaN	NaN	NaN	NaN	NaN	NaN	NaN	NaN					NaN	NaN	NaN	NaN	NaN	NaN	NaN	NaN	NaN
Q9Y295	Developmentally-regulated GTP-binding protein 1	DRG1		-0.382824	-0.798551	-0.939454	-1.90768	0.12872	1	-0.317235	0.432031	1	-0.876942	0.293604	1	-0.661346	0.898631	0.247387	-1.67226		-0.098896	-0.605834	-0.0249685	1.06097	0.0431067	1	-0.11208	0.386177	0.951397	-0.796523	0.010065	0.991859	-0.0272206	0.675681	0.37557	1.30483					NaN	NaN	NaN	NaN	NaN	NaN	NaN	NaN	NaN
Q14126	Desmoglein-2	DSG2		NaN	NaN	NaN	NaN	NaN	NaN	NaN	NaN	NaN	NaN	NaN	NaN	NaN	NaN	NaN	NaN		0.933814	0.527313	0.838935	1.07176	0.37465	1	0.815566	0.240428	0.983865	0.546674	0.328212	0.928596	0.728522	0.410259	0.579648	0.886007					NaN	NaN	NaN	NaN	NaN	NaN	NaN	NaN	NaN
Q03001	Dystonin	DST		NaN	NaN	NaN	NaN	NaN	NaN	NaN	NaN	NaN	NaN	NaN	NaN	NaN	NaN	NaN	NaN		1.04979	-0.201335	1.11004	1.57451	0.350068	1	0.780464	0.0471197	1	-0.128825	0.429498	0.930878	0.92116	0.44577	0.537114	0.972968					0.164666	0.161675	-1.06864	-1.16131	0.0509063	0.95206	0.135921	0.0482354	0.939473
P60981	Destrin	DSTN		NaN	NaN	NaN	NaN	NaN	NaN	NaN	NaN	NaN	NaN	NaN	NaN	NaN	NaN	NaN	NaN		NaN	NaN	NaN	NaN	NaN	NaN	NaN	NaN	NaN	NaN	NaN	NaN	NaN	NaN	NaN	NaN		+	+	+	1.3161	5.22179	6.87577	6.75819	0.832979	0.355539	1.58044	2.99471	0.00853846
Q9NZJ0	Denticleless protein homolog	DTL		NaN	NaN	NaN	NaN	NaN	NaN	NaN	NaN	NaN	NaN	NaN	NaN	NaN	NaN	NaN	NaN		-0.337554	0.444517	0.285523	3.16038	0.615843	1	-0.975128	0.539231	0.947118	0.958285	0.161814	0.948484	0.37417	1.58476	0.0837882	3.11178	+	+	+	+	4.27431	4.86429	4.8234	3.05485	2.52708	0.036	5.60556	3.77949	0.00729412
O60941	Dystrobrevin beta	DTNB		-0.228551	0.880699	0.338183	0.336949	0.0460173	1	-0.125589	0.22028	1	0.522984	0.0573161	1	0.156161	0.0666191	0.952672	0.178642		1.17757	1.26107	0.948849	-0.587866	0.356509	1	0.798358	0.359967	0.958098	0.80819	0.277817	0.934857	0.644281	0.15095	0.85458	-0.378642					0.549554	0.16993	-0.819099	-1.48768	0.245398	0.765288	0.557821	0.0599591	0.922172
Q8NBA8	DTW domain-containing protein 2	DTWD2		NaN	NaN	NaN	NaN	NaN	NaN	NaN	NaN	NaN	NaN	NaN	NaN	NaN	NaN	NaN	NaN		NaN	NaN	NaN	NaN	NaN	NaN	NaN	NaN	NaN	NaN	NaN	NaN	NaN	NaN	NaN	NaN				+	0	0	0.961082	1.82737	NaN	1	NaN	NaN	1
Q8TDB6	E3 ubiquitin-protein ligase DTX3L	DTX3L		NaN	NaN	NaN	NaN	NaN	NaN	NaN	NaN	NaN	NaN	NaN	NaN	NaN	NaN	NaN	NaN		-1.90171	-0.191487	-1.95031	3.45121	0.926402	1	-1.79531	0.0557201	1	-0.148869	0.936222	0.648615	-1.81583	1.44235	0.0966502	2.84712		+	+	+	4.08283	5.55348	6.21145	6.67676	1.90329	0.0672	3.90276	2.33566	0.0205185
Q96G46	tRNA-dihydrouridine(47) synthase [NAD(P)(+)]-like	DUS3L		NaN	NaN	NaN	NaN	NaN	NaN	NaN	NaN	NaN	NaN	NaN	NaN	NaN	NaN	NaN	NaN		NaN	NaN	NaN	NaN	NaN	NaN	NaN	NaN	NaN	NaN	NaN	NaN	NaN	NaN	NaN	NaN					NaN	NaN	NaN	NaN	NaN	NaN	NaN	NaN	NaN
O75319	RNA/RNP complex-1-interacting phosphatase	DUSP11		0.316304	0.341782	0.920755	0.0607947	0.469521	1	0.791797	0.524569	1	0.865445	1.48188	1	2.21759	0.0362019	0.970277	0.0899561		-0.323122	-0.000629425	-1.10513	-0.333467	0.458559	1	-0.799594	0.000426161	1	-0.00108276	1.09729	0.619344	-1.9268	0.197671	0.82831	-0.445346			+		-0.315469	0.308671	0.584251	0.300308	1.29573	0.381512	-1.47338	2.06449	0.158534
P51452	Dual specificity protein phosphatase 3	DUSP3		NaN	NaN	NaN	NaN	NaN	NaN	NaN	NaN	NaN	NaN	NaN	NaN	NaN	NaN	NaN	NaN		NaN	NaN	NaN	NaN	NaN	NaN	NaN	NaN	NaN	NaN	NaN	NaN	NaN	NaN	NaN	NaN				+	0	-0.0182114	0.0943158	1.81375	NaN	1	NaN	0.00799296	0.991111
P63167	Dynein light chain 1, cytoplasmic	DYNLL1		NaN	NaN	NaN	NaN	NaN	NaN	NaN	NaN	NaN	NaN	NaN	NaN	NaN	NaN	NaN	NaN		NaN	NaN	NaN	NaN	NaN	NaN	NaN	NaN	NaN	NaN	NaN	NaN	NaN	NaN	NaN	NaN			+	+	1.98746	1.86181	2.7212	2.71066	1.55781	0.124064	2.89168	1.48018	0.0744318
Q86Y13	E3 ubiquitin-protein ligase DZIP3	DZIP3		NaN	NaN	NaN	NaN	NaN	NaN	NaN	NaN	NaN	NaN	NaN	NaN	NaN	NaN	NaN	NaN		NaN	NaN	NaN	NaN	NaN	NaN	NaN	NaN	NaN	NaN	NaN	NaN	NaN	NaN	NaN	NaN		+	+	+	3.92057	3.76213	4.30826	4.97133	1.6687	0.0926	3.35354	1.71283	0.043751
O95905	Protein SGT1	ECD		NaN	NaN	NaN	NaN	NaN	NaN	NaN	NaN	NaN	NaN	NaN	NaN	NaN	NaN	NaN	NaN		NaN	NaN	NaN	NaN	NaN	NaN	NaN	NaN	NaN	NaN	NaN	NaN	NaN	NaN	NaN	NaN					NaN	NaN	NaN	NaN	NaN	NaN	NaN	NaN	NaN
P42892	Endothelin-converting enzyme 1	ECE1		1.65579	0.96295	0.85021	0.951212	1.54693	1	2.57647	0.603739	1	1.14848	1.14308	0.945143	1.79514	0.646316	0.50792	1.20601		NaN	NaN	NaN	NaN	NaN	NaN	NaN	NaN	NaN	NaN	NaN	NaN	NaN	NaN	NaN	NaN					NaN	NaN	NaN	NaN	NaN	NaN	NaN	NaN	NaN
Q5VYK3	Proteasome-associated protein ECM29 homolog	ECM29		NaN	NaN	NaN	NaN	NaN	NaN	NaN	NaN	NaN	NaN	NaN	NaN	NaN	NaN	NaN	NaN		NaN	NaN	NaN	NaN	NaN	NaN	NaN	NaN	NaN	NaN	NaN	NaN	NaN	NaN	NaN	NaN			+	+	0.303695	1.6037	2.51676	4.0831	0.091708	0.916964	0.237205	0.708945	0.266875
Q9H8V3	Protein ECT2	ECT2		NaN	NaN	NaN	NaN	NaN	NaN	NaN	NaN	NaN	NaN	NaN	NaN	NaN	NaN	NaN	NaN		NaN	NaN	NaN	NaN	NaN	NaN	NaN	NaN	NaN	NaN	NaN	NaN	NaN	NaN	NaN	NaN			+	+	0.0726935	1.71089	2.88	3.77577	0.0305227	0.96593	0.080596	1.40296	0.0841462
Q6P2E9	Enhancer of mRNA-decapping protein 4	EDC4		NaN	NaN	NaN	NaN	NaN	NaN	NaN	NaN	NaN	NaN	NaN	NaN	NaN	NaN	NaN	NaN		NaN	NaN	NaN	NaN	NaN	NaN	NaN	NaN	NaN	NaN	NaN	NaN	NaN	NaN	NaN	NaN			+		1.42339	1.11242	2.32466	1.53201	0.628323	0.458635	1.27096	0.504285	0.417209
P68104;Q5VTE0	Elongation factor 1-alpha 1;Putative elongation factor 1-alpha-like 3	EEF1A1;EEF1A1P5		0.0595164	-0.207166	0.0980353	-1.98602	0.0436216	1	0.104171	0.145101	1	-0.324759	0.0513885	1	0.128306	1.01676	0.201879	-1.85434		-0.835602	-0.45586	-1.40721	0.0919876	0.560356	1	-1.09716	0.31296	0.950561	-0.655703	0.815362	0.693508	-1.56539	0.0522326	0.949488	0.13031				+	0.000324885	0.0872955	0.68377	2.00542	0.000237522	1	0.000595414	0.0706754	0.920763
P29692	Elongation factor 1-delta	EEF1D	+	-0.45175	0.00468477	-1.52363	-4.16655	0.29533	1	-0.617285	0.00355574	1	0.00873719	0.582457	1	-1.16823	5.29431	0.06	-13.752		-2.10997	-1.91495	-2.47978	-1.35032	0.951058	1	-1.85369	0.692753	0.806613	-1.40915	1.08188	0.565164	-2.10591	2.0473	0.0708611	-3.51414				+	-0.677029	-2.27492	-2.66471	-2.36967	1.10604	0.317353	-1.74564	0.835882	0.203395
P13639	Elongation factor 2	EEF2	+	-1.70322	-2.05607	-2.37878	-2.99256	0.631949	1	-1.25528	0.968999	1	-1.78874	1.4264	1	-2.51468	2.48253	0.0263636	-4.47548		-0.189973	0.960435	0.814795	1.63442	0.244998	1	-0.467422	1.97912	0.516686	3.08303	2.34255	0.329556	3.37001	2.66896	0.0631724	4.9217	+	+	+	+	2.39624	3.20019	4.1466	4.55576	2.563	0.0369375	5.17288	3.15648	0.00822222
P98172	Ephrin-B1	EFNB1		0.106094	-0.0263007	0.730144	-0.00809606	0.0207488	1	0.058126	0.00569776	0.999969	-0.0161166	0.220346	1	0.516783	0.00143908	0.996517	-0.00413479		0.686253	-0.24864	1.47048	0.3843	0.171597	1	0.425524	0.0417675	1	-0.116876	0.447676	0.909182	0.97205	0.0733062	0.919805	0.198192					NaN	NaN	NaN	NaN	NaN	NaN	NaN	NaN	NaN
Q14156	Protein EFR3 homolog A	EFR3A		NaN	NaN	NaN	NaN	NaN	NaN	NaN	NaN	NaN	NaN	NaN	NaN	NaN	NaN	NaN	NaN		0.329864	-0.751156	-0.112244	-0.0755068	0.800379	1	1.1356	0.354441	0.95847	-0.765338	0.0813954	0.986829	-0.191151	0.0336815	0.95914	-0.088074					NaN	NaN	NaN	NaN	NaN	NaN	NaN	NaN	NaN
Q15029	116 kDa U5 small nuclear ribonucleoprotein component	EFTUD2		NaN	NaN	NaN	NaN	NaN	NaN	NaN	NaN	NaN	NaN	NaN	NaN	NaN	NaN	NaN	NaN		NaN	NaN	NaN	NaN	NaN	NaN	NaN	NaN	NaN	NaN	NaN	NaN	NaN	NaN	NaN	NaN					0.835965	0.594893	0.382508	0.221603	0.50341	0.561407	1.01191	0.296824	0.644527
P00533;P07949	Epidermal growth factor receptor	EGFR		-0.767555	-0.582611	-0.952339	-1.01159	0.223017	1	-0.52364	0.233537	1	-0.531465	0.435993	1	-0.898979	0.347021	0.832232	-0.758131		-0.642643	0.699662	0.865184	1.25061	0.171039	1	-0.422598	0.222469	0.976041	0.527093	0.412384	0.943204	0.872321	0.57201	0.437985	1.1659		+	+	+	3.38091	3.51443	3.26293	2.14103	1.68481	0.0937589	3.34276	1.80088	0.0401532
Q96KQ7	Histone-lysine N-methyltransferase EHMT2	EHMT2		NaN	NaN	NaN	NaN	NaN	NaN	NaN	NaN	NaN	NaN	NaN	NaN	NaN	NaN	NaN	NaN		-1.9946	-0.154922	0.585808	-1.46771	0.402569	1	-0.907108	0.0244192	0.998275	-0.0696986	0.149876	0.951776	0.376301	0.227384	0.778555	-0.558881					-0.299086	1.07425	0.684469	0.277421	0.0636249	0.941323	-0.172418	0.355077	0.556169
O14681	Etoposide-induced protein 2.4 homolog	EI24		NaN	NaN	NaN	NaN	NaN	NaN	NaN	NaN	NaN	NaN	NaN	NaN	NaN	NaN	NaN	NaN		NaN	NaN	NaN	NaN	NaN	NaN	NaN	NaN	NaN	NaN	NaN	NaN	NaN	NaN	NaN	NaN					NaN	NaN	NaN	NaN	NaN	NaN	NaN	NaN	NaN
Q9BY44	Eukaryotic translation initiation factor 2A;Eukaryotic translation initiation factor 2A, N-terminally processed	EIF2A		NaN	NaN	NaN	NaN	NaN	NaN	NaN	NaN	NaN	NaN	NaN	NaN	NaN	NaN	NaN	NaN		NaN	NaN	NaN	NaN	NaN	NaN	NaN	NaN	NaN	NaN	NaN	NaN	NaN	NaN	NaN	NaN			+	+	0.460762	0.866689	1.96	3.2833	0.38147	0.668907	0.758187	0.631802	0.349117
P19525	Interferon-induced, double-stranded RNA-activated protein kinase	EIF2AK2		NaN	NaN	NaN	NaN	NaN	NaN	NaN	NaN	NaN	NaN	NaN	NaN	NaN	NaN	NaN	NaN		NaN	NaN	NaN	NaN	NaN	NaN	NaN	NaN	NaN	NaN	NaN	NaN	NaN	NaN	NaN	NaN			+	+	0.981143	2.49909	3.93436	5.56954	0.553813	0.523513	1.1089	1.58615	0.0537516
P41214	Eukaryotic translation initiation factor 2D	EIF2D		NaN	NaN	NaN	NaN	NaN	NaN	NaN	NaN	NaN	NaN	NaN	NaN	NaN	NaN	NaN	NaN		NaN	NaN	NaN	NaN	NaN	NaN	NaN	NaN	NaN	NaN	NaN	NaN	NaN	NaN	NaN	NaN			+	+	0.587011	0.805983	3.06608	4.14796	0.334494	0.689307	0.712467	0.563166	0.396846
P05198	Eukaryotic translation initiation factor 2 subunit 1	EIF2S1		NaN	NaN	NaN	NaN	NaN	NaN	NaN	NaN	NaN	NaN	NaN	NaN	NaN	NaN	NaN	NaN		NaN	NaN	NaN	NaN	NaN	NaN	NaN	NaN	NaN	NaN	NaN	NaN	NaN	NaN	NaN	NaN			+	+	0.867802	1.24684	3.14169	4.11187	0.37485	0.645607	0.810518	0.439114	0.465924
P20042	Eukaryotic translation initiation factor 2 subunit 2	EIF2S2		NaN	NaN	NaN	NaN	NaN	NaN	NaN	NaN	NaN	NaN	NaN	NaN	NaN	NaN	NaN	NaN		NaN	NaN	NaN	NaN	NaN	NaN	NaN	NaN	NaN	NaN	NaN	NaN	NaN	NaN	NaN	NaN			+	+	0	0.69241	2.53344	4.05021	NaN	1	NaN	0.310326	0.620163
Q14152	Eukaryotic translation initiation factor 3 subunit A	EIF3A		-1.49293	-1.42244	-1.10293	-2.49478	0.392354	1	-0.856564	0.637812	1	-1.24611	0.514228	1	-1.03299	0.834225	0.269869	-1.60713		-1.54771	-0.849119	-1.46809	-2.29434	1.10183	1	-2.03511	0.887322	0.763512	-1.55534	1.89109	0.328615	-3.31373	1.48698	0.0998634	-2.8161			+	+	-0.80733	-2.60845	-2.54277	-3.42185	1.00363	0.329237	-1.69115	1.4401	0.0682326
P55884	Eukaryotic translation initiation factor 3 subunit B	EIF3B		-0.696384	-1.30998	-1.13588	-3.09629	0.31226	1	-0.676765	0.638099	1	-1.23724	0.43786	1	-0.915911	1.8943	0.0515048	-3.37686		-0.831532	-0.96386	-0.487853	-0.580901	0.56804	1	-1.10776	0.333411	0.958541	-0.746043	0.361489	0.936282	-0.735923	0.189582	0.819614	-0.456502				+	0.353313	0.307822	1.24172	2.52425	0.315153	0.720949	0.632536	0.249084	0.721028
Q99613;B5ME19	Eukaryotic translation initiation factor 3 subunit C;Eukaryotic translation initiation factor 3 subunit C-like protein	EIF3C;EIF3CL		-1.39787	-1.02678	-1.11851	-1.40858	0.427793	1	-0.913199	0.387318	1	-0.82654	0.275415	1	-0.635438	0.437694	0.716551	-0.93016		-0.604884	0.0925337	-0.199792	-0.592819	0.436284	1	-0.871431	0.0543963	1	0.134796	0.113551	0.958335	-0.270602	0.415725	0.604894	-0.838664				+	-0.142663	-0.360002	-0.876776	-1.48071	0.0964818	0.917532	-0.226765	0.250458	0.710676
O15371	Eukaryotic translation initiation factor 3 subunit D	EIF3D		NaN	NaN	NaN	NaN	NaN	NaN	NaN	NaN	NaN	NaN	NaN	NaN	NaN	NaN	NaN	NaN		NaN	NaN	NaN	NaN	NaN	NaN	NaN	NaN	NaN	NaN	NaN	NaN	NaN	NaN	NaN	NaN			+		1.11622	-0.416681	1.91521	1.23386	0.787822	0.379586	1.48064	0.153589	0.818027
O00303	Eukaryotic translation initiation factor 3 subunit F	EIF3F		NaN	NaN	NaN	NaN	NaN	NaN	NaN	NaN	NaN	NaN	NaN	NaN	NaN	NaN	NaN	NaN		NaN	NaN	NaN	NaN	NaN	NaN	NaN	NaN	NaN	NaN	NaN	NaN	NaN	NaN	NaN	NaN					-0.352809	0	0.885486	1.13425	0.229119	0.788321	-0.501698	NaN	1
O15372	Eukaryotic translation initiation factor 3 subunit H	EIF3H		NaN	NaN	NaN	NaN	NaN	NaN	NaN	NaN	NaN	NaN	NaN	NaN	NaN	NaN	NaN	NaN		NaN	NaN	NaN	NaN	NaN	NaN	NaN	NaN	NaN	NaN	NaN	NaN	NaN	NaN	NaN	NaN					0.717574	-0.45981	0.379606	0.603909	0.458825	0.59411	0.925888	0.181368	0.778869
Q13347	Eukaryotic translation initiation factor 3 subunit I	EIF3I		NaN	NaN	NaN	NaN	NaN	NaN	NaN	NaN	NaN	NaN	NaN	NaN	NaN	NaN	NaN	NaN		NaN	NaN	NaN	NaN	NaN	NaN	NaN	NaN	NaN	NaN	NaN	NaN	NaN	NaN	NaN	NaN					NaN	NaN	NaN	NaN	NaN	NaN	NaN	NaN	NaN
Q9UBQ5	Eukaryotic translation initiation factor 3 subunit K	EIF3K		NaN	NaN	NaN	NaN	NaN	NaN	NaN	NaN	NaN	NaN	NaN	NaN	NaN	NaN	NaN	NaN		0.242847	1.76299	1.18174	1.2219	0.0892657	1	0.227459	1.80119	0.526714	3.27654	0.623786	0.78224	1.24109	0.501645	0.489971	1.04923			+	+	1.01169	1.28868	2.33461	2.24824	0.615618	0.493494	1.20724	0.871578	0.209591
Q9Y262	Eukaryotic translation initiation factor 3 subunit L	EIF3L		-2.52089	-2.23575	-2.00748	-2.01437	0.422537	1	-0.931239	0.42122	1	-0.924551	0.373803	1	-0.836135	0.418929	0.731345	-0.916363		-0.621759	-0.0883471	-0.264922	-0.390107	0.863941	1	-1.43024	0.0690733	1	-0.161516	0.254897	0.935803	-0.516527	0.390212	0.669638	-0.747902			+	+	-0.759988	-0.848601	-1.23718	-2.20539	1.29547	0.234563	-2.02682	1.32179	0.121815
Q7L2H7	Eukaryotic translation initiation factor 3 subunit M	EIF3M		NaN	NaN	NaN	NaN	NaN	NaN	NaN	NaN	NaN	NaN	NaN	NaN	NaN	NaN	NaN	NaN		NaN	NaN	NaN	NaN	NaN	NaN	NaN	NaN	NaN	NaN	NaN	NaN	NaN	NaN	NaN	NaN				+	0	0	0.140835	2.0961	NaN	1	NaN	NaN	1
P60842	Eukaryotic initiation factor 4A-I	EIF4A1		-1.25297	-1.2247	-1.39182	-2.20261	0.409862	1	-0.876643	0.407913	1	-0.871987	0.390575	1	-0.84996	1.09988	0.171526	-1.99723		-1.39694	-0.246292	-0.551434	1.51889	0.598911	1	-1.22126	0.197861	0.967181	-0.425542	0.574685	0.888242	-1.04609	2.2305	0.0693333	3.95698				+	-1.2284	-0.329792	0.17827	2.47785	0.552262	0.51785	-1.13221	0.256567	0.71044
P38919	Eukaryotic initiation factor 4A-III;Eukaryotic initiation factor 4A-III, N-terminally processed	EIF4A3		NaN	NaN	NaN	NaN	NaN	NaN	NaN	NaN	NaN	NaN	NaN	NaN	NaN	NaN	NaN	NaN		NaN	NaN	NaN	NaN	NaN	NaN	NaN	NaN	NaN	NaN	NaN	NaN	NaN	NaN	NaN	NaN				+	0	0.25208	0.681183	2.03344	NaN	1	NaN	0.206628	0.772421
Q04637;REV__Q8NEG2	Eukaryotic translation initiation factor 4 gamma 1	EIF4G1		NaN	NaN	NaN	NaN	NaN	NaN	NaN	NaN	NaN	NaN	NaN	NaN	NaN	NaN	NaN	NaN		NaN	NaN	NaN	NaN	NaN	NaN	NaN	NaN	NaN	NaN	NaN	NaN	NaN	NaN	NaN	NaN					0.164525	0.1391	0.00829951	0.222895	0.0952615	0.916445	0.229335	0.0965534	0.895305
P78344	Eukaryotic translation initiation factor 4 gamma 2	EIF4G2		1.09569	1.29689	1.47582	0.833812	0.569327	1	1.11494	0.748994	1	1.39688	0.573385	1	1.15126	0.440598	0.741961	0.894073		NaN	NaN	NaN	NaN	NaN	NaN	NaN	NaN	NaN	NaN	NaN	NaN	NaN	NaN	NaN	NaN			+	+	1.35108	1.64708	3.78754	5.38453	0.865889	0.338159	1.63601	0.593699	0.340833
P55010	Eukaryotic translation initiation factor 5	EIF5		NaN	NaN	NaN	NaN	NaN	NaN	NaN	NaN	NaN	NaN	NaN	NaN	NaN	NaN	NaN	NaN		NaN	NaN	NaN	NaN	NaN	NaN	NaN	NaN	NaN	NaN	NaN	NaN	NaN	NaN	NaN	NaN				+	0	0	0.621398	3.45966	NaN	1	NaN	NaN	1
P63241;Q6IS14;Q9GZV4	Eukaryotic translation initiation factor 5A-1;Eukaryotic translation initiation factor 5A-1-like	EIF5A;EIF5AL1		NaN	NaN	NaN	NaN	NaN	NaN	NaN	NaN	NaN	NaN	NaN	NaN	NaN	NaN	NaN	NaN		NaN	NaN	NaN	NaN	NaN	NaN	NaN	NaN	NaN	NaN	NaN	NaN	NaN	NaN	NaN	NaN		+	+	+	2.30537	4.49046	5.35251	5.88995	0.752917	0.3684	1.52987	2.83407	0.0146667
Q9BQ52	Zinc phosphodiesterase ELAC protein 2	ELAC2		NaN	NaN	NaN	NaN	NaN	NaN	NaN	NaN	NaN	NaN	NaN	NaN	NaN	NaN	NaN	NaN		NaN	NaN	NaN	NaN	NaN	NaN	NaN	NaN	NaN	NaN	NaN	NaN	NaN	NaN	NaN	NaN					NaN	NaN	NaN	NaN	NaN	NaN	NaN	NaN	NaN
Q15717;Q12926;P26378	ELAV-like protein 1	ELAVL1		-0.386543	-0.318673	-0.376104	-2.42493	0.12424	1	-0.3083	0.17543	1	-0.398723	0.128354	1	-0.316021	1.54366	0.077027	-2.70502		0.0108388	-1.67277	-1.25674	-1.44809	0.00536326	0.99868	0.0142186	0.731827	0.795178	-1.45811	0.487779	0.882737	-1.02872	0.585712	0.41969	-1.20344					0.0221589	0.578071	0.766556	1.61381	0.00510425	0.996204	0.0145563	0.263175	0.675677
Q15723	ETS-related transcription factor Elf-2	ELF2		NaN	NaN	NaN	NaN	NaN	NaN	NaN	NaN	NaN	NaN	NaN	NaN	NaN	NaN	NaN	NaN		NaN	NaN	NaN	NaN	NaN	NaN	NaN	NaN	NaN	NaN	NaN	NaN	NaN	NaN	NaN	NaN					NaN	NaN	NaN	NaN	NaN	NaN	NaN	NaN	NaN
Q8IZ81	ELMO domain-containing protein 2	ELMOD2		0.364923	0.594325	1.44965	-0.503905	0.0943405	1	0.243285	0.200318	1	0.471339	0.716739	1	1.36571	0.146778	0.935233	-0.361213		-0.568246	0.338916	-1.53767	-1.67315	0.339341	1	-0.717319	0.788155	0.911759	1.13555	1.62995	0.404519	-2.89516	0.725203	0.317527	-1.44735					NaN	NaN	NaN	NaN	NaN	NaN	NaN	NaN	NaN
Q9BW60	Elongation of very long chain fatty acids protein 1	ELOVL1		-1.5533	-1.87585	-2.49452	-1.1697	0.414543	1	-0.896672	0.4174	1	-0.910636	0.480948	1	-1.03303	0.208502	0.89114	-0.507123		0.046566	-1.50367	-0.383448	-0.138292	0.0311144	1	0.077064	0.438144	0.94352	-0.956804	0.162335	0.949309	-0.388123	0.129619	0.891844	-0.281167					-0.480967	-2.02283	-2.33202	-2.77991	0.530605	0.57566	-0.963415	0.488898	0.41073
Q9H9T3	Elongator complex protein 3	ELP3		NaN	NaN	NaN	NaN	NaN	NaN	NaN	NaN	NaN	NaN	NaN	NaN	NaN	NaN	NaN	NaN		0	0	0	4.67076	NaN	1	NaN	NaN	1	NaN	NaN	1	NaN	2.10956	0.0678933	4.47433					NaN	NaN	NaN	NaN	NaN	NaN	NaN	NaN	NaN
Q8N766	ER membrane protein complex subunit 1	EMC1		NaN	NaN	NaN	NaN	NaN	NaN	NaN	NaN	NaN	NaN	NaN	NaN	NaN	NaN	NaN	NaN		0.355506	0.403547	0.204105	0.484069	0.322397	1	0.643455	0.301787	0.972498	0.626971	0.151387	0.952769	0.338469	0.442791	0.599522	0.850042					NaN	NaN	NaN	NaN	NaN	NaN	NaN	NaN	NaN
Q5J8M3	ER membrane protein complex subunit 4	EMC4		NaN	NaN	NaN	NaN	NaN	NaN	NaN	NaN	NaN	NaN	NaN	NaN	NaN	NaN	NaN	NaN		0.937585	1.3422	-0.198149	-2.00449	0.278231	1	0.644526	0.422433	0.942534	0.922294	0.0384461	0.987017	-0.107138	0.424489	0.550787	-0.947468					NaN	NaN	NaN	NaN	NaN	NaN	NaN	NaN	NaN
Q9NPA0	ER membrane protein complex subunit 7	EMC7		NaN	NaN	NaN	NaN	NaN	NaN	NaN	NaN	NaN	NaN	NaN	NaN	NaN	NaN	NaN	NaN		NaN	NaN	NaN	NaN	NaN	NaN	NaN	NaN	NaN	NaN	NaN	NaN	NaN	NaN	NaN	NaN			+		0.861472	0.887047	3.39694	0	0.479583	0.570199	0.978771	0.664608	0.328681
P50402	Emerin	EMD		-0.302791	-0.502779	-0.50144	-0.522568	0.0831174	1	-0.215395	0.15583	0.988777	-0.379429	0.135629	1	-0.338101	0.136765	0.933864	-0.341406		-0.094497	-0.235907	-0.191481	-0.0291201	0.0358902	1	-0.0953124	0.0866244	1	-0.221199	0.0698105	0.989126	-0.18078	0.00866511	0.989451	-0.0241576					-0.612994	-0.635283	-1.10659	-1.4259	0.344833	0.683943	-0.732825	0.332213	0.602107
Q7Z589	Protein EMSY	EMSY		NaN	NaN	NaN	NaN	NaN	NaN	NaN	NaN	NaN	NaN	NaN	NaN	NaN	NaN	NaN	NaN		0	0	0	3.06325	NaN	1	NaN	NaN	1	NaN	NaN	1	NaN	1.09685	0.157643	2.16768					NaN	NaN	NaN	NaN	NaN	NaN	NaN	NaN	NaN
O14682	Ectoderm-neural cortex protein 1	ENC1		NaN	NaN	NaN	NaN	NaN	NaN	NaN	NaN	NaN	NaN	NaN	NaN	NaN	NaN	NaN	NaN		-0.982799	0.812105	2.50959	4.80348	0.492449	1	-1.0132	0.461098	0.940153	0.943537	1.49767	0.401825	2.86643	2.31486	0.0678519	5.05296			+	+	1.78918	2.90073	4.40947	3.94311	1.43288	0.144807	2.62813	1.07802	0.121034
O94919	Endonuclease domain-containing 1 protein	ENDOD1		NaN	NaN	NaN	NaN	NaN	NaN	NaN	NaN	NaN	NaN	NaN	NaN	NaN	NaN	NaN	NaN		2.08012	1.24162	2.16553	0.10684	0.635062	1	1.31935	0.28482	0.950368	0.668211	0.692921	0.761798	1.42154	0.0192414	0.976911	0.054855					NaN	NaN	NaN	NaN	NaN	NaN	NaN	NaN	NaN
P06733	Alpha-enolase	ENO1		-0.410648	-0.35171	0.0175465	-2.65361	0.14171	1	-0.345366	0.101197	1	-0.257636	0.00711442	1	0.0190763	0.832954	0.269963	-1.61135		-1.04699	-0.743699	-0.403369	1.67479	0.304274	1	-0.697738	0.184135	0.968776	-0.453419	0.156667	0.953365	-0.379058	0.731994	0.316413	1.45854			+	+	1.12995	1.83625	2.97532	4.89341	0.504953	0.546301	1.04732	0.955464	0.165826
Q9Y6X5;Q6UWV6	Bis(5-adenosyl)-triphosphatase ENPP4	ENPP4		0.617947	0.269916	0.606043	0.0420335	0.406873	1	0.813496	0.119041	1	0.287933	0.520722	1	0.967837	0.0293367	0.973807	0.0715055		NaN	NaN	NaN	NaN	NaN	NaN	NaN	NaN	NaN	NaN	NaN	NaN	NaN	NaN	NaN	NaN					NaN	NaN	NaN	NaN	NaN	NaN	NaN	NaN	NaN
Q96L91	E1A-binding protein p400	EP400		NaN	NaN	NaN	NaN	NaN	NaN	NaN	NaN	NaN	NaN	NaN	NaN	NaN	NaN	NaN	NaN		0.413465	-1.07072	0.600737	2.9896	0.128856	1	0.323571	0.569335	0.910875	-1.14375	0.232086	0.940163	0.538443	1.57055	0.0878202	3.06561					-0.206413	0.535483	0.881665	-0.575413	0.0696325	0.936704	-0.181627	0.189445	0.765782
O43491	Band 4.1-like protein 2	EPB41L2		-0.158442	-0.449808	-0.795004	-3.6256	0.330168	1	-0.525297	0.424747	1	-0.798737	1.19092	0.968407	-1.82218	0.889007	0.231841	-1.72912	+	-0.750645	-0.935273	-1.16488	-1.93039	1.66121	1	-2.45478	1.72003	0.583822	-2.70368	2.42154	0.29113	-3.97771	2.82497	0.0486809	-5.52793		+	+	+	-1.0334	-1.54572	-2.14972	-3.89825	2.15458	0.0911176	-3.41269	2.82779	0.0212727
Q9Y2J2	Band 4.1-like protein 3;Band 4.1-like protein 3, N-terminally processed	EPB41L3		-0.999244	-1.188	-2.10006	-4.79844	1.51496	1	-2.2996	1.28352	1	-2.09085	1.60178	1	-2.74881	1.46505	0.0776828	-2.7239		-0.669779	-0.867063	-1.17454	-2.50305	1.45624	1	-2.13603	1.07844	0.67854	-1.81414	1.82048	0.374	-3.02721	1.791	0.0744762	-3.44605	+	+	+	+	-1.65604	-1.81684	-3.81632	-4.56203	2.71403	0.0361159	-5.03744	2.30182	0.032506
Q9HCM4	Band 4.1-like protein 5	EPB41L5	+	-2.8488	-1.38912	-3.02169	-6.76852	0.640721	1	-1.30806	0.802616	1	-1.48387	0.928483	0.925433	-1.77557	4.2803	0.015	-10.7411		-1.80536	-0.924546	-1.25083	-2.22197	1.49982	1	-2.74792	1.80846	0.5971	-2.81376	1.17745	0.563575	-2.08657	1.72391	0.0745783	-3.25486		+	+	+	-0.349997	-1.39282	-2.10104	-2.98204	0.685744	0.544407	-1.05363	2.76633	0.0256693
P29317	Ephrin type-A receptor 2	EPHA2		-1.49833	-2.53595	-2.47468	-2.10518	0.418711	1	-0.901858	0.54569	1	-1.14384	0.950575	0.942875	-1.78699	0.749408	0.333568	-1.45778		0.144897	-0.111512	0.0383975	0.00486946	0.169204	1	0.342218	0.180169	0.986996	-0.332449	0.0273659	0.988842	0.0672552	0.00493259	0.993341	0.0115018				+	1.03271	1.01319	0.175669	-1.25103	1.40556	0.181669	2.33449	1.21169	0.12981
P29323;Q06187	Ephrin type-B receptor 2	EPHB2		NaN	NaN	NaN	NaN	NaN	NaN	NaN	NaN	NaN	NaN	NaN	NaN	NaN	NaN	NaN	NaN		0.144091	-0.0131232	0.260161	0.309778	0.0651555	1	0.165601	0.0120577	1	-0.0285692	0.183708	0.949282	0.406567	0.159644	0.855444	0.374077					NaN	NaN	NaN	NaN	NaN	NaN	NaN	NaN	NaN
P54760	Ephrin type-B receptor 4	EPHB4		NaN	NaN	NaN	NaN	NaN	NaN	NaN	NaN	NaN	NaN	NaN	NaN	NaN	NaN	NaN	NaN		NaN	NaN	NaN	NaN	NaN	NaN	NaN	NaN	NaN	NaN	NaN	NaN	NaN	NaN	NaN	NaN					NaN	NaN	NaN	NaN	NaN	NaN	NaN	NaN	NaN
P07099	Epoxide hydrolase 1	EPHX1		-0.407535	-0.742889	-0.899045	-1.60162	0.123112	1	-0.307222	0.181725	0.995281	-0.442122	0.162703	1	-0.407109	0.366038	0.81153	-0.813662		-0.539769	0.287145	-0.736111	-0.334642	0.324434	1	-0.689074	0.245329	0.971705	0.510367	0.323222	0.932906	-0.711298	0.238064	0.803833	-0.512145					0.0140921	0.100354	-0.242729	-1.99653	0.0110026	0.989638	0.0269761	0.0925851	0.901168
Q7L775	EPM2A-interacting protein 1	EPM2AIP1		NaN	NaN	NaN	NaN	NaN	NaN	NaN	NaN	NaN	NaN	NaN	NaN	NaN	NaN	NaN	NaN		NaN	NaN	NaN	NaN	NaN	NaN	NaN	NaN	NaN	NaN	NaN	NaN	NaN	NaN	NaN	NaN			+	+	0.387566	1.12788	1.65871	1.49324	0.19931	0.804292	0.456721	1.22762	0.121202
Q9Y6I3	Epsin-1	EPN1		NaN	NaN	NaN	NaN	NaN	NaN	NaN	NaN	NaN	NaN	NaN	NaN	NaN	NaN	NaN	NaN		NaN	NaN	NaN	NaN	NaN	NaN	NaN	NaN	NaN	NaN	NaN	NaN	NaN	NaN	NaN	NaN					1.82009	1.32641	1.1123	0.579102	1.58962	0.122261	2.91007	1.24494	0.110307
O95208	Epsin-2	EPN2		1.09366	0.159729	0.734689	-3.05633	0.858644	1	1.51708	0.0497101	1	0.131281	0.553655	1	1.04075	1.52367	0.0764755	-2.73555		1.59116	1.51205	1.13791	-0.505735	0.497068	1	1.06271	0.47707	0.924568	1.02476	0.341349	0.950816	0.76933	0.110003	0.88724	-0.286818					2.15586	1.92925	1.44173	-0.387227	0.692148	0.407539	1.41981	0.634271	0.303574
P07814	Bifunctional glutamate/proline--tRNA ligase;Glutamate--tRNA ligase;Proline--tRNA ligase	EPRS		-1.22147	-1.07564	-0.96902	-2.30414	0.671688	1	-1.27761	0.424766	1	-0.890798	0.340632	1	-0.744795	1.49945	0.0799481	-2.61994		-1.84185	-1.0838	-1.12993	-1.09134	1.33964	1	-2.47856	0.707005	0.828385	-1.35521	0.63575	0.780978	-1.2536	0.773216	0.316696	-1.45468				+	0.205312	0.544819	0.652603	1.73158	0.232595	0.803502	0.459859	0.453484	0.507305
P42566	Epidermal growth factor receptor substrate 15	EPS15	+	0.553135	-0.287294	-0.934444	-5.60179	0.706495	1	1.17343	0.186595	0.999063	-0.412118	0.784521	1	-1.38718	3.58768	0.0141176	-7.88113		0.305482	0.606426	0.414108	-0.396051	0.465577	1	0.795979	2.7618	0.483556	3.34385	1.38501	0.650963	1.72902	1.19789	0.30002	-1.55069	+	+	+	+	2.62917	2.67274	2.47223	1.95302	3.61633	0.0338462	8.4334	4.00919	0.0104762
Q9UBC2	Epidermal growth factor receptor substrate 15-like 1	EPS15L1	+	0.431464	-1.39852	-1.05148	-4.17482	0.971542	1	1.34954	0.37634	1	-0.825647	2.34926	0.899333	-3.34241	4.28747	0.00857143	-9.80257		-0.176787	0.187575	-0.0389531	-1.47554	0.17775	1	-0.370061	0.473118	0.955551	0.689963	0.0830183	0.983803	-0.146437	2.52904	0.0697534	-4.49272	+	+			1.51865	0.803605	0.271027	-0.774247	2.75516	0.0350986	4.98632	2.46493	0.0420562
Q9NZ08	Endoplasmic reticulum aminopeptidase 1	ERAP1		-0.613427	-0.837265	-0.0604467	-0.204303	0.264598	1	-0.588571	0.331407	1	-0.720486	0.021038	1	-0.0565059	0.0850945	0.939031	-0.212362		-0.628775	-0.219697	-0.24286	-0.19884	0.503263	1	-0.972893	0.176488	0.982065	-0.383833	0.211162	0.94833	-0.444868	0.191089	0.842854	-0.398833				+	-0.803563	-1.101	-1.27983	-1.33313	0.387734	0.640995	-0.825702	0.751418	0.264704
P04626;Q02779	Receptor tyrosine-protein kinase erbB-2	ERBB2		NaN	NaN	NaN	NaN	NaN	NaN	NaN	NaN	NaN	NaN	NaN	NaN	NaN	NaN	NaN	NaN		-0.848481	-0.601776	-0.525653	1.02993	0.235428	1	-0.559379	0.168312	0.968216	-0.415173	0.136376	0.952313	-0.345205	0.361822	0.63065	0.799974					0.427499	0.701574	0.13797	-1.32529	0.174938	0.828102	0.41651	0.307887	0.623089
Q96RT1	Protein LAP2	ERBB2IP		-0.865107	-0.525332	-1.19676	-4.39125	0.42409	1	-0.872153	0.340707	1	-0.699507	0.49576	1	-1.0119	1.8607	0.0527921	-3.42533		-0.142104	-0.71244	-0.750434	-0.0146338	0.0537924	1	-0.140664	0.393651	0.950478	-0.824397	0.354774	0.950675	-0.765817	0.00765311	0.990934	-0.0200943					0.241846	-0.373043	-0.900641	-1.46398	0.120209	0.888693	0.290098	0.23706	0.724362
P19447	TFIIH basal transcription factor complex helicase XPB subunit	ERCC3		NaN	NaN	NaN	NaN	NaN	NaN	NaN	NaN	NaN	NaN	NaN	NaN	NaN	NaN	NaN	NaN		NaN	NaN	NaN	NaN	NaN	NaN	NaN	NaN	NaN	NaN	NaN	NaN	NaN	NaN	NaN	NaN		+	+	+	2.49967	4.63204	5.0246	4.88584	0.891524	0.312141	1.77659	4.55217	0.0206667
Q92889	DNA repair endonuclease XPF	ERCC4		1.26785	0.0535324	2.11929	1.21403	0.377448	1	0.822552	0.0128118	1	0.0357427	0.618388	1	1.25199	0.43374	0.7337	0.913976		NaN	NaN	NaN	NaN	NaN	NaN	NaN	NaN	NaN	NaN	NaN	NaN	NaN	NaN	NaN	NaN	+		+		2.77018	1.98471	2.92062	1.81397	2.41728	0.034137	4.94811	0.596225	0.331985
Q2NKX8	DNA excision repair protein ERCC-6-like	ERCC6L		NaN	NaN	NaN	NaN	NaN	NaN	NaN	NaN	NaN	NaN	NaN	NaN	NaN	NaN	NaN	NaN		NaN	NaN	NaN	NaN	NaN	NaN	NaN	NaN	NaN	NaN	NaN	NaN	NaN	NaN	NaN	NaN				+	0	0.494645	1.75431	2.89468	NaN	1	NaN	0.256928	0.690184
Q96RQ1	Endoplasmic reticulum-Golgi intermediate compartment protein 2	ERGIC2		-0.818298	-2.09039	-1.50277	-1.50871	0.313946	1	-0.689582	0.687468	1	-1.36052	0.532562	1	-1.08865	0.410629	0.747017	-0.888474		0.00785446	-0.056544	0.204446	0.0939433	0.00925013	0.999683	0.0206977	0.0404246	1	-0.0982117	0.170343	0.95045	0.369297	0.0500499	0.949049	0.126195					0.207172	0.163612	0.0738564	-1.13209	0.464519	0.689614	0.707478	0.434601	0.653332
Q9Y282	Endoplasmic reticulum-Golgi intermediate compartment protein 3	ERGIC3		NaN	NaN	NaN	NaN	NaN	NaN	NaN	NaN	NaN	NaN	NaN	NaN	NaN	NaN	NaN	NaN		-0.255863	0.206855	0.42458	0.323501	0.790533	1	-1.02585	1.11932	0.920462	1.10672	1.60535	0.615481	1.91963	0.33321	0.73041	0.646658					NaN	NaN	NaN	NaN	NaN	NaN	NaN	NaN	NaN
P84090	Enhancer of rudimentary homolog	ERH		NaN	NaN	NaN	NaN	NaN	NaN	NaN	NaN	NaN	NaN	NaN	NaN	NaN	NaN	NaN	NaN		1.2727	1.13485	-0.630067	-0.0964101	0.483642	1	1.02287	0.426306	0.931844	0.917431	0.207996	0.935143	-0.49523	0.0318239	0.960561	-0.0859677					NaN	NaN	NaN	NaN	NaN	NaN	NaN	NaN	NaN
O75477	Erlin-1	ERLIN1		NaN	NaN	NaN	NaN	NaN	NaN	NaN	NaN	NaN	NaN	NaN	NaN	NaN	NaN	NaN	NaN		-0.145768	0.0868638	0.439939	0.661912	0.106753	1	-0.24593	0.0918227	1	0.198679	0.716664	0.830207	1.15584	0.876782	0.316028	1.46602					NaN	NaN	NaN	NaN	NaN	NaN	NaN	NaN	NaN
Q56NI9	N-acetyltransferase ESCO2	ESCO2		NaN	NaN	NaN	NaN	NaN	NaN	NaN	NaN	NaN	NaN	NaN	NaN	NaN	NaN	NaN	NaN		NaN	NaN	NaN	NaN	NaN	NaN	NaN	NaN	NaN	NaN	NaN	NaN	NaN	NaN	NaN	NaN			+	+	2.078	1.76673	2.97298	3.08756	2.02092	0.0726957	3.81199	0.687977	0.273337
Q9BSJ8	Extended synaptotagmin-1	ESYT1		-1.38435	-1.70366	-1.99406	-0.90974	0.324313	1	-0.733049	0.315177	1	-0.723459	0.323084	1	-0.742813	0.254152	0.881629	-0.588283		-0.207474	-0.208251	-0.0395056	-0.11035	0.589311	1	-0.806563	0.36375	0.979383	-0.614288	0.0532374	0.990191	-0.11111	0.224423	0.853464	-0.377765				+	-0.222095	-0.108251	-0.441085	-0.900616	0.501381	0.669929	-0.756493	0.230375	0.816069
A0FGR8	Extended synaptotagmin-2	ESYT2		-1.37093	-1.02765	-1.53562	-1.52995	0.29682	1	-0.682308	0.296103	1	-0.669863	0.336095	1	-0.758335	0.32033	0.838308	-0.729464		0.697104	0.169313	-0.725037	0.00991376	1.42648	1	2.1292	0.359181	0.986539	0.57116	0.317663	0.933138	-0.700764	0.00532236	0.993817	0.0139552			+	+	-0.43709	-0.318614	-0.881004	-2.14848	0.654558	0.533609	-1.08692	1.21755	0.263273
P14921	Protein C-ets-1	ETS1		NaN	NaN	NaN	NaN	NaN	NaN	NaN	NaN	NaN	NaN	NaN	NaN	NaN	NaN	NaN	NaN		NaN	NaN	NaN	NaN	NaN	NaN	NaN	NaN	NaN	NaN	NaN	NaN	NaN	NaN	NaN	NaN					NaN	NaN	NaN	NaN	NaN	NaN	NaN	NaN	NaN
P41212	Transcription factor ETV6	ETV6		NaN	NaN	NaN	NaN	NaN	NaN	NaN	NaN	NaN	NaN	NaN	NaN	NaN	NaN	NaN	NaN		NaN	NaN	NaN	NaN	NaN	NaN	NaN	NaN	NaN	NaN	NaN	NaN	NaN	NaN	NaN	NaN			+		1.11271	1.84452	2.60497	1.85955	0.601174	0.493808	1.1981	1.25122	0.0932349
Q9NVH0	Exonuclease 3-5 domain-containing protein 2	EXD2		NaN	NaN	NaN	NaN	NaN	NaN	NaN	NaN	NaN	NaN	NaN	NaN	NaN	NaN	NaN	NaN		NaN	NaN	NaN	NaN	NaN	NaN	NaN	NaN	NaN	NaN	NaN	NaN	NaN	NaN	NaN	NaN	+	+		+	1.96238	2.02778	1.40536	1.89094	3.3968	0.0303077	7.011	1.83275	0.0441385
Q9UQ84	Exonuclease 1	EXO1		NaN	NaN	NaN	NaN	NaN	NaN	NaN	NaN	NaN	NaN	NaN	NaN	NaN	NaN	NaN	NaN		NaN	NaN	NaN	NaN	NaN	NaN	NaN	NaN	NaN	NaN	NaN	NaN	NaN	NaN	NaN	NaN					NaN	NaN	NaN	NaN	NaN	NaN	NaN	NaN	NaN
Q96KP1	Exocyst complex component 2	EXOC2		NaN	NaN	NaN	NaN	NaN	NaN	NaN	NaN	NaN	NaN	NaN	NaN	NaN	NaN	NaN	NaN		NaN	NaN	NaN	NaN	NaN	NaN	NaN	NaN	NaN	NaN	NaN	NaN	NaN	NaN	NaN	NaN			+		1.06547	1.47255	1.95808	1.86122	0.471298	0.571139	0.987043	0.582093	0.351546
O00471	Exocyst complex component 5	EXOC5		NaN	NaN	NaN	NaN	NaN	NaN	NaN	NaN	NaN	NaN	NaN	NaN	NaN	NaN	NaN	NaN		NaN	NaN	NaN	NaN	NaN	NaN	NaN	NaN	NaN	NaN	NaN	NaN	NaN	NaN	NaN	NaN				+	0	0.568306	0.993949	1.55616	NaN	1	NaN	0.28521	0.651323
Q01780	Exosome component 10	EXOSC10		NaN	NaN	NaN	NaN	NaN	NaN	NaN	NaN	NaN	NaN	NaN	NaN	NaN	NaN	NaN	NaN		NaN	NaN	NaN	NaN	NaN	NaN	NaN	NaN	NaN	NaN	NaN	NaN	NaN	NaN	NaN	NaN			+	+	1.34979	2.11059	3.25397	4.36822	0.70678	0.422746	1.38909	1.03307	0.138059
Q9NQT5	Exosome complex component RRP40	EXOSC3		NaN	NaN	NaN	NaN	NaN	NaN	NaN	NaN	NaN	NaN	NaN	NaN	NaN	NaN	NaN	NaN		NaN	NaN	NaN	NaN	NaN	NaN	NaN	NaN	NaN	NaN	NaN	NaN	NaN	NaN	NaN	NaN					NaN	NaN	NaN	NaN	NaN	NaN	NaN	NaN	NaN
Q15024	Exosome complex component RRP42	EXOSC7		-0.560199	-0.682284	-0.0548642	-0.696595	0.231187	1	-0.525364	0.288198	1	-0.635088	0.0322502	1	-0.0805672	0.267858	0.882129	-0.601118		NaN	NaN	NaN	NaN	NaN	NaN	NaN	NaN	NaN	NaN	NaN	NaN	NaN	NaN	NaN	NaN				+	0.0482782	-0.089215	-0.612458	-1.39617	0.0511034	0.959579	0.113682	0.0494522	0.941696
Q93063	Exostosin-2	EXT2		NaN	NaN	NaN	NaN	NaN	NaN	NaN	NaN	NaN	NaN	NaN	NaN	NaN	NaN	NaN	NaN	+	1.14179	0.359101	1.35501	3.66614	1.33399	1	2.2814	0.378968	0.955481	0.721188	0.649094	0.780268	1.29842	3.08106	0.0656471	7.25154					NaN	NaN	NaN	NaN	NaN	NaN	NaN	NaN	NaN
P15311	Ezrin	EZR		-0.788221	-0.461293	0.716929	-1.02151	0.173189	1	-0.426244	0.115611	1	-0.293886	0.224826	1	0.524518	0.250395	0.875484	-0.585383		NaN	NaN	NaN	NaN	NaN	NaN	NaN	NaN	NaN	NaN	NaN	NaN	NaN	NaN	NaN	NaN					NaN	NaN	NaN	NaN	NaN	NaN	NaN	NaN	NaN
Q01469	Fatty acid-binding protein, epidermal	FABP5		NaN	NaN	NaN	NaN	NaN	NaN	NaN	NaN	NaN	NaN	NaN	NaN	NaN	NaN	NaN	NaN		NaN	NaN	NaN	NaN	NaN	NaN	NaN	NaN	NaN	NaN	NaN	NaN	NaN	NaN	NaN	NaN				+	0	0	0	4.06067	NaN	1	NaN	NaN	1
O60427	Fatty acid desaturase 1	FADS1		NaN	NaN	NaN	NaN	NaN	NaN	NaN	NaN	NaN	NaN	NaN	NaN	NaN	NaN	NaN	NaN		0.734453	0.180891	0.764336	0.906278	0.32988	1	0.722462	0.0676321	1	0.175029	0.404842	0.945382	0.848867	0.474103	0.537618	0.975667					NaN	NaN	NaN	NaN	NaN	NaN	NaN	NaN	NaN
O95864	Fatty acid desaturase 2	FADS2		-0.701125	0.144832	0.624111	0.262079	0.10688	1	-0.280544	0.0357178	0.992261	0.097222	0.196108	1	0.465087	0.0855913	0.937472	0.218418		NaN	NaN	NaN	NaN	NaN	NaN	NaN	NaN	NaN	NaN	NaN	NaN	NaN	NaN	NaN	NaN					NaN	NaN	NaN	NaN	NaN	NaN	NaN	NaN	NaN
Q9Y5Q0	Fatty acid desaturase 3	FADS3		NaN	NaN	NaN	NaN	NaN	NaN	NaN	NaN	NaN	NaN	NaN	NaN	NaN	NaN	NaN	NaN		NaN	NaN	NaN	NaN	NaN	NaN	NaN	NaN	NaN	NaN	NaN	NaN	NaN	NaN	NaN	NaN					NaN	NaN	NaN	NaN	NaN	NaN	NaN	NaN	NaN
Q9UNN5	FAS-associated factor 1	FAF1		NaN	NaN	NaN	NaN	NaN	NaN	NaN	NaN	NaN	NaN	NaN	NaN	NaN	NaN	NaN	NaN		NaN	NaN	NaN	NaN	NaN	NaN	NaN	NaN	NaN	NaN	NaN	NaN	NaN	NaN	NaN	NaN		+	+	+	1.27106	3.25037	3.8331	3.80179	0.373736	0.638514	0.833283	1.97045	0.0353909
Q96CS3	FAS-associated factor 2	FAF2		0.434408	-0.232703	0.321232	-0.395369	0.0744157	1	0.199613	0.0402558	0.995698	-0.111327	0.0544696	1	0.148787	0.076767	0.942335	-0.204256		-0.289966	1.80118	1.25902	0.996028	0.0515871	1	-0.142652	0.534556	0.914792	1.13601	0.328224	0.940414	0.750284	0.267191	0.741011	0.626298					1.73893	1.79458	1.80554	1.85965	0.521805	0.524189	1.11155	0.541742	0.371884
Q96PZ2	Protein FAM111A	FAM111A		-0.798015	-0.60527	-0.728544	-0.780281	0.270714	1	-0.612893	0.186921	0.995593	-0.44634	0.181616	1	-0.441386	0.192741	0.905458	-0.465459		0.895864	1.75472	2.29466	2.80267	0.502039	1	1.01805	1.42979	0.58712	2.61529	1.54261	0.401538	2.92041	1.33025	0.119559	2.58081					-0.0672264	0.15236	0.219828	-0.525027	0.0219678	0.976017	-0.0599551	0.101765	0.888018
Q6SJ93	Protein FAM111B	FAM111B		NaN	NaN	NaN	NaN	NaN	NaN	NaN	NaN	NaN	NaN	NaN	NaN	NaN	NaN	NaN	NaN		NaN	NaN	NaN	NaN	NaN	NaN	NaN	NaN	NaN	NaN	NaN	NaN	NaN	NaN	NaN	NaN			+	+	2.23208	2.95965	3.63386	3.64901	0.741887	0.374306	1.50779	1.25587	0.0887415
Q6UWZ7	BRCA1-A complex subunit Abraxas	FAM175A		NaN	NaN	NaN	NaN	NaN	NaN	NaN	NaN	NaN	NaN	NaN	NaN	NaN	NaN	NaN	NaN		0.537808	1.7107	0.460086	0.20079	0.129056	1	0.329967	0.945341	0.668806	1.8072	0.129099	0.953498	0.326674	0.0427433	0.952642	0.118015			+		2.76626	1.55648	2.24242	-0.0020752	1.60294	0.107237	3.10504	0.476952	0.424943
Q9H8M7	Protein FAM188A	FAM188A		NaN	NaN	NaN	NaN	NaN	NaN	NaN	NaN	NaN	NaN	NaN	NaN	NaN	NaN	NaN	NaN		NaN	NaN	NaN	NaN	NaN	NaN	NaN	NaN	NaN	NaN	NaN	NaN	NaN	NaN	NaN	NaN		+	+	+	1.12734	1.99162	2.37238	2.53861	1.07072	0.271957	1.89507	2.13042	0.0355158
Q9UK61	Protein FAM208A	FAM208A		NaN	NaN	NaN	NaN	NaN	NaN	NaN	NaN	NaN	NaN	NaN	NaN	NaN	NaN	NaN	NaN		NaN	NaN	NaN	NaN	NaN	NaN	NaN	NaN	NaN	NaN	NaN	NaN	NaN	NaN	NaN	NaN			+		1.10963	1.61623	2.07468	1.66276	0.545897	0.523788	1.11107	0.620267	0.321643
Q5VWN6	Protein FAM208B	FAM208B		NaN	NaN	NaN	NaN	NaN	NaN	NaN	NaN	NaN	NaN	NaN	NaN	NaN	NaN	NaN	NaN		NaN	NaN	NaN	NaN	NaN	NaN	NaN	NaN	NaN	NaN	NaN	NaN	NaN	NaN	NaN	NaN					0.128231	1.47319	0.937085	0.427862	0.0978551	0.916925	0.225183	1.79547	0.0520423
O75063	Glycosaminoglycan xylosylkinase	FAM20B		NaN	NaN	NaN	NaN	NaN	NaN	NaN	NaN	NaN	NaN	NaN	NaN	NaN	NaN	NaN	NaN		NaN	NaN	NaN	NaN	NaN	NaN	NaN	NaN	NaN	NaN	NaN	NaN	NaN	NaN	NaN	NaN					NaN	NaN	NaN	NaN	NaN	NaN	NaN	NaN	NaN
Q9NUQ9	Protein FAM49B	FAM49B		-1.33554	-1.53288	-1.53949	-1.12036	0.36515	1	-0.803964	0.360099	1	-0.801294	0.282003	1	-0.658047	0.328352	0.8382	-0.731133		-0.400623	-0.310603	-0.0782814	0.103812	0.350403	1	-0.697023	0.277907	0.980529	-0.565523	0.0594567	0.988857	-0.140774	0.0651005	0.93703	0.158425				+	-0.672717	-0.973941	-1.04396	-1.46805	0.450755	0.604589	-0.905988	0.701543	0.297876
Q9BXW9	Fanconi anemia group D2 protein	FANCD2		NaN	NaN	NaN	NaN	NaN	NaN	NaN	NaN	NaN	NaN	NaN	NaN	NaN	NaN	NaN	NaN		NaN	NaN	NaN	NaN	NaN	NaN	NaN	NaN	NaN	NaN	NaN	NaN	NaN	NaN	NaN	NaN					0.478326	1.05932	1.61972	1.99222	0.121195	0.881047	0.310531	0.405966	0.508333
Q9NVI1	Fanconi anemia group I protein	FANCI		0.0908701	-0.155939	-0.796237	-3.48	0.0225887	1	0.0622402	0.0312611	0.993317	-0.0865466	0.178916	1	-0.438187	1.25082	0.115892	-2.31138		-0.861342	-0.13922	-2.01171	-1.09594	0.203874	1	-0.497614	0.0299847	1	-0.0837384	0.450238	0.902826	-0.994267	0.192338	0.79996	-0.479805					-0.189262	0.808317	1.69213	2.06064	0.0354602	0.960247	-0.0992832	0.213633	0.725915
Q12884;P10643	Prolyl endopeptidase FAP;Antiplasmin-cleaving enzyme FAP, soluble form	FAP		-0.948235	-1.32588	-1.2273	-1.1627	0.433876	1	-0.8953	0.608583	1	-1.19453	0.422066	1	-0.895563	0.514275	0.621688	-1.03806		-1.18023	0.0516084	-0.770597	0.447929	0.502174	1	-1.04693	0.0428625	1	0.101093	0.498851	0.905097	-0.994822	1.26588	0.262201	1.68374			+	+	-0.755955	-1.62416	-1.65006	-1.28207	0.990464	0.337067	-1.65101	0.71351	0.265062
Q9NSD9	Phenylalanine--tRNA ligase beta subunit	FARSB		NaN	NaN	NaN	NaN	NaN	NaN	NaN	NaN	NaN	NaN	NaN	NaN	NaN	NaN	NaN	NaN		NaN	NaN	NaN	NaN	NaN	NaN	NaN	NaN	NaN	NaN	NaN	NaN	NaN	NaN	NaN	NaN					-0.920096	0.0320396	0.323224	0.996859	0.775267	0.406674	-1.42234	0.0269578	0.97122
P25445	Tumor necrosis factor receptor superfamily member 6	FAS		-1.79981	-1.60992	-1.83968	-2.0301	0.629759	1	-1.25684	0.587396	1	-1.18079	0.691407	1	-1.35463	1.16085	0.156314	-2.07268		-0.741068	-0.727629	-1.12192	-1.25407	0.601474	1	-1.13714	0.600015	0.913094	-1.1319	1.10112	0.615433	-1.93736	1.0876	0.194376	-1.95305				+	-0.977086	-0.926647	-1.07714	-2.47699	0.607866	0.496805	-1.19053	0.8458	0.236784
P49327	Fatty acid synthase;[Acyl-carrier-protein] S-acetyltransferase;[Acyl-carrier-protein] S-malonyltransferase;3-oxoacyl-[acyl-carrier-protein] synthase;3-oxoacyl-[acyl-carrier-protein] reductase;3-hydroxyacyl-[acyl-carrier-protein] dehydratase;Enoyl-[acyl-carrier-protein] reductase;Oleoyl-[acyl-carrier-protein] hydrolase	FASN		NaN	NaN	NaN	NaN	NaN	NaN	NaN	NaN	NaN	NaN	NaN	NaN	NaN	NaN	NaN	NaN		NaN	NaN	NaN	NaN	NaN	NaN	NaN	NaN	NaN	NaN	NaN	NaN	NaN	NaN	NaN	NaN			+	+	0.987359	1.44195	2.12139	3.38273	1.13334	0.256067	1.9371	1.56285	0.0709885
Q53R41	FAST kinase domain-containing protein 1	FASTKD1		NaN	NaN	NaN	NaN	NaN	NaN	NaN	NaN	NaN	NaN	NaN	NaN	NaN	NaN	NaN	NaN		0.416461	1.61118	1.47468	1.54578	0.237171	1	0.526517	1.23462	0.595789	2.26004	1.0859	0.58718	1.99698	1.12206	0.17679	2.06693					NaN	NaN	NaN	NaN	NaN	NaN	NaN	NaN	NaN
Q7L8L6	FAST kinase domain-containing protein 5	FASTKD5		-1.09288	-1.29351	-0.650859	-1.04353	0.310879	1	-0.699038	0.268725	1	-0.627696	0.177659	1	-0.430367	0.212923	0.890772	-0.513305		-0.360931	-0.133029	-0.224906	-0.384478	0.87467	1	-1.23565	0.210468	0.982068	-0.385637	0.469175	0.930916	-0.731275	0.479462	0.594992	-0.857708			+	+	-1.1553	-0.888103	-1.53557	-2.29357	2.01701	0.0975105	-3.31874	2.10895	0.0525979
P22087	rRNA 2-O-methyltransferase fibrillarin	FBL		-0.952429	-0.840392	0.0918846	-1.30433	0.298233	1	-0.670217	0.511478	1	-0.999662	0.070823	1	0.164098	0.353879	0.817545	-0.783151		-1.08567	-0.269096	-1.24867	-1.88918	3.04915	1	-4.88112	0.415234	0.960052	-0.716159	0.357979	0.958028	-0.8041	0.445831	0.53304	-0.983198					-0.0443058	0.306701	0.492038	0.839308	0.194417	0.916276	-0.236339	0.539997	0.508695
P35556;P35555	Fibrillin-2	FBN2		NaN	NaN	NaN	NaN	NaN	NaN	NaN	NaN	NaN	NaN	NaN	NaN	NaN	NaN	NaN	NaN	+	0.108913	-0.0760167	3.20743	5.73545	0.0519025	1	0.132541	0.0202437	1	-0.0562723	2.05443	0.2866	4.15456	2.64767	0.056129	6.19951					NaN	NaN	NaN	NaN	NaN	NaN	NaN	NaN	NaN
Q9HAH7	Probable fibrosin-1	FBRS		NaN	NaN	NaN	NaN	NaN	NaN	NaN	NaN	NaN	NaN	NaN	NaN	NaN	NaN	NaN	NaN		NaN	NaN	NaN	NaN	NaN	NaN	NaN	NaN	NaN	NaN	NaN	NaN	NaN	NaN	NaN	NaN	+	+	+	+	3.81024	3.57341	4.09225	3.64568	3.63723	0.0395	9.45156	2.71299	0.0174026
Q9UF56	F-box/LRR-repeat protein 17	FBXL17		NaN	NaN	NaN	NaN	NaN	NaN	NaN	NaN	NaN	NaN	NaN	NaN	NaN	NaN	NaN	NaN		NaN	NaN	NaN	NaN	NaN	NaN	NaN	NaN	NaN	NaN	NaN	NaN	NaN	NaN	NaN	NaN			+		0.231378	0.660929	1.8853	1.05572	0.0823979	0.926302	0.2117	0.332915	0.599004
Q96ME1	F-box/LRR-repeat protein 18	FBXL18		NaN	NaN	NaN	NaN	NaN	NaN	NaN	NaN	NaN	NaN	NaN	NaN	NaN	NaN	NaN	NaN		NaN	NaN	NaN	NaN	NaN	NaN	NaN	NaN	NaN	NaN	NaN	NaN	NaN	NaN	NaN	NaN			+	+	0.758158	2.44061	2.78811	3.25618	0.283864	0.716937	0.64433	1.35329	0.0812137
Q9UKT7	F-box/LRR-repeat protein 3	FBXL3		NaN	NaN	NaN	NaN	NaN	NaN	NaN	NaN	NaN	NaN	NaN	NaN	NaN	NaN	NaN	NaN		NaN	NaN	NaN	NaN	NaN	NaN	NaN	NaN	NaN	NaN	NaN	NaN	NaN	NaN	NaN	NaN					-0.145421	0.821413	0.244724	0.314864	0.0640009	0.941084	-0.163321	0.543615	0.410335
Q8N531	F-box/LRR-repeat protein 6	FBXL6		NaN	NaN	NaN	NaN	NaN	NaN	NaN	NaN	NaN	NaN	NaN	NaN	NaN	NaN	NaN	NaN		NaN	NaN	NaN	NaN	NaN	NaN	NaN	NaN	NaN	NaN	NaN	NaN	NaN	NaN	NaN	NaN		+	+		1.30866	3.05746	3.17688	1.83293	0.998502	0.292984	1.83094	2.68683	0.0182989
Q86XK2	F-box only protein 11	FBXO11		NaN	NaN	NaN	NaN	NaN	NaN	NaN	NaN	NaN	NaN	NaN	NaN	NaN	NaN	NaN	NaN		-0.521433	0.432635	0.323437	0.615074	0.282988	1	-0.618937	0.606458	0.931174	1.03066	0.417628	0.941248	0.752519	1.14347	0.245956	1.7426					NaN	NaN	NaN	NaN	NaN	NaN	NaN	NaN	NaN
Q96EF6	F-box only protein 17	FBXO17		NaN	NaN	NaN	NaN	NaN	NaN	NaN	NaN	NaN	NaN	NaN	NaN	NaN	NaN	NaN	NaN		NaN	NaN	NaN	NaN	NaN	NaN	NaN	NaN	NaN	NaN	NaN	NaN	NaN	NaN	NaN	NaN	+				1.7921	0.392216	1.03739	0.0343208	2.37223	0.0494091	4.4136	0.133302	0.83885
Q8NFZ0	F-box only protein 18	FBXO18		NaN	NaN	NaN	NaN	NaN	NaN	NaN	NaN	NaN	NaN	NaN	NaN	NaN	NaN	NaN	NaN		NaN	NaN	NaN	NaN	NaN	NaN	NaN	NaN	NaN	NaN	NaN	NaN	NaN	NaN	NaN	NaN			+		0	1.26405	1.46092	0.818131	NaN	1	NaN	1.66326	0.0624405
Q8NEZ5	F-box only protein 22	FBXO22		NaN	NaN	NaN	NaN	NaN	NaN	NaN	NaN	NaN	NaN	NaN	NaN	NaN	NaN	NaN	NaN		NaN	NaN	NaN	NaN	NaN	NaN	NaN	NaN	NaN	NaN	NaN	NaN	NaN	NaN	NaN	NaN	+	+	+	+	4.20105	5.32219	5.28603	4.7452	2.5575	0.0329455	5.68489	3.25764	0.00929412
Q9UK99	F-box only protein 3	FBXO3		NaN	NaN	NaN	NaN	NaN	NaN	NaN	NaN	NaN	NaN	NaN	NaN	NaN	NaN	NaN	NaN		NaN	NaN	NaN	NaN	NaN	NaN	NaN	NaN	NaN	NaN	NaN	NaN	NaN	NaN	NaN	NaN		+	+	+	2.19308	3.4907	4.01311	3.69628	0.830419	0.336235	1.65583	1.79965	0.0399831
Q8TB52	F-box only protein 30	FBXO30		NaN	NaN	NaN	NaN	NaN	NaN	NaN	NaN	NaN	NaN	NaN	NaN	NaN	NaN	NaN	NaN		NaN	NaN	NaN	NaN	NaN	NaN	NaN	NaN	NaN	NaN	NaN	NaN	NaN	NaN	NaN	NaN			+	+	0.486462	1.14424	2.01125	1.87205	0.227554	0.778345	0.519317	0.863673	0.217521
Q9UKB1	F-box/WD repeat-containing protein 11	FBXW11		NaN	NaN	NaN	NaN	NaN	NaN	NaN	NaN	NaN	NaN	NaN	NaN	NaN	NaN	NaN	NaN		NaN	NaN	NaN	NaN	NaN	NaN	NaN	NaN	NaN	NaN	NaN	NaN	NaN	NaN	NaN	NaN					NaN	NaN	NaN	NaN	NaN	NaN	NaN	NaN	NaN
P37268	Squalene synthase	FDFT1		-0.648286	-0.431805	-0.356412	-0.605709	0.13003	1	-0.33123	0.0883553	1	-0.232187	0.059476	1	-0.161845	0.130732	0.929955	-0.331561		-0.244923	0.173513	-0.557831	0.156432	0.33395	1	-0.608556	0.293935	0.971469	0.511664	0.321727	0.935493	-0.687587	0.257388	0.820094	0.457725					-0.151007	-0.190481	-0.187318	-1.10105	0.257082	0.805815	-0.452636	0.354522	0.67783
P14324	Farnesyl pyrophosphate synthase	FDPS		0	1.25429	1.6626	0	NaN	1	NaN	0.57824	1	1.14295	0.793445	1	1.49685	NaN	1	NaN		NaN	NaN	NaN	NaN	NaN	NaN	NaN	NaN	NaN	NaN	NaN	NaN	NaN	NaN	NaN	NaN					NaN	NaN	NaN	NaN	NaN	NaN	NaN	NaN	NaN
Q9UK73	Protein fem-1 homolog B	FEM1B		NaN	NaN	NaN	NaN	NaN	NaN	NaN	NaN	NaN	NaN	NaN	NaN	NaN	NaN	NaN	NaN		NaN	NaN	NaN	NaN	NaN	NaN	NaN	NaN	NaN	NaN	NaN	NaN	NaN	NaN	NaN	NaN			+	+	1.88452	1.7871	2.57421	1.75932	1.2933	0.173035	2.40671	1.38941	0.0841771
P39748	Flap endonuclease 1	FEN1		NaN	NaN	NaN	NaN	NaN	NaN	NaN	NaN	NaN	NaN	NaN	NaN	NaN	NaN	NaN	NaN		0.157115	0.15241	0.299442	2.19699	0.0631655	1	0.162882	0.0636152	1	0.163334	0.174648	0.950538	0.399341	0.893766	0.241989	1.76315	+	+	+	+	3.9466	5.52283	6.80485	7.42996	2.1105	0.0488539	4.39944	2.50391	0.0186813
Q8N441	Fibroblast growth factor receptor-like 1	FGFRL1		1.01588	1.24902	2.31391	-1.04629	0.253318	1	0.590714	0.336304	1	0.750207	0.929721	0.930592	1.74612	0.207158	0.892792	-0.501849		1.53983	1.33246	1.01895	-0.506217	0.489794	1	1.0479	0.298418	0.961145	0.696722	0.234597	0.937161	0.563978	0.122257	0.877268	-0.313968					NaN	NaN	NaN	NaN	NaN	NaN	NaN	NaN	NaN
Q13642	Four and a half LIM domains protein 1	FHL1		NaN	NaN	NaN	NaN	NaN	NaN	NaN	NaN	NaN	NaN	NaN	NaN	NaN	NaN	NaN	NaN		NaN	NaN	NaN	NaN	NaN	NaN	NaN	NaN	NaN	NaN	NaN	NaN	NaN	NaN	NaN	NaN			+	+	0	1.84823	5.19041	5.91615	NaN	1	NaN	1.04709	0.138501
Q14192	Four and a half LIM domains protein 2	FHL2		NaN	NaN	NaN	NaN	NaN	NaN	NaN	NaN	NaN	NaN	NaN	NaN	NaN	NaN	NaN	NaN		NaN	NaN	NaN	NaN	NaN	NaN	NaN	NaN	NaN	NaN	NaN	NaN	NaN	NaN	NaN	NaN	+	+	+	+	2.70039	5.06397	6.4985	6.79418	2.37194	0.0372632	4.81152	3.57174	0.01
Q6PIW4	Fidgetin-like protein 1	FIGNL1		NaN	NaN	NaN	NaN	NaN	NaN	NaN	NaN	NaN	NaN	NaN	NaN	NaN	NaN	NaN	NaN		NaN	NaN	NaN	NaN	NaN	NaN	NaN	NaN	NaN	NaN	NaN	NaN	NaN	NaN	NaN	NaN					NaN	NaN	NaN	NaN	NaN	NaN	NaN	NaN	NaN
Q02790	Peptidyl-prolyl cis-trans isomerase FKBP4;Peptidyl-prolyl cis-trans isomerase FKBP4, N-terminally processed	FKBP4		NaN	NaN	NaN	NaN	NaN	NaN	NaN	NaN	NaN	NaN	NaN	NaN	NaN	NaN	NaN	NaN		NaN	NaN	NaN	NaN	NaN	NaN	NaN	NaN	NaN	NaN	NaN	NaN	NaN	NaN	NaN	NaN				+	-0.961872	0.2103	0.281777	4.34913	0.743578	0.422233	-1.38673	0.135267	0.850953
Q13451	Peptidyl-prolyl cis-trans isomerase FKBP5;Peptidyl-prolyl cis-trans isomerase FKBP5, N-terminally processed	FKBP5		NaN	NaN	NaN	NaN	NaN	NaN	NaN	NaN	NaN	NaN	NaN	NaN	NaN	NaN	NaN	NaN		NaN	NaN	NaN	NaN	NaN	NaN	NaN	NaN	NaN	NaN	NaN	NaN	NaN	NaN	NaN	NaN			+	+	0	0	2.17541	3.60783	NaN	1	NaN	NaN	1
Q14318	Peptidyl-prolyl cis-trans isomerase FKBP8	FKBP8		NaN	NaN	NaN	NaN	NaN	NaN	NaN	NaN	NaN	NaN	NaN	NaN	NaN	NaN	NaN	NaN		NaN	NaN	NaN	NaN	NaN	NaN	NaN	NaN	NaN	NaN	NaN	NaN	NaN	NaN	NaN	NaN			+	+	3.63864	3.04625	3.38732	2.94266	2.02479	0.057697	4.14695	1.557	0.0536974
O95302;Q75LS8	Peptidyl-prolyl cis-trans isomerase FKBP9	FKBP9		NaN	NaN	NaN	NaN	NaN	NaN	NaN	NaN	NaN	NaN	NaN	NaN	NaN	NaN	NaN	NaN		1.13395	1.65199	2.06723	4.08097	0.471213	1	0.992455	0.590382	0.872033	1.22373	0.693322	0.753629	1.4178	1.17403	0.14289	2.35298					NaN	NaN	NaN	NaN	NaN	NaN	NaN	NaN	NaN
Q8NFG4	Folliculin	FLCN		NaN	NaN	NaN	NaN	NaN	NaN	NaN	NaN	NaN	NaN	NaN	NaN	NaN	NaN	NaN	NaN		NaN	NaN	NaN	NaN	NaN	NaN	NaN	NaN	NaN	NaN	NaN	NaN	NaN	NaN	NaN	NaN			+	+	0	0.683095	2.4953	2.14257	NaN	1	NaN	0.529106	0.427127
Q13045	Protein flightless-1 homolog	FLII		NaN	NaN	NaN	NaN	NaN	NaN	NaN	NaN	NaN	NaN	NaN	NaN	NaN	NaN	NaN	NaN	+	0.244448	-0.0558052	-0.768492	3.5602	0.177385	1	0.392222	0.0672321	1	-0.14324	0.83725	0.743158	-1.46141	2.80696	0.0621429	6.30495			+	+	0.213578	1.49	1.77184	2.1282	0.126706	0.885816	0.297571	1.35689	0.0897446
Q14315	Filamin-C	FLNC		NaN	NaN	NaN	NaN	NaN	NaN	NaN	NaN	NaN	NaN	NaN	NaN	NaN	NaN	NaN	NaN		NaN	NaN	NaN	NaN	NaN	NaN	NaN	NaN	NaN	NaN	NaN	NaN	NaN	NaN	NaN	NaN			+	+	1.19791	1.31922	1.5561	2.47082	2.43981	0.0628	4.04615	1.09173	0.141277
O75955	Flotillin-1	FLOT1		0.231777	-0.0224291	-0.11898	-2.07832	0.165967	1	0.365536	0.0187913	1	-0.0446903	0.110349	1	-0.240143	0.705555	0.375387	-1.38832		0.504162	0.179235	0.37477	0.0529881	0.785842	1	1.2731	0.248104	0.96861	0.464383	0.564712	0.9152	0.949399	0.0373736	0.959429	0.0912417					0.214036	0.188274	-0.576654	-1.42165	0.315455	0.759774	0.566878	0.113121	0.875982
Q14254	Flotillin-2	FLOT2		NaN	NaN	NaN	NaN	NaN	NaN	NaN	NaN	NaN	NaN	NaN	NaN	NaN	NaN	NaN	NaN		0.23461	0.0543982	0.11011	0.586039	0.148244	1	0.34043	0.0556728	1	0.124403	0.128593	0.959745	0.265808	0.651668	0.443486	1.15663					NaN	NaN	NaN	NaN	NaN	NaN	NaN	NaN	NaN
Q4VC44	FLYWCH-type zinc finger-containing protein 1	FLYWCH1		0.0174947	-0.0675426	-1.2763	-2.15416	0.0126966	1	0.0311922	0.0401023	0.994407	-0.0993568	0.858507	1	-1.54762	1.9696	0.0516981	-3.34626		NaN	NaN	NaN	NaN	NaN	NaN	NaN	NaN	NaN	NaN	NaN	NaN	NaN	NaN	NaN	NaN					-0.240238	0.268949	0.905804	0.158372	0.0957833	0.914766	-0.240961	0.149203	0.831026
Q8IVF7	Formin-like protein 3	FMNL3		-0.756539	-0.740796	-0.613255	-0.522264	0.22121	1	-0.5197	0.277909	1	-0.621916	0.174185	1	-0.421748	0.213715	0.893019	-0.490715		-0.645883	-0.167126	-0.214114	-1.40807	0.406246	1	-0.834074	0.0939889	1	-0.227388	0.115439	0.96079	-0.276673	0.570055	0.434245	-1.17498					0.151183	-0.0892938	-0.253483	-0.314962	0.06604	0.94282	0.168386	0.0364066	0.956343
Q9Y2H6	Fibronectin type-III domain-containing protein 3A	FNDC3A		-0.228769	-1.04681	-1.2224	-0.760846	0.0562642	1	-0.150308	0.415881	1	-0.87447	0.370796	1	-0.809206	0.138757	0.937304	-0.352875		0.212004	-0.0364761	-0.0731277	0.564773	0.111797	1	0.269374	0.0211526	1	-0.0540396	0.051704	0.989813	-0.124714	0.306972	0.723711	0.664612					-0.373069	-0.434121	-0.838306	-0.987184	0.181539	0.828071	-0.422802	0.263399	0.689374
Q53EP0	Fibronectin type III domain-containing protein 3B	FNDC3B		NaN	NaN	NaN	NaN	NaN	NaN	NaN	NaN	NaN	NaN	NaN	NaN	NaN	NaN	NaN	NaN		NaN	NaN	NaN	NaN	NaN	NaN	NaN	NaN	NaN	NaN	NaN	NaN	NaN	NaN	NaN	NaN					1.01475	1.67452	2.01975	1.88191	0.532689	0.537066	1.08015	0.994881	0.15814
Q8TF40	Folliculin-interacting protein 1	FNIP1		NaN	NaN	NaN	NaN	NaN	NaN	NaN	NaN	NaN	NaN	NaN	NaN	NaN	NaN	NaN	NaN		NaN	NaN	NaN	NaN	NaN	NaN	NaN	NaN	NaN	NaN	NaN	NaN	NaN	NaN	NaN	NaN					NaN	NaN	NaN	NaN	NaN	NaN	NaN	NaN	NaN
P55316;Q92949;Q99958;Q96NZ1;Q12948;O15353	Forkhead box protein G1	FOXG1		NaN	NaN	NaN	NaN	NaN	NaN	NaN	NaN	NaN	NaN	NaN	NaN	NaN	NaN	NaN	NaN		NaN	NaN	NaN	NaN	NaN	NaN	NaN	NaN	NaN	NaN	NaN	NaN	NaN	NaN	NaN	NaN					NaN	NaN	NaN	NaN	NaN	NaN	NaN	NaN	NaN
Q08050	Forkhead box protein M1	FOXM1		NaN	NaN	NaN	NaN	NaN	NaN	NaN	NaN	NaN	NaN	NaN	NaN	NaN	NaN	NaN	NaN	+	0	0	0	2.07082	NaN	1	NaN	NaN	1	NaN	NaN	1	NaN	2.83364	0.0497391	5.65903					NaN	NaN	NaN	NaN	NaN	NaN	NaN	NaN	NaN
Q05932	Folylpolyglutamate synthase, mitochondrial	FPGS		NaN	NaN	NaN	NaN	NaN	NaN	NaN	NaN	NaN	NaN	NaN	NaN	NaN	NaN	NaN	NaN		NaN	NaN	NaN	NaN	NaN	NaN	NaN	NaN	NaN	NaN	NaN	NaN	NaN	NaN	NaN	NaN			+	+	0	0	3.08375	2.04086	NaN	1	NaN	NaN	1
Q96NE9	FERM domain-containing protein 6	FRMD6		NaN	NaN	NaN	NaN	NaN	NaN	NaN	NaN	NaN	NaN	NaN	NaN	NaN	NaN	NaN	NaN		-0.564156	1.19244	-0.156703	1.41437	0.227746	1	-0.527419	0.758492	0.795401	1.44907	0.0657952	0.983698	-0.168524	0.577097	0.429265	1.18696		+	+		1.50551	1.87786	1.86629	1.06219	1.7943	0.100294	3.16368	2.05588	0.0386291
Q16658	Fascin	FSCN1		NaN	NaN	NaN	NaN	NaN	NaN	NaN	NaN	NaN	NaN	NaN	NaN	NaN	NaN	NaN	NaN		NaN	NaN	NaN	NaN	NaN	NaN	NaN	NaN	NaN	NaN	NaN	NaN	NaN	NaN	NaN	NaN					NaN	NaN	NaN	NaN	NaN	NaN	NaN	NaN	NaN
Q9C0B1	Alpha-ketoglutarate-dependent dioxygenase FTO	FTO		NaN	NaN	NaN	NaN	NaN	NaN	NaN	NaN	NaN	NaN	NaN	NaN	NaN	NaN	NaN	NaN		NaN	NaN	NaN	NaN	NaN	NaN	NaN	NaN	NaN	NaN	NaN	NaN	NaN	NaN	NaN	NaN		+	+	+	0.598983	3.1133	4.54721	4.75506	0.216708	0.782024	0.509714	1.96856	0.0361407
Q8IY81	pre-rRNA processing protein FTSJ3	FTSJ3		NaN	NaN	NaN	NaN	NaN	NaN	NaN	NaN	NaN	NaN	NaN	NaN	NaN	NaN	NaN	NaN		0.610532	0.487939	0.771273	0.331211	0.790835	1	1.33769	0.329759	0.954938	0.688072	0.907711	0.70143	1.55324	0.275327	0.7731	0.568203			+	+	0.685321	0.759708	0.976934	1.63388	0.623814	0.515371	1.15339	0.550169	0.411064
Q96AE4	Far upstream element-binding protein 1	FUBP1		NaN	NaN	NaN	NaN	NaN	NaN	NaN	NaN	NaN	NaN	NaN	NaN	NaN	NaN	NaN	NaN		NaN	NaN	NaN	NaN	NaN	NaN	NaN	NaN	NaN	NaN	NaN	NaN	NaN	NaN	NaN	NaN					1.16815	1.17017	-0.192227	-1.13656	0.698435	0.428879	1.3545	0.698433	0.287984
Q96I24	Far upstream element-binding protein 3	FUBP3		NaN	NaN	NaN	NaN	NaN	NaN	NaN	NaN	NaN	NaN	NaN	NaN	NaN	NaN	NaN	NaN		NaN	NaN	NaN	NaN	NaN	NaN	NaN	NaN	NaN	NaN	NaN	NaN	NaN	NaN	NaN	NaN			+	+	0.900879	1.41609	3.79745	3.68669	0.318136	0.689547	0.71508	0.861201	0.209056
Q9BYC5	Alpha-(1,6)-fucosyltransferase	FUT8		-0.758765	-0.0788129	-0.279186	0.765894	0.206793	1	-0.492185	0.0233241	0.996027	-0.0633931	0.0840516	1	-0.216164	0.323553	0.845585	0.701724		-0.228987	1.13632	-0.233248	2.1395	0.0508989	1	-0.139129	0.263653	0.974804	0.624363	0.0596402	0.982955	-0.16031	0.732914	0.316217	1.48822					NaN	NaN	NaN	NaN	NaN	NaN	NaN	NaN	NaN
P51114	Fragile X mental retardation syndrome-related protein 1	FXR1		0.90993	0.320652	0.741949	-2.69608	0.382204	1	0.80981	0.098752	1	0.250593	0.257476	1	0.585787	1.3447	0.10331	-2.41603		0.635199	-0.243469	0.307024	-3.05002	0.182552	1	0.445577	0.0519746	1	-0.142274	0.0882488	0.973672	0.229738	1.08956	0.159267	-2.15379					1.66937	1.91266	2.18206	1.86108	0.604518	0.466653	1.2483	0.722774	0.254193
Q96QD9	UAP56-interacting factor	FYTTD1		NaN	NaN	NaN	NaN	NaN	NaN	NaN	NaN	NaN	NaN	NaN	NaN	NaN	NaN	NaN	NaN		NaN	NaN	NaN	NaN	NaN	NaN	NaN	NaN	NaN	NaN	NaN	NaN	NaN	NaN	NaN	NaN					NaN	NaN	NaN	NaN	NaN	NaN	NaN	NaN	NaN
Q13283	Ras GTPase-activating protein-binding protein 1	G3BP1		-0.152271	-0.0640996	-0.0815523	-3.75692	0.572245	1	-0.685439	0.0623707	1	-0.138892	0.0776654	1	-0.171849	1.54707	0.0706861	-2.82229	+	-2.18876	-3.16801	-3.19483	-3.16308	1.89445	1	-3.5866	1.70031	0.497231	-3.3535	2.55761	0.238286	-5.45281	4.89848	0	-14.3266		+	+	+	-1.11373	-1.71636	-2.92847	-2.75911	1.61663	0.139774	-2.6819	2.37347	0.0310692
P24522	Growth arrest and DNA damage-inducible protein GADD45 alpha	GADD45A		NaN	NaN	NaN	NaN	NaN	NaN	NaN	NaN	NaN	NaN	NaN	NaN	NaN	NaN	NaN	NaN		0	0	0.169336	2.78902	NaN	1	NaN	NaN	1	NaN	0.057232	0.984444	0.150817	1.68763	0.0748889	3.27984					NaN	NaN	NaN	NaN	NaN	NaN	NaN	NaN	NaN
Q10471	Polypeptide N-acetylgalactosaminyltransferase 2;Polypeptide N-acetylgalactosaminyltransferase 2 soluble form	GALNT2		-0.57509	-1.22618	-1.07262	-0.568443	0.118582	1	-0.304199	0.274314	1	-0.636556	0.223673	1	-0.535292	0.114436	0.926778	-0.294854		-0.0824451	0.309289	0.410632	0.843299	0.022183	1	-0.0614982	0.234345	0.97592	0.500032	0.23983	0.93812	0.530031	0.566692	0.474182	1.10783				+	0.061765	-0.163389	-1.00601	-1.62946	0.0283618	0.967694	0.0742665	0.087084	0.900423
Q86SF2	N-acetylgalactosaminyltransferase 7	GALNT7		NaN	NaN	NaN	NaN	NaN	NaN	NaN	NaN	NaN	NaN	NaN	NaN	NaN	NaN	NaN	NaN		0.722241	-0.615338	0.276778	0.917062	0.535252	1	1.03919	0.316629	0.953615	-0.687183	0.191634	0.945241	0.423607	0.685012	0.3789	1.29357					NaN	NaN	NaN	NaN	NaN	NaN	NaN	NaN	NaN
Q14697	Neutral alpha-glucosidase AB	GANAB		-0.126473	-0.806173	-0.404093	-0.990499	0.0288515	1	-0.0794547	0.160966	0.99921	-0.401354	0.0904634	1	-0.236126	0.282684	0.863562	-0.644053		-1.44603	-0.192225	-0.301325	-1.36649	0.383781	1	-0.858094	0.163248	0.985128	-0.354057	0.125219	0.949085	-0.307196	0.44362	0.541804	-0.960194				+	0.165422	-0.403921	-0.989479	-1.49975	0.0775817	0.931774	0.194427	0.179237	0.78687
P17677	Neuromodulin	GAP43		-0.011456	-1.08742	-0.912875	-1.35899	0.00304427	0.997974	-0.0085167	0.382903	1	-0.822914	0.32245	1	-0.710337	0.554583	0.572477	-1.11463		NaN	NaN	NaN	NaN	NaN	NaN	NaN	NaN	NaN	NaN	NaN	NaN	NaN	NaN	NaN	NaN					NaN	NaN	NaN	NaN	NaN	NaN	NaN	NaN	NaN
P04406;O14556	Glyceraldehyde-3-phosphate dehydrogenase	GAPDH		-0.203933	-1.14147	0.0653501	-2.32773	0.136738	1	-0.309738	0.390667	1	-0.838879	0.0479727	1	0.114125	0.525685	0.578842	-1.10581		-0.398202	-0.450674	-0.62697	1.05392	0.139272	1	-0.343993	0.483602	0.939348	-0.892041	0.573899	0.877139	-1.0695	0.929801	0.263154	1.67344					0.210344	0.277291	0.296784	0.514045	0.132359	0.88111	0.307133	0.351885	0.64512
P41250	Glycine--tRNA ligase	GARS		NaN	NaN	NaN	NaN	NaN	NaN	NaN	NaN	NaN	NaN	NaN	NaN	NaN	NaN	NaN	NaN		NaN	NaN	NaN	NaN	NaN	NaN	NaN	NaN	NaN	NaN	NaN	NaN	NaN	NaN	NaN	NaN					NaN	NaN	NaN	NaN	NaN	NaN	NaN	NaN	NaN
P22102	Trifunctional purine biosynthetic protein adenosine-3;Phosphoribosylamine--glycine ligase;Phosphoribosylformylglycinamidine cyclo-ligase;Phosphoribosylglycinamide formyltransferase	GART		NaN	NaN	NaN	NaN	NaN	NaN	NaN	NaN	NaN	NaN	NaN	NaN	NaN	NaN	NaN	NaN		NaN	NaN	NaN	NaN	NaN	NaN	NaN	NaN	NaN	NaN	NaN	NaN	NaN	NaN	NaN	NaN			+	+	0.217432	1.18584	2.34153	3.01153	0.143652	0.871196	0.328626	1.22608	0.118257
P48507	Glutamate--cysteine ligase regulatory subunit	GCLM		NaN	NaN	NaN	NaN	NaN	NaN	NaN	NaN	NaN	NaN	NaN	NaN	NaN	NaN	NaN	NaN		NaN	NaN	NaN	NaN	NaN	NaN	NaN	NaN	NaN	NaN	NaN	NaN	NaN	NaN	NaN	NaN				+	0	0.92402	0.866407	3.39785	NaN	1	NaN	0.25834	0.663581
Q92616	Translational activator GCN1	GCN1L1		NaN	NaN	NaN	NaN	NaN	NaN	NaN	NaN	NaN	NaN	NaN	NaN	NaN	NaN	NaN	NaN		NaN	NaN	NaN	NaN	NaN	NaN	NaN	NaN	NaN	NaN	NaN	NaN	NaN	NaN	NaN	NaN			+	+	0.908679	1.13661	2.90107	4.78955	0.6714	0.460568	1.27232	0.823263	0.235146
P50395	Rab GDP dissociation inhibitor beta	GDI2		NaN	NaN	NaN	NaN	NaN	NaN	NaN	NaN	NaN	NaN	NaN	NaN	NaN	NaN	NaN	NaN		-0.942947	-0.48763	-0.714603	1.04284	0.589652	1	-1.15806	0.242747	0.981515	-0.546133	0.466139	0.91893	-0.936382	0.702359	0.358	1.34171				+	-0.477142	0.922772	0.982642	1.42914	0.175931	0.827528	-0.422703	0.845424	0.236897
Q8N9F7	Glycerophosphodiester phosphodiesterase domain-containing protein 1	GDPD1		-1.07894	-0.938117	-1.31729	-1.27814	0.431867	1	-0.902441	0.654275	1	-1.21478	0.409112	1	-0.878388	0.38151	0.798363	-0.829934		-1.26195	-0.256949	0.322074	-1.17934	0.513788	1	-1.07215	0.160159	0.984277	-0.365914	0.442771	0.957375	0.781033	0.419542	0.573204	-0.908679					-0.898002	-1.46113	-1.40048	-0.685418	0.46842	0.57569	-0.965737	0.584642	0.351114
P57678	Gem-associated protein 4	GEMIN4		-0.0181254	1.29781	0.810695	-1.02805	0.0045107	1	-0.0126594	0.427301	1	0.907807	0.277199	1	0.62519	0.504276	0.639278	-1.01098		NaN	NaN	NaN	NaN	NaN	NaN	NaN	NaN	NaN	NaN	NaN	NaN	NaN	NaN	NaN	NaN					NaN	NaN	NaN	NaN	NaN	NaN	NaN	NaN	NaN
Q17RS7	Flap endonuclease GEN homolog 1	GEN1		NaN	NaN	NaN	NaN	NaN	NaN	NaN	NaN	NaN	NaN	NaN	NaN	NaN	NaN	NaN	NaN		0	0	0	2.91328	NaN	1	NaN	NaN	1	NaN	NaN	1	NaN	2.16844	0.0647805	4.37007		+	+	+	1.38151	2.98042	3.58301	3.67736	0.757836	0.381253	1.47256	1.895	0.0372308
Q7L5D6	Golgi to ER traffic protein 4 homolog	GET4		NaN	NaN	NaN	NaN	NaN	NaN	NaN	NaN	NaN	NaN	NaN	NaN	NaN	NaN	NaN	NaN		-0.249599	-0.178639	0.509117	1.36016	0.0969835	1	-0.244386	0.0605313	1	-0.159027	0.19358	0.943552	0.459117	0.719275	0.332541	1.40981				+	0.425218	1.37054	-0.0935745	1.7741	0.14954	0.854513	0.366715	0.651561	0.306043
Q06210	Glutamine--fructose-6-phosphate aminotransferase [isomerizing] 1	GFPT1		0.272459	-0.390428	-0.438251	-1.53876	0.131978	1	0.313113	0.244088	1	-0.525703	0.150288	1	-0.364352	1.42884	0.107056	-2.38088		NaN	NaN	NaN	NaN	NaN	NaN	NaN	NaN	NaN	NaN	NaN	NaN	NaN	NaN	NaN	NaN					NaN	NaN	NaN	NaN	NaN	NaN	NaN	NaN	NaN
Q9UJY4	ADP-ribosylation factor-binding protein GGA2	GGA2		NaN	NaN	NaN	NaN	NaN	NaN	NaN	NaN	NaN	NaN	NaN	NaN	NaN	NaN	NaN	NaN		NaN	NaN	NaN	NaN	NaN	NaN	NaN	NaN	NaN	NaN	NaN	NaN	NaN	NaN	NaN	NaN					NaN	NaN	NaN	NaN	NaN	NaN	NaN	NaN	NaN
Q9NZ52	ADP-ribosylation factor-binding protein GGA3	GGA3		NaN	NaN	NaN	NaN	NaN	NaN	NaN	NaN	NaN	NaN	NaN	NaN	NaN	NaN	NaN	NaN		NaN	NaN	NaN	NaN	NaN	NaN	NaN	NaN	NaN	NaN	NaN	NaN	NaN	NaN	NaN	NaN	+	+		+	3.09304	2.82964	2.08924	4.02233	2.22249	0.0449048	4.54185	2.03653	0.0350265
P38435	Vitamin K-dependent gamma-carboxylase	GGCX		NaN	NaN	NaN	NaN	NaN	NaN	NaN	NaN	NaN	NaN	NaN	NaN	NaN	NaN	NaN	NaN		NaN	NaN	NaN	NaN	NaN	NaN	NaN	NaN	NaN	NaN	NaN	NaN	NaN	NaN	NaN	NaN					NaN	NaN	NaN	NaN	NaN	NaN	NaN	NaN	NaN
Q8N2G8	GH3 domain-containing protein	GHDC		NaN	NaN	NaN	NaN	NaN	NaN	NaN	NaN	NaN	NaN	NaN	NaN	NaN	NaN	NaN	NaN		NaN	NaN	NaN	NaN	NaN	NaN	NaN	NaN	NaN	NaN	NaN	NaN	NaN	NaN	NaN	NaN					NaN	NaN	NaN	NaN	NaN	NaN	NaN	NaN	NaN
P17302	Gap junction alpha-1 protein	GJA1		-0.897656	-1.04463	-0.745887	-0.387189	0.210732	1	-0.504936	0.48754	1	-0.987019	0.247383	1	-0.567767	0.0860609	0.935567	-0.225536		NaN	NaN	NaN	NaN	NaN	NaN	NaN	NaN	NaN	NaN	NaN	NaN	NaN	NaN	NaN	NaN					NaN	NaN	NaN	NaN	NaN	NaN	NaN	NaN	NaN
Q53GS7	Nucleoporin GLE1	GLE1		NaN	NaN	NaN	NaN	NaN	NaN	NaN	NaN	NaN	NaN	NaN	NaN	NaN	NaN	NaN	NaN		-1.15127	0.424516	0.446088	0.662637	0.398704	1	-0.87119	0.264792	0.986998	0.573539	0.193679	0.944903	0.453524	0.299355	0.723983	0.663356					NaN	NaN	NaN	NaN	NaN	NaN	NaN	NaN	NaN
P10070	Zinc finger protein GLI2	GLI2		NaN	NaN	NaN	NaN	NaN	NaN	NaN	NaN	NaN	NaN	NaN	NaN	NaN	NaN	NaN	NaN		NaN	NaN	NaN	NaN	NaN	NaN	NaN	NaN	NaN	NaN	NaN	NaN	NaN	NaN	NaN	NaN				+	1.69156	1.3573	0.971924	2.49732	0.848422	0.336528	1.64867	0.881376	0.204608
Q92990	Glomulin	GLMN		NaN	NaN	NaN	NaN	NaN	NaN	NaN	NaN	NaN	NaN	NaN	NaN	NaN	NaN	NaN	NaN		NaN	NaN	NaN	NaN	NaN	NaN	NaN	NaN	NaN	NaN	NaN	NaN	NaN	NaN	NaN	NaN					NaN	NaN	NaN	NaN	NaN	NaN	NaN	NaN	NaN
Q04760	Lactoylglutathione lyase	GLO1		NaN	NaN	NaN	NaN	NaN	NaN	NaN	NaN	NaN	NaN	NaN	NaN	NaN	NaN	NaN	NaN		NaN	NaN	NaN	NaN	NaN	NaN	NaN	NaN	NaN	NaN	NaN	NaN	NaN	NaN	NaN	NaN				+	0	0.561459	1.46713	2.88951	NaN	1	NaN	0.15422	0.81424
P00367;P49448	Glutamate dehydrogenase 1, mitochondrial;Glutamate dehydrogenase 2, mitochondrial	GLUD1;GLUD2		NaN	NaN	NaN	NaN	NaN	NaN	NaN	NaN	NaN	NaN	NaN	NaN	NaN	NaN	NaN	NaN		0.902789	0	0.0276852	2.40405	0.506489	1	1.02583	NaN	1	NaN	0.0077364	0.991454	0.0216987	1.77433	0.0738039	3.3928					NaN	NaN	NaN	NaN	NaN	NaN	NaN	NaN	NaN
Q49A26	Putative oxidoreductase GLYR1	GLYR1		0.30803	-1.64466	-0.88265	-2.52139	0.256755	1	0.526108	0.4852	1	-1.0184	0.244307	1	-0.568792	1.96873	0.0522745	-3.42222		0.465126	0.583022	0.0858421	0.314565	0.508394	1	0.929146	0.74461	0.842303	1.26918	0.104588	0.977584	0.216964	0.312273	0.751333	0.614976					0.94559	0.512787	0.207863	-1.3725	1.21464	0.234282	2.03004	0.826556	0.298938
P49915	GMP synthase [glutamine-hydrolyzing]	GMPS		NaN	NaN	NaN	NaN	NaN	NaN	NaN	NaN	NaN	NaN	NaN	NaN	NaN	NaN	NaN	NaN		NaN	NaN	NaN	NaN	NaN	NaN	NaN	NaN	NaN	NaN	NaN	NaN	NaN	NaN	NaN	NaN		+	+	+	1.79468	3.94231	5.09994	5.34607	0.69933	0.408863	1.41313	2.82217	0.0136757
P29992;P50148;O95837	Guanine nucleotide-binding protein subunit alpha-11	GNA11		-2.13663	-1.82627	-1.87665	-3.47353	0.358228	1	-0.809885	0.397171	1	-0.874113	0.420794	1	-0.916554	1.19062	0.129546	-2.21289		0.285325	-0.0283381	-0.1458	-0.415893	0.210188	1	0.455784	0.0231825	1	-0.0557322	0.0962605	0.973419	-0.227137	0.275322	0.762971	-0.588761			+	+	-0.706252	-0.863298	-1.59045	-4.42196	0.90624	0.37222	-1.52315	0.935331	0.210584
Q14344	Guanine nucleotide-binding protein subunit alpha-13	GNA13		-0.927699	-0.747346	-1.07301	-2.32071	0.262751	1	-0.604945	0.332733	1	-0.715281	0.514694	1	-1.031	1.55902	0.0770884	-2.71576		-0.272827	-0.394299	-0.548869	-0.816495	0.171113	1	-0.38814	0.272547	0.995925	-0.579892	0.401134	0.955446	-0.807962	1.06093	0.238726	-1.76859					-0.103844	-0.464499	-1.50553	-2.20332	0.0609257	0.946574	-0.150231	0.304664	0.646752
P63096	Guanine nucleotide-binding protein G(i) subunit alpha-1	GNAI1		NaN	NaN	NaN	NaN	NaN	NaN	NaN	NaN	NaN	NaN	NaN	NaN	NaN	NaN	NaN	NaN		NaN	NaN	NaN	NaN	NaN	NaN	NaN	NaN	NaN	NaN	NaN	NaN	NaN	NaN	NaN	NaN					NaN	NaN	NaN	NaN	NaN	NaN	NaN	NaN	NaN
P04899	Guanine nucleotide-binding protein G(i) subunit alpha-2	GNAI2		-0.656881	-1.61217	-1.72913	-2.83282	0.117083	1	-0.302868	0.255054	1	-0.607112	0.332407	1	-0.755786	0.773054	0.304152	-1.52209		-0.330858	-0.802385	-0.959665	-1.45101	0.235329	1	-0.506921	1.19369	0.664	-1.92895	0.760366	0.749653	-1.41026	1.09054	0.187736	-1.99981			+	+	-0.602571	-1.15278	-1.54241	-2.76781	0.643387	0.512894	-1.1524	0.831787	0.230392
P08754;P11488;A8MTJ3	Guanine nucleotide-binding protein G(k) subunit alpha	GNAI3		-0.786133	-0.973957	-2.49558	-3.11182	0.210801	1	-0.501072	0.231212	1	-0.547211	0.341995	1	-0.784095	0.553031	0.536431	-1.16598		0.249124	-0.119754	-0.188817	-0.406672	0.731519	1	0.973066	0.46872	0.981712	-0.568616	0.41682	0.936416	-0.644747	1.09059	0.315991	-1.47709			+	+	-0.451378	-0.906617	-1.58224	-2.63369	1.04005	0.378102	-1.48554	2.01893	0.0534189
P09471	Guanine nucleotide-binding protein G(o) subunit alpha	GNAO1		-0.881723	-0.57507	-0.371844	-1.7794	0.237298	1	-0.555564	0.191858	1	-0.454075	0.189361	1	-0.430901	0.762466	0.33344	-1.45924		0.220902	-1.07904	-0.711246	-0.631107	0.0896635	1	0.226195	0.425991	0.933078	-0.913082	0.218496	0.934025	-0.520104	0.210671	0.799529	-0.500425				+	-0.469583	-0.31934	-0.581084	-1.97952	0.17357	0.82782	-0.417526	0.102228	0.878208
P63092;Q5JWF2	Guanine nucleotide-binding protein G(s) subunit alpha isoforms short;Guanine nucleotide-binding protein G(s) subunit alpha isoforms XLas	GNAS		-0.707057	-0.714818	-2.1824	-2.4944	0.296489	1	-0.651288	0.333487	1	-0.713405	0.374975	1	-0.841062	0.594132	0.490455	-1.22342		-0.131087	0.58891	0.488002	-0.299542	0.144056	1	-0.299453	1.18324	0.683612	1.76326	0.726806	0.808736	1.19786	0.38534	0.701846	-0.701132				+	-0.364975	-0.402794	-1.07938	-2.2676	0.831172	0.493649	-1.20213	1.03086	0.264874
P62873;P16520	Guanine nucleotide-binding protein G(I)/G(S)/G(T) subunit beta-1	GNB1		0.30716	-0.760057	0.477004	-1.31065	1.2059	1	1.34472	0.225719	1	-0.528387	1.14687	1	1.54382	0.475883	0.659096	-0.987662		0.083889	-1.26421	-0.203091	-0.122353	0.0828084	1	0.183024	0.363045	0.953892	-0.813854	0.125748	0.955362	-0.293717	0.326278	0.803492	-0.481435			+	+	-0.072656	-0.408195	-0.934854	-1.58011	0.180805	0.890021	-0.287274	0.627228	0.419338
P62879	Guanine nucleotide-binding protein G(I)/G(S)/G(T) subunit beta-2	GNB2		0.547796	0	0	0	0.286357	1	0.617901	NaN	1	NaN	NaN	1	NaN	NaN	1	NaN		NaN	NaN	NaN	NaN	NaN	NaN	NaN	NaN	NaN	NaN	NaN	NaN	NaN	NaN	NaN	NaN					NaN	NaN	NaN	NaN	NaN	NaN	NaN	NaN	NaN
P63244	Guanine nucleotide-binding protein subunit beta-2-like 1;Guanine nucleotide-binding protein subunit beta-2-like 1, N-terminally processed	GNB2L1		-0.577609	-0.591078	-1.25015	-2.48329	0.311692	1	-0.6626	0.411612	1	-0.815457	0.451187	1	-0.944392	0.561906	0.533429	-1.16982		-1.74362	-1.00334	-1.47463	-0.34009	0.534702	1	-1.1339	0.434409	0.940136	-0.921221	0.621208	0.775343	-1.26334	0.145026	0.864893	-0.350247					-0.233061	-0.237562	-0.737469	-1.41946	0.0952327	0.916357	-0.239078	0.100811	0.880662
Q9UBI6	Guanine nucleotide-binding protein G(I)/G(S)/G(O) subunit gamma-12	GNG12		-2.5603	-2.87449	-2.15708	-3.15526	1.10142	1	-2.02524	1.62501	1	-2.88802	1.26252	1	-2.23859	1.7586	0.0554435	-3.144		-0.245853	-1.12971	-0.697989	-2.02345	0.249538	1	-0.50144	1.2306	0.595165	-2.12673	0.648256	0.810749	-1.18987	0.960601	0.216557	-1.8627			+	+	-2.84493	-2.97634	-3.72258	-3.09569	1.53415	0.117667	-2.97736	1.25718	0.0886944
Q9BVP2	Guanine nucleotide-binding protein-like 3	GNL3		NaN	NaN	NaN	NaN	NaN	NaN	NaN	NaN	NaN	NaN	NaN	NaN	NaN	NaN	NaN	NaN		NaN	NaN	NaN	NaN	NaN	NaN	NaN	NaN	NaN	NaN	NaN	NaN	NaN	NaN	NaN	NaN	+	+	+	+	5.01999	6.55001	7.08676	7.05967	2.70777	0.0251282	6.30598	3.12557	0.00810256
Q9NVN8	Guanine nucleotide-binding protein-like 3-like protein	GNL3L		NaN	NaN	NaN	NaN	NaN	NaN	NaN	NaN	NaN	NaN	NaN	NaN	NaN	NaN	NaN	NaN		NaN	NaN	NaN	NaN	NaN	NaN	NaN	NaN	NaN	NaN	NaN	NaN	NaN	NaN	NaN	NaN	+	+	+	+	4.41753	5.48394	5.92943	5.41549	2.97835	0.03152	7.12757	3.24701	0.00902857
O15228	Dihydroxyacetone phosphate acyltransferase	GNPAT		-0.188092	0.476799	0.0215224	-0.646858	0.0426011	1	-0.115841	0.13344	1	0.33238	0.00487468	0.9998	0.0137621	0.197153	0.90485	-0.468321		NaN	NaN	NaN	NaN	NaN	NaN	NaN	NaN	NaN	NaN	NaN	NaN	NaN	NaN	NaN	NaN					NaN	NaN	NaN	NaN	NaN	NaN	NaN	NaN	NaN
Q8TBA6	Golgin subfamily A member 5	GOLGA5		NaN	NaN	NaN	NaN	NaN	NaN	NaN	NaN	NaN	NaN	NaN	NaN	NaN	NaN	NaN	NaN		-0.123467	0.346417	1.06994	1.14391	0.0366263	1	-0.0993959	0.174593	0.974988	0.406596	0.545385	0.850955	1.10615	0.690924	0.358407	1.33978					NaN	NaN	NaN	NaN	NaN	NaN	NaN	NaN	NaN
Q7Z5G4;Q2TAP0	Golgin subfamily A member 7	GOLGA7		-1.61577	-1.90825	-2.85584	-0.668677	1.74431	1	-2.85063	1.2263	1	-2.15543	1.17711	1	-2.16144	0.271555	0.880046	-0.605379		0.197627	0.0328134	0.260596	0.286755	0.300838	1	0.538554	0.0327973	1	0.0749718	0.229172	0.940354	0.477741	0.204247	0.828478	0.44659			+	+	-0.643367	-1.2131	-2.6247	-3.01281	0.448663	0.608964	-0.89737	0.823975	0.230661
A6NC78;H3BQL2;F8WBI6;A6NCC3;H3BV12;I6L899	Putative golgin subfamily A member 8I	GOLGA8IP;GOLGA8T	+	-0.537648	-1.44558	-2.06371	-4.88713	0.334796	1	-0.692684	1.47022	1	-2.41408	0.630023	1	-1.26858	2.64093	0.0221333	-5.11974		-0.910094	-1.54833	-1.54001	-2.39174	1.22646	1	-2.02883	2.3792	0.425143	-4.26242	3.36655	0.354667	-6.31848	1.7748	0.0733247	-3.39128	+	+	+	+	-1.50725	-3.60109	-4.84179	-4.57339	2.54954	0.0454458	-4.56205	2.16511	0.0290133
Q14789	Golgin subfamily B member 1	GOLGB1		NaN	NaN	NaN	NaN	NaN	NaN	NaN	NaN	NaN	NaN	NaN	NaN	NaN	NaN	NaN	NaN		1.03584	0.596041	0.446392	1.59598	0.232377	1	0.560087	0.177166	0.963585	0.432786	0.110683	0.959539	0.286173	0.356231	0.61947	0.812289					NaN	NaN	NaN	NaN	NaN	NaN	NaN	NaN	NaN
Q9Y3E0	Vesicle transport protein GOT1B	GOLT1B		0.343446	0.117626	-0.098208	-0.968437	0.0780897	1	0.205727	0.0278613	0.993534	0.0766176	0.0178917	0.99858	-0.0504576	0.18105	0.908934	-0.446939		NaN	NaN	NaN	NaN	NaN	NaN	NaN	NaN	NaN	NaN	NaN	NaN	NaN	NaN	NaN	NaN					NaN	NaN	NaN	NaN	NaN	NaN	NaN	NaN	NaN
O95249	Golgi SNAP receptor complex member 1	GOSR1		2.36189	0.587479	0.251979	0.348804	1.20306	1	2.16756	0.171143	1	0.414456	0.0477372	1	0.130498	0.0995123	0.932826	0.253834		NaN	NaN	NaN	NaN	NaN	NaN	NaN	NaN	NaN	NaN	NaN	NaN	NaN	NaN	NaN	NaN					NaN	NaN	NaN	NaN	NaN	NaN	NaN	NaN	NaN
O14653	Golgi SNAP receptor complex member 2	GOSR2		0.370024	1.08151	1.25804	0.330704	0.111962	1	0.281662	0.434551	1	0.906922	0.563624	1	1.12112	0.0965441	0.933177	0.246415		NaN	NaN	NaN	NaN	NaN	NaN	NaN	NaN	NaN	NaN	NaN	NaN	NaN	NaN	NaN	NaN					0.848527	1.40311	2.04207	0	0.373676	0.646742	0.80684	0.59197	0.34798
P00505	Aspartate aminotransferase, mitochondrial	GOT2		NaN	NaN	NaN	NaN	NaN	NaN	NaN	NaN	NaN	NaN	NaN	NaN	NaN	NaN	NaN	NaN		NaN	NaN	NaN	NaN	NaN	NaN	NaN	NaN	NaN	NaN	NaN	NaN	NaN	NaN	NaN	NaN					NaN	NaN	NaN	NaN	NaN	NaN	NaN	NaN	NaN
O43292	Glycosylphosphatidylinositol anchor attachment 1 protein	GPAA1		1.39162	-1.12418	-0.275424	-0.870142	0.379728	1	0.831273	0.417811	1	-0.882677	0.0601777	1	-0.161386	0.159643	0.918172	-0.400027		NaN	NaN	NaN	NaN	NaN	NaN	NaN	NaN	NaN	NaN	NaN	NaN	NaN	NaN	NaN	NaN					NaN	NaN	NaN	NaN	NaN	NaN	NaN	NaN	NaN
P35052	Glypican-1;Secreted glypican-1	GPC1		0.331604	-0.988462	-0.306415	-0.370474	0.0517645	1	0.142275	0.285149	1	-0.648435	0.0648248	1	-0.173459	0.0521561	0.964023	-0.143905		1.14801	0.0229403	0.379917	0.8392	0.209538	1	0.516619	0.00375394	1	0.010929	0.0654247	0.98612	0.178983	0.158129	0.843444	0.401661					1.11603	0.000686646	-1.06936	-2.54295	0.328339	0.675787	0.744808	9.51806e-05	1
Q9Y625	Glypican-6;Secreted glypican-6	GPC6		1.27117	1.5687	1.21886	0.545442	0.362619	1	0.797137	0.450732	1	0.958345	0.365878	1	0.800609	0.118652	0.931522	0.30348		NaN	NaN	NaN	NaN	NaN	NaN	NaN	NaN	NaN	NaN	NaN	NaN	NaN	NaN	NaN	NaN					NaN	NaN	NaN	NaN	NaN	NaN	NaN	NaN	NaN
Q92917	G patch domain and KOW motifs-containing protein	GPKOW		NaN	NaN	NaN	NaN	NaN	NaN	NaN	NaN	NaN	NaN	NaN	NaN	NaN	NaN	NaN	NaN		NaN	NaN	NaN	NaN	NaN	NaN	NaN	NaN	NaN	NaN	NaN	NaN	NaN	NaN	NaN	NaN			+	+	0.362514	0.617938	1.3473	1.98061	0.83497	0.494116	1.20281	0.567571	0.41256
Q86V85	Integral membrane protein GPR180	GPR180		1.18087	-0.160011	0.977727	0.296061	0.763985	1	1.40311	0.0581184	1	-0.150304	0.555959	1	1.08208	0.103206	0.935441	0.258347		NaN	NaN	NaN	NaN	NaN	NaN	NaN	NaN	NaN	NaN	NaN	NaN	NaN	NaN	NaN	NaN					NaN	NaN	NaN	NaN	NaN	NaN	NaN	NaN	NaN
Q8NFJ5	Retinoic acid-induced protein 3	GPRC5A		NaN	NaN	NaN	NaN	NaN	NaN	NaN	NaN	NaN	NaN	NaN	NaN	NaN	NaN	NaN	NaN		1.60142	0.988327	2.57128	1.36339	0.392926	1	0.879674	0.191453	0.981707	0.475688	0.881407	0.639154	1.7626	0.282655	0.72331	0.667252					1.47399	2.62246	0.992156	0.563934	0.344305	0.657083	0.786862	0.770712	0.224812
Q13098	COP9 signalosome complex subunit 1	GPS1		NaN	NaN	NaN	NaN	NaN	NaN	NaN	NaN	NaN	NaN	NaN	NaN	NaN	NaN	NaN	NaN		NaN	NaN	NaN	NaN	NaN	NaN	NaN	NaN	NaN	NaN	NaN	NaN	NaN	NaN	NaN	NaN					NaN	NaN	NaN	NaN	NaN	NaN	NaN	NaN	NaN
Q13322	Growth factor receptor-bound protein 10	GRB10		NaN	NaN	NaN	NaN	NaN	NaN	NaN	NaN	NaN	NaN	NaN	NaN	NaN	NaN	NaN	NaN		NaN	NaN	NaN	NaN	NaN	NaN	NaN	NaN	NaN	NaN	NaN	NaN	NaN	NaN	NaN	NaN		+	+	+	0.0844854	1.8516	2.4993	2.45619	0.0734177	0.943162	0.167722	2.13668	0.0358384
Q4ZG55	Protein GREB1	GREB1		NaN	NaN	NaN	NaN	NaN	NaN	NaN	NaN	NaN	NaN	NaN	NaN	NaN	NaN	NaN	NaN		0	0	0	2.49626	NaN	1	NaN	NaN	1	NaN	NaN	1	NaN	2.09009	0.0644632	4.08606					NaN	NaN	NaN	NaN	NaN	NaN	NaN	NaN	NaN
P28799	Granulins;Acrogranin;Paragranulin;Granulin-1;Granulin-2;Granulin-3;Granulin-4;Granulin-5;Granulin-6;Granulin-7	GRN		-1.4215	-0.152831	-0.0784383	-0.593147	0.526825	1	-1.0751	0.0409874	0.995178	-0.110368	0.0204877	1	-0.0563729	0.137129	0.93778	-0.344855		-0.359262	-0.689526	-0.862425	-1.24832	0.18341	1	-0.424346	0.292971	0.950159	-0.654874	0.331085	0.9346	-0.735264	0.51409	0.484779	-1.07166				+	0.320366	-0.874821	-1.15113	-2.01543	0.645741	0.572314	0.988444	0.608581	0.360337
P15170	Eukaryotic peptide chain release factor GTP-binding subunit ERF3A	GSPT1		NaN	NaN	NaN	NaN	NaN	NaN	NaN	NaN	NaN	NaN	NaN	NaN	NaN	NaN	NaN	NaN		NaN	NaN	NaN	NaN	NaN	NaN	NaN	NaN	NaN	NaN	NaN	NaN	NaN	NaN	NaN	NaN					NaN	NaN	NaN	NaN	NaN	NaN	NaN	NaN	NaN
Q9Y2Q3	Glutathione S-transferase kappa 1	GSTK1		-0.300677	-0.41969	0.266556	0.542091	0.134473	1	-0.321324	0.290025	1	-0.602907	0.072561	1	0.189804	0.325415	0.852547	0.679024		-0.173243	-0.568485	0.794902	0.19004	0.0851643	1	-0.211007	0.193617	0.967639	-0.463555	1.64454	0.44765	2.47989	0.669414	0.608031	0.830637					NaN	NaN	NaN	NaN	NaN	NaN	NaN	NaN	NaN
P09211	Glutathione S-transferase P	GSTP1		NaN	NaN	NaN	NaN	NaN	NaN	NaN	NaN	NaN	NaN	NaN	NaN	NaN	NaN	NaN	NaN		NaN	NaN	NaN	NaN	NaN	NaN	NaN	NaN	NaN	NaN	NaN	NaN	NaN	NaN	NaN	NaN				+	0	0.770046	0.803105	3.46993	NaN	1	NaN	2.13641	0.0538746
Q00403	Transcription initiation factor IIB	GTF2B		NaN	NaN	NaN	NaN	NaN	NaN	NaN	NaN	NaN	NaN	NaN	NaN	NaN	NaN	NaN	NaN		NaN	NaN	NaN	NaN	NaN	NaN	NaN	NaN	NaN	NaN	NaN	NaN	NaN	NaN	NaN	NaN			+	+	1.34506	1.2701	3.76686	4.72253	0.877729	0.336586	1.65329	0.647999	0.31379
P32780	General transcription factor IIH subunit 1	GTF2H1		NaN	NaN	NaN	NaN	NaN	NaN	NaN	NaN	NaN	NaN	NaN	NaN	NaN	NaN	NaN	NaN		NaN	NaN	NaN	NaN	NaN	NaN	NaN	NaN	NaN	NaN	NaN	NaN	NaN	NaN	NaN	NaN			+		0.483482	1.11755	1.2698	1.28255	0.377539	0.66915	0.758408	1.44659	0.089414
Q13888	General transcription factor IIH subunit 2	GTF2H2		NaN	NaN	NaN	NaN	NaN	NaN	NaN	NaN	NaN	NaN	NaN	NaN	NaN	NaN	NaN	NaN		NaN	NaN	NaN	NaN	NaN	NaN	NaN	NaN	NaN	NaN	NaN	NaN	NaN	NaN	NaN	NaN			+		0.550412	1.1365	2.22105	1.28001	0.196647	0.799924	0.468133	0.329556	0.582879
Q92759	General transcription factor IIH subunit 4	GTF2H4		-0.0109199	0.44055	1.21728	0	0.00610595	1	-0.0157395	0.194473	0.998816	0.448127	0.781586	1	1.43266	NaN	1	NaN		NaN	NaN	NaN	NaN	NaN	NaN	NaN	NaN	NaN	NaN	NaN	NaN	NaN	NaN	NaN	NaN					NaN	NaN	NaN	NaN	NaN	NaN	NaN	NaN	NaN
P78347	General transcription factor II-I	GTF2I		-0.944875	-1.80947	-1.80829	-2.35054	0.398795	1	-0.839368	1.00562	1	-1.82135	1.12514	1	-1.9952	1.74254	0.0596774	-3.01414		-0.980893	-1.54687	-2.56291	-1.46842	0.667895	1	-1.28041	0.926892	0.686696	-1.75803	2.15453	0.282105	-4.25024	0.7035	0.334962	-1.3955			+	+	0.513179	0.571995	1.59157	2.60598	0.330766	0.694638	0.694447	0.28745	0.65015
Q9UHL9	General transcription factor II-I repeat domain-containing protein 1	GTF2IRD1		NaN	NaN	NaN	NaN	NaN	NaN	NaN	NaN	NaN	NaN	NaN	NaN	NaN	NaN	NaN	NaN		NaN	NaN	NaN	NaN	NaN	NaN	NaN	NaN	NaN	NaN	NaN	NaN	NaN	NaN	NaN	NaN					0.583887	1.59791	1.92609	1.1676	0.229962	0.774227	0.533164	1.39819	0.0848821
Q12789	General transcription factor 3C polypeptide 1	GTF3C1		-0.246291	-0.319024	-0.377418	-0.114324	0.0870087	1	-0.220286	0.0816548	1	-0.212883	0.0783855	1	-0.207531	0.0338665	0.971422	-0.0911129		0.2555	-0.437285	0.318443	0.94977	0.211633	1	0.449658	0.239463	0.978544	-0.53361	0.291047	0.940549	0.586897	0.761171	0.331793	1.40924		+	+	+	1.94301	2.62793	2.83364	2.69779	1.6709	0.107678	3.08904	2.26041	0.0288707
Q8WUA4	General transcription factor 3C polypeptide 2	GTF3C2		NaN	NaN	NaN	NaN	NaN	NaN	NaN	NaN	NaN	NaN	NaN	NaN	NaN	NaN	NaN	NaN		NaN	NaN	NaN	NaN	NaN	NaN	NaN	NaN	NaN	NaN	NaN	NaN	NaN	NaN	NaN	NaN				+	1.19643	1.50796	1.32951	1.52813	1.00534	0.297699	1.81731	1.56955	0.0668353
Q9UKN8	General transcription factor 3C polypeptide 4	GTF3C4		-0.256494	0.483854	0.323437	0.564863	0.0425792	1	-0.11772	0.126876	1	0.318923	0.0603421	1	0.1632	0.129698	0.929202	0.328038		0.123348	1.53721	0.732173	0.762919	0.0247177	1	0.0696791	0.424117	0.934686	0.933389	0.167761	0.942511	0.419184	0.168391	0.83941	0.421478					1.1616	1.19844	1.32989	0.922344	0.569049	0.514923	1.15294	0.565295	0.370515
Q9Y5Q8	General transcription factor 3C polypeptide 5	GTF3C5		NaN	NaN	NaN	NaN	NaN	NaN	NaN	NaN	NaN	NaN	NaN	NaN	NaN	NaN	NaN	NaN		NaN	NaN	NaN	NaN	NaN	NaN	NaN	NaN	NaN	NaN	NaN	NaN	NaN	NaN	NaN	NaN		+	+	+	2.32519	3.2204	3.68981	4.01767	1.70285	0.0984258	3.23458	2.26232	0.0268029
P07305	Histone H1.0;Histone H1.0, N-terminally processed	H1F0		-0.669859	-1.97887	-0.391635	-2.90889	0.810345	1	-1.34003	0.429823	1	-0.934579	0.391027	1	-0.735864	0.929015	0.221262	-1.77238	+	-0.0653076	-0.664684	-0.236761	-1.31351	0.101785	1	-0.197542	0.878892	0.78978	-1.46993	0.389977	0.942046	-0.665045	4.58364	0.0572308	-8.19987				+	-0.281895	-0.255222	-0.41616	-0.447264	2.10511	0.306799	-1.79399	1.47742	0.266625
Q92522	Histone H1x	H1FX		0.195808	-0.139891	1.0519	0.215748	0.0781771	1	0.197021	0.0714127	1	-0.176001	1.48625	1	2.29155	0.0945605	0.936543	0.23301		NaN	NaN	NaN	NaN	NaN	NaN	NaN	NaN	NaN	NaN	NaN	NaN	NaN	NaN	NaN	NaN			+	+	1.15896	1.06698	2.24443	2.15389	0.760817	0.394012	1.44749	0.326499	0.587305
O75367	Core histone macro-H2A.1	H2AFY		-0.958573	-1.01568	-0.803442	-3.12845	0.337114	1	-0.738181	0.415643	1	-0.871855	0.294712	1	-0.655483	0.530425	0.560779	-1.12756	+	-0.227325	-0.368079	-0.948573	-2.75501	0.266085	1	-0.51505	1.32575	0.761662	-1.60064	2.22253	0.325257	-3.40994	3.49901	0.0496	-8.15658			+	+	-0.19874	-0.464039	-0.746272	-1.1914	0.482447	0.688802	-0.712172	1.3596	0.171768
Q9P0M6	Core histone macro-H2A.2	H2AFY2		-1.33512	-2.18719	-2.20947	-3.19334	1.93012	1	-3.00106	0.597493	1	-1.22051	0.541618	1	-1.12952	0.783072	0.294728	-1.5476		-0.483964	-0.883808	-1.33932	-4.79607	0.582464	1	-1.02857	1.65599	0.564741	-2.57518	2.77217	0.245091	-4.80826	1.968	0.0645714	-4.11986			+	+	-0.966869	-0.846556	-1.76512	-1.87796	2.12244	0.0973878	-3.29137	2.05844	0.0536424
P0C0S5	Histone H2A.Z	H2AFZ		0.884465	0.990112	0.481576	-2.70266	0.419549	1	0.867002	0.426389	1	0.887047	0.208707	1	0.477908	1.37824	0.0959762	-2.46994		-0.675727	-0.957383	-2.20564	-3.22995	0.462656	1	-0.924226	0.876091	0.76035	-1.57262	0.948247	0.636905	-1.85601	1.88003	0.0734261	-3.75405					-0.124743	-0.411385	-0.362974	-1.01187	0.103891	0.915975	-0.23436	0.413761	0.557119
P84243	Histone H3.3	H3F3A		3.62966	5.5909	1.16307	-2.66807	0.501101	1	1.08208	1.19385	1	2.27313	0.114833	1	0.303816	0.484589	0.621039	-1.04212		NaN	NaN	NaN	NaN	NaN	NaN	NaN	NaN	NaN	NaN	NaN	NaN	NaN	NaN	NaN	NaN					NaN	NaN	NaN	NaN	NaN	NaN	NaN	NaN	NaN
P40939	Trifunctional enzyme subunit alpha, mitochondrial;Long-chain enoyl-CoA hydratase;Long chain 3-hydroxyacyl-CoA dehydrogenase	HADHA		-1.00012	-1.77082	-2.26997	-0.820564	0.132869	1	-0.343684	0.454008	1	-0.97062	0.582145	1	-1.19793	0.12355	0.930721	-0.320328		1.66626	-0.0161355	0.326043	2.32188	0.276647	1	0.661367	0.00264528	1	-0.00770987	0.0537138	0.982416	0.148787	0.462017	0.504071	1.02231					0.00117493	0.301355	-0.332404	-0.885654	0.000222756	1	0.000646113	0.0600619	0.920265
O14929	Histone acetyltransferase type B catalytic subunit	HAT1		NaN	NaN	NaN	NaN	NaN	NaN	NaN	NaN	NaN	NaN	NaN	NaN	NaN	NaN	NaN	NaN		NaN	NaN	NaN	NaN	NaN	NaN	NaN	NaN	NaN	NaN	NaN	NaN	NaN	NaN	NaN	NaN					1.28763	1.48369	1.35073	1.69492	0.554641	0.516734	1.1409	0.559073	0.363298
O94927	HAUS augmin-like complex subunit 5	HAUS5		NaN	NaN	NaN	NaN	NaN	NaN	NaN	NaN	NaN	NaN	NaN	NaN	NaN	NaN	NaN	NaN		0	0	0	1.6488	NaN	1	NaN	NaN	1	NaN	NaN	1	NaN	0.993718	0.211452	1.87768					NaN	NaN	NaN	NaN	NaN	NaN	NaN	NaN	NaN
Q7Z4H7	HAUS augmin-like complex subunit 6	HAUS6		NaN	NaN	NaN	NaN	NaN	NaN	NaN	NaN	NaN	NaN	NaN	NaN	NaN	NaN	NaN	NaN		NaN	NaN	NaN	NaN	NaN	NaN	NaN	NaN	NaN	NaN	NaN	NaN	NaN	NaN	NaN	NaN					NaN	NaN	NaN	NaN	NaN	NaN	NaN	NaN	NaN
O60381	HMG box-containing protein 1	HBP1		NaN	NaN	NaN	NaN	NaN	NaN	NaN	NaN	NaN	NaN	NaN	NaN	NaN	NaN	NaN	NaN		0	0	0	2.486	NaN	1	NaN	NaN	1	NaN	NaN	1	NaN	1.60962	0.086	3.0793					NaN	NaN	NaN	NaN	NaN	NaN	NaN	NaN	NaN
P51610	Host cell factor 1;HCF N-terminal chain 1;HCF N-terminal chain 2;HCF N-terminal chain 3;HCF N-terminal chain 4;HCF N-terminal chain 5;HCF N-terminal chain 6;HCF C-terminal chain 1;HCF C-terminal chain 2;HCF C-terminal chain 3;HCF C-terminal chain 4;HCF C-terminal chain 5;HCF C-terminal chain 6	HCFC1		0.372664	0.335593	0.24146	0.0909707	0.227411	1	0.495543	0.20334	1	0.449234	0.0848075	1	0.2152	0.0367555	0.971037	0.0958453		-0.0631282	-0.8427	0.540817	1.18709	0.0209509	1	-0.0571563	0.42377	0.92754	-0.888349	0.574424	0.888108	1.04187	1.35806	0.143609	2.3346					1.34821	1.04068	1.00833	0.623323	1.19361	0.221791	2.13681	0.916687	0.206592
Q13547	Histone deacetylase 1	HDAC1		NaN	NaN	NaN	NaN	NaN	NaN	NaN	NaN	NaN	NaN	NaN	NaN	NaN	NaN	NaN	NaN		NaN	NaN	NaN	NaN	NaN	NaN	NaN	NaN	NaN	NaN	NaN	NaN	NaN	NaN	NaN	NaN			+		1.47319	1.72419	2.06862	1.53781	0.763612	0.37634	1.49154	1.12138	0.124524
Q92769	Histone deacetylase 2	HDAC2		NaN	NaN	NaN	NaN	NaN	NaN	NaN	NaN	NaN	NaN	NaN	NaN	NaN	NaN	NaN	NaN		NaN	NaN	NaN	NaN	NaN	NaN	NaN	NaN	NaN	NaN	NaN	NaN	NaN	NaN	NaN	NaN			+		1.95511	2.91968	2.6416	1.25951	0.906273	0.314847	1.76656	1.36175	0.0774863
O15379	Histone deacetylase 3	HDAC3		NaN	NaN	NaN	NaN	NaN	NaN	NaN	NaN	NaN	NaN	NaN	NaN	NaN	NaN	NaN	NaN		NaN	NaN	NaN	NaN	NaN	NaN	NaN	NaN	NaN	NaN	NaN	NaN	NaN	NaN	NaN	NaN					NaN	NaN	NaN	NaN	NaN	NaN	NaN	NaN	NaN
Q00341	Vigilin	HDLBP		NaN	NaN	NaN	NaN	NaN	NaN	NaN	NaN	NaN	NaN	NaN	NaN	NaN	NaN	NaN	NaN		NaN	NaN	NaN	NaN	NaN	NaN	NaN	NaN	NaN	NaN	NaN	NaN	NaN	NaN	NaN	NaN				+	-0.306585	-0.192684	1.82766	5.43994	0.0688418	0.936428	-0.185132	0.0439728	0.94261
Q9H583	HEAT repeat-containing protein 1;HEAT repeat-containing protein 1, N-terminally processed	HEATR1		NaN	NaN	NaN	NaN	NaN	NaN	NaN	NaN	NaN	NaN	NaN	NaN	NaN	NaN	NaN	NaN		-0.275798	0.570188	0.189025	0.409965	0.189155	1	-0.419283	0.520372	0.947065	0.980856	0.186584	0.950622	0.388195	0.506393	0.5778	0.902432					NaN	NaN	NaN	NaN	NaN	NaN	NaN	NaN	NaN
Q5T447	E3 ubiquitin-protein ligase HECTD3	HECTD3		NaN	NaN	NaN	NaN	NaN	NaN	NaN	NaN	NaN	NaN	NaN	NaN	NaN	NaN	NaN	NaN		0	0	0	1.20791	NaN	1	NaN	NaN	1	NaN	NaN	1	NaN	1.33209	0.147215	2.3038			+	+	0.960057	2.09394	2.98608	2.34877	0.62018	0.493893	1.20634	1.22007	0.0952622
Q9NRZ9	Lymphoid-specific helicase	HELLS		NaN	NaN	NaN	NaN	NaN	NaN	NaN	NaN	NaN	NaN	NaN	NaN	NaN	NaN	NaN	NaN		NaN	NaN	NaN	NaN	NaN	NaN	NaN	NaN	NaN	NaN	NaN	NaN	NaN	NaN	NaN	NaN					0	-0.0309772	0.123656	0.921696	NaN	1	NaN	0.0125782	0.986318
P42694	Probable helicase with zinc finger domain	HELZ		NaN	NaN	NaN	NaN	NaN	NaN	NaN	NaN	NaN	NaN	NaN	NaN	NaN	NaN	NaN	NaN		NaN	NaN	NaN	NaN	NaN	NaN	NaN	NaN	NaN	NaN	NaN	NaN	NaN	NaN	NaN	NaN				+	1.29494	0.735156	1.66949	1.99491	0.954731	0.314603	1.76211	0.282282	0.649171
Q5GLZ8	Probable E3 ubiquitin-protein ligase HERC4	HERC4		NaN	NaN	NaN	NaN	NaN	NaN	NaN	NaN	NaN	NaN	NaN	NaN	NaN	NaN	NaN	NaN		NaN	NaN	NaN	NaN	NaN	NaN	NaN	NaN	NaN	NaN	NaN	NaN	NaN	NaN	NaN	NaN		+	+	+	2.14289	4.55083	5.48593	5.59004	1.09554	0.22962	2.10149	3.5002	0.0088
Q15011	Homocysteine-responsive endoplasmic reticulum-resident ubiquitin-like domain member 1 protein	HERPUD1		NaN	NaN	NaN	NaN	NaN	NaN	NaN	NaN	NaN	NaN	NaN	NaN	NaN	NaN	NaN	NaN		NaN	NaN	NaN	NaN	NaN	NaN	NaN	NaN	NaN	NaN	NaN	NaN	NaN	NaN	NaN	NaN					NaN	NaN	NaN	NaN	NaN	NaN	NaN	NaN	NaN
O14964	Hepatocyte growth factor-regulated tyrosine kinase substrate	HGS		NaN	NaN	NaN	NaN	NaN	NaN	NaN	NaN	NaN	NaN	NaN	NaN	NaN	NaN	NaN	NaN		NaN	NaN	NaN	NaN	NaN	NaN	NaN	NaN	NaN	NaN	NaN	NaN	NaN	NaN	NaN	NaN		+	+	+	0.202146	3.23315	4.74936	5.32202	0.0657156	0.942043	0.172519	1.8605	0.0375536
Q16665;Q9Y2N7	Hypoxia-inducible factor 1-alpha	HIF1A		NaN	NaN	NaN	NaN	NaN	NaN	NaN	NaN	NaN	NaN	NaN	NaN	NaN	NaN	NaN	NaN	+	0.899667	4.63844	5.25202	5.86356	0.177016	1	0.443342	1.99541	0.417867	4.17675	2.03652	0.266118	4.32806	2.937	0.06975	7.2629					NaN	NaN	NaN	NaN	NaN	NaN	NaN	NaN	NaN
O00291	Huntingtin-interacting protein 1	HIP1		-0.709836	-1.49872	-1.23347	-2.49862	0.381904	1	-0.789529	1.02749	1	-1.81473	0.558626	1	-1.11155	1.59328	0.0717698	-2.79372		-0.571096	-1.18836	-0.143299	-0.648737	0.726393	1	-1.24173	0.67672	0.831241	-1.32386	0.150469	0.95257	-0.314881	0.397974	0.611419	-0.821823			+	+	-0.370604	-2.03157	-1.9951	-1.97925	0.311987	0.721551	-0.633296	0.914002	0.172662
Q02539	Histone H1.1	HIST1H1A		0.809994	0.506712	0.543268	-3.47862	0.491457	1	0.966408	0.593779	1	1.02561	0.376661	1	0.755903	1.06697	0.1664	-2.01277		0.177654	-2.70472	-1.21913	-0.790112	0.0970417	1	0.235178	0.674272	0.80382	-1.40777	0.235021	0.939146	-0.570004	0.798104	0.329309	-1.41744					0.520316	0.0856915	0.142185	0.811865	0.414728	0.641407	0.821028	0.0335256	0.957679
P16403	Histone H1.2	HIST1H1C		0.177316	-0.210437	-0.0749011	-1.37803	0.15879	1	0.33781	0.186524	0.99977	-0.391495	0.0476102	1	-0.116014	2.0947	0.0528364	-3.25208		-0.22078	-0.017697	0.0310179	-1.04751	0.351881	1	-0.612094	0.0117286	1	-0.0295933	0.031343	0.986956	0.0715501	2.50515	0.0688077	-3.95897					-0.0116444	-0.0764128	-0.104455	-0.391876	0.0144843	0.990385	-0.0318029	0.130271	0.886388
P10412;P16402;P16401	Histone H1.4;Histone H1.3	HIST1H1E;HIST1H1D		2.23023	2.96901	3.36756	-0.0843109	0.337415	1	0.772644	0.609289	1	1.25839	0.999312	0.974824	1.90018	0.0117336	0.988507	-0.0337144		NaN	NaN	NaN	NaN	NaN	NaN	NaN	NaN	NaN	NaN	NaN	NaN	NaN	NaN	NaN	NaN					NaN	NaN	NaN	NaN	NaN	NaN	NaN	NaN	NaN
Q93077	Histone H2A type 1-C	HIST1H2AC	+	-1.34691	-2.43045	-1.03136	-6.11352	0.373217	1	-0.818384	0.444253	1	-0.968234	0.262521	1	-0.608506	1.96338	0.0408352	-3.70793		-3.21145	-2.99997	-5.19867	-4.12557	0.436251	1	-0.98676	0.341024	0.948954	-0.802391	0.837535	0.639975	-1.74456	0.809245	0.262989	-1.6781					-0.60801	-0.982028	-3.21074	-2.97021	0.127362	0.870467	-0.328589	0.2175	0.718679
P0C0S8;Q96KK5;Q99878	Histone H2A type 1;Histone H2A type 1-H;Histone H2A type 1-J	HIST1H2AG;HIST1H2AH;HIST1H2AJ	+	-0.230696	-0.0118945	-0.257125	-2.73459	0.130353	1	-0.303779	0.0063997	1	-0.0165823	0.167193	1	-0.373382	2.63582	0.026386	-4.71933	+	-0.509391	-0.950221	-1.23946	-2.82626	0.444514	1	-0.859905	2.05291	0.48097	-3.17491	2.10473	0.31375	-3.5285	2.87714	0.058	-6.23213			+	+	-0.645782	-0.890011	-0.93501	-0.886805	0.739958	0.453019	-1.29079	0.903139	0.218948
P06899	Histone H2B type 1-J	HIST1H2BJ	+	-0.639715	-2.76353	-1.3709	-9.06191	0.619644	1	-1.10305	0.450255	1	-0.983505	1.5171	1	-2.45551	3.58633	0.02	-8.32363	+	-4.51202	-1.91089	-2.51142	-4.17774	0.930512	1	-1.90662	1.83394	0.50224	-3.38671	1.51758	0.407472	-2.90472	3.37653	0.0450909	-8.56769			+	+	-1.28408	-7.25282	-2.71941	-4.00922	1.43027	0.160898	-2.48056	1.34689	0.0684315
O60814;P57053	Histone H2B type 1-K;Histone H2B type F-S	HIST1H2BK;H2BFS	+	-0.373175	-0.0728003	-0.369027	-4.74613	0.252248	1	-0.535274	0.04857	1	-0.117358	0.257811	1	-0.543019	2.86911	0.0228108	-5.66261	+	-1.01986	-1.32597	-1.76972	-3.44148	1.21466	1	-2.06231	1.25425	0.5961	-2.22391	1.68902	0.367289	-3.07429	2.73445	0.0548235	-6.04333			+	+	-0.72816	-1.92469	-2.13697	-3.03599	0.696951	0.459321	-1.26384	1.60909	0.0587859
P68431;Q16695;Q6NXT2	Histone H3.1;Histone H3.1t;Histone H3.3C	HIST1H3A;HIST3H3;H3F3C		3.59764	3.68514	2.30513	-5.31265	0.978673	1	1.87366	1.13282	1	2.12651	0.505945	1	1.07205	1.64988	0.0578824	-3.07338		NaN	NaN	NaN	NaN	NaN	NaN	NaN	NaN	NaN	NaN	NaN	NaN	NaN	NaN	NaN	NaN					NaN	NaN	NaN	NaN	NaN	NaN	NaN	NaN	NaN
P62805	Histone H4	HIST1H4A		-0.636181	-0.554635	-0.947363	-2.46635	3.77644	0.911	-3.89495	1.694	1	-2.09026	3.21246	0.828	-4.2278	0.985363	0.202237	-1.84027		-0.732995	-0.847401	-0.51957	-1.4204	1.20281	1	-1.89693	1.66751	0.554105	-2.55803	1.83796	0.506374	-2.30023	2.9713	0.0559216	-5.30318					-0.414747	-0.0213807	0.190437	0.212749	0.43972	0.64242	-0.821865	0.02737	0.973642
Q6FI13	Histone H2A type 2-A	HIST2H2AA3		3.2467	4.05453	2.69733	-0.879458	0.536853	1	1.1401	0.677168	1	1.38755	0.355827	1	0.811847	0.110235	0.928339	-0.290653		NaN	NaN	NaN	NaN	NaN	NaN	NaN	NaN	NaN	NaN	NaN	NaN	NaN	NaN	NaN	NaN					-0.439962	-0.120895	0.602761	-0.884073	0.0374774	0.96084	-0.107807	0.0136717	0.983693
Q8IUE6	Histone H2A type 2-B	HIST2H2AB	+	-0.272747	-0.73893	-0.108461	-3.72738	0.107108	1	-0.264418	0.169635	1	-0.417449	0.039934	1	-0.104812	2.54946	0.0256	-4.75615	+	-0.857691	-1.05663	-1.56134	-3.10549	1.51843	1	-2.37615	1.25733	0.597778	-2.13707	2.02808	0.32	-3.60695	3.98116	0.0137778	-10.2832		+	+	+	-0.467775	-1.30425	-1.30234	-1.74609	0.662955	0.524462	-1.11446	2.13495	0.0406724
Q16777	Histone H2A type 2-C	HIST2H2AC		4.76311	3.09194	4.04819	-1.26323	2.01186	0.8648	3.74098	0.696538	1	1.40467	1.66057	0.9925	3.03789	0.497113	0.638135	-1.01856		NaN	NaN	NaN	NaN	NaN	NaN	NaN	NaN	NaN	NaN	NaN	NaN	NaN	NaN	NaN	NaN					NaN	NaN	NaN	NaN	NaN	NaN	NaN	NaN	NaN
Q71DI3	Histone H3.2	HIST2H3A	+	0.59865	0.384207	-0.261933	-4.42587	0.375282	1	0.763704	0.25819	1	0.546784	0.134091	1	-0.315614	2.29032	0.0258667	-4.28598		-1.87343	-1.22193	-0.985883	-3.28522	0.921057	1	-1.78396	0.642548	0.844332	-1.27479	0.375473	0.956838	-0.820758	1.53128	0.0902609	-3.01388				+	-0.726592	-0.664936	-0.906324	-2.38195	0.514427	0.562214	-1.00992	0.368367	0.563542
Q8NCD3	Holliday junction recognition protein	HJURP		NaN	NaN	NaN	NaN	NaN	NaN	NaN	NaN	NaN	NaN	NaN	NaN	NaN	NaN	NaN	NaN		NaN	NaN	NaN	NaN	NaN	NaN	NaN	NaN	NaN	NaN	NaN	NaN	NaN	NaN	NaN	NaN			+		3.13974	2.80183	2.49611	0.195278	1.35215	0.142721	2.64856	1.35479	0.078681
P04439	HLA class I histocompatibility antigen, A-3 alpha chain	HLA-A		-2.17824	-1.03268	-0.293161	-2.45109	0.598375	1	-1.22166	0.252857	1	-0.590403	0.111898	1	-0.27602	0.866707	0.249113	-1.65586		-1.18794	-2.39991	-2.70284	-1.15775	0.380264	1	-0.840991	0.920759	0.693639	-1.82151	1.4688	0.385377	-2.83428	0.287451	0.720946	-0.670607				+	0.0214558	-1.11897	-1.16999	-2.68024	0.0080087	0.992674	0.0218805	0.336117	0.574682
P01889	HLA class I histocompatibility antigen, B-7 alpha chain	HLA-B		NaN	NaN	NaN	NaN	NaN	NaN	NaN	NaN	NaN	NaN	NaN	NaN	NaN	NaN	NaN	NaN		NaN	NaN	NaN	NaN	NaN	NaN	NaN	NaN	NaN	NaN	NaN	NaN	NaN	NaN	NaN	NaN					NaN	NaN	NaN	NaN	NaN	NaN	NaN	NaN	NaN
P10321	HLA class I histocompatibility antigen, Cw-7 alpha chain	HLA-C		0.911784	0.567748	0.360875	-0.314232	0.156508	1	0.394177	0.116506	1	0.299417	0.0640178	1	0.173004	0.0559925	0.963669	-0.152377		NaN	NaN	NaN	NaN	NaN	NaN	NaN	NaN	NaN	NaN	NaN	NaN	NaN	NaN	NaN	NaN					NaN	NaN	NaN	NaN	NaN	NaN	NaN	NaN	NaN
Q14527	Helicase-like transcription factor	HLTF		NaN	NaN	NaN	NaN	NaN	NaN	NaN	NaN	NaN	NaN	NaN	NaN	NaN	NaN	NaN	NaN		NaN	NaN	NaN	NaN	NaN	NaN	NaN	NaN	NaN	NaN	NaN	NaN	NaN	NaN	NaN	NaN	+	+	+	+	2.81446	5.94232	7.68181	7.62104	2.82761	0.0256744	6.08196	3.59355	0.0115789
Q96FZ2	Embryonic stem cell-specific 5-hydroxymethylcytosine-binding protein	HMCES		NaN	NaN	NaN	NaN	NaN	NaN	NaN	NaN	NaN	NaN	NaN	NaN	NaN	NaN	NaN	NaN		NaN	NaN	NaN	NaN	NaN	NaN	NaN	NaN	NaN	NaN	NaN	NaN	NaN	NaN	NaN	NaN		+	+	+	2.33821	4.23252	4.62675	4.89023	0.489749	0.538246	1.07274	2.14645	0.0281918
P09429;B2RPK0	High mobility group protein B1;Putative high mobility group protein B1-like 1	HMGB1;HMGB1P1		NaN	NaN	NaN	NaN	NaN	NaN	NaN	NaN	NaN	NaN	NaN	NaN	NaN	NaN	NaN	NaN		NaN	NaN	NaN	NaN	NaN	NaN	NaN	NaN	NaN	NaN	NaN	NaN	NaN	NaN	NaN	NaN					NaN	NaN	NaN	NaN	NaN	NaN	NaN	NaN	NaN
P04035	3-hydroxy-3-methylglutaryl-coenzyme A reductase	HMGCR		0.444341	0.998966	0.674796	2.2462	0.207064	1	0.471063	0.478542	1	0.969046	0.385715	1	0.790799	0.776645	0.313452	1.50662	+	0.831416	1.32004	2.03964	3.0918	0.847353	1	1.49623	1.07347	0.656642	1.94693	2.16162	0.272952	4.0918	2.76179	0.0544444	6.00599					NaN	NaN	NaN	NaN	NaN	NaN	NaN	NaN	NaN
P09601	Heme oxygenase 1	HMOX1		NaN	NaN	NaN	NaN	NaN	NaN	NaN	NaN	NaN	NaN	NaN	NaN	NaN	NaN	NaN	NaN		0.00166702	0.557717	0.449535	1.67359	0.00116924	1	0.0029504	0.492059	0.941427	0.938853	0.339824	0.936055	0.694896	1.63995	0.0939368	2.9576				+	-0.161114	0.49165	0.39119	-1.58008	0.107113	0.908817	-0.250598	0.471333	0.500101
P30519	Heme oxygenase 2	HMOX2		NaN	NaN	NaN	NaN	NaN	NaN	NaN	NaN	NaN	NaN	NaN	NaN	NaN	NaN	NaN	NaN		0.206775	-0.26916	0.0692259	0.385997	0.12097	1	0.285722	0.198534	0.965056	-0.432965	0.0384273	0.984516	0.0972971	0.16652	0.843895	0.39636					NaN	NaN	NaN	NaN	NaN	NaN	NaN	NaN	NaN
Q13151	Heterogeneous nuclear ribonucleoprotein A0	HNRNPA0		NaN	NaN	NaN	NaN	NaN	NaN	NaN	NaN	NaN	NaN	NaN	NaN	NaN	NaN	NaN	NaN		NaN	NaN	NaN	NaN	NaN	NaN	NaN	NaN	NaN	NaN	NaN	NaN	NaN	NaN	NaN	NaN		+	+	+	1.33991	3.71696	4.919	5.02645	0.581602	0.497449	1.18876	2.50481	0.0203673
P09651;Q32P51	Heterogeneous nuclear ribonucleoprotein A1;Heterogeneous nuclear ribonucleoprotein A1, N-terminally processed;Heterogeneous nuclear ribonucleoprotein A1-like 2	HNRNPA1;HNRNPA1L2		0.640612	-0.631642	-0.292843	-2.839	0.299847	1	0.650696	0.222168	1	-0.514502	0.136777	1	-0.324785	1.10778	0.157385	-2.05111		-0.455887	-0.685482	-1.13944	-1.84555	0.141075	1	-0.351528	0.221306	0.974884	-0.524053	0.31971	0.930902	-0.730055	0.756152	0.308592	-1.51033					0.395161	0.1398	-0.0512257	-0.175027	0.156778	0.846609	0.378534	0.0508277	0.939046
P22626	Heterogeneous nuclear ribonucleoproteins A2/B1	HNRNPA2B1	+	0.331853	-0.0229855	-0.326147	-5.08736	0.186534	1	0.420107	0.0102578	1	-0.0271229	0.2155	1	-0.467355	3.11865	0.02	-6.37497		-0.119635	-0.365444	-1.39412	-2.68027	0.234398	1	-0.398074	1.25385	0.764024	-1.54319	1.18172	0.564262	-2.12958	1.19782	0.143431	-2.32713				+	0.185664	-7.05719e-05	-0.18632	-1.03082	0.275422	0.788581	0.500956	8.56708e-05	0.999701
P51991	Heterogeneous nuclear ribonucleoprotein A3	HNRNPA3		1.05368	0.856135	0.14693	-2.32266	0.648615	1	1.22431	0.451473	1	0.913095	0.0588441	1	0.150635	1.43225	0.0913659	-2.51737		NaN	NaN	NaN	NaN	NaN	NaN	NaN	NaN	NaN	NaN	NaN	NaN	NaN	NaN	NaN	NaN				+	-0.49148	0.0268777	1.5396	2.61212	0.0992609	0.904006	-0.262001	0.00705529	0.991403
Q99729	Heterogeneous nuclear ribonucleoprotein A/B	HNRNPAB		0.604626	0.649252	-1.24719	-1.77819	0.187658	1	0.447732	0.329806	1	0.700407	0.354639	1	-0.782328	0.946922	0.232256	-1.73249		NaN	NaN	NaN	NaN	NaN	NaN	NaN	NaN	NaN	NaN	NaN	NaN	NaN	NaN	NaN	NaN					NaN	NaN	NaN	NaN	NaN	NaN	NaN	NaN	NaN
P07910;B2RXH8;Q86SE5	Heterogeneous nuclear ribonucleoproteins C1/C2	HNRNPC	+	-0.2614	-0.203499	-0.698463	-3.44982	0.228708	1	-0.470892	0.208218	0.999818	-0.420159	0.572928	1	-1.05869	2.92986	0.0222105	-5.56162	+	-0.261701	-0.62443	-0.802977	-2.62107	0.385789	1	-0.67868	2.44992	0.528706	-3.09805	2.07992	0.371102	-3.02499	4.37908	0.0206667	-11.1423			+	+	-0.116146	-0.550414	-0.754297	-0.962896	0.981011	0.675787	-0.746963	2.01233	0.0853367
Q14103	Heterogeneous nuclear ribonucleoprotein D0	HNRNPD	+	0.169607	0.16087	-0.154049	-2.96425	0.101913	1	0.240178	0.142746	1	0.307092	0.0893229	1	-0.213508	2.19934	0.0348095	-3.91725		-1.2167	-0.221697	-0.441027	-3.85376	0.44196	1	-0.949142	0.269925	0.974479	-0.516998	0.50667	0.928462	-0.916986	1.75596	0.0692662	-3.54165					0.336001	0.155084	-1.19258	0.25418	0.435305	0.661018	0.780197	0.187655	0.817368
O14979	Heterogeneous nuclear ribonucleoprotein D-like	HNRNPDL	+	0.129653	-1.42897	-0.659018	-4.12394	0.0976462	1	0.222808	0.538262	1	-1.09356	0.768286	1	-1.28743	2.60573	0.0235102	-4.94203		-0.0202497	-0.22536	-1.7602	-2.07931	0.0176516	0.99923	-0.0420919	0.431434	0.959126	-0.696666	0.772006	0.708707	-1.53031	1.19301	0.151333	-2.26188					-0.209322	-0.461846	-0.257011	0.0665239	0.515422	0.672722	-0.752525	1.39041	0.16914
P52597	Heterogeneous nuclear ribonucleoprotein F;Heterogeneous nuclear ribonucleoprotein F, N-terminally processed	HNRNPF		-0.253691	-0.428414	-1.39723	-3.67905	0.203305	1	-0.43057	0.495532	1	-0.878391	0.560996	1	-1.12709	1.61781	0.0631077	-2.94035		-1.05494	-1.30852	-1.28215	-2.60225	1.0846	1	-1.89305	0.899824	0.71875	-1.68125	1.48286	0.469043	-2.56096	1.1059	0.159799	-2.15687			+	+	1.0434	1.02075	1.4934	1.67945	1.25314	0.224932	2.12572	1.40676	0.0934439
P31943	Heterogeneous nuclear ribonucleoprotein H;Heterogeneous nuclear ribonucleoprotein H, N-terminally processed	HNRNPH1	+	-1.13204	-1.41452	-1.50665	-2.70573	0.847574	1	-1.50942	0.552177	1	-1.11448	0.506395	1	-1.04699	2.10504	0.041913	-3.69662		-0.979506	-0.342066	-0.489635	-2.87577	0.483629	1	-0.998817	0.284897	0.999569	-0.585479	0.225238	0.933886	-0.515549	1.47546	0.0979798	-2.86525			+	+	0.779323	1.2131	1.72871	2.28839	0.720367	0.448223	1.31018	1.07535	0.149547
P55795	Heterogeneous nuclear ribonucleoprotein H2	HNRNPH2		1.11955	-1.2503	0.1224	-2.91837	0.472357	1	0.969594	0.285712	1	-0.658514	0.0277313	1	0.0764864	1.30032	0.108066	-2.36135		NaN	NaN	NaN	NaN	NaN	NaN	NaN	NaN	NaN	NaN	NaN	NaN	NaN	NaN	NaN	NaN			+	+	2.14745	2.66162	3.4895	3.74707	0.692079	0.407004	1.41932	0.853729	0.191057
P31942	Heterogeneous nuclear ribonucleoprotein H3	HNRNPH3		2.48587	1.01707	0	0	1.66364	1	2.90607	0.725428	1	1.32489	NaN	1	NaN	NaN	1	NaN		NaN	NaN	NaN	NaN	NaN	NaN	NaN	NaN	NaN	NaN	NaN	NaN	NaN	NaN	NaN	NaN					NaN	NaN	NaN	NaN	NaN	NaN	NaN	NaN	NaN
P61978	Heterogeneous nuclear ribonucleoprotein K	HNRNPK	+	-0.140033	-1.20873	-1.37287	-4.40563	0.103708	1	-0.236324	1.58821	1	-2.48938	0.759047	1	-1.41973	3.28925	0.018	-6.72009		-0.82613	-1.33631	-1.82906	-2.68528	1.6862	1	-2.56175	1.88021	0.5208	-3.2235	1.42982	0.449134	-2.63128	1.86141	0.0716452	-3.62766			+	+	1.02438	1.58703	2.45961	2.98383	1.9788	0.103467	3.14561	1.62379	0.0621046
Q8WVV9	Heterogeneous nuclear ribonucleoprotein L-like	HNRNPLL		NaN	NaN	NaN	NaN	NaN	NaN	NaN	NaN	NaN	NaN	NaN	NaN	NaN	NaN	NaN	NaN		NaN	NaN	NaN	NaN	NaN	NaN	NaN	NaN	NaN	NaN	NaN	NaN	NaN	NaN	NaN	NaN			+	+	1.10732	1.89383	3.00535	3.37054	0.7811	0.382479	1.46914	1.24776	0.0933753
P52272	Heterogeneous nuclear ribonucleoprotein M	HNRNPM	+	-0.692255	-2.0132	-1.76081	-5.54901	0.390421	1	-0.800321	0.580207	1	-1.18679	1.02503	0.973071	-1.84446	3.26802	0.0146087	-6.87498		-1.46982	-0.947603	-2.0643	-0.165686	1.31091	1	-2.35105	1.16968	0.655573	-1.97035	1.86592	0.308235	-3.49489	0.116187	0.896106	-0.26792	+	+	+	+	3.58839	5.21992	5.66804	5.29781	2.96127	0.0285161	6.81444	3.18445	0.0111
O43390	Heterogeneous nuclear ribonucleoprotein R	HNRNPR		0.11727	-0.0379977	-0.353682	-2.76523	0.255742	1	0.410813	0.0902422	1	-0.150868	0.324659	1	-0.635524	1.30833	0.1082	-2.36354		-0.198237	-0.422106	-0.744827	-2.08999	0.605304	1	-0.803347	1.06536	0.789901	-1.47482	2.13543	0.38272	-3.00327	1.2673	0.138906	-2.39189					0.159603	-0.242611	-0.32726	-0.0407855	0.413875	0.737908	0.604537	0.556403	0.533886
Q00839	Heterogeneous nuclear ribonucleoprotein U	HNRNPU		-0.195398	-0.554881	-0.622834	-1.45637	0.31419	1	-0.543818	0.807462	1	-1.28366	0.93103	1	-1.45058	1.77805	0.0704776	-2.84384	+	-0.278167	-0.291288	-0.326248	-1.14347	1.16245	1	-1.30887	1.293	0.811754	-1.41677	1.14371	0.760779	-1.39333	3.48169	0.0532093	-5.72597				+	-0.0248814	0.0891851	-0.0232004	0.622574	0.0673002	0.961188	-0.108655	0.245442	0.8216
Q5SSJ5	Heterochromatin protein 1-binding protein 3	HP1BP3		0.841025	0.142311	0.505536	-2.07403	0.340207	1	0.735478	0.0637679	1	0.160615	0.23847	1	0.532703	1.05674	0.186685	-1.92156		0.148464	-0.582132	-1.32204	-1.37691	0.0586874	1	0.152164	0.1937	0.970149	-0.464604	0.393637	0.93842	-0.870839	0.577438	0.4296	-1.18482					0.342827	0.619348	0.604603	0.907299	0.160114	0.846336	0.379365	0.305442	0.633412
P51659	Peroxisomal multifunctional enzyme type 2;(3R)-hydroxyacyl-CoA dehydrogenase;Enoyl-CoA hydratase 2	HSD17B4		-0.456089	0.0883481	0.610913	-0.570443	0.174446	1	-0.412481	0.0263598	0.996176	0.071386	0.733783	1	1.22886	0.146878	0.934592	-0.364465		-0.0380236	0.0807978	-0.131259	-0.319624	0.0530823	1	-0.109689	0.324975	0.98117	0.399711	0.494724	0.938569	-0.608431	1.61055	0.263518	-1.67448				+	-0.136405	-0.133249	-0.628609	-0.688084	0.442604	0.746096	-0.587098	0.32584	0.737768
Q3SXM5	Inactive hydroxysteroid dehydrogenase-like protein 1	HSDL1		-1.18566	-1.35378	-1.47233	-1.12567	0.615445	1	-1.19202	0.757002	1	-1.41473	0.384894	1	-0.842978	0.352698	0.82302	-0.773728		-0.0785967	-0.0781714	0.0290343	-0.489877	0.071316	1	-0.161746	0.0784059	1	-0.173203	0.0259445	0.985876	0.0611197	0.607445	0.486487	-1.06135				+	-0.978128	-0.868423	-1.00043	-1.49532	0.994376	0.316907	-1.74259	1.10899	0.163309
P07900;Q14568;Q58FG0	Heat shock protein HSP 90-alpha	HSP90AA1	+	-0.74938	-1.87722	-1.86292	-3.26513	0.515146	1	-0.990558	1.01473	1	-1.84139	1.10802	0.951478	-1.97665	2.04444	0.0423226	-3.67141		-1.20778	-0.0931428	-0.944768	-1.59189	0.744439	1	-1.42997	0.0557641	1	-0.137664	0.516299	0.890942	-1.04633	0.822102	0.289337	-1.59663			+		-0.590013	-0.798779	-2.27798	0.0878423	0.411681	0.638069	-0.832099	0.61492	0.361172
P08238;Q58FF7	Heat shock protein HSP 90-beta	HSP90AB1		-1.19155	-1.44696	-2.90423	-4.55637	0.534427	1	-1.07128	0.922745	1	-1.66079	0.742392	1	-1.47479	1.25891	0.10842	-2.3619		-0.600228	-0.611897	-1.15551	-1.51863	0.559056	1	-1.0417	0.468373	0.93822	-0.919434	1.08527	0.617891	-1.92406	1.38482	0.128199	-2.48276				+	-0.656445	-0.78597	-0.0177752	1.1508	0.640451	0.511693	-1.16691	0.841442	0.250192
P14625	Endoplasmin	HSP90B1		-0.727279	-1.0621	-1.19037	-0.837119	0.133723	1	-0.341177	0.327436	1	-0.726924	0.387426	1	-0.835967	0.175388	0.914251	-0.432129		0.830442	-0.118194	0.833949	1.20498	0.153263	1	0.390936	0.0258156	1	-0.0723279	0.167188	0.943325	0.420919	0.192112	0.802482	0.481236					-0.745137	-0.0623048	-1.12284	-1.38301	0.140314	0.855747	-0.360701	0.011527	0.985717
P0DMV9;P0DMV8	Heat shock 70 kDa protein 1B;Heat shock 70 kDa protein 1A	HSPA1B;HSPA1A	+	0.0633361	-0.261806	-0.32605	-1.55073	0.0681901	1	0.147814	0.186307	0.997693	-0.405977	0.257744	1	-0.532588	2.48522	0.034506	-3.9333		-0.112385	0.0856647	0.130887	0.958908	0.0841065	1	-0.196067	0.0850996	1	0.187538	0.171004	0.95334	0.33612	1.48903	0.133788	2.40779					0.672259	0.824962	0.759562	0.254725	1.26521	0.262416	1.92448	1.51166	0.0931273
P34932	Heat shock 70 kDa protein 4	HSPA4		0.0139847	-0.42464	-0.569997	-2.36326	0.00768554	1	0.0198301	0.162174	0.99285	-0.386491	0.249316	1	-0.558093	1.73236	0.0594286	-2.99966		-0.706771	-0.810198	-1.12537	0.0901318	0.386428	1	-0.812165	0.461881	0.940873	-0.944493	0.745251	0.759945	-1.41889	0.0427906	0.953717	0.110175					0.688274	0.867393	1.19745	1.01959	0.289021	0.713576	0.647867	0.390288	0.530676
P11021	78 kDa glucose-regulated protein	HSPA5		NaN	NaN	NaN	NaN	NaN	NaN	NaN	NaN	NaN	NaN	NaN	NaN	NaN	NaN	NaN	NaN		1.55541	0.379532	1.16025	2.2081	0.582445	1	1.20496	0.179339	0.96765	0.41958	0.496525	0.881869	1.0361	0.847952	0.262324	1.68634					NaN	NaN	NaN	NaN	NaN	NaN	NaN	NaN	NaN
P11142	Heat shock cognate 71 kDa protein	HSPA8	+	-0.0463333	-0.0196986	-0.14419	-1.04344	0.0480873	1	-0.106679	0.0145368	1	-0.0355475	0.105595	1	-0.240767	2.90426	0.0329877	-4.02223		-0.190825	0.000632604	-0.113253	0.0488993	0.249559	1	-0.473611	0.00122273	1	0.00235383	0.175312	0.9543	-0.328315	0.0704784	0.940654	0.142656					0.544225	0.413053	0.421568	0.0408522	1.55344	0.231366	2.08245	1.7046	0.141919
P38646	Stress-70 protein, mitochondrial	HSPA9		NaN	NaN	NaN	NaN	NaN	NaN	NaN	NaN	NaN	NaN	NaN	NaN	NaN	NaN	NaN	NaN		2.79302	2.19567	0.908005	3.35194	0.284777	1	0.688715	0.270138	0.949093	0.654574	0.0774413	0.976825	0.214749	0.400356	0.566337	0.919896					-0.0668354	-0.0927493	-2.67429	-2.85001	0.00866585	0.990299	-0.0253462	0.0116664	0.98698
P04792	Heat shock protein beta-1	HSPB1		-0.391178	0.129195	0.394528	-1.7279	0.15023	1	-0.360631	0.0503446	0.99922	0.130186	0.202425	1	0.456812	0.760368	0.334257	-1.45253		-2.12727	-1.28866	-0.554101	0.162232	0.910362	1	-1.78645	0.788724	0.776343	-1.50878	0.26886	0.940952	-0.599259	0.0554362	0.938509	0.146165				+	-2.12748	-0.226894	0.210413	2.92793	1.22446	0.182498	-2.322	0.0822254	0.899318
P10809	60 kDa heat shock protein, mitochondrial	HSPD1		-0.0292417	-0.933642	-1.86416	-0.89312	0.00352959	0.998478	-0.0102865	0.217656	1	-0.519632	0.443096	1	-0.954677	0.117552	0.930735	-0.307682		1.97388	0.567025	0.484814	1.87224	0.330403	1	0.771029	0.0991628	1	0.263647	0.0704911	0.987667	0.193414	0.28752	0.71183	0.685901					-0.010828	-0.514645	-1.82011	-2.33577	0.00196546	0.999256	-0.00570347	0.098337	0.876909
Q92598	Heat shock protein 105 kDa	HSPH1	+	-1.27355	-0.387059	-1.67368	-1.65262	1.7568	1	-2.73813	0.525099	1	-0.892444	1.06253	0.984462	-1.88819	3.02944	0.0227692	-4.90286		-0.776635	-0.264608	-0.618285	-0.240245	0.790566	1	-1.4031	0.383	0.953489	-0.677484	0.595503	0.859873	-1.09564	0.381855	0.723152	-0.659112					-0.11466	0.0586898	0.107728	0.520898	0.296327	0.808905	-0.446301	0.112155	0.901478
Q7Z6Z7	E3 ubiquitin-protein ligase HUWE1	HUWE1		NaN	NaN	NaN	NaN	NaN	NaN	NaN	NaN	NaN	NaN	NaN	NaN	NaN	NaN	NaN	NaN		NaN	NaN	NaN	NaN	NaN	NaN	NaN	NaN	NaN	NaN	NaN	NaN	NaN	NaN	NaN	NaN		+	+	+	2.62639	3.332	4.17202	4.31811	1.53374	0.118917	2.95086	1.88226	0.0377431
P05362	Intercellular adhesion molecule 1	ICAM1	+	-0.571348	-0.151371	-1.809	-2.97031	0.35916	1	-0.735095	0.134526	1	-0.290766	1.83333	1	-3.04035	2.96153	0.0211	-5.49165		-0.322436	-2.25214	-1.65619	-1.03898	0.157391	1	-0.371672	2.79692	0.294857	-5.69092	0.979849	0.639971	-1.85635	0.85696	0.297616	-1.5658			+		-1.46839	-0.91958	-1.87078	-1.87486	0.636047	0.4531	-1.28698	1.24062	0.129626
Q13907;Q9BXS1	Isopentenyl-diphosphate Delta-isomerase 1	IDI1		NaN	NaN	NaN	NaN	NaN	NaN	NaN	NaN	NaN	NaN	NaN	NaN	NaN	NaN	NaN	NaN		NaN	NaN	NaN	NaN	NaN	NaN	NaN	NaN	NaN	NaN	NaN	NaN	NaN	NaN	NaN	NaN			+		0	0	1.6054	1.67878	NaN	1	NaN	NaN	1
Q16666	Gamma-interferon-inducible protein 16	IFI16		NaN	NaN	NaN	NaN	NaN	NaN	NaN	NaN	NaN	NaN	NaN	NaN	NaN	NaN	NaN	NaN		0.80721	1.40407	0.970874	0.90725	0.573992	1	1.11198	1.59701	0.595902	2.79046	0.465255	0.902044	0.968508	0.397688	0.599789	0.852124		+	+	+	2.32562	2.87967	3.92212	5.86277	1.78536	0.0904526	3.39888	1.87146	0.0384522
O14879	Interferon-induced protein with tetratricopeptide repeats 3	IFIT3		NaN	NaN	NaN	NaN	NaN	NaN	NaN	NaN	NaN	NaN	NaN	NaN	NaN	NaN	NaN	NaN		NaN	NaN	NaN	NaN	NaN	NaN	NaN	NaN	NaN	NaN	NaN	NaN	NaN	NaN	NaN	NaN				+	0.593242	1.32019	2.13442	2.90671	0.501726	0.575969	0.961835	0.639376	0.317641
Q13325	Interferon-induced protein with tetratricopeptide repeats 5	IFIT5		NaN	NaN	NaN	NaN	NaN	NaN	NaN	NaN	NaN	NaN	NaN	NaN	NaN	NaN	NaN	NaN		NaN	NaN	NaN	NaN	NaN	NaN	NaN	NaN	NaN	NaN	NaN	NaN	NaN	NaN	NaN	NaN				+	0.107738	0.18066	0.17963	3.07309	0.0382526	0.961446	0.102038	0.110156	0.87756
Q96RY7	Intraflagellar transport protein 140 homolog	IFT140		NaN	NaN	NaN	NaN	NaN	NaN	NaN	NaN	NaN	NaN	NaN	NaN	NaN	NaN	NaN	NaN		NaN	NaN	NaN	NaN	NaN	NaN	NaN	NaN	NaN	NaN	NaN	NaN	NaN	NaN	NaN	NaN			+	+	0	1.7986	3.17729	3.15049	NaN	1	NaN	0.811093	0.217339
P08069	Insulin-like growth factor 1 receptor;Insulin-like growth factor 1 receptor alpha chain;Insulin-like growth factor 1 receptor beta chain	IGF1R		-0.64857	-1.61654	-0.854131	-0.751317	0.158675	1	-0.39185	0.484241	1	-1.01573	0.25549	1	-0.588279	0.185187	0.909624	-0.449364		0.389697	0.330947	-0.0555789	1.15515	0.23144	1	0.512437	0.19691	0.965255	0.443591	0.0290181	0.990714	-0.0747095	0.870113	0.287684	1.60931				+	-0.871951	-0.649528	-1.08736	-2.19768	0.451826	0.590918	-0.936452	0.365327	0.566626
Q9Y6M1	Insulin-like growth factor 2 mRNA-binding protein 2	IGF2BP2		-0.403189	-0.24989	0.0436905	-1.81917	0.664206	1	-1.04652	0.163442	0.990361	-0.365511	0.0414008	1	0.0942098	0.510084	0.610249	-1.06572		-1.48107	-0.570412	-0.567783	-0.744242	0.800754	1	-1.55108	1.0132	0.758988	-1.56615	1.09189	0.663888	-1.64819	1.26182	0.19215	-1.97522					-0.155629	-0.635323	-0.575036	-0.0963128	0.237697	0.81774	-0.435064	1.12722	0.185407
O00425	Insulin-like growth factor 2 mRNA-binding protein 3	IGF2BP3		NaN	NaN	NaN	NaN	NaN	NaN	NaN	NaN	NaN	NaN	NaN	NaN	NaN	NaN	NaN	NaN		NaN	NaN	NaN	NaN	NaN	NaN	NaN	NaN	NaN	NaN	NaN	NaN	NaN	NaN	NaN	NaN					NaN	NaN	NaN	NaN	NaN	NaN	NaN	NaN	NaN
P11717	Cation-independent mannose-6-phosphate receptor	IGF2R		-0.598115	-1.75692	-2.22195	-2.13469	0.106303	1	-0.277313	0.407329	1	-0.890193	1.04635	0.991918	-1.91775	0.453869	0.667647	-0.979535		0.448717	-0.689151	-0.174393	0.0774752	0.101872	1	0.26659	0.246216	0.984901	-0.571043	0.038943	0.987948	-0.107594	0.0156312	0.981918	0.0444522					0.561796	0.325783	-0.16044	-1.98925	0.170782	0.827852	0.418119	0.0819557	0.899306
Q969P0	Immunoglobulin superfamily member 8	IGSF8		0.0190048	-0.275292	0.566289	0.893325	0.00422009	1	0.0119373	0.0554225	1	-0.149959	0.170682	1	0.412454	0.231077	0.883932	0.544192		NaN	NaN	NaN	NaN	NaN	NaN	NaN	NaN	NaN	NaN	NaN	NaN	NaN	NaN	NaN	NaN					NaN	NaN	NaN	NaN	NaN	NaN	NaN	NaN	NaN
Q13123	Protein Red	IK		NaN	NaN	NaN	NaN	NaN	NaN	NaN	NaN	NaN	NaN	NaN	NaN	NaN	NaN	NaN	NaN		NaN	NaN	NaN	NaN	NaN	NaN	NaN	NaN	NaN	NaN	NaN	NaN	NaN	NaN	NaN	NaN	+	+	+	+	1.37702	1.36536	1.69877	1.67047	2.87152	0.0377576	5.04737	2.76669	0.0258321
O14920	Inhibitor of nuclear factor kappa-B kinase subunit beta	IKBKB		NaN	NaN	NaN	NaN	NaN	NaN	NaN	NaN	NaN	NaN	NaN	NaN	NaN	NaN	NaN	NaN		NaN	NaN	NaN	NaN	NaN	NaN	NaN	NaN	NaN	NaN	NaN	NaN	NaN	NaN	NaN	NaN				+	-0.462226	-0.209293	1.32406	1.9234	0.151115	0.851171	-0.372461	0.0931706	0.893263
Q9Y6K9	NF-kappa-B essential modulator	IKBKG		NaN	NaN	NaN	NaN	NaN	NaN	NaN	NaN	NaN	NaN	NaN	NaN	NaN	NaN	NaN	NaN		-0.659033	1.18216	0.963022	1.3074	0.455393	1	-0.910329	2.16095	0.5158	3.57093	2.27914	0.311758	3.50882	1.66233	0.0966535	2.85374	+	+	+	+	2.99864	3.57544	3.67165	4.11382	2.73924	0.0331915	5.90442	2.89536	0.0142535
P40189	Interleukin-6 receptor subunit beta	IL6ST		NaN	NaN	NaN	NaN	NaN	NaN	NaN	NaN	NaN	NaN	NaN	NaN	NaN	NaN	NaN	NaN		NaN	NaN	NaN	NaN	NaN	NaN	NaN	NaN	NaN	NaN	NaN	NaN	NaN	NaN	NaN	NaN			+	+	0	0.971908	1.75005	1.90845	NaN	1	NaN	0.48872	0.43631
Q12905	Interleukin enhancer-binding factor 2	ILF2		NaN	NaN	NaN	NaN	NaN	NaN	NaN	NaN	NaN	NaN	NaN	NaN	NaN	NaN	NaN	NaN		-0.10578	0.061456	0.22903	0.379894	0.0548124	1	-0.138167	0.0244293	1	0.0652585	0.135069	0.953147	0.315777	0.229503	0.804099	0.507476					0.384157	0.678124	0.577148	0.0424067	0.202511	0.802222	0.461899	0.474198	0.468345
Q12906	Interleukin enhancer-binding factor 3	ILF3		-0.333692	-0.947154	-0.704749	-1.81219	0.374107	1	-0.692014	1.2083	1	-1.91247	0.689542	1	-1.20873	0.498584	0.623712	-1.0465		0.172073	-0.177622	-0.356583	-0.866257	0.149246	1	0.324962	0.186723	0.979367	-0.383342	0.337092	0.938844	-0.66423	0.645216	0.414559	-1.22626					0.143197	-0.209487	-0.40333	-0.5793	0.134457	0.888596	0.290723	0.20511	0.787082
Q13418	Integrin-linked protein kinase	ILK		NaN	NaN	NaN	NaN	NaN	NaN	NaN	NaN	NaN	NaN	NaN	NaN	NaN	NaN	NaN	NaN		0.321431	1.20732	0.318018	2.36087	0.104355	1	0.265796	0.532837	0.925692	1.09904	0.0941807	0.96949	0.243503	0.988778	0.196108	1.93597				+	0.54403	1.63504	2.18218	3.99202	0.137424	0.865042	0.348212	0.489485	0.416127
Q9H0C8	Integrin-linked kinase-associated serine/threonine phosphatase 2C	ILKAP		NaN	NaN	NaN	NaN	NaN	NaN	NaN	NaN	NaN	NaN	NaN	NaN	NaN	NaN	NaN	NaN		NaN	NaN	NaN	NaN	NaN	NaN	NaN	NaN	NaN	NaN	NaN	NaN	NaN	NaN	NaN	NaN				+	0	0	1.5126	2.54226	NaN	1	NaN	NaN	1
A1L0T0	Acetolactate synthase-like protein	ILVBL		-0.329081	-0.137676	0.266392	-0.462013	0.0582734	1	-0.158305	0.0312511	0.993051	-0.085889	0.0658327	1	0.174343	0.0860766	0.935267	-0.22772		-0.139462	0.250968	0.542714	0.0800126	0.0686989	1	-0.172345	0.14391	0.988146	0.335868	0.348976	0.926925	0.728082	0.0377558	0.959292	0.0977125					0.394852	0.642546	0.368218	-0.172531	0.202694	0.802331	0.463733	0.432905	0.508531
Q16891	MICOS complex subunit MIC60	IMMT		NaN	NaN	NaN	NaN	NaN	NaN	NaN	NaN	NaN	NaN	NaN	NaN	NaN	NaN	NaN	NaN		1.04286	0.436778	1.1189	2.6313	0.391306	1	0.851762	0.156857	0.980076	0.382178	0.213673	0.936925	0.524498	0.920478	0.225177	1.83326					NaN	NaN	NaN	NaN	NaN	NaN	NaN	NaN	NaN
Q9P2X3	Protein IMPACT	IMPACT		NaN	NaN	NaN	NaN	NaN	NaN	NaN	NaN	NaN	NaN	NaN	NaN	NaN	NaN	NaN	NaN		NaN	NaN	NaN	NaN	NaN	NaN	NaN	NaN	NaN	NaN	NaN	NaN	NaN	NaN	NaN	NaN					NaN	NaN	NaN	NaN	NaN	NaN	NaN	NaN	NaN
Q9NX62	Inositol monophosphatase 3	IMPAD1		1.28969	0.0919603	0.729156	0.459448	1.3516	1	2.21005	0.0443346	0.997273	0.112549	0.305817	1	0.668917	0.195906	0.908452	0.452621		NaN	NaN	NaN	NaN	NaN	NaN	NaN	NaN	NaN	NaN	NaN	NaN	NaN	NaN	NaN	NaN					NaN	NaN	NaN	NaN	NaN	NaN	NaN	NaN	NaN
P12268	Inosine-5-monophosphate dehydrogenase 2	IMPDH2		-1.06808	0.829397	1.85287	0.49661	0.365894	1	-0.79328	0.206375	1	0.494099	0.730072	1	1.41469	0.131961	0.929025	0.330206		0.559734	1.17838	0.983119	2.56219	0.140977	1	0.35642	0.374157	0.954221	0.829751	0.281126	0.941763	0.652	0.902984	0.231218	1.79951				+	0.628831	1.49909	1.89438	3.01205	0.135737	0.863769	0.347575	0.516335	0.399625
Q8NI35	InaD-like protein	INADL		NaN	NaN	NaN	NaN	NaN	NaN	NaN	NaN	NaN	NaN	NaN	NaN	NaN	NaN	NaN	NaN		-0.151703	0.585822	1.20272	1.31898	0.135058	1	-0.295025	0.550491	0.926058	1.0259	1.8176	0.36383	3.0411	2.06078	0.0713566	3.51538				+	2.15544	1.96532	1.92159	2.19205	1.47678	0.132495	2.77532	1.26505	0.0934494
Q9NQS7	Inner centromere protein	INCENP		NaN	NaN	NaN	NaN	NaN	NaN	NaN	NaN	NaN	NaN	NaN	NaN	NaN	NaN	NaN	NaN		NaN	NaN	NaN	NaN	NaN	NaN	NaN	NaN	NaN	NaN	NaN	NaN	NaN	NaN	NaN	NaN					0.907544	-0.0433814	0.122379	-0.094305	0.451404	0.588724	0.939738	0.0155109	0.982538
Q9BT40	Inositol polyphosphate 5-phosphatase K	INPP5K		-0.491007	0.0968405	-0.280946	-0.989534	0.135384	1	-0.337109	0.025305	0.994419	0.0692955	0.069462	1	-0.183376	0.240966	0.880603	-0.566419		NaN	NaN	NaN	NaN	NaN	NaN	NaN	NaN	NaN	NaN	NaN	NaN	NaN	NaN	NaN	NaN					NaN	NaN	NaN	NaN	NaN	NaN	NaN	NaN	NaN
O15357	Phosphatidylinositol 3,4,5-trisphosphate 5-phosphatase 2	INPPL1		NaN	NaN	NaN	NaN	NaN	NaN	NaN	NaN	NaN	NaN	NaN	NaN	NaN	NaN	NaN	NaN		NaN	NaN	NaN	NaN	NaN	NaN	NaN	NaN	NaN	NaN	NaN	NaN	NaN	NaN	NaN	NaN		+	+	+	1.34163	2.15636	2.03795	2.46018	0.657624	0.448839	1.31072	2.18867	0.0316384
Q8N201	Integrator complex subunit 1	INTS1		NaN	NaN	NaN	NaN	NaN	NaN	NaN	NaN	NaN	NaN	NaN	NaN	NaN	NaN	NaN	NaN		0	0.0628681	-0.8585	2.86097	NaN	1	NaN	0.0171831	1	0.0478168	0.332884	0.937256	-0.738108	2.13819	0.0646512	4.28617					NaN	NaN	NaN	NaN	NaN	NaN	NaN	NaN	NaN
Q9NVR2	Integrator complex subunit 10	INTS10		NaN	NaN	NaN	NaN	NaN	NaN	NaN	NaN	NaN	NaN	NaN	NaN	NaN	NaN	NaN	NaN		NaN	NaN	NaN	NaN	NaN	NaN	NaN	NaN	NaN	NaN	NaN	NaN	NaN	NaN	NaN	NaN					1.01489	0.891816	1.33836	0.915285	0.838894	0.366421	1.53449	0.740166	0.282942
Q68E01	Integrator complex subunit 3	INTS3		-0.941116	-0.140678	-0.916842	-1.81432	0.188987	1	-0.462621	0.0403041	0.993218	-0.108064	0.219145	1	-0.522005	0.556235	0.554324	-1.14072		-2.40212	-0.0648384	-1.25703	-1.69294	1.17042	1	-2.25547	0.0573014	1	-0.132006	1.04516	0.626857	-1.89029	0.568555	0.427961	-1.18918					-0.756632	-0.511274	-0.299866	-0.457874	0.635271	0.497188	-1.18788	0.650234	0.381175
Q96HW7	Integrator complex subunit 4	INTS4		0.867868	0.193041	1.51341	-0.101047	0.50001	1	0.986717	0.0729944	1	0.185725	1.27129	1	2.15612	0.0360039	0.970688	-0.0951343		NaN	NaN	NaN	NaN	NaN	NaN	NaN	NaN	NaN	NaN	NaN	NaN	NaN	NaN	NaN	NaN					1.04866	1.07049	0.921174	0.368233	0.753768	0.407028	1.41841	0.880722	0.214831
Q9NVH2	Integrator complex subunit 7	INTS7		NaN	NaN	NaN	NaN	NaN	NaN	NaN	NaN	NaN	NaN	NaN	NaN	NaN	NaN	NaN	NaN		NaN	NaN	NaN	NaN	NaN	NaN	NaN	NaN	NaN	NaN	NaN	NaN	NaN	NaN	NaN	NaN					NaN	NaN	NaN	NaN	NaN	NaN	NaN	NaN	NaN
Q75QN2	Integrator complex subunit 8	INTS8		-0.66314	-0.537382	-0.984662	-0.6031	0.370466	1	-0.765911	0.1901	1	-0.448252	0.342035	1	-0.748099	0.204333	0.896388	-0.479461		-0.776668	0.00619825	-0.417215	-0.177846	2.40647	1	-3.3797	0.017537	1	0.0285116	0.903069	0.770737	-1.3222	0.199152	0.841912	-0.400782					-1.53946	-0.400002	-0.493396	-1.57442	0.924266	0.315091	-1.75292	1.69139	0.149147
Q9NV88	Integrator complex subunit 9	INTS9		NaN	NaN	NaN	NaN	NaN	NaN	NaN	NaN	NaN	NaN	NaN	NaN	NaN	NaN	NaN	NaN		NaN	NaN	NaN	NaN	NaN	NaN	NaN	NaN	NaN	NaN	NaN	NaN	NaN	NaN	NaN	NaN			+	+	-0.544856	-0.196271	2.14572	2.09703	0.490288	0.59061	-0.932737	0.0623834	0.921018
Q8TEX9	Importin-4	IPO4		NaN	NaN	NaN	NaN	NaN	NaN	NaN	NaN	NaN	NaN	NaN	NaN	NaN	NaN	NaN	NaN		NaN	NaN	NaN	NaN	NaN	NaN	NaN	NaN	NaN	NaN	NaN	NaN	NaN	NaN	NaN	NaN		+	+	+	1.32454	3.58487	4.40884	4.70754	1.54012	0.1432	2.66747	2.1411	0.0309744
O95373	Importin-7	IPO7		NaN	NaN	NaN	NaN	NaN	NaN	NaN	NaN	NaN	NaN	NaN	NaN	NaN	NaN	NaN	NaN		NaN	NaN	NaN	NaN	NaN	NaN	NaN	NaN	NaN	NaN	NaN	NaN	NaN	NaN	NaN	NaN					2.64267	3.12459	3.152	3.89344	0.595165	0.46008	1.26714	0.717825	0.24177
P46940	Ras GTPase-activating-like protein IQGAP1	IQGAP1		-1.54109	-1.70757	-1.86926	-2.35303	0.364099	1	-0.808611	0.456586	1	-0.972994	0.384219	1	-0.852153	1.41826	0.0938424	-2.49908		-0.612817	-0.425208	-1.12992	-1.4946	0.739412	1	-1.27639	0.416985	0.950539	-0.796041	1.42076	0.465976	-2.40297	2.0562	0.073056	-3.62077			+	+	-0.0828743	-0.532255	-1.70217	-3.11421	0.0720114	0.942576	-0.164678	0.626125	0.393095
Q86VI3	Ras GTPase-activating-like protein IQGAP3	IQGAP3		-0.903112	-0.970132	-0.898855	-1.39233	0.367939	1	-0.78602	0.307791	1	-0.687996	0.26883	1	-0.614793	0.424167	0.738782	-0.906897		-0.393805	0.0509663	-0.449073	0.949279	0.12268	1	-0.309398	0.0225115	1	0.0595402	0.142645	0.953944	-0.354346	0.420653	0.581375	0.893855					-0.240066	-0.165316	-0.204859	0.452005	0.0867705	0.91934	-0.221873	0.0830836	0.900587
P53990	IST1 homolog	IST1		-1.73777	-1.65426	-1.63029	-1.91412	0.71713	1	-1.38797	0.589437	1	-1.18632	0.549623	1	-1.12215	1.03696	0.195074	-1.87766		-0.26937	-0.179448	-0.0609156	-0.0716763	0.240242	1	-0.497032	0.101321	1	-0.24372	0.0425717	0.9849	-0.10365	0.0540856	0.94863	-0.12874				+	-0.505178	-1.76318	-0.950212	-1.54176	0.414058	0.644432	-0.816216	0.762256	0.237622
Q96J02	E3 ubiquitin-protein ligase Itchy homolog	ITCH		-1.54639	-1.39625	-3.42605	-3.3139	0.621173	1	-1.22945	1.18151	1	-2.00895	0.73174	1	-1.46883	1.52317	0.0753239	-2.75387		-0.296117	-0.296721	-0.705511	-1.66769	0.51457	1	-0.840303	1.13919	0.83031	-1.33362	3.17802	0.271091	-4.06277	2.26089	0.0652174	-4.11111					-0.06578	-0.252563	0.040184	0.0539595	0.114144	0.926172	-0.212764	0.806812	0.423371
Q8TB96	T-cell immunomodulatory protein	ITFG1		1.41938	1.94034	1.49555	1.1486	1.41562	1	2.33229	2.31491	1	3.8542	2.12571	1	3.35889	0.576963	0.559893	1.13155		1.6697	2.55139	0	1.73729	0.880878	1	1.69883	1.19955	0.5845	2.32007	NaN	1	NaN	1.03658	0.196	1.95831					NaN	NaN	NaN	NaN	NaN	NaN	NaN	NaN	NaN
P17301	Integrin alpha-2	ITGA2		-0.229147	-0.670358	-0.443995	-0.158243	0.0415518	1	-0.114506	0.139454	0.991989	-0.352173	0.0895132	1	-0.235193	0.0261843	0.974362	-0.0735711		0.677208	0.0332762	1.46511	1.59913	0.117977	1	0.309275	0.00549591	1	0.0159634	0.398144	0.932191	0.884543	0.417023	0.565581	0.922942					0.239456	-0.0148112	-1.20933	-1.99713	0.0461769	0.957328	0.127797	0.00238224	0.999878
P26006	Integrin alpha-3;Integrin alpha-3 heavy chain;Integrin alpha-3 light chain	ITGA3		-1.47246	-0.927647	-2.07604	-0.956244	0.240329	1	-0.575992	0.349503	1	-0.757191	0.321082	1	-0.740144	0.257496	0.881438	-0.596376		0.0141137	-0.434739	0.356518	0.409582	0.00609491	1	0.0164207	0.291199	0.978517	-0.617572	0.185198	0.949183	0.42717	0.173924	0.84479	0.412828			+	+	-0.253119	-0.317744	-1.23241	-1.92778	0.134437	0.878768	-0.318796	0.185931	0.787399
P08648	Integrin alpha-5;Integrin alpha-5 heavy chain;Integrin alpha-5 light chain	ITGA5		NaN	NaN	NaN	NaN	NaN	NaN	NaN	NaN	NaN	NaN	NaN	NaN	NaN	NaN	NaN	NaN		1.65111	1.14451	0.0531171	2.17628	0.600025	1	1.23978	0.434457	0.934897	0.931855	0.00970948	0.992121	0.0279333	0.773014	0.299099	1.55788					NaN	NaN	NaN	NaN	NaN	NaN	NaN	NaN	NaN
P06756	Integrin alpha-V;Integrin alpha-V heavy chain;Integrin alpha-V light chain	ITGAV		NaN	NaN	NaN	NaN	NaN	NaN	NaN	NaN	NaN	NaN	NaN	NaN	NaN	NaN	NaN	NaN		0.0822258	0.221476	0.187089	0.775979	0.0214435	1	0.0596281	0.0754917	1	0.195794	0.0601766	0.982271	0.158861	0.311227	0.709049	0.694046					NaN	NaN	NaN	NaN	NaN	NaN	NaN	NaN	NaN
P05556	Integrin beta-1	ITGB1		-0.724057	-0.836981	-0.660578	-0.495735	0.346589	1	-0.735525	0.491526	1	-0.970241	0.314342	1	-0.67663	0.186123	0.91121	-0.437685		-0.0696239	-0.0174306	0.159747	0.329313	0.0530957	1	-0.12624	0.0156516	1	-0.0371539	0.134841	0.956773	0.297591	0.251262	0.793203	0.531427				+	-0.376462	-0.32775	-0.897196	-1.58039	0.33023	0.70661	-0.661158	0.285166	0.683182
P18084	Integrin beta-5	ITGB5		-0.447751	-0.923875	-0.874259	-0.539001	0.0850216	1	-0.224913	0.194612	1	-0.473596	0.182714	1	-0.448133	0.0998114	0.933725	-0.261207		0.498477	0.0797259	-0.713843	-0.761292	0.156669	1	0.38598	0.0229943	1	0.063357	0.119863	0.952067	-0.314302	0.134597	0.863907	-0.348415					-0.147945	-0.172291	-1.3667	-2.08733	0.0321982	0.962019	-0.0896715	0.033714	0.956398
Q9Y287	Integral membrane protein 2B;BRI2, membrane form;BRI2 intracellular domain;BRI2C, soluble form;Bri23 peptide	ITM2B		-1.46856	-1.22117	-1.07287	-1.02633	0.412243	1	-0.88979	0.295243	1	-0.675276	0.255406	1	-0.596499	0.325917	0.842149	-0.72255		0.279915	0.0546169	-1.17955	-0.242907	0.170094	1	0.38777	0.0323393	1	0.0815487	0.343047	0.955042	-0.774242	0.175745	0.847601	-0.389129				+	0.0598577	-0.0673707	-1.36149	-3.12325	0.0214795	0.976216	0.0581409	0.0266255	0.968092
Q9NQX7	Integral membrane protein 2C;CT-BRI3	ITM2C		NaN	NaN	NaN	NaN	NaN	NaN	NaN	NaN	NaN	NaN	NaN	NaN	NaN	NaN	NaN	NaN		NaN	NaN	NaN	NaN	NaN	NaN	NaN	NaN	NaN	NaN	NaN	NaN	NaN	NaN	NaN	NaN					NaN	NaN	NaN	NaN	NaN	NaN	NaN	NaN	NaN
Q14573	Inositol 1,4,5-trisphosphate receptor type 3	ITPR3		0.59971	-0.112259	0.310504	0.216345	0.129391	1	0.328485	0.0330737	0.99536	-0.0890855	0.0957869	1	0.243597	0.0410951	0.970278	0.113028		2.18893	2.02231	1.35921	2.90497	0.581948	1	1.23173	0.765041	0.767716	1.5361	0.349396	0.960265	0.792669	0.981832	0.194967	1.95384					1.23698	0.619583	-1.13081	0.266162	0.309734	0.689939	0.715189	0.139917	0.827063
Q8IWB1	Inositol 1,4,5-trisphosphate receptor-interacting protein	ITPRIP		0.230527	0.224347	0.409272	-0.0851755	0.092735	1	0.23088	0.0918547	1	0.228436	0.227883	1	0.502296	0.023737	0.974783	-0.0647932		NaN	NaN	NaN	NaN	NaN	NaN	NaN	NaN	NaN	NaN	NaN	NaN	NaN	NaN	NaN	NaN					0.882623	0.669638	-0.34115	-0.143859	0.274242	0.721455	0.6344	0.19567	0.754347
Q9NZM3	Intersectin-2	ITSN2		NaN	NaN	NaN	NaN	NaN	NaN	NaN	NaN	NaN	NaN	NaN	NaN	NaN	NaN	NaN	NaN		NaN	NaN	NaN	NaN	NaN	NaN	NaN	NaN	NaN	NaN	NaN	NaN	NaN	NaN	NaN	NaN	+				1.93433	0.483618	0.210771	0.355761	2.47589	0.0410769	4.72331	0.286443	0.656684
Q8N5M9	Protein jagunal homolog 1	JAGN1		NaN	NaN	NaN	NaN	NaN	NaN	NaN	NaN	NaN	NaN	NaN	NaN	NaN	NaN	NaN	NaN		-0.975736	1.43021	-0.842842	0.449156	0.461758	1	-0.963352	0.696285	0.822207	1.38049	0.239651	0.936444	-0.567257	0.132846	0.87052	0.334008					NaN	NaN	NaN	NaN	NaN	NaN	NaN	NaN	NaN
P23458	Tyrosine-protein kinase JAK1	JAK1		-2.14124	-2.1032	-2.25054	-3.55828	0.421994	1	-0.924227	0.440466	1	-0.955708	0.471834	1	-1.01282	1.70715	0.0575593	-3.08864		-0.291863	-0.24945	-0.132492	-0.326012	0.236793	1	-0.49898	0.408447	0.959379	-0.694363	0.213672	0.951634	-0.388806	0.468758	0.619732	-0.81282			+	+	-0.337063	-0.761376	-1.26938	-1.76466	0.617877	0.571443	-0.97672	1.80827	0.0778703
Q9BX67	Junctional adhesion molecule C	JAM3		NaN	NaN	NaN	NaN	NaN	NaN	NaN	NaN	NaN	NaN	NaN	NaN	NaN	NaN	NaN	NaN		1.30206	1.21634	0.891486	1.99673	0.374671	1	0.836257	0.239758	0.994064	0.579442	0.164215	0.943966	0.415924	0.624324	0.376284	1.29759					NaN	NaN	NaN	NaN	NaN	NaN	NaN	NaN	NaN
Q15652	Probable JmjC domain-containing histone demethylation protein 2C	JMJD1C		NaN	NaN	NaN	NaN	NaN	NaN	NaN	NaN	NaN	NaN	NaN	NaN	NaN	NaN	NaN	NaN		NaN	NaN	NaN	NaN	NaN	NaN	NaN	NaN	NaN	NaN	NaN	NaN	NaN	NaN	NaN	NaN			+	+	2.63423	3.00978	3.02444	2.37861	1.45693	0.129475	2.80387	1.63814	0.0516679
Q15040	Josephin-1	JOSD1		-1.30824	-2.16288	-1.01107	-1.95935	0.37802	1	-0.825187	0.719279	1	-1.41347	0.454021	1	-0.932245	0.622787	0.46892	-1.25297		-1.53152	-0.0434246	0.16126	-0.0129776	0.72935	1	-1.44251	0.0256427	1	-0.0650707	0.0733668	0.989005	0.185123	0.00643125	0.991846	-0.0170288			+	+	-0.785677	-1.71038	-1.70723	-2.97115	0.690272	0.459407	-1.27097	0.723754	0.2587
Q15046	Lysine--tRNA ligase	KARS		NaN	NaN	NaN	NaN	NaN	NaN	NaN	NaN	NaN	NaN	NaN	NaN	NaN	NaN	NaN	NaN		NaN	NaN	NaN	NaN	NaN	NaN	NaN	NaN	NaN	NaN	NaN	NaN	NaN	NaN	NaN	NaN					NaN	NaN	NaN	NaN	NaN	NaN	NaN	NaN	NaN
O95251	Histone acetyltransferase KAT7	KAT7		NaN	NaN	NaN	NaN	NaN	NaN	NaN	NaN	NaN	NaN	NaN	NaN	NaN	NaN	NaN	NaN		NaN	NaN	NaN	NaN	NaN	NaN	NaN	NaN	NaN	NaN	NaN	NaN	NaN	NaN	NaN	NaN				+	0.782207	1.99548	1.14148	1.7031	0.365081	0.655991	0.786183	1.12458	0.119179
Q8IY47	Kelch repeat and BTB domain-containing protein 2	KBTBD2		NaN	NaN	NaN	NaN	NaN	NaN	NaN	NaN	NaN	NaN	NaN	NaN	NaN	NaN	NaN	NaN		NaN	NaN	NaN	NaN	NaN	NaN	NaN	NaN	NaN	NaN	NaN	NaN	NaN	NaN	NaN	NaN					NaN	NaN	NaN	NaN	NaN	NaN	NaN	NaN	NaN
Q9NVX7	Kelch repeat and BTB domain-containing protein 4	KBTBD4		NaN	NaN	NaN	NaN	NaN	NaN	NaN	NaN	NaN	NaN	NaN	NaN	NaN	NaN	NaN	NaN		NaN	NaN	NaN	NaN	NaN	NaN	NaN	NaN	NaN	NaN	NaN	NaN	NaN	NaN	NaN	NaN			+		1.33718	1.66066	3.94879	2.11503	0.643337	0.453653	1.28761	0.498439	0.410971
Q86V97	Kelch repeat and BTB domain-containing protein 6	KBTBD6		NaN	NaN	NaN	NaN	NaN	NaN	NaN	NaN	NaN	NaN	NaN	NaN	NaN	NaN	NaN	NaN		NaN	NaN	NaN	NaN	NaN	NaN	NaN	NaN	NaN	NaN	NaN	NaN	NaN	NaN	NaN	NaN					NaN	NaN	NaN	NaN	NaN	NaN	NaN	NaN	NaN
O60341	Lysine-specific histone demethylase 1A	KDM1A		NaN	NaN	NaN	NaN	NaN	NaN	NaN	NaN	NaN	NaN	NaN	NaN	NaN	NaN	NaN	NaN		NaN	NaN	NaN	NaN	NaN	NaN	NaN	NaN	NaN	NaN	NaN	NaN	NaN	NaN	NaN	NaN					NaN	NaN	NaN	NaN	NaN	NaN	NaN	NaN	NaN
Q9Y2K7	Lysine-specific demethylase 2A	KDM2A		NaN	NaN	NaN	NaN	NaN	NaN	NaN	NaN	NaN	NaN	NaN	NaN	NaN	NaN	NaN	NaN		NaN	NaN	NaN	NaN	NaN	NaN	NaN	NaN	NaN	NaN	NaN	NaN	NaN	NaN	NaN	NaN					1.04301	1.31956	0.95269	1.00876	0.468778	0.571109	0.980979	0.601738	0.343188
Q9Y4C1	Lysine-specific demethylase 3A	KDM3A		NaN	NaN	NaN	NaN	NaN	NaN	NaN	NaN	NaN	NaN	NaN	NaN	NaN	NaN	NaN	NaN		NaN	NaN	NaN	NaN	NaN	NaN	NaN	NaN	NaN	NaN	NaN	NaN	NaN	NaN	NaN	NaN			+		-0.329	0.215502	1.23683	1.44776	0.283047	0.752125	-0.578842	0.259316	0.73488
Q7LBC6	Lysine-specific demethylase 3B	KDM3B		NaN	NaN	NaN	NaN	NaN	NaN	NaN	NaN	NaN	NaN	NaN	NaN	NaN	NaN	NaN	NaN		NaN	NaN	NaN	NaN	NaN	NaN	NaN	NaN	NaN	NaN	NaN	NaN	NaN	NaN	NaN	NaN			+	+	0.978055	1.81808	3.32425	2.85697	0.3626	0.650731	0.79804	1.10042	0.126722
O75164	Lysine-specific demethylase 4A	KDM4A		NaN	NaN	NaN	NaN	NaN	NaN	NaN	NaN	NaN	NaN	NaN	NaN	NaN	NaN	NaN	NaN		0.348657	1.12133	0.93473	3.08351	0.258876	1	0.548069	1.01767	0.681376	1.81683	0.311765	0.931746	0.705719	1.41114	0.106201	2.75842			+	+	1.2256	1.14076	2.47615	2.39223	1.004	0.296606	1.82191	0.622503	0.338119
O94953	Lysine-specific demethylase 4B	KDM4B		NaN	NaN	NaN	NaN	NaN	NaN	NaN	NaN	NaN	NaN	NaN	NaN	NaN	NaN	NaN	NaN		NaN	NaN	NaN	NaN	NaN	NaN	NaN	NaN	NaN	NaN	NaN	NaN	NaN	NaN	NaN	NaN					NaN	NaN	NaN	NaN	NaN	NaN	NaN	NaN	NaN
P29375	Lysine-specific demethylase 5A	KDM5A		NaN	NaN	NaN	NaN	NaN	NaN	NaN	NaN	NaN	NaN	NaN	NaN	NaN	NaN	NaN	NaN	+	0	1.22424	1.33364	3.50233	NaN	1	NaN	1.41557	0.570937	2.43516	0.801576	0.708203	1.5346	3.01663	0.0558	6.96683		+	+	+	2.03274	3.07443	3.3486	2.93321	1.79036	0.0939718	3.33844	2.54477	0.01996
Q9UGL1	Lysine-specific demethylase 5B	KDM5B		NaN	NaN	NaN	NaN	NaN	NaN	NaN	NaN	NaN	NaN	NaN	NaN	NaN	NaN	NaN	NaN	+	1.37235	1.8774	2.83244	4.78838	1.06447	1	1.94412	1.13441	0.603281	2.13753	2.41001	0.2572	4.94894	3.25008	0.0516667	8.27168		+	+	+	2.88177	3.82185	3.72654	2.87111	1.60087	0.106419	3.1149	2.05006	0.032
P41229	Lysine-specific demethylase 5C	KDM5C		NaN	NaN	NaN	NaN	NaN	NaN	NaN	NaN	NaN	NaN	NaN	NaN	NaN	NaN	NaN	NaN		0.631012	0	0.742702	3.32075	0.378823	1	0.789286	NaN	1	NaN	0.566568	0.860025	1.08829	2.29647	0.0640635	4.77824		+	+	+	1.9458	3.98215	4.52611	3.97481	1.05744	0.234655	2.01707	2.61745	0.0189524
Q06136	3-ketodihydrosphingosine reductase	KDSR		NaN	NaN	NaN	NaN	NaN	NaN	NaN	NaN	NaN	NaN	NaN	NaN	NaN	NaN	NaN	NaN		NaN	NaN	NaN	NaN	NaN	NaN	NaN	NaN	NaN	NaN	NaN	NaN	NaN	NaN	NaN	NaN					NaN	NaN	NaN	NaN	NaN	NaN	NaN	NaN	NaN
Q07666;O75525	KH domain-containing, RNA-binding, signal transduction-associated protein 1	KHDRBS1		0.7623	-1.11565	-0.705221	-1.39893	0.172346	1	0.423737	0.281557	1	-0.646709	0.154075	1	-0.384159	0.306396	0.843572	-0.700715		NaN	NaN	NaN	NaN	NaN	NaN	NaN	NaN	NaN	NaN	NaN	NaN	NaN	NaN	NaN	NaN					2.1486	1.6848	0.427487	0.800568	0.729754	0.37928	1.4833	0.622498	0.317554
O15037	Protein KHNYN	KHNYN		NaN	NaN	NaN	NaN	NaN	NaN	NaN	NaN	NaN	NaN	NaN	NaN	NaN	NaN	NaN	NaN		NaN	NaN	NaN	NaN	NaN	NaN	NaN	NaN	NaN	NaN	NaN	NaN	NaN	NaN	NaN	NaN		+	+		2.82187	3.00085	2.94431	1.25917	1.85626	0.0734687	3.64037	2.05713	0.0337486
Q92945	Far upstream element-binding protein 2	KHSRP	+	0.0557206	-1.88277	-1.79323	-3.35261	0.0250455	1	0.0652397	0.840715	1	-1.5839	0.59021	1	-1.19418	4.24142	0.0128	-9.12353		-1.95849	-2.96955	-2.31443	-3.93592	1.2049	1	-2.26701	1.09932	0.608571	-2.16731	2.52683	0.244444	-5.04465	1.78272	0.0719055	-3.60904	+			+	1.55391	0.765083	0.344249	-2.25106	2.96327	0.036339	5.4618	1.55515	0.0932694
Q15397	Pumilio domain-containing protein KIAA0020	KIAA0020		-1.31727	0.424963	-0.847682	-1.01286	0.276617	1	-0.643201	0.264939	1	0.565088	0.151161	1	-0.38147	0.243962	0.878252	-0.572887		-0.28233	0.634347	0.235123	-0.0789808	0.0986374	1	-0.250721	0.398397	0.953449	0.820117	0.116643	0.962825	0.28224	0.0368362	0.959153	-0.0955455					NaN	NaN	NaN	NaN	NaN	NaN	NaN	NaN	NaN
Q15004	PCNA-associated factor	KIAA0101		-0.407813	-0.303935	-0.504101	-4.64107	0.364563	1	-0.706337	0.330021	1	-0.624206	0.34027	1	-0.694957	1.63077	0.0592	-3.01327		-0.836739	-0.0367241	-0.312197	-1.86411	0.388077	1	-0.829646	0.0182118	1	-0.0476772	0.154223	0.950834	-0.364391	1.6024	0.0936788	-2.94409			+	+	-0.886681	-1.91992	-3.18533	-6.06432	0.452597	0.588284	-0.939353	1.09552	0.12653
O15091	Mitochondrial ribonuclease P protein 3	KIAA0391		0.38484	1.20214	1.3275	1.1882	0.141403	1	0.342822	0.668116	1	1.27032	0.707251	1	1.34024	0.741597	0.38557	1.37291		NaN	NaN	NaN	NaN	NaN	NaN	NaN	NaN	NaN	NaN	NaN	NaN	NaN	NaN	NaN	NaN					1.06169	0.627989	-0.178321	0	1.04147	0.294322	1.83418	1.40898	0.131077
Q9Y4F3	Meiosis arrest female protein 1	KIAA0430		NaN	NaN	NaN	NaN	NaN	NaN	NaN	NaN	NaN	NaN	NaN	NaN	NaN	NaN	NaN	NaN		0	0	0.0128759	2.11872	NaN	1	NaN	NaN	1	NaN	0.00767457	0.990911	0.0197709	1.91606	0.0724762	3.61082				+	-0.0650635	0.0801112	0.593898	1.65	0.0396967	0.959083	-0.0990236	0.115548	0.895596
Q5T5P2	Sickle tail protein homolog	KIAA1217		NaN	NaN	NaN	NaN	NaN	NaN	NaN	NaN	NaN	NaN	NaN	NaN	NaN	NaN	NaN	NaN		NaN	NaN	NaN	NaN	NaN	NaN	NaN	NaN	NaN	NaN	NaN	NaN	NaN	NaN	NaN	NaN					1.31511	0.217737	0.576057	0.676715	1.88645	0.0977949	3.2213	0.101378	0.880555
Q69YN4	Protein virilizer homolog	KIAA1429		-0.66749	-0.979302	-0.385121	-0.302249	0.25148	1	-0.570048	0.308128	1	-0.689047	0.143018	1	-0.34603	0.136912	0.929489	-0.326166		-1.7196	-1.19162	-1.37234	-0.839538	1.89836	1	-3.4404	0.508508	0.927918	-1.05818	0.872785	0.666395	-1.64971	0.367945	0.632839	-0.796428				+	-0.958459	-1.26991	-0.567256	-1.62444	0.28775	0.706321	-0.663177	0.557935	0.373664
Q9P206	Uncharacterized protein KIAA1522	KIAA1522		0.616372	-0.394164	-0.13236	-1.2297	0.289482	1	0.630967	0.131677	1	-0.324019	0.0436831	1	-0.115417	0.56032	0.572434	-1.11381		NaN	NaN	NaN	NaN	NaN	NaN	NaN	NaN	NaN	NaN	NaN	NaN	NaN	NaN	NaN	NaN					0.828239	-1.09563	-1.24765	-1.18776	0.322474	0.689497	0.717721	0.38572	0.525281
Q8TCG1	Protein CIP2A	KIAA1524		NaN	NaN	NaN	NaN	NaN	NaN	NaN	NaN	NaN	NaN	NaN	NaN	NaN	NaN	NaN	NaN		NaN	NaN	NaN	NaN	NaN	NaN	NaN	NaN	NaN	NaN	NaN	NaN	NaN	NaN	NaN	NaN		+	+	+	1.53529	2.59917	3.8046	4.03103	1.10748	0.232533	2.04191	1.92786	0.0374
Q9ULH0	Kinase D-interacting substrate of 220 kDa	KIDINS220		1.5559	-0.410444	0.269829	-0.376188	0.428926	1	0.921215	0.0763361	1	-0.203627	0.0514913	1	0.140221	0.053144	0.965106	-0.146477		1.64836	1.13316	1.21995	0.268177	0.470821	1	1.01964	0.316464	0.961345	0.723834	0.341958	0.953726	0.773951	0.037521	0.955314	0.106256					NaN	NaN	NaN	NaN	NaN	NaN	NaN	NaN	NaN
Q8NI77	Kinesin-like protein KIF18A	KIF18A		NaN	NaN	NaN	NaN	NaN	NaN	NaN	NaN	NaN	NaN	NaN	NaN	NaN	NaN	NaN	NaN		NaN	NaN	NaN	NaN	NaN	NaN	NaN	NaN	NaN	NaN	NaN	NaN	NaN	NaN	NaN	NaN			+		2.42032	3.13028	3.91214	1.96733	0.7055	0.391023	1.45313	1.03627	0.12907
O95235	Kinesin-like protein KIF20A	KIF20A		0.685086	0.360431	0.00500154	-3.77745	0.146072	1	0.366698	0.0649395	1	0.17522	0.000763056	0.998605	0.00221004	1.39678	0.0854843	-2.56709		1.15284	0.521146	-1.17382	-2.22015	0.23604	1	0.570511	0.097347	1	0.258368	0.201503	0.933847	-0.500447	0.521275	0.463589	-1.12623					1.88429	1.51442	2.51131	2.62674	0.481516	0.54632	1.04651	0.363994	0.535001
Q14807	Kinesin-like protein KIF22	KIF22		NaN	NaN	NaN	NaN	NaN	NaN	NaN	NaN	NaN	NaN	NaN	NaN	NaN	NaN	NaN	NaN		NaN	NaN	NaN	NaN	NaN	NaN	NaN	NaN	NaN	NaN	NaN	NaN	NaN	NaN	NaN	NaN		+			1.8028	2.53379	1.29628	1.25011	1.23351	0.188248	2.29237	1.84562	0.04115
Q02241	Kinesin-like protein KIF23	KIF23	+	-0.269814	-0.409983	-0.218354	-1.58908	0.420517	1	-0.709746	0.457292	1	-0.825182	0.234849	1	-0.463032	2.7599	0.0252174	-4.3981		-0.240877	-0.333271	-0.357208	-1.13024	0.174226	1	-0.386105	0.749897	0.917187	-1.09584	0.535454	0.927021	-0.906202	1.44311	0.133719	-2.43579					0.0762901	-0.103671	-0.0107314	-0.402045	0.0690315	0.944915	0.15691	0.14012	0.873782
O00139	Kinesin-like protein KIF2A	KIF2A		NaN	NaN	NaN	NaN	NaN	NaN	NaN	NaN	NaN	NaN	NaN	NaN	NaN	NaN	NaN	NaN		NaN	NaN	NaN	NaN	NaN	NaN	NaN	NaN	NaN	NaN	NaN	NaN	NaN	NaN	NaN	NaN					NaN	NaN	NaN	NaN	NaN	NaN	NaN	NaN	NaN
Q99661	Kinesin-like protein KIF2C	KIF2C		NaN	NaN	NaN	NaN	NaN	NaN	NaN	NaN	NaN	NaN	NaN	NaN	NaN	NaN	NaN	NaN		NaN	NaN	NaN	NaN	NaN	NaN	NaN	NaN	NaN	NaN	NaN	NaN	NaN	NaN	NaN	NaN	+	+	+	+	4.98938	5.07252	4.82686	4.20799	3.12094	0.0368889	7.80892	3.06294	0.00906122
O95239;Q6ZMV9	Chromosome-associated kinesin KIF4A	KIF4A		NaN	NaN	NaN	NaN	NaN	NaN	NaN	NaN	NaN	NaN	NaN	NaN	NaN	NaN	NaN	NaN		NaN	NaN	NaN	NaN	NaN	NaN	NaN	NaN	NaN	NaN	NaN	NaN	NaN	NaN	NaN	NaN	+	+	+	+	4.76659	5.31074	5.5013	5.31939	2.82396	0.0267879	6.65979	3.14014	0.0108293
P33176	Kinesin-1 heavy chain	KIF5B		NaN	NaN	NaN	NaN	NaN	NaN	NaN	NaN	NaN	NaN	NaN	NaN	NaN	NaN	NaN	NaN		NaN	NaN	NaN	NaN	NaN	NaN	NaN	NaN	NaN	NaN	NaN	NaN	NaN	NaN	NaN	NaN					NaN	NaN	NaN	NaN	NaN	NaN	NaN	NaN	NaN
Q9BW19	Kinesin-like protein KIFC1	KIFC1		NaN	NaN	NaN	NaN	NaN	NaN	NaN	NaN	NaN	NaN	NaN	NaN	NaN	NaN	NaN	NaN		NaN	NaN	NaN	NaN	NaN	NaN	NaN	NaN	NaN	NaN	NaN	NaN	NaN	NaN	NaN	NaN					NaN	NaN	NaN	NaN	NaN	NaN	NaN	NaN	NaN
O60870	DNA/RNA-binding protein KIN17	KIN		NaN	NaN	NaN	NaN	NaN	NaN	NaN	NaN	NaN	NaN	NaN	NaN	NaN	NaN	NaN	NaN		NaN	NaN	NaN	NaN	NaN	NaN	NaN	NaN	NaN	NaN	NaN	NaN	NaN	NaN	NaN	NaN			+	+	1.4491	0.832355	2.26589	2.91089	0.89846	0.325589	1.70035	0.321423	0.601717
Q96J84	Kin of IRRE-like protein 1	KIRREL		0.300073	-1.1383	-1.24582	-1.15988	0.112291	1	0.277422	0.287408	1	-0.658237	0.264057	1	-0.617675	0.282288	0.864117	-0.649495		0.640127	0.0463155	0.362414	0.2296	0.449187	1	0.897509	0.0442956	1	0.10135	0.293081	0.94368	0.603332	0.0742255	0.922841	0.193591				+	0.289878	-0.150935	-1.17887	-2.19905	0.250125	0.778073	0.518336	0.070668	0.915164
Q13118	Krueppel-like factor 10	KLF10		NaN	NaN	NaN	NaN	NaN	NaN	NaN	NaN	NaN	NaN	NaN	NaN	NaN	NaN	NaN	NaN		NaN	NaN	NaN	NaN	NaN	NaN	NaN	NaN	NaN	NaN	NaN	NaN	NaN	NaN	NaN	NaN					NaN	NaN	NaN	NaN	NaN	NaN	NaN	NaN	NaN
Q9NVR0	Kelch-like protein 11	KLHL11		NaN	NaN	NaN	NaN	NaN	NaN	NaN	NaN	NaN	NaN	NaN	NaN	NaN	NaN	NaN	NaN		NaN	NaN	NaN	NaN	NaN	NaN	NaN	NaN	NaN	NaN	NaN	NaN	NaN	NaN	NaN	NaN					1.99623	2.02435	0.536144	2.0374	0.916369	0.309482	1.78666	0.821958	0.210361
Q6TFL4	Kelch-like protein 24	KLHL24		NaN	NaN	NaN	NaN	NaN	NaN	NaN	NaN	NaN	NaN	NaN	NaN	NaN	NaN	NaN	NaN		NaN	NaN	NaN	NaN	NaN	NaN	NaN	NaN	NaN	NaN	NaN	NaN	NaN	NaN	NaN	NaN					NaN	NaN	NaN	NaN	NaN	NaN	NaN	NaN	NaN
Q9H0H3	Kelch-like protein 25	KLHL25		NaN	NaN	NaN	NaN	NaN	NaN	NaN	NaN	NaN	NaN	NaN	NaN	NaN	NaN	NaN	NaN		NaN	NaN	NaN	NaN	NaN	NaN	NaN	NaN	NaN	NaN	NaN	NaN	NaN	NaN	NaN	NaN					NaN	NaN	NaN	NaN	NaN	NaN	NaN	NaN	NaN
Q8IXQ5	Kelch-like protein 7	KLHL7		NaN	NaN	NaN	NaN	NaN	NaN	NaN	NaN	NaN	NaN	NaN	NaN	NaN	NaN	NaN	NaN		NaN	NaN	NaN	NaN	NaN	NaN	NaN	NaN	NaN	NaN	NaN	NaN	NaN	NaN	NaN	NaN			+	+	2.16338	2.33464	2.51675	2.29049	1.44442	0.136957	2.71762	1.58872	0.0554045
Q9P2J3;Q9P2N7	Kelch-like protein 9;Kelch-like protein 13	KLHL9;KLHL13		NaN	NaN	NaN	NaN	NaN	NaN	NaN	NaN	NaN	NaN	NaN	NaN	NaN	NaN	NaN	NaN		NaN	NaN	NaN	NaN	NaN	NaN	NaN	NaN	NaN	NaN	NaN	NaN	NaN	NaN	NaN	NaN					NaN	NaN	NaN	NaN	NaN	NaN	NaN	NaN	NaN
P52294	Importin subunit alpha-5;Importin subunit alpha-5, N-terminally processed	KPNA1		NaN	NaN	NaN	NaN	NaN	NaN	NaN	NaN	NaN	NaN	NaN	NaN	NaN	NaN	NaN	NaN		NaN	NaN	NaN	NaN	NaN	NaN	NaN	NaN	NaN	NaN	NaN	NaN	NaN	NaN	NaN	NaN					NaN	NaN	NaN	NaN	NaN	NaN	NaN	NaN	NaN
P52292	Importin subunit alpha-1	KPNA2		-1.25545	-2.56137	-0.925533	-1.56629	0.337657	1	-0.752833	0.649777	1	-1.31608	0.232529	1	-0.548129	0.660767	0.439396	-1.29118		-1.69533	-1.02175	-0.75967	0.0168603	0.539569	1	-1.14011	1.40928	0.590114	-2.33403	0.475196	0.907989	-0.957463	0.0166537	0.984955	0.0386751			+	+	0.226601	0.542997	1.4395	2.13087	0.689215	0.605917	0.907667	0.551223	0.431855
O00505	Importin subunit alpha-4	KPNA3		NaN	NaN	NaN	NaN	NaN	NaN	NaN	NaN	NaN	NaN	NaN	NaN	NaN	NaN	NaN	NaN		NaN	NaN	NaN	NaN	NaN	NaN	NaN	NaN	NaN	NaN	NaN	NaN	NaN	NaN	NaN	NaN					0.425077	0.907769	0.462904	0.508175	1.06501	0.379045	1.47811	1.30498	0.120438
O60684	Importin subunit alpha-7	KPNA6		NaN	NaN	NaN	NaN	NaN	NaN	NaN	NaN	NaN	NaN	NaN	NaN	NaN	NaN	NaN	NaN		NaN	NaN	NaN	NaN	NaN	NaN	NaN	NaN	NaN	NaN	NaN	NaN	NaN	NaN	NaN	NaN			+	+	1.21358	1.95071	3.09988	3.10037	0.377066	0.636335	0.8366	0.826959	0.20946
Q14974	Importin subunit beta-1	KPNB1		-1.74528	-1.25722	-1.65385	-1.97347	0.263434	1	-0.625346	0.225854	1	-0.543593	0.219637	1	-0.536601	0.234285	0.878525	-0.569506		-0.454329	-0.0120767	-0.201129	-0.203754	0.200487	1	-0.466932	0.00469619	1	-0.0128186	0.0883009	0.976553	-0.221138	0.0860763	0.910695	-0.216832					-0.450822	-0.312852	-0.0816307	-0.024189	0.224012	0.782348	-0.508764	0.156096	0.82143
Q8N9T8	Protein KRI1 homolog	KRI1		NaN	NaN	NaN	NaN	NaN	NaN	NaN	NaN	NaN	NaN	NaN	NaN	NaN	NaN	NaN	NaN		NaN	NaN	NaN	NaN	NaN	NaN	NaN	NaN	NaN	NaN	NaN	NaN	NaN	NaN	NaN	NaN				+	0	1.23141	1.57676	2.24623	NaN	1	NaN	0.748485	0.260716
P04264	Keratin, type II cytoskeletal 1	KRT1		0.906095	0.158262	1.38421	-0.104669	0.382029	1	0.809222	0.108221	1	0.249062	0.817292	1	1.50416	0.0626071	0.962856	-0.152089		NaN	NaN	NaN	NaN	NaN	NaN	NaN	NaN	NaN	NaN	NaN	NaN	NaN	NaN	NaN	NaN					NaN	NaN	NaN	NaN	NaN	NaN	NaN	NaN	NaN
P05783;CON__H-INV:HIT000015463	Keratin, type I cytoskeletal 18	KRT18		-0.0447674	-1.156	0.193451	-0.686459	0.0536208	1	-0.114421	0.438007	1	-0.917435	0.209689	1	0.417702	0.216894	0.894199	-0.50799		-0.594878	1.04224	0.349114	2.00161	0.597659	1	-1.09086	1.3424	0.592468	2.25048	0.445417	0.959835	0.799127	1.89027	0.0691631	3.52425					0.168896	0.0753905	-0.20835	-0.850174	0.18837	0.846756	0.381396	0.091778	0.907871
P32004	Neural cell adhesion molecule L1	L1CAM		0.0318591	-0.885298	-0.395876	-0.431868	0.00647728	1	0.0183756	0.373133	1	-0.793117	0.127962	1	-0.31655	0.0941296	0.932702	-0.245349		-0.505813	-0.206982	-0.648036	-0.138563	0.120022	1	-0.309061	0.0883975	1	-0.222028	0.217523	0.933125	-0.51457	0.0332111	0.959392	-0.0918393				+	-0.598951	-0.265684	-1.55504	-2.26344	0.317634	0.695903	-0.686743	0.108116	0.875925
Q96JM7	Lethal(3)malignant brain tumor-like protein 3	L3MBTL3		NaN	NaN	NaN	NaN	NaN	NaN	NaN	NaN	NaN	NaN	NaN	NaN	NaN	NaN	NaN	NaN		NaN	NaN	NaN	NaN	NaN	NaN	NaN	NaN	NaN	NaN	NaN	NaN	NaN	NaN	NaN	NaN					NaN	NaN	NaN	NaN	NaN	NaN	NaN	NaN	NaN
P55268;A4D0S4	Laminin subunit beta-2	LAMB2		0.15459	-1.37687	0.519058	-0.939285	0.0937434	1	0.22194	0.316574	1	-0.718786	0.918998	1	1.37441	0.211329	0.891976	-0.507377		-0.0806948	0.782283	0.667814	2.43423	0.0421036	1	-0.107173	0.609414	0.916047	1.15766	0.561672	0.878585	1.06394	1.84921	0.0698824	3.55245				+	-0.304715	-0.447613	-2.00983	-1.99016	0.310389	0.737401	-0.608577	0.336511	0.6179
Q13751	Laminin subunit beta-3	LAMB3		NaN	NaN	NaN	NaN	NaN	NaN	NaN	NaN	NaN	NaN	NaN	NaN	NaN	NaN	NaN	NaN	+	0.161891	0.884567	0.269725	6.80145	0.0501761	1	0.134029	0.548426	0.920533	1.08728	0.157189	0.949997	0.363124	4.06912	0	13.073					NaN	NaN	NaN	NaN	NaN	NaN	NaN	NaN	NaN
P11047	Laminin subunit gamma-1	LAMC1		NaN	NaN	NaN	NaN	NaN	NaN	NaN	NaN	NaN	NaN	NaN	NaN	NaN	NaN	NaN	NaN		-0.0895418	0.890706	1.41476	3.55833	0.0296616	1	-0.0802636	0.304997	0.956483	0.690974	1.15452	0.565536	2.09203	2.20569	0.0657647	4.58744					NaN	NaN	NaN	NaN	NaN	NaN	NaN	NaN	NaN
P13473	Lysosome-associated membrane glycoprotein 2	LAMP2		-1.74529	-1.96697	-1.84081	-1.05087	0.455689	1	-0.97268	0.626781	1	-1.25962	0.725984	1	-1.40775	0.251147	0.879266	-0.587747		-3.57376	-2.94079	-1.95503	-2.38342	1.5933	1	-3.16554	1.63726	0.496	-3.19587	0.860051	0.670578	-1.6899	0.822709	0.272426	-1.65268			+	+	-1.43183	-1.96163	-1.55709	-3.86564	0.580712	0.496453	-1.19411	0.823552	0.209711
Q6IAA8	Ragulator complex protein LAMTOR1	LAMTOR1		0.268692	0.0484502	-0.664841	0.0195872	0.052028	1	0.141505	0.0237241	0.99179	0.0612324	0.208176	1	-0.490343	0.00426512	0.995602	0.0120788		0.312251	-0.505957	-0.293378	0.0893675	0.0669215	1	0.18076	0.121827	0.993516	-0.313019	0.059161	0.983352	-0.161434	0.0149679	0.98176	0.0430144					0.42185	-0.176185	-0.596004	-0.86348	0.137044	0.866254	0.341091	0.0341294	0.955311
Q71RC2	La-related protein 4	LARP4		NaN	NaN	NaN	NaN	NaN	NaN	NaN	NaN	NaN	NaN	NaN	NaN	NaN	NaN	NaN	NaN		NaN	NaN	NaN	NaN	NaN	NaN	NaN	NaN	NaN	NaN	NaN	NaN	NaN	NaN	NaN	NaN			+	+	1.68899	1.45543	3.58886	3.91885	1.14449	0.224844	2.12715	0.443145	0.455178
Q9P2J5	Leucine--tRNA ligase, cytoplasmic	LARS		NaN	NaN	NaN	NaN	NaN	NaN	NaN	NaN	NaN	NaN	NaN	NaN	NaN	NaN	NaN	NaN		0.437661	0.590461	0.439014	3.73904	0.209238	1	0.480916	0.263384	0.995688	0.593708	0.14938	0.950533	0.367388	1.97504	0.06688	4.03907		+	+	+	1.96169	4.31364	5.31652	7.32286	0.964497	0.285315	1.8638	2.52657	0.0204731
Q15031	Probable leucine--tRNA ligase, mitochondrial	LARS2		NaN	NaN	NaN	NaN	NaN	NaN	NaN	NaN	NaN	NaN	NaN	NaN	NaN	NaN	NaN	NaN		0.209628	-0.301741	-0.0316327	1.66158	0.0593444	1	0.158389	0.0825632	1	-0.216689	0.0075528	0.990585	-0.0214323	0.822168	0.288468	1.60348					NaN	NaN	NaN	NaN	NaN	NaN	NaN	NaN	NaN
Q9Y4W2	Ribosomal biogenesis protein LAS1L	LAS1L		NaN	NaN	NaN	NaN	NaN	NaN	NaN	NaN	NaN	NaN	NaN	NaN	NaN	NaN	NaN	NaN		0.312499	0.574324	0.0610345	1.73697	0.154738	1	0.365391	0.229793	0.975246	0.532045	0.0187873	0.987733	0.051702	0.769188	0.306082	1.52393			+		1.02582	2.13994	2.70227	1.54336	0.403676	0.620407	0.871628	0.978572	0.153586
Q14847	LIM and SH3 domain protein 1	LASP1		NaN	NaN	NaN	NaN	NaN	NaN	NaN	NaN	NaN	NaN	NaN	NaN	NaN	NaN	NaN	NaN		NaN	NaN	NaN	NaN	NaN	NaN	NaN	NaN	NaN	NaN	NaN	NaN	NaN	NaN	NaN	NaN			+	+	0.855836	1.44231	4.0329	5.21277	0.711533	0.445214	1.31785	0.484817	0.421112
Q6UX15	Layilin	LAYN		NaN	NaN	NaN	NaN	NaN	NaN	NaN	NaN	NaN	NaN	NaN	NaN	NaN	NaN	NaN	NaN		NaN	NaN	NaN	NaN	NaN	NaN	NaN	NaN	NaN	NaN	NaN	NaN	NaN	NaN	NaN	NaN					NaN	NaN	NaN	NaN	NaN	NaN	NaN	NaN	NaN
Q14739	Lamin-B receptor	LBR		NaN	NaN	NaN	NaN	NaN	NaN	NaN	NaN	NaN	NaN	NaN	NaN	NaN	NaN	NaN	NaN		0.398739	0.192911	0.097098	0.278621	0.162116	1	0.389212	0.107472	1	0.257874	0.0481178	0.988039	0.122672	0.0986106	0.904753	0.250368					NaN	NaN	NaN	NaN	NaN	NaN	NaN	NaN	NaN
Q86U70;O43679	LIM domain-binding protein 1	LDB1		NaN	NaN	NaN	NaN	NaN	NaN	NaN	NaN	NaN	NaN	NaN	NaN	NaN	NaN	NaN	NaN		NaN	NaN	NaN	NaN	NaN	NaN	NaN	NaN	NaN	NaN	NaN	NaN	NaN	NaN	NaN	NaN					NaN	NaN	NaN	NaN	NaN	NaN	NaN	NaN	NaN
P00338;Q6ZMR3	L-lactate dehydrogenase A chain	LDHA		-0.213682	0.278935	-0.284818	-0.141868	0.0447256	1	-0.121946	0.109852	1	0.270571	0.101866	1	-0.254674	0.0427666	0.971507	-0.11395		0.694373	-0.0717576	0.554026	3.21171	0.317919	1	0.698221	0.032621	1	-0.0851922	0.236042	0.942895	0.54155	1.95979	0.0707547	3.9334			+	+	2.0798	2.03257	2.77337	2.36881	1.00653	0.253831	1.94464	1.15422	0.11443
P07195;P07864	L-lactate dehydrogenase B chain	LDHB		-1.54171	-1.91287	-1.95879	-2.08873	0.528585	1	-1.08429	0.641088	1	-1.2799	0.566698	1	-1.16302	0.743865	0.338303	-1.4484		-0.634631	-0.60249	-0.310163	0.495446	0.315658	1	-0.687904	0.333731	0.96256	-0.713463	0.169283	0.953063	-0.391627	0.233167	0.792185	0.530291					0.074688	0.00364304	0.182877	0.133946	0.0390891	0.961257	0.0997174	0.0019325	0.99918
P01130	Low-density lipoprotein receptor	LDLR		-0.356525	-1.06395	-0.708544	-0.483841	0.131988	1	-0.321854	0.477056	1	-0.972521	0.339715	1	-0.722851	0.149335	0.935344	-0.36531		-0.915347	0.11549	-0.658684	0.034015	0.365876	1	-0.799205	0.0468588	1	0.122395	0.252859	0.939828	-0.580977	0.0122937	0.986953	0.0335527			+		-1.27195	-1.70081	-2.74375	-1.76096	0.488296	0.552266	-1.03059	0.77448	0.235466
Q8NC56	LEM domain-containing protein 2	LEMD2		NaN	NaN	NaN	NaN	NaN	NaN	NaN	NaN	NaN	NaN	NaN	NaN	NaN	NaN	NaN	NaN		-0.570417	-0.163453	1.12829	1.12652	0.0868037	1	-0.2345	0.035446	1	-0.0984319	0.35392	0.959481	0.791394	0.315478	0.692084	0.721749					NaN	NaN	NaN	NaN	NaN	NaN	NaN	NaN	NaN
Q9Y2U8	Inner nuclear membrane protein Man1	LEMD3		-0.987362	-1.09642	-1.41118	-0.864286	0.225622	1	-0.536792	0.431347	1	-0.902809	0.329514	1	-0.743199	0.167919	0.911742	-0.417317		0.280101	0.183074	0.733889	1.0319	0.142818	1	0.338568	0.181779	0.975512	0.378657	0.704872	0.767564	1.27612	0.845623	0.300128	1.54797			+	+	-0.243344	-0.504039	-1.89355	-1.43108	0.174028	0.843945	-0.386406	0.335878	0.610891
P09382	Galectin-1	LGALS1		0.2318	0.307455	0.836051	-2.91067	0.0630581	1	0.166299	0.101369	1	0.255312	0.338556	1	0.732347	1.18149	0.13598	-2.17148		-0.155614	-0.962077	0.635787	-0.476253	0.0244037	1	-0.0696712	0.210974	0.971054	-0.515073	0.123098	0.954703	0.319871	0.0935667	0.902862	-0.248436					-0.629816	-1.54355	-1.67545	-1.65603	0.183152	0.809307	-0.446512	0.535124	0.380806
P49916	DNA ligase 3	LIG3		NaN	NaN	NaN	NaN	NaN	NaN	NaN	NaN	NaN	NaN	NaN	NaN	NaN	NaN	NaN	NaN		NaN	NaN	NaN	NaN	NaN	NaN	NaN	NaN	NaN	NaN	NaN	NaN	NaN	NaN	NaN	NaN			+	+	1.3569	3.56573	5.34795	6.20976	0.648984	0.449404	1.29842	1.47572	0.062375
Q9UGP4	LIM domain-containing protein 1	LIMD1		NaN	NaN	NaN	NaN	NaN	NaN	NaN	NaN	NaN	NaN	NaN	NaN	NaN	NaN	NaN	NaN		NaN	NaN	NaN	NaN	NaN	NaN	NaN	NaN	NaN	NaN	NaN	NaN	NaN	NaN	NaN	NaN					NaN	NaN	NaN	NaN	NaN	NaN	NaN	NaN	NaN
P48059;Q7Z4I7	LIM and senescent cell antigen-like-containing domain protein 1	LIMS1		NaN	NaN	NaN	NaN	NaN	NaN	NaN	NaN	NaN	NaN	NaN	NaN	NaN	NaN	NaN	NaN		NaN	NaN	NaN	NaN	NaN	NaN	NaN	NaN	NaN	NaN	NaN	NaN	NaN	NaN	NaN	NaN					NaN	NaN	NaN	NaN	NaN	NaN	NaN	NaN	NaN
Q15334	Lethal(2) giant larvae protein homolog 1	LLGL1	+	0.0979476	-0.823321	-2.46722	-5.06023	0.0661634	1	0.157326	0.491005	1	-0.96762	0.65328	1	-1.31917	2.4481	0.0254915	-4.6883		-1.06379	-1.08435	-1.51689	-2.18278	0.682528	1	-1.31551	1.02553	0.686	-1.81807	1.35855	0.449542	-2.43968	2.45852	0.0650968	-4.81746				+	0.708157	0.210539	-0.433083	-1.20298	0.95503	0.354981	1.58392	0.225692	0.765502
P49257	Protein ERGIC-53	LMAN1		-1.69716	-1.39062	-1.82045	-1.72679	0.300217	1	-0.695316	0.351371	1	-0.781649	0.315911	1	-0.726809	0.275303	0.862536	-0.648197		0.0566559	-0.192463	0.253935	0.135639	0.0401772	1	0.0977677	0.252157	0.986052	-0.477832	0.302276	0.936129	0.575013	0.110774	0.904122	0.249678					0.0420577	0.103724	-0.489803	-0.648431	0.0350199	0.96383	0.0830759	0.0928363	0.901121
Q12907	Vesicular integral-membrane protein VIP36	LMAN2		-0.991073	-1.5033	-1.86569	-1.1341	0.184353	1	-0.454242	0.414854	1	-0.895485	0.405333	1	-0.889335	0.527163	0.621465	-1.0554		0.187937	-1.19579	-0.0469869	0.357503	0.104729	1	0.251763	0.574721	0.907125	-1.16525	0.0172149	0.983491	-0.0466945	0.209269	0.808244	0.469406				+	0.125954	0.171989	-0.152333	-0.796097	0.126498	0.899074	0.270961	0.268925	0.747646
Q9NZU5	LIM and cysteine-rich domains protein 1	LMCD1		NaN	NaN	NaN	NaN	NaN	NaN	NaN	NaN	NaN	NaN	NaN	NaN	NaN	NaN	NaN	NaN		NaN	NaN	NaN	NaN	NaN	NaN	NaN	NaN	NaN	NaN	NaN	NaN	NaN	NaN	NaN	NaN				+	0	0	0	2.19306	NaN	1	NaN	NaN	1
P02545	Prelamin-A/C;Lamin-A/C	LMNA	+	-0.439207	-0.494792	-0.514044	-2.32118	0.539703	1	-0.934357	0.517036	1	-0.929789	0.658864	1	-1.10264	3.12189	0.021641	-5.55346		-0.461095	-0.427223	-0.56387	-1.48319	0.457606	1	-0.862283	1.14662	0.763418	-1.55229	0.787541	0.782839	-1.31005	1.65695	0.0963077	-2.92049			+	+	-0.240241	-0.576032	-1.07148	-1.955	0.528411	0.64964	-0.800457	1.65712	0.107949
P20700	Lamin-B1	LMNB1	+	0.0913488	-0.3531	-0.63096	-3.79586	0.0979421	1	0.208278	0.28226	1	-0.575781	0.601458	1	-1.07781	2.17846	0.0332683	-3.99238		0.162996	-0.019448	-0.202016	-1.34764	0.168683	1	0.350681	0.0231595	1	-0.0510985	0.247964	0.942771	-0.478181	2.36683	0.0654021	-4.07235			+	+	0.189617	-0.290124	-1.19576	-3.8562	0.208544	0.827566	0.419525	0.327477	0.653403
Q03252	Lamin-B2	LMNB2	+	0.294242	0.148262	-0.263234	-4.99232	0.17508	1	0.394023	0.0786228	1	0.191744	0.112087	1	-0.273473	2.42715	0.0255082	-4.63517		-0.0400645	-0.149568	-0.379887	-2.47154	0.0176837	1	-0.0469887	0.0801281	1	-0.197124	0.191335	0.94689	-0.44143	1.65599	0.0822722	-3.16821				+	0.360756	0.00230026	-1.93678	-4.84424	0.182156	0.826523	0.422288	0.00114649	0.998917
Q8N448	Ligand of Numb protein X 2	LNX2		NaN	NaN	NaN	NaN	NaN	NaN	NaN	NaN	NaN	NaN	NaN	NaN	NaN	NaN	NaN	NaN		NaN	NaN	NaN	NaN	NaN	NaN	NaN	NaN	NaN	NaN	NaN	NaN	NaN	NaN	NaN	NaN	+				2.19639	1.55517	1.46377	-0.337785	2.51227	0.0346111	4.95143	0.858822	0.206271
Q96JB6	Lysyl oxidase homolog 4	LOXL4		0.984451	2.24393	1.97102	0.764013	0.435159	1	0.900442	1.81973	1	3.12059	1.00746	0.967228	1.83923	0.461827	0.732701	0.916701		NaN	NaN	NaN	NaN	NaN	NaN	NaN	NaN	NaN	NaN	NaN	NaN	NaN	NaN	NaN	NaN					NaN	NaN	NaN	NaN	NaN	NaN	NaN	NaN	NaN
Q8NF37	Lysophosphatidylcholine acyltransferase 1	LPCAT1		-1.21176	-2.75311	-1.0104	-1.32454	0.321745	1	-0.722976	0.520874	1	-1.10578	0.20835	1	-0.503379	0.285751	0.860908	-0.660537		-0.0464128	0.13323	-2.34205	-1.74168	0.0222408	1	-0.0582612	0.0622046	1	0.157889	0.619833	0.780158	-1.30235	0.382006	0.591188	-0.863562					-0.651264	-1.72814	-2.2218	-2.74781	0.433832	0.618778	-0.876793	0.352794	0.546056
Q643R3	Lysophospholipid acyltransferase LPCAT4	LPCAT4		0.135085	0	0.397273	1.25236	0.0468488	1	0.122885	NaN	1	NaN	0.157912	1	0.375968	0.608354	0.525541	1.1879		NaN	NaN	NaN	NaN	NaN	NaN	NaN	NaN	NaN	NaN	NaN	NaN	NaN	NaN	NaN	NaN					NaN	NaN	NaN	NaN	NaN	NaN	NaN	NaN	NaN
Q92604	Acyl-CoA:lysophosphatidylglycerol acyltransferase 1	LPGAT1		-0.369921	-0.771818	-0.177263	-0.304187	0.121009	1	-0.300555	0.356669	1	-0.7565	0.0677659	1	-0.172983	0.12316	0.929425	-0.299647		0.238267	-1.53365	-0.4719	0.376817	0.167597	1	0.37444	1.44899	0.579846	-2.59182	0.196983	0.94379	-0.462226	0.268667	0.773908	0.569943					NaN	NaN	NaN	NaN	NaN	NaN	NaN	NaN	NaN
Q93052	Lipoma-preferred partner	LPP		NaN	NaN	NaN	NaN	NaN	NaN	NaN	NaN	NaN	NaN	NaN	NaN	NaN	NaN	NaN	NaN		NaN	NaN	NaN	NaN	NaN	NaN	NaN	NaN	NaN	NaN	NaN	NaN	NaN	NaN	NaN	NaN			+	+	0	0.119388	2.3769	3.2759	NaN	1	NaN	0.0477236	0.941944
Q96II8	Leucine-rich repeat and calponin homology domain-containing protein 3	LRCH3		NaN	NaN	NaN	NaN	NaN	NaN	NaN	NaN	NaN	NaN	NaN	NaN	NaN	NaN	NaN	NaN		NaN	NaN	NaN	NaN	NaN	NaN	NaN	NaN	NaN	NaN	NaN	NaN	NaN	NaN	NaN	NaN			+	+	0	0	2.14908	2.16218	NaN	1	NaN	NaN	1
O75427	Leucine-rich repeat and calponin homology domain-containing protein 4	LRCH4		0.110456	0.0539654	0.697921	0.762282	0.0362387	1	0.0964531	0.0239795	0.994305	0.062609	0.514353	1	0.979909	0.36502	0.826211	0.768937		NaN	NaN	NaN	NaN	NaN	NaN	NaN	NaN	NaN	NaN	NaN	NaN	NaN	NaN	NaN	NaN					NaN	NaN	NaN	NaN	NaN	NaN	NaN	NaN	NaN
Q07954	Prolow-density lipoprotein receptor-related protein 1;Low-density lipoprotein receptor-related protein 1 85 kDa subunit;Low-density lipoprotein receptor-related protein 1 515 kDa subunit;Low-density lipoprotein receptor-related protein 1 intracellular domain	LRP1		NaN	NaN	NaN	NaN	NaN	NaN	NaN	NaN	NaN	NaN	NaN	NaN	NaN	NaN	NaN	NaN		NaN	NaN	NaN	NaN	NaN	NaN	NaN	NaN	NaN	NaN	NaN	NaN	NaN	NaN	NaN	NaN					NaN	NaN	NaN	NaN	NaN	NaN	NaN	NaN	NaN
O75581	Low-density lipoprotein receptor-related protein 6	LRP6		NaN	NaN	NaN	NaN	NaN	NaN	NaN	NaN	NaN	NaN	NaN	NaN	NaN	NaN	NaN	NaN		0.977257	0.478144	0.447672	1.27473	0.436019	1	0.921612	0.222652	0.970781	0.509643	0.293568	0.938116	0.623853	0.657328	0.373468	1.30357					NaN	NaN	NaN	NaN	NaN	NaN	NaN	NaN	NaN
Q96L50	Leucine-rich repeat protein 1	LRR1		NaN	NaN	NaN	NaN	NaN	NaN	NaN	NaN	NaN	NaN	NaN	NaN	NaN	NaN	NaN	NaN		NaN	NaN	NaN	NaN	NaN	NaN	NaN	NaN	NaN	NaN	NaN	NaN	NaN	NaN	NaN	NaN		+	+	+	2.11148	3.27679	4.21702	3.89135	1.19557	0.188258	2.27005	2.08919	0.0311908
Q15048	Leucine-rich repeat-containing protein 14	LRRC14		NaN	NaN	NaN	NaN	NaN	NaN	NaN	NaN	NaN	NaN	NaN	NaN	NaN	NaN	NaN	NaN		NaN	NaN	NaN	NaN	NaN	NaN	NaN	NaN	NaN	NaN	NaN	NaN	NaN	NaN	NaN	NaN			+		0.183794	1.28996	1.22153	0.829236	0.0952146	0.915807	0.232644	1.01204	0.163186
Q15345	Leucine-rich repeat-containing protein 41	LRRC41		NaN	NaN	NaN	NaN	NaN	NaN	NaN	NaN	NaN	NaN	NaN	NaN	NaN	NaN	NaN	NaN		NaN	NaN	NaN	NaN	NaN	NaN	NaN	NaN	NaN	NaN	NaN	NaN	NaN	NaN	NaN	NaN		+	+	+	1.0992	2.36774	2.56457	2.27149	0.906789	0.337825	1.65119	2.27082	0.0297662
Q9Y546	Leucine-rich repeat-containing protein 42	LRRC42		NaN	NaN	NaN	NaN	NaN	NaN	NaN	NaN	NaN	NaN	NaN	NaN	NaN	NaN	NaN	NaN		0	0	0	3.30653	NaN	1	NaN	NaN	1	NaN	NaN	1	NaN	1.28738	0.122	2.53528			+	+	-0.401136	1.87265	3.5181	3.09512	0.196542	0.805519	-0.453582	0.654824	0.290935
Q9NT99;Q9HBW1	Leucine-rich repeat-containing protein 4B	LRRC4B		1.15822	-0.652268	-0.232498	1.02314	0.559408	1	1.10625	0.354475	1	-0.739736	0.0712211	1	-0.184858	0.542126	0.609969	1.06706		NaN	NaN	NaN	NaN	NaN	NaN	NaN	NaN	NaN	NaN	NaN	NaN	NaN	NaN	NaN	NaN					NaN	NaN	NaN	NaN	NaN	NaN	NaN	NaN	NaN
Q96AG4	Leucine-rich repeat-containing protein 59	LRRC59		-0.71434	-0.440357	-0.444707	-0.767662	0.218564	1	-0.512617	0.160349	0.992679	-0.384218	0.139241	1	-0.342596	0.183915	0.909991	-0.447384		-0.0222797	-0.0331039	0.0554492	0.10946	0.0229284	1	-0.0524703	0.0302821	1	-0.0707332	0.0521478	0.987581	0.11904	0.110655	0.909378	0.238967					-0.043424	0.078139	-0.324921	-0.645055	0.0367129	0.962183	-0.0867099	0.07477	0.920113
Q8IWT6	Volume-regulated anion channel subunit LRRC8A	LRRC8A		NaN	NaN	NaN	NaN	NaN	NaN	NaN	NaN	NaN	NaN	NaN	NaN	NaN	NaN	NaN	NaN		1.06662	0.0798683	0.750033	1.50855	0.435338	1	0.927816	0.0524703	1	0.128031	0.724989	0.780384	1.3078	0.906974	0.251588	1.72164					NaN	NaN	NaN	NaN	NaN	NaN	NaN	NaN	NaN
Q6NSJ5	Volume-regulated anion channel subunit LRRC8E	LRRC8E		NaN	NaN	NaN	NaN	NaN	NaN	NaN	NaN	NaN	NaN	NaN	NaN	NaN	NaN	NaN	NaN		NaN	NaN	NaN	NaN	NaN	NaN	NaN	NaN	NaN	NaN	NaN	NaN	NaN	NaN	NaN	NaN					NaN	NaN	NaN	NaN	NaN	NaN	NaN	NaN	NaN
Q9UFC0	Leucine-rich repeat and WD repeat-containing protein 1	LRWD1		NaN	NaN	NaN	NaN	NaN	NaN	NaN	NaN	NaN	NaN	NaN	NaN	NaN	NaN	NaN	NaN		NaN	NaN	NaN	NaN	NaN	NaN	NaN	NaN	NaN	NaN	NaN	NaN	NaN	NaN	NaN	NaN		+		+	0.147553	0.747733	0.728348	1.14265	0.0607529	0.944474	0.156582	2.3553	0.0492794
Q86X29	Lipolysis-stimulated lipoprotein receptor	LSR		0.824675	0.926365	0.108381	0.796593	0.161415	1	0.402747	0.330767	1	0.725405	0.0249787	0.998791	0.069007	0.186643	0.90843	0.453828		NaN	NaN	NaN	NaN	NaN	NaN	NaN	NaN	NaN	NaN	NaN	NaN	NaN	NaN	NaN	NaN					NaN	NaN	NaN	NaN	NaN	NaN	NaN	NaN	NaN
P48449	Lanosterol synthase	LSS		-1.84447	-1.64338	-1.38721	-1.7273	0.414523	1	-0.904885	0.360564	1	-0.804952	0.330258	1	-0.743864	0.317893	0.837689	-0.728934		-0.661309	-0.220494	-0.236531	-0.273485	2.14594	1	-2.86882	0.452448	0.96091	-0.711451	0.692153	0.928457	-0.925318	0.692372	0.53744	-0.977136			+	+	-0.631404	-0.520276	-0.714869	-1.12759	2.45921	0.106143	-3.1243	1.87466	0.0934842
Q9Y383	Putative RNA-binding protein Luc7-like 2	LUC7L2		NaN	NaN	NaN	NaN	NaN	NaN	NaN	NaN	NaN	NaN	NaN	NaN	NaN	NaN	NaN	NaN		NaN	NaN	NaN	NaN	NaN	NaN	NaN	NaN	NaN	NaN	NaN	NaN	NaN	NaN	NaN	NaN				+	0.45771	0.800264	0.668627	3.12798	0.253602	0.764206	0.560566	0.408344	0.518837
P07948	Tyrosine-protein kinase Lyn	LYN		-1.33343	-1.45978	-0.755034	-2.22784	0.401289	1	-0.865896	0.554252	1	-1.12046	0.562734	1	-1.05708	1.31061	0.114587	-2.31928		-0.964132	-0.833656	-0.85827	-0.652696	2.16756	1	-3.35195	2.38413	0.511455	-3.45483	0.88986	0.693396	-1.56178	1.66742	0.143215	-2.34661			+	+	-0.518873	-0.91076	-1.4831	-1.74788	0.983229	0.374923	-1.49373	0.726713	0.288664
Q9BRK4	Leucine zipper putative tumor suppressor 2	LZTS2		NaN	NaN	NaN	NaN	NaN	NaN	NaN	NaN	NaN	NaN	NaN	NaN	NaN	NaN	NaN	NaN		NaN	NaN	NaN	NaN	NaN	NaN	NaN	NaN	NaN	NaN	NaN	NaN	NaN	NaN	NaN	NaN			+	+	2.09878	1.89178	2.49566	1.92159	1.98517	0.0751525	3.74535	1.6801	0.0532746
P20645	Cation-dependent mannose-6-phosphate receptor	M6PR		0.783127	1.14603	0.572501	-0.604262	0.149962	1	0.377503	0.283786	1	0.651823	0.11884	1	0.304694	0.107055	0.933464	-0.279152		0.460194	1.16052	1.13596	0.445969	0.102615	1	0.268666	0.375028	0.956697	0.830387	0.371117	0.957774	0.822231	0.123209	0.87489	0.313403					0.845742	0.930771	0.950165	0.620679	0.279354	0.718645	0.64181	0.366643	0.550425
Q9UPN3	Microtubule-actin cross-linking factor 1, isoforms 1/2/3/5	MACF1		0.24703	0.223266	0.101566	1.0699	0.0424842	1	0.117274	0.0508338	1	0.137137	0.0195812	0.99905	0.0549628	0.236114	0.882309	0.5595		-0.214022	0.133539	-0.133922	0.896476	0.035426	1	-0.0998011	0.0262648	1	0.0740042	0.0226296	0.988133	-0.0644976	0.190619	0.806137	0.471632					0.181614	0.394087	-1.00915	-0.924836	0.0318466	0.962635	0.0897799	0.0874009	0.893236
Q9UI95	Mitotic spindle assembly checkpoint protein MAD2B	MAD2L2		NaN	NaN	NaN	NaN	NaN	NaN	NaN	NaN	NaN	NaN	NaN	NaN	NaN	NaN	NaN	NaN		-0.302712	1.11993	1.60122	0.260486	0.189065	1	-0.424874	0.448163	0.944671	0.953158	1.58722	0.396339	2.84373	0.103483	0.899166	0.258953					NaN	NaN	NaN	NaN	NaN	NaN	NaN	NaN	NaN
O75444	Transcription factor Maf	MAF		0.159287	0.774349	0.7914	1.62845	0.0639364	1	0.162933	0.55137	1	1.04522	0.579174	1	1.08639	1.10754	0.1819	1.94623		NaN	NaN	NaN	NaN	NaN	NaN	NaN	NaN	NaN	NaN	NaN	NaN	NaN	NaN	NaN	NaN					NaN	NaN	NaN	NaN	NaN	NaN	NaN	NaN	NaN
P43364	Melanoma-associated antigen 11	MAGEA11		NaN	NaN	NaN	NaN	NaN	NaN	NaN	NaN	NaN	NaN	NaN	NaN	NaN	NaN	NaN	NaN		NaN	NaN	NaN	NaN	NaN	NaN	NaN	NaN	NaN	NaN	NaN	NaN	NaN	NaN	NaN	NaN					NaN	NaN	NaN	NaN	NaN	NaN	NaN	NaN	NaN
P43358;P43363	Melanoma-associated antigen 4	MAGEA4		-1.27098	-0.491356	0.173298	-1.85183	0.427225	1	-0.906343	0.190956	0.997131	-0.44637	0.0656913	1	0.168115	1.02331	0.201717	-1.85149		NaN	NaN	NaN	NaN	NaN	NaN	NaN	NaN	NaN	NaN	NaN	NaN	NaN	NaN	NaN	NaN				+	1.00558	1.35394	2.09783	2.84026	0.428793	0.604167	0.91212	0.619193	0.332015
O15479;Q96LZ2;P43366;Q9UBF1	Melanoma-associated antigen B2	MAGEB2		-2.78786	-1.75287	-2.24148	-1.81739	2.52738	1	-4.51589	1.8498	1	-3.04893	1.05012	1	-1.92492	1.78976	0.0608682	-2.97637		-0.817123	-0.735114	-0.73161	-1.33401	0.731384	1	-1.33555	0.381115	0.952496	-0.807224	0.53622	0.890175	-1.04251	2.09322	0.0697099	-3.58143					-0.0539602	-0.303528	-1.38722	-0.339624	0.0457424	0.95974	-0.107207	0.387715	0.608309
O60732	Melanoma-associated antigen C1	MAGEC1		NaN	NaN	NaN	NaN	NaN	NaN	NaN	NaN	NaN	NaN	NaN	NaN	NaN	NaN	NaN	NaN		NaN	NaN	NaN	NaN	NaN	NaN	NaN	NaN	NaN	NaN	NaN	NaN	NaN	NaN	NaN	NaN				+	-0.105591	0.691772	0.611119	1.54121	0.0566446	0.95126	-0.141918	1.32438	0.13677
Q9Y5V3	Melanoma-associated antigen D1	MAGED1		-0.746678	-0.94276	-0.600429	2.34047	0.178646	1	-0.436048	0.220193	1	-0.524868	0.133748	1	-0.337881	0.491851	0.623282	1.04886		2.30927	2.88531	3.47478	7.1998	0.588553	1	1.24689	0.795191	0.749669	1.62464	0.829805	0.667341	1.70217	1.79552	0.0736283	3.79731					2.04716	2.30408	2.82464	3.37944	0.653692	0.429876	1.34971	0.740396	0.23804
Q9UNF1	Melanoma-associated antigen D2	MAGED2		NaN	NaN	NaN	NaN	NaN	NaN	NaN	NaN	NaN	NaN	NaN	NaN	NaN	NaN	NaN	NaN		NaN	NaN	NaN	NaN	NaN	NaN	NaN	NaN	NaN	NaN	NaN	NaN	NaN	NaN	NaN	NaN				+	1.60693	1.84468	2.39705	3.59109	0.469305	0.560149	1.01538	0.542316	0.369897
Q9H0U3	Magnesium transporter protein 1	MAGT1		-0.704467	-1.66495	-0.870941	-1.33909	0.179224	1	-0.435686	0.522068	1	-1.07943	0.307761	1	-0.682432	0.540542	0.589088	-1.09152		-0.958851	0.179357	-1.53776	-0.21123	0.272497	1	-0.634772	0.375648	0.992709	0.597351	0.593739	0.785046	-1.22258	0.193955	0.845899	-0.407876				+	-0.641465	-0.262522	-0.908962	-1.28241	0.594736	0.527199	-1.10168	0.499059	0.552776
Q9UDY8	Mucosa-associated lymphoid tissue lymphoma translocation protein 1	MALT1		0	0	0	3.77487	NaN	1	NaN	NaN	1	NaN	NaN	1	NaN	1.53726	0.0714783	2.80637		NaN	NaN	NaN	NaN	NaN	NaN	NaN	NaN	NaN	NaN	NaN	NaN	NaN	NaN	NaN	NaN					NaN	NaN	NaN	NaN	NaN	NaN	NaN	NaN	NaN
Q16706	Alpha-mannosidase 2	MAN2A1		-0.198842	-0.802978	-0.780959	-0.735997	0.0879065	1	-0.217514	0.288597	1	-0.644798	0.20572	1	-0.491006	0.186799	0.907913	-0.45202		0.335802	0.313045	-0.142264	0.768087	0.523328	1	0.878879	0.349164	0.951359	0.663083	0.0598276	0.983388	-0.153966	0.94381	0.289827	1.59785			+	+	-0.566425	-1.14176	-1.23416	-2.45577	0.907115	0.393441	-1.44713	1.19568	0.126596
A6NCE7;Q9GZQ8;Q9H492	Microtubule-associated proteins 1A/1B light chain 3 beta 2;Microtubule-associated proteins 1A/1B light chain 3B	MAP1LC3B2;MAP1LC3B		1.1151	-0.554904	0.62951	0	0.561511	1	1.10531	0.365484	1	-0.741689	0.43621	1	0.857777	NaN	1	NaN		NaN	NaN	NaN	NaN	NaN	NaN	NaN	NaN	NaN	NaN	NaN	NaN	NaN	NaN	NaN	NaN					NaN	NaN	NaN	NaN	NaN	NaN	NaN	NaN	NaN
Q13233	Mitogen-activated protein kinase kinase kinase 1	MAP3K1		0.157237	0.442188	0.0934261	0.88474	0.0785593	1	0.193042	0.202401	1	0.462542	0.032108	1	0.0854334	0.417611	0.765407	0.864		0.0200704	-0.523071	1.60385	1.74556	0.00685608	0.999867	0.018917	0.130059	0.986284	-0.331563	0.708944	0.752883	1.41562	0.77247	0.304204	1.52995					NaN	NaN	NaN	NaN	NaN	NaN	NaN	NaN	NaN
O95819	Mitogen-activated protein kinase kinase kinase kinase 4	MAP4K4		-0.765461	-0.139699	-0.461507	-1.72764	0.271826	1	-0.612869	0.0591063	1	-0.150402	0.13767	1	-0.340339	0.86668	0.269275	-1.61027		NaN	NaN	NaN	NaN	NaN	NaN	NaN	NaN	NaN	NaN	NaN	NaN	NaN	NaN	NaN	NaN					0.928505	0.315388	5.59489e-05	-0.592204	0.622499	0.494809	1.20464	0.213094	0.758168
Q16644	MAP kinase-activated protein kinase 3	MAPKAPK3		NaN	NaN	NaN	NaN	NaN	NaN	NaN	NaN	NaN	NaN	NaN	NaN	NaN	NaN	NaN	NaN		NaN	NaN	NaN	NaN	NaN	NaN	NaN	NaN	NaN	NaN	NaN	NaN	NaN	NaN	NaN	NaN					0.668865	0	0	2.19348	0.218348	0.777991	0.517423	NaN	1
Q9NX47	E3 ubiquitin-protein ligase MARCH5	MARCH5		NaN	NaN	NaN	NaN	NaN	NaN	NaN	NaN	NaN	NaN	NaN	NaN	NaN	NaN	NaN	NaN		0.104707	-0.361725	-0.0533956	0.557292	0.0265724	1	0.0736637	0.0772791	1	-0.206961	0.0114234	0.993678	-0.0325142	0.165399	0.845419	0.407008					NaN	NaN	NaN	NaN	NaN	NaN	NaN	NaN	NaN
P56192	Methionine--tRNA ligase, cytoplasmic	MARS		NaN	NaN	NaN	NaN	NaN	NaN	NaN	NaN	NaN	NaN	NaN	NaN	NaN	NaN	NaN	NaN		NaN	NaN	NaN	NaN	NaN	NaN	NaN	NaN	NaN	NaN	NaN	NaN	NaN	NaN	NaN	NaN		+	+	+	3.02678	4.2632	4.84745	5.28983	1.19288	0.182091	2.34137	1.62129	0.0496444
Q96GW9	Methionine--tRNA ligase, mitochondrial	MARS2		-0.481704	-0.93806	-0.106057	-0.238338	0.205094	1	-0.471419	0.334129	1	-0.731856	0.032807	1	-0.0880403	0.052539	0.963477	-0.141794		-2.46218	-0.95299	-1.32777	-1.16977	1.07549	1	-2.09343	0.32857	0.954093	-0.736809	0.517926	0.863088	-1.08355	0.389551	0.596109	-0.856319				+	0.570274	-0.872877	-1.44716	-2.2923	0.491563	0.588741	0.941663	0.617966	0.355703
Q96GX5	Serine/threonine-protein kinase greatwall	MASTL		NaN	NaN	NaN	NaN	NaN	NaN	NaN	NaN	NaN	NaN	NaN	NaN	NaN	NaN	NaN	NaN		NaN	NaN	NaN	NaN	NaN	NaN	NaN	NaN	NaN	NaN	NaN	NaN	NaN	NaN	NaN	NaN			+	+	1.987	1.71267	2.58132	1.86346	1.989	0.0747	3.71583	1.28575	0.0935363
P43243	Matrin-3	MATR3	+	0.711248	0.0958848	-0.676652	-5.09837	0.612572	1	1.1134	0.0661518	1	0.156763	0.321897	1	-0.690648	2.27311	0.0260274	-4.30419		-1.10685	-1.96742	-1.85428	-2.64406	0.688028	1	-1.33018	0.973806	0.673649	-1.8798	1.81166	0.330632	-3.32646	1.54201	0.0922979	-2.96919				+	0.510288	0.887136	1.00806	1.24955	0.617478	0.53525	1.0828	1.34259	0.115785
Q7Z434	Mitochondrial antiviral-signaling protein	MAVS		-1.58341	-1.49514	-1.4714	-1.62351	0.672917	1	-1.31077	1.51484	1	-2.48947	0.736189	1	-1.39621	0.7881	0.316696	-1.48574		-0.92094	-0.544392	0.313435	-0.943793	0.637468	1	-1.22533	0.232478	0.981364	-0.534202	0.25537	0.938392	0.533309	0.52999	0.486549	-1.06741					-0.563473	-2.18801	-1.76616	-1.49321	0.210133	0.789227	-0.494697	1.06555	0.129767
Q9UIS9	Methyl-CpG-binding domain protein 1	MBD1		NaN	NaN	NaN	NaN	NaN	NaN	NaN	NaN	NaN	NaN	NaN	NaN	NaN	NaN	NaN	NaN		NaN	NaN	NaN	NaN	NaN	NaN	NaN	NaN	NaN	NaN	NaN	NaN	NaN	NaN	NaN	NaN	+				2.2142	1.31221	1.56403	0.92698	2.64281	0.038129	5.27812	0.464574	0.443079
Q9NR56	Muscleblind-like protein 1	MBNL1		NaN	NaN	NaN	NaN	NaN	NaN	NaN	NaN	NaN	NaN	NaN	NaN	NaN	NaN	NaN	NaN		NaN	NaN	NaN	NaN	NaN	NaN	NaN	NaN	NaN	NaN	NaN	NaN	NaN	NaN	NaN	NaN			+	+	0	0.532413	2.37615	2.87963	NaN	1	NaN	0.228268	0.71888
P43121	Cell surface glycoprotein MUC18	MCAM		NaN	NaN	NaN	NaN	NaN	NaN	NaN	NaN	NaN	NaN	NaN	NaN	NaN	NaN	NaN	NaN		0.163816	0.0639063	0.253264	-0.160784	0.0425076	1	0.115898	0.018188	1	0.0504043	0.0671376	0.98498	0.178858	0.0317106	0.959219	-0.0888605					NaN	NaN	NaN	NaN	NaN	NaN	NaN	NaN	NaN
Q07820	Induced myeloid leukemia cell differentiation protein Mcl-1	MCL1		NaN	NaN	NaN	NaN	NaN	NaN	NaN	NaN	NaN	NaN	NaN	NaN	NaN	NaN	NaN	NaN		NaN	NaN	NaN	NaN	NaN	NaN	NaN	NaN	NaN	NaN	NaN	NaN	NaN	NaN	NaN	NaN					2.48289	0	0	0	1.08534	0.227618	2.1122	NaN	1
Q7L590	Protein MCM10 homolog	MCM10		NaN	NaN	NaN	NaN	NaN	NaN	NaN	NaN	NaN	NaN	NaN	NaN	NaN	NaN	NaN	NaN		NaN	NaN	NaN	NaN	NaN	NaN	NaN	NaN	NaN	NaN	NaN	NaN	NaN	NaN	NaN	NaN			+		1.46799	2.18569	3.09528	1.80295	0.677584	0.428335	1.35395	1.05282	0.132849
P25205	DNA replication licensing factor MCM3	MCM3		NaN	NaN	NaN	NaN	NaN	NaN	NaN	NaN	NaN	NaN	NaN	NaN	NaN	NaN	NaN	NaN		0.650581	2.20095	1.20259	3.22507	0.650965	1	1.17881	1.22848	0.590783	2.33752	0.613337	0.782619	1.22697	2.25404	0.066303	4.6492	+	+	+	+	5.6635	7.115	7.31655	6.79509	4.14175	0	13.006	4.37145	0
P33991	DNA replication licensing factor MCM4	MCM4		NaN	NaN	NaN	NaN	NaN	NaN	NaN	NaN	NaN	NaN	NaN	NaN	NaN	NaN	NaN	NaN		-0.848175	0.128644	-0.693344	1.26897	0.406037	1	-0.860239	0.0591843	1	0.150857	0.357914	0.948425	-0.764555	0.481255	0.507455	1.01863			+	+	1.26246	1.97907	2.55831	3.57407	0.839008	0.355556	1.58155	1.29896	0.0899614
P33992	DNA replication licensing factor MCM5	MCM5		NaN	NaN	NaN	NaN	NaN	NaN	NaN	NaN	NaN	NaN	NaN	NaN	NaN	NaN	NaN	NaN		NaN	NaN	NaN	NaN	NaN	NaN	NaN	NaN	NaN	NaN	NaN	NaN	NaN	NaN	NaN	NaN			+	+	1.86959	2.43018	3.01717	2.75583	1.98081	0.075232	3.65663	1.40433	0.0763878
Q14566	DNA replication licensing factor MCM6	MCM6		NaN	NaN	NaN	NaN	NaN	NaN	NaN	NaN	NaN	NaN	NaN	NaN	NaN	NaN	NaN	NaN		NaN	NaN	NaN	NaN	NaN	NaN	NaN	NaN	NaN	NaN	NaN	NaN	NaN	NaN	NaN	NaN				+	-0.236066	0.781012	1.1998	2.41167	0.146376	0.867723	-0.337436	0.367764	0.555831
P33993	DNA replication licensing factor MCM7	MCM7	+	-0.774754	-2.04278	-2.14008	-4.3356	0.420412	1	-0.856442	0.943404	1	-1.74935	0.782498	1	-1.51066	2.78725	0.0205854	-5.39907		-0.935785	-0.417854	-1.21375	0.570718	0.443322	1	-0.92963	0.261696	0.979354	-0.5673	0.814991	0.712759	-1.53756	0.253828	0.772033	0.574897			+	+	0.29605	0.751024	1.53149	1.83854	0.183911	0.828675	0.414765	0.491563	0.448193
Q9BTE3	Mini-chromosome maintenance complex-binding protein	MCMBP		NaN	NaN	NaN	NaN	NaN	NaN	NaN	NaN	NaN	NaN	NaN	NaN	NaN	NaN	NaN	NaN		NaN	NaN	NaN	NaN	NaN	NaN	NaN	NaN	NaN	NaN	NaN	NaN	NaN	NaN	NaN	NaN			+	+	1.60708	2.05926	2.92417	3.02899	1.1506	0.224939	2.12342	1.1903	0.103905
Q14676	Mediator of DNA damage checkpoint protein 1	MDC1		NaN	NaN	NaN	NaN	NaN	NaN	NaN	NaN	NaN	NaN	NaN	NaN	NaN	NaN	NaN	NaN		NaN	NaN	NaN	NaN	NaN	NaN	NaN	NaN	NaN	NaN	NaN	NaN	NaN	NaN	NaN	NaN			+		1.48168	1.97649	1.46624	-0.0297871	1.38674	0.163317	2.47577	1.30313	0.0898491
P40926	Malate dehydrogenase, mitochondrial	MDH2		NaN	NaN	NaN	NaN	NaN	NaN	NaN	NaN	NaN	NaN	NaN	NaN	NaN	NaN	NaN	NaN		1.50929	0.262854	-0.296157	2.18895	0.44366	1	0.96669	0.0706827	1	0.187553	0.0652783	0.981522	-0.17628	0.609081	0.385168	1.27875					0.205787	-0.381617	-1.08267	-1.60237	0.07233	0.936346	0.187557	0.121211	0.856788
Q00987	E3 ubiquitin-protein ligase Mdm2	MDM2		NaN	NaN	NaN	NaN	NaN	NaN	NaN	NaN	NaN	NaN	NaN	NaN	NaN	NaN	NaN	NaN		NaN	NaN	NaN	NaN	NaN	NaN	NaN	NaN	NaN	NaN	NaN	NaN	NaN	NaN	NaN	NaN					NaN	NaN	NaN	NaN	NaN	NaN	NaN	NaN	NaN
O15151	Protein Mdm4	MDM4		NaN	NaN	NaN	NaN	NaN	NaN	NaN	NaN	NaN	NaN	NaN	NaN	NaN	NaN	NaN	NaN		NaN	NaN	NaN	NaN	NaN	NaN	NaN	NaN	NaN	NaN	NaN	NaN	NaN	NaN	NaN	NaN		+	+	+	0.227776	0.895559	2.65743	4.08599	0.129259	0.882271	0.30491	2.79548	0.0335652
Q9NU22	Midasin	MDN1		NaN	NaN	NaN	NaN	NaN	NaN	NaN	NaN	NaN	NaN	NaN	NaN	NaN	NaN	NaN	NaN		-0.291575	-0.536182	-0.771196	1.56543	0.27472	1	-0.554398	0.231845	0.978444	-0.532262	0.349401	0.942664	-0.758932	1.55192	0.103808	2.77262					1.60425	1.35826	1.94376	1.34542	0.784286	0.364451	1.53722	0.969626	0.170667
P48163	NADP-dependent malic enzyme	ME1		NaN	NaN	NaN	NaN	NaN	NaN	NaN	NaN	NaN	NaN	NaN	NaN	NaN	NaN	NaN	NaN		NaN	NaN	NaN	NaN	NaN	NaN	NaN	NaN	NaN	NaN	NaN	NaN	NaN	NaN	NaN	NaN					NaN	NaN	NaN	NaN	NaN	NaN	NaN	NaN	NaN
Q9Y2X0	Mediator of RNA polymerase II transcription subunit 16	MED16		0.370564	0.672705	0.454431	0.526632	0.120176	1	0.298876	0.220979	1	0.51486	0.191107	1	0.443377	0.145454	0.933693	0.359614		NaN	NaN	NaN	NaN	NaN	NaN	NaN	NaN	NaN	NaN	NaN	NaN	NaN	NaN	NaN	NaN					1.2063	2.01512	2.17547	0.0237427	0.364644	0.644749	0.8142	0.859729	0.196934
Q9ULK4	Mediator of RNA polymerase II transcription subunit 23	MED23		NaN	NaN	NaN	NaN	NaN	NaN	NaN	NaN	NaN	NaN	NaN	NaN	NaN	NaN	NaN	NaN		NaN	NaN	NaN	NaN	NaN	NaN	NaN	NaN	NaN	NaN	NaN	NaN	NaN	NaN	NaN	NaN					-0.377178	-0.290458	-0.310413	1.54012	0.122765	0.880747	-0.308509	0.0871395	0.895684
O75448	Mediator of RNA polymerase II transcription subunit 24	MED24		0.0654147	-0.210687	-0.0395471	0.244528	0.0395068	1	0.0976841	0.0794942	1	-0.201241	0.0147169	1	-0.0395164	0.0661907	0.953261	0.174151		-1.19082	-0.00360171	-0.247431	0.336429	1.0773	1	-1.92189	0.00386231	1	-0.0088912	0.347512	0.939811	-0.625916	0.49692	0.599904	0.850627					-0.190079	-0.780076	-0.128817	-1.12096	0.286021	0.778109	-0.516272	0.717167	0.305839
Q14680	Maternal embryonic leucine zipper kinase	MELK		NaN	NaN	NaN	NaN	NaN	NaN	NaN	NaN	NaN	NaN	NaN	NaN	NaN	NaN	NaN	NaN		0	0	1.29669	4.47959	NaN	1	NaN	NaN	1	NaN	0.683028	0.785447	1.34618	2.10792	0.0661299	4.45183		+	+	+	1.93329	3.82618	3.72876	3.86617	0.672671	0.422486	1.37644	1.92805	0.03596
O00255	Menin	MEN1		0.218971	-0.502811	1.08226	-0.167319	0.0765481	1	0.195621	0.111944	1	-0.2874	0.427778	1	0.896102	0.0440756	0.969426	-0.118497		NaN	NaN	NaN	NaN	NaN	NaN	NaN	NaN	NaN	NaN	NaN	NaN	NaN	NaN	NaN	NaN					NaN	NaN	NaN	NaN	NaN	NaN	NaN	NaN	NaN
P08581;P42685	Hepatocyte growth factor receptor	MET		-0.543225	-0.411775	-1.68231	-1.06444	0.405522	1	-0.797129	0.216172	1	-0.48286	0.804596	1	-1.51494	0.531162	0.621441	-1.05501		-0.140153	-0.481504	-0.895125	-0.0587896	0.101715	1	-0.235477	0.278878	0.981996	-0.606187	0.506803	0.881771	-1.02532	0.0369092	0.960352	-0.0918819				+	-0.0698681	-0.864219	-0.694804	-1.67412	0.0390925	0.958467	-0.0988144	0.568666	0.384805
P53582	Methionine aminopeptidase 1	METAP1		NaN	NaN	NaN	NaN	NaN	NaN	NaN	NaN	NaN	NaN	NaN	NaN	NaN	NaN	NaN	NaN		NaN	NaN	NaN	NaN	NaN	NaN	NaN	NaN	NaN	NaN	NaN	NaN	NaN	NaN	NaN	NaN		+	+	+	0.917533	2.62227	4.83339	5.26768	0.645155	0.474013	1.23595	2.02972	0.0349184
Q8N6R0	Methyltransferase-like protein 13	METTL13		NaN	NaN	NaN	NaN	NaN	NaN	NaN	NaN	NaN	NaN	NaN	NaN	NaN	NaN	NaN	NaN		0	0	0	1.27818	NaN	1	NaN	NaN	1	NaN	NaN	1	NaN	1.78023	0.0892088	3.02712			+	+	-0.755142	0.443397	1.55997	2.10602	0.64373	0.494831	-1.19919	0.459781	0.51832
Q9GZY8	Mitochondrial fission factor	MFF		NaN	NaN	NaN	NaN	NaN	NaN	NaN	NaN	NaN	NaN	NaN	NaN	NaN	NaN	NaN	NaN		NaN	NaN	NaN	NaN	NaN	NaN	NaN	NaN	NaN	NaN	NaN	NaN	NaN	NaN	NaN	NaN					NaN	NaN	NaN	NaN	NaN	NaN	NaN	NaN	NaN
P08582	Melanotransferrin	MFI2		NaN	NaN	NaN	NaN	NaN	NaN	NaN	NaN	NaN	NaN	NaN	NaN	NaN	NaN	NaN	NaN		NaN	NaN	NaN	NaN	NaN	NaN	NaN	NaN	NaN	NaN	NaN	NaN	NaN	NaN	NaN	NaN					NaN	NaN	NaN	NaN	NaN	NaN	NaN	NaN	NaN
Q8IWA4	Mitofusin-1	MFN1		-1.3097	-1.32687	-1.26884	-1.20014	0.350073	1	-0.776662	0.314734	1	-0.714033	0.274757	1	-0.638504	0.268178	0.869425	-0.624303		-0.17218	0.217353	0.0934366	0.388564	0.311444	1	-0.528552	0.841354	0.948732	0.988392	0.403752	0.94052	0.471727	1.87389	0.181956	2.02527			+	+	-0.153578	-0.141827	-0.630862	-0.711023	0.62154	0.68511	-0.727519	0.331706	0.726384
O95140	Mitofusin-2	MFN2		-1.52518	-1.43592	-1.53645	-1.40306	0.383842	1	-0.842822	0.406183	1	-0.878274	0.304778	1	-0.700861	0.324078	0.842892	-0.73314		-0.405644	-0.0216688	-0.406326	-0.232317	0.488334	1	-0.878612	0.0347635	0.999347	-0.0697196	0.270965	0.93921	-0.579924	0.167635	0.855096	-0.373003				+	-0.228757	-0.387685	-0.563335	-0.950484	0.805909	0.57342	-0.989146	1.18812	0.235804
Q8IWI9	MAX gene-associated protein	MGA		NaN	NaN	NaN	NaN	NaN	NaN	NaN	NaN	NaN	NaN	NaN	NaN	NaN	NaN	NaN	NaN		NaN	NaN	NaN	NaN	NaN	NaN	NaN	NaN	NaN	NaN	NaN	NaN	NaN	NaN	NaN	NaN	+	+	+	+	4.37836	5.03675	5.71438	5.92914	2.1701	0.046	4.60544	2.57219	0.0196543
O60502	Protein O-GlcNAcase	MGEA5		NaN	NaN	NaN	NaN	NaN	NaN	NaN	NaN	NaN	NaN	NaN	NaN	NaN	NaN	NaN	NaN		0.0366599	0.144235	-0.529615	2.58686	0.0107218	0.999083	0.0298714	0.0466176	1	0.124475	0.207661	0.936992	-0.487329	1.15963	0.152072	2.25139		+	+	+	2.24976	3.37625	4.28951	4.60887	1.71169	0.0984416	3.23683	2.09039	0.0323114
P10620	Microsomal glutathione S-transferase 1	MGST1		-0.624596	-1.03506	-0.44181	-1.82025	0.198818	1	-0.470298	0.273127	1	-0.628324	0.107539	1	-0.275552	0.306915	0.847616	-0.709912		0.0659676	0.421226	0.617087	0.0880095	0.0333465	1	0.0858892	0.209273	0.986089	0.478926	0.371059	0.955787	0.774968	0.0340254	0.958576	0.0903502					0.0991319	-0.0678107	-0.455942	-0.726008	0.049772	0.956276	0.126502	0.0288298	0.96375
Q5JRA6	Melanoma inhibitory activity protein 3	MIA3		NaN	NaN	NaN	NaN	NaN	NaN	NaN	NaN	NaN	NaN	NaN	NaN	NaN	NaN	NaN	NaN		0.214884	0.1709	0.35209	0.910744	0.0761552	1	0.196719	0.145153	0.993203	0.318043	0.139685	0.952946	0.340965	0.407505	0.590074	0.8687					NaN	NaN	NaN	NaN	NaN	NaN	NaN	NaN	NaN
Q86YT6	E3 ubiquitin-protein ligase MIB1	MIB1		2.92841	3.04994	2.06852	-2.04986	1.65969	1	2.95167	1.41212	1	2.55119	1.09969	0.981091	1.98527	1.20149	0.144965	-2.13535		1.71528	1.9079	0.201185	-1.58938	0.465149	1	1.01215	0.667793	0.826854	1.36695	0.0511647	0.989735	0.138608	0.700927	0.3345	-1.40149					3.37197	2.54146	1.93096	1.0428	1.51231	0.117073	2.98235	1.12874	0.113958
O94851	Protein-methionine sulfoxide oxidase MICAL2	MICAL2		-1.30244	-1.76697	-0.493045	-0.356688	0.353931	1	-0.783176	0.521685	1	-1.08286	0.171141	1	-0.408926	0.124779	0.929799	-0.307351		-1.19417	0.0231082	0.302829	0.440302	0.611615	1	-1.22338	0.022559	1	0.0522732	0.575816	0.929416	0.906211	0.657273	0.47626	1.09189					-0.347301	-0.171579	-1.10639	-0.737424	0.35667	0.695769	-0.687223	0.138585	0.853669
Q8N3F8	MICAL-like protein 1	MICALL1		NaN	NaN	NaN	NaN	NaN	NaN	NaN	NaN	NaN	NaN	NaN	NaN	NaN	NaN	NaN	NaN		NaN	NaN	NaN	NaN	NaN	NaN	NaN	NaN	NaN	NaN	NaN	NaN	NaN	NaN	NaN	NaN			+	+	2.07906	2.68479	4.24226	3.73736	0.696987	0.406715	1.42455	1.03262	0.133103
Q8IY33	MICAL-like protein 2	MICALL2		NaN	NaN	NaN	NaN	NaN	NaN	NaN	NaN	NaN	NaN	NaN	NaN	NaN	NaN	NaN	NaN		NaN	NaN	NaN	NaN	NaN	NaN	NaN	NaN	NaN	NaN	NaN	NaN	NaN	NaN	NaN	NaN				+	-0.462395	0.318304	0.964602	1.82443	0.212944	0.788203	-0.490456	0.266876	0.702382
Q9NXC5	WD repeat-containing protein mio	MIOS		NaN	NaN	NaN	NaN	NaN	NaN	NaN	NaN	NaN	NaN	NaN	NaN	NaN	NaN	NaN	NaN		NaN	NaN	NaN	NaN	NaN	NaN	NaN	NaN	NaN	NaN	NaN	NaN	NaN	NaN	NaN	NaN					NaN	NaN	NaN	NaN	NaN	NaN	NaN	NaN	NaN
Q9NYP9	Protein Mis18-alpha	MIS18A		0.293785	0.593667	0.928683	-1.22345	0.0927788	1	0.236064	0.21258	1	0.494225	0.452357	1	0.922126	0.521957	0.620362	-1.05458		NaN	NaN	NaN	NaN	NaN	NaN	NaN	NaN	NaN	NaN	NaN	NaN	NaN	NaN	NaN	NaN					NaN	NaN	NaN	NaN	NaN	NaN	NaN	NaN	NaN
Q6P0N0	Mis18-binding protein 1	MIS18BP1	+	0.399466	0.0891986	0.701977	-5.93491	0.17182	1	0.402394	0.034829	0.994947	0.0913049	0.362621	1	0.758569	2.93629	0.0208	-5.98167		0.0443103	0.410643	0.392661	1.6734	0.0093371	0.999559	0.0266583	0.13425	0.987799	0.334595	0.130504	0.952348	0.325647	0.638354	0.374779	1.30477					2.40351	2.45367	2.2618	1.81745	1.0391	0.233863	2.02585	1.10994	0.116746
P46013	Antigen KI-67	MKI67		NaN	NaN	NaN	NaN	NaN	NaN	NaN	NaN	NaN	NaN	NaN	NaN	NaN	NaN	NaN	NaN		NaN	NaN	NaN	NaN	NaN	NaN	NaN	NaN	NaN	NaN	NaN	NaN	NaN	NaN	NaN	NaN	+	+	+	+	3.98026	3.7708	4.75646	3.72716	2.37432	0.0383385	5.11063	1.95607	0.0349637
Q9UL63	Muskelin	MKLN1		NaN	NaN	NaN	NaN	NaN	NaN	NaN	NaN	NaN	NaN	NaN	NaN	NaN	NaN	NaN	NaN		NaN	NaN	NaN	NaN	NaN	NaN	NaN	NaN	NaN	NaN	NaN	NaN	NaN	NaN	NaN	NaN					NaN	NaN	NaN	NaN	NaN	NaN	NaN	NaN	NaN
Q9H000	Probable E3 ubiquitin-protein ligase makorin-2	MKRN2		NaN	NaN	NaN	NaN	NaN	NaN	NaN	NaN	NaN	NaN	NaN	NaN	NaN	NaN	NaN	NaN		NaN	NaN	NaN	NaN	NaN	NaN	NaN	NaN	NaN	NaN	NaN	NaN	NaN	NaN	NaN	NaN			+	+	0.406256	1.65607	3.04621	3.0999	0.200778	0.801498	0.461842	0.887264	0.192135
P40692	DNA mismatch repair protein Mlh1	MLH1		NaN	NaN	NaN	NaN	NaN	NaN	NaN	NaN	NaN	NaN	NaN	NaN	NaN	NaN	NaN	NaN		NaN	NaN	NaN	NaN	NaN	NaN	NaN	NaN	NaN	NaN	NaN	NaN	NaN	NaN	NaN	NaN				+	1.0132	0.585761	1.70495	2.55369	0.82931	0.371538	1.52042	0.333198	0.605326
P55196	Afadin	MLLT4		NaN	NaN	NaN	NaN	NaN	NaN	NaN	NaN	NaN	NaN	NaN	NaN	NaN	NaN	NaN	NaN		-0.264762	0.0591075	0.164607	-0.172517	0.0713199	1	-0.189119	0.0134818	1	0.0381384	0.0479479	0.991456	0.128974	0.0376591	0.955541	-0.104317					-0.162781	-0.654771	-1.00027	-2.04945	0.0481219	0.957167	-0.129271	0.162394	0.798283
P50281	Matrix metalloproteinase-14	MMP14		0.510862	-0.269103	0.264131	0.583508	0.158766	1	0.385752	0.0523032	1	-0.142189	0.0524934	1	0.142512	0.179889	0.913501	0.431471		NaN	NaN	NaN	NaN	NaN	NaN	NaN	NaN	NaN	NaN	NaN	NaN	NaN	NaN	NaN	NaN					NaN	NaN	NaN	NaN	NaN	NaN	NaN	NaN	NaN
Q96T76	MMS19 nucleotide excision repair protein homolog	MMS19		NaN	NaN	NaN	NaN	NaN	NaN	NaN	NaN	NaN	NaN	NaN	NaN	NaN	NaN	NaN	NaN		NaN	NaN	NaN	NaN	NaN	NaN	NaN	NaN	NaN	NaN	NaN	NaN	NaN	NaN	NaN	NaN	+	+	+	+	3.53285	4.74704	5.81019	5.66681	2.84297	0.0264865	6.41029	3.41744	0.00814815
Q9BU76	Multiple myeloma tumor-associated protein 2	MMTAG2		-2.79705	-1.06195	-1.92261	-1.50833	0.815587	1	-1.58881	0.337302	1	-0.744082	0.467866	1	-0.998391	0.698478	0.404777	-1.34361		-1.71935	-1.46372	0.82846	-1.67784	0.523241	1	-1.11321	0.549592	0.912595	-1.1448	0.330811	0.932576	0.732229	0.451065	0.532497	-0.986043					-0.121995	0.239989	-1.98224	-1.56934	0.0341801	0.960798	-0.0933872	0.0922682	0.892611
O95396	Adenylyltransferase and sulfurtransferase MOCS3;Molybdopterin-synthase adenylyltransferase;Molybdopterin-synthase sulfurtransferase	MOCS3		NaN	NaN	NaN	NaN	NaN	NaN	NaN	NaN	NaN	NaN	NaN	NaN	NaN	NaN	NaN	NaN		NaN	NaN	NaN	NaN	NaN	NaN	NaN	NaN	NaN	NaN	NaN	NaN	NaN	NaN	NaN	NaN					NaN	NaN	NaN	NaN	NaN	NaN	NaN	NaN	NaN
Q13724	Mannosyl-oligosaccharide glucosidase	MOGS		-0.097827	0.671618	0.446724	-0.0807228	0.0197262	1	-0.0552245	0.154473	0.991791	0.383944	0.095456	1	0.248819	0.0180644	0.979036	-0.0503451		-1.70169	-1.17184	-2.13318	-1.6015	0.701557	1	-1.41073	0.544944	0.918828	-1.11548	1.10065	0.568587	-2.10928	1.04675	0.195183	-1.95602					-0.0468871	-0.789806	-0.879243	-0.909191	0.0159999	0.984702	-0.043749	0.306301	0.618711
Q14149	MORC family CW-type zinc finger protein 3	MORC3	+	0.546	-0.139989	-2.20417	-5.42295	1.25081	1	1.70341	0.146705	1	-0.304369	0.977083	0.935484	-1.81153	4.71335	0.02	-12.1463	+	0.00403404	-0.359884	-1.18552	-2.41696	0.00498322	0.997723	0.0110467	0.682405	0.930662	-1.05918	1.48739	0.456603	-2.52673	2.78654	0.0558049	-5.76293					0.42486	0.594992	0.485976	0.0226148	0.398095	0.661984	0.77056	0.990743	0.228825
Q9UBU8	Mortality factor 4-like protein 1	MORF4L1		NaN	NaN	NaN	NaN	NaN	NaN	NaN	NaN	NaN	NaN	NaN	NaN	NaN	NaN	NaN	NaN		-0.0551459	0.821906	0.467398	0.554603	0.0215544	1	-0.0578384	0.650427	0.875124	1.22432	0.250167	0.935454	0.556174	0.275472	0.750848	0.610628					NaN	NaN	NaN	NaN	NaN	NaN	NaN	NaN	NaN
Q8NHP6	Motile sperm domain-containing protein 2	MOSPD2		NaN	NaN	NaN	NaN	NaN	NaN	NaN	NaN	NaN	NaN	NaN	NaN	NaN	NaN	NaN	NaN		NaN	NaN	NaN	NaN	NaN	NaN	NaN	NaN	NaN	NaN	NaN	NaN	NaN	NaN	NaN	NaN					NaN	NaN	NaN	NaN	NaN	NaN	NaN	NaN	NaN
Q9HCE1	Putative helicase MOV-10	MOV10		-0.849162	-0.921519	-1.07661	-1.09366	0.300323	1	-0.668172	0.343478	1	-0.746659	0.310585	1	-0.697838	0.515542	0.623301	-1.03417		-1.23569	-0.0506217	0.0815805	0.47985	0.523363	1	-1.0859	0.110842	1	-0.190785	0.279593	0.94967	0.375294	2.24054	0.122519	2.53756					0.287166	0.195005	-0.0873744	-0.097683	0.588848	0.606209	0.903676	0.383315	0.656094
Q8N3R9;P08908	MAGUK p55 subfamily member 5	MPP5		0.398793	-0.00554371	-1.2394	-2.30998	0.143213	1	0.347485	0.00134888	0.999879	-0.00380432	0.293278	1	-0.672208	0.963688	0.214343	-1.79789		0.254579	0.305457	-0.980458	-0.676742	0.0886813	1	0.227185	0.127191	0.992597	0.311554	0.269885	0.941397	-0.63077	0.212824	0.803346	-0.507275					0.994275	0.889488	0.771802	0.703925	0.345088	0.662324	0.768485	0.304703	0.617767
Q9NZW5;REV__Q8N884	MAGUK p55 subfamily member 6	MPP6	+	-0.455829	-1.66222	-1.08021	-3.55384	0.733756	1	-1.15012	0.418989	1	-0.907718	0.721211	1	-1.32924	2.04737	0.0403111	-3.71082		-0.487008	-0.887459	-0.976135	-2.82182	0.648014	1	-1.10776	1.38563	0.602076	-2.22521	1.58294	0.460225	-2.54745	1.59413	0.0855029	-3.09421		+	+	+	-0.793742	-1.34465	-1.91949	-2.91916	1.01879	0.326047	-1.70438	2.0374	0.042384
Q5T2T1	MAGUK p55 subfamily member 7	MPP7	+	0.34458	0.435684	-0.770734	-2.74076	0.526042	1	0.868753	0.240963	1	0.527994	0.37014	1	-0.777945	3.23092	0.0214118	-6.01426		-0.95371	-0.413573	-1.0367	-2.10076	1.01791	1	-1.76685	0.633513	0.917528	-1.0491	1.71849	0.419548	-2.78017	2.11182	0.067068	-4.00975			+	+	-1.0514	-1.50124	-1.67088	-2.26561	0.987278	0.315396	-1.75444	1.19715	0.1158
P25325	3-mercaptopyruvate sulfurtransferase	MPST		NaN	NaN	NaN	NaN	NaN	NaN	NaN	NaN	NaN	NaN	NaN	NaN	NaN	NaN	NaN	NaN		NaN	NaN	NaN	NaN	NaN	NaN	NaN	NaN	NaN	NaN	NaN	NaN	NaN	NaN	NaN	NaN			+	+	0	1.16727	3.64967	4.49655	NaN	1	NaN	0.638301	0.326802
Q9UBG0	C-type mannose receptor 2	MRC2		-0.102045	-0.64565	0.0173386	-0.558199	0.0213348	1	-0.0595071	0.159268	1	-0.392962	0.00666456	1	0.0179798	0.126025	0.928906	-0.319913		-0.0910619	-0.736652	-0.163434	0.262719	0.0221586	1	-0.0618733	0.320338	0.961098	-0.706419	0.057056	0.982916	-0.149936	0.0929351	0.909433	0.236981				+	-0.0853666	-0.398939	-0.66029	-1.95383	0.0245009	0.973111	-0.0674356	0.129839	0.844126
Q92552	28S ribosomal protein S27, mitochondrial	MRPS27		1.1996	1.74075	1.58541	1.20054	0.564526	1	1.11763	0.884684	1	1.63787	0.571401	1	1.15439	0.551908	0.584733	1.09864		-0.147832	0.962175	-0.123432	0.581989	0.0580295	1	-0.15065	0.476468	0.945317	0.985584	0.0402197	0.988778	-0.107935	0.283408	0.741459	0.627393					1.01244	0.834991	0.319656	-0.375563	0.365185	0.647638	0.804753	0.27762	0.649601
Q9Y2R9	28S ribosomal protein S7, mitochondrial	MRPS7		NaN	NaN	NaN	NaN	NaN	NaN	NaN	NaN	NaN	NaN	NaN	NaN	NaN	NaN	NaN	NaN		0	0	0	3.58951	NaN	1	NaN	NaN	1	NaN	NaN	1	NaN	2.32517	0.0631333	4.907					NaN	NaN	NaN	NaN	NaN	NaN	NaN	NaN	NaN
Q96H12	Myb/SANT-like DNA-binding domain-containing protein 3	MSANTD3		NaN	NaN	NaN	NaN	NaN	NaN	NaN	NaN	NaN	NaN	NaN	NaN	NaN	NaN	NaN	NaN		NaN	NaN	NaN	NaN	NaN	NaN	NaN	NaN	NaN	NaN	NaN	NaN	NaN	NaN	NaN	NaN					NaN	NaN	NaN	NaN	NaN	NaN	NaN	NaN	NaN
Q8NCY6	Myb/SANT-like DNA-binding domain-containing protein 4	MSANTD4		NaN	NaN	NaN	NaN	NaN	NaN	NaN	NaN	NaN	NaN	NaN	NaN	NaN	NaN	NaN	NaN		NaN	NaN	NaN	NaN	NaN	NaN	NaN	NaN	NaN	NaN	NaN	NaN	NaN	NaN	NaN	NaN					NaN	NaN	NaN	NaN	NaN	NaN	NaN	NaN	NaN
P43246	DNA mismatch repair protein Msh2	MSH2		NaN	NaN	NaN	NaN	NaN	NaN	NaN	NaN	NaN	NaN	NaN	NaN	NaN	NaN	NaN	NaN		NaN	NaN	NaN	NaN	NaN	NaN	NaN	NaN	NaN	NaN	NaN	NaN	NaN	NaN	NaN	NaN		+	+	+	2.26705	3.90845	5.61079	6.95899	1.61663	0.107281	3.05631	2.35342	0.0258053
P20585	DNA mismatch repair protein Msh3	MSH3		NaN	NaN	NaN	NaN	NaN	NaN	NaN	NaN	NaN	NaN	NaN	NaN	NaN	NaN	NaN	NaN		NaN	NaN	NaN	NaN	NaN	NaN	NaN	NaN	NaN	NaN	NaN	NaN	NaN	NaN	NaN	NaN					0	1.23377	1.15512	1.37349	NaN	1	NaN	0.554813	0.376545
P52701	DNA mismatch repair protein Msh6	MSH6		NaN	NaN	NaN	NaN	NaN	NaN	NaN	NaN	NaN	NaN	NaN	NaN	NaN	NaN	NaN	NaN		1.638	0.431899	1.18631	4.7815	1.31962	1	2.40467	0.504435	0.921727	0.910235	0.394359	0.942818	0.865583	1.85742	0.0714182	3.8464	+	+	+	+	5.98941	7.77499	8.7982	9.12492	3.04447	0.0349474	7.70565	4.57626	0
P26038	Moesin	MSN		-1.1703	-0.935066	-1.07613	-3.49694	0.799823	1	-1.45098	0.851292	1	-1.47289	0.915132	1	-1.5877	1.33251	0.0972164	-2.44649		-1.06019	-0.907356	-1.12673	-2.00959	0.958598	1	-1.71608	0.725943	0.8289	-1.34992	1.00438	0.647701	-1.79901	1.90303	0.0693723	-3.5519		+	+	+	-1.0985	-1.74986	-2.57266	-4.74031	1.12989	0.247851	-1.97139	2.08838	0.0388113
O94776	Metastasis-associated protein MTA2	MTA2		NaN	NaN	NaN	NaN	NaN	NaN	NaN	NaN	NaN	NaN	NaN	NaN	NaN	NaN	NaN	NaN		NaN	NaN	NaN	NaN	NaN	NaN	NaN	NaN	NaN	NaN	NaN	NaN	NaN	NaN	NaN	NaN					1.10017	0.78444	0.832002	0.661543	0.863686	0.353762	1.58884	0.520415	0.424004
Q96DY7	Mdm2-binding protein	MTBP		NaN	NaN	NaN	NaN	NaN	NaN	NaN	NaN	NaN	NaN	NaN	NaN	NaN	NaN	NaN	NaN		NaN	NaN	NaN	NaN	NaN	NaN	NaN	NaN	NaN	NaN	NaN	NaN	NaN	NaN	NaN	NaN					0.416402	0.98248	0.983267	1.22358	0.167547	0.837277	0.401332	0.539833	0.402595
Q9NZJ7	Mitochondrial carrier homolog 1	MTCH1		-1.16503	-1.47071	-0.76552	-0.902913	0.390562	1	-0.839953	0.45404	1	-0.959937	0.267686	1	-0.605518	0.207256	0.891666	-0.49825		0.215253	0.710186	0.682644	0.530141	0.1039	1	0.254479	0.381619	0.948473	0.804931	0.361952	0.95459	0.769775	0.283067	0.746345	0.620278					-0.0686188	-0.955287	-1.8423	-1.22772	0.0304294	0.966121	-0.0798592	0.347079	0.567609
Q9Y6C9	Mitochondrial carrier homolog 2	MTCH2		-2.25107	-2.26348	-2.17363	-1.42167	0.306703	1	-0.714846	0.346989	1	-0.790855	0.320025	1	-0.739336	0.284435	0.859812	-0.660314		-0.388842	0.172219	-0.108723	-0.354525	0.212169	1	-0.479468	0.0879634	1	0.216459	0.0458743	0.988289	-0.119421	0.20611	0.814733	-0.463492					-0.592988	-0.568618	-0.83973	-1.37751	0.368028	0.662368	-0.766334	0.383077	0.556834
P00403	Cytochrome c oxidase subunit 2	MT-CO2		-0.672254	-0.994449	-0.590651	-0.962217	0.0968373	1	-0.256798	0.152144	0.992058	-0.386157	0.139487	1	-0.349764	0.16133	0.915844	-0.405397		0.15256	-0.255062	0.369254	0.194719	0.0354074	1	0.0979142	0.0978649	1	-0.246748	0.127154	0.955628	0.317065	0.0545399	0.939381	0.146292					-0.280954	-0.464741	-0.620865	-1.26691	0.0804679	0.924666	-0.210838	0.145313	0.8243
Q86UE4	Protein LYRIC	MTDH		NaN	NaN	NaN	NaN	NaN	NaN	NaN	NaN	NaN	NaN	NaN	NaN	NaN	NaN	NaN	NaN		0.611246	-0.026357	0.776356	1.59744	0.203869	1	0.486114	0.00944665	1	-0.0258769	0.360049	0.956982	0.777233	0.961023	0.22649	1.81874					NaN	NaN	NaN	NaN	NaN	NaN	NaN	NaN	NaN
Q9H019	Mitochondrial fission regulator 1-like	MTFR1L		NaN	NaN	NaN	NaN	NaN	NaN	NaN	NaN	NaN	NaN	NaN	NaN	NaN	NaN	NaN	NaN		NaN	NaN	NaN	NaN	NaN	NaN	NaN	NaN	NaN	NaN	NaN	NaN	NaN	NaN	NaN	NaN					NaN	NaN	NaN	NaN	NaN	NaN	NaN	NaN	NaN
P11586	C-1-tetrahydrofolate synthase, cytoplasmic;Methylenetetrahydrofolate dehydrogenase;Methenyltetrahydrofolate cyclohydrolase;Formyltetrahydrofolate synthetase;C-1-tetrahydrofolate synthase, cytoplasmic, N-terminally processed	MTHFD1		NaN	NaN	NaN	NaN	NaN	NaN	NaN	NaN	NaN	NaN	NaN	NaN	NaN	NaN	NaN	NaN	+	0	0.346862	0	2.24728	NaN	1	NaN	0.276443	0.988465	0.574307	NaN	1	NaN	3.0658	0.06464	6.40453		+	+	+	0.642467	2.20514	3.14777	4.59487	0.436981	0.618416	0.879877	2.16973	0.0318212
Q9ULD2	Microtubule-associated tumor suppressor 1	MTUS1		NaN	NaN	NaN	NaN	NaN	NaN	NaN	NaN	NaN	NaN	NaN	NaN	NaN	NaN	NaN	NaN		NaN	NaN	NaN	NaN	NaN	NaN	NaN	NaN	NaN	NaN	NaN	NaN	NaN	NaN	NaN	NaN		+	+	+	0	2.99831	3.84398	3.58019	NaN	1	NaN	2.40469	0.0253565
Q13505	Metaxin-1	MTX1		-0.079119	0.573723	0.713259	-0.257736	0.0183429	1	-0.0509924	0.236004	1	0.535096	0.277173	1	0.618628	0.0911397	0.936638	-0.229977		NaN	NaN	NaN	NaN	NaN	NaN	NaN	NaN	NaN	NaN	NaN	NaN	NaN	NaN	NaN	NaN					0.305139	-0.280392	0.329954	-0.790705	0.106787	0.899027	0.269767	0.0739944	0.904642
P53602	Diphosphomevalonate decarboxylase	MVD		NaN	NaN	NaN	NaN	NaN	NaN	NaN	NaN	NaN	NaN	NaN	NaN	NaN	NaN	NaN	NaN		NaN	NaN	NaN	NaN	NaN	NaN	NaN	NaN	NaN	NaN	NaN	NaN	NaN	NaN	NaN	NaN					NaN	NaN	NaN	NaN	NaN	NaN	NaN	NaN	NaN
Q14764	Major vault protein	MVP		-0.657203	-1.74458	-1.19968	1.55828	0.425803	1	-0.847687	1.06812	1	-1.90496	0.637608	1	-1.22587	1.08493	0.191085	1.90406		0.756257	2.5966	3.07574	3.52609	0.941324	1	1.58954	2.97567	0.43	6.3953	2.93745	0.532	6.53119	2.17915	0.0664789	4.51424			+	+	0.0286299	-0.576608	-1.47323	-1.46749	0.028566	0.973712	0.0655451	0.571275	0.416289
Q9BRK3	Matrix-remodeling-associated protein 8	MXRA8		0.519719	-0.977507	0.0852024	-1.36438	0.161737	1	0.392169	0.210729	1	-0.507262	0.0231352	1	0.0633113	0.248637	0.880737	-0.590508		0.731136	0.252237	-0.626654	-0.606983	0.205163	1	0.495093	0.0656724	1	0.175393	0.109513	0.957353	-0.288866	0.120582	0.876876	-0.313493					1.26414	0.738394	-1.72373	-2.02536	0.236336	0.754917	0.573606	0.128836	0.837878
Q96S97	Myeloid-associated differentiation marker	MYADM		NaN	NaN	NaN	NaN	NaN	NaN	NaN	NaN	NaN	NaN	NaN	NaN	NaN	NaN	NaN	NaN		NaN	NaN	NaN	NaN	NaN	NaN	NaN	NaN	NaN	NaN	NaN	NaN	NaN	NaN	NaN	NaN					NaN	NaN	NaN	NaN	NaN	NaN	NaN	NaN	NaN
Q9BQG0	Myb-binding protein 1A	MYBBP1A		-1.65573	-2.35197	-1.53322	-1.70665	0.418537	1	-0.90675	0.471714	1	-1.01458	0.33863	1	-0.762861	0.342071	0.822505	-0.773008		-0.633255	0.166601	-0.242498	-0.323135	0.746582	1	-1.29392	0.152645	0.987339	0.328234	0.329658	0.943177	-0.602012	0.667793	0.509697	-1.01152		+	+	+	-0.373038	-1.06181	-0.902866	-1.39475	0.479231	0.628454	-0.851607	2.14086	0.0443089
P01106	Myc proto-oncogene protein	MYC		NaN	NaN	NaN	NaN	NaN	NaN	NaN	NaN	NaN	NaN	NaN	NaN	NaN	NaN	NaN	NaN		1.3488	2.67271	1.50455	2.82178	0.768086	1	1.48469	2.77032	0.323333	5.85219	0.700064	0.757427	1.39317	1.82529	0.069594	3.57365					0.770707	0.700651	1.11805	-0.35984	0.316683	0.691457	0.703103	0.306381	0.624916
Q99836	Myeloid differentiation primary response protein MyD88	MYD88		NaN	NaN	NaN	NaN	NaN	NaN	NaN	NaN	NaN	NaN	NaN	NaN	NaN	NaN	NaN	NaN		NaN	NaN	NaN	NaN	NaN	NaN	NaN	NaN	NaN	NaN	NaN	NaN	NaN	NaN	NaN	NaN					NaN	NaN	NaN	NaN	NaN	NaN	NaN	NaN	NaN
P35580	Myosin-10	MYH10		NaN	NaN	NaN	NaN	NaN	NaN	NaN	NaN	NaN	NaN	NaN	NaN	NaN	NaN	NaN	NaN		NaN	NaN	NaN	NaN	NaN	NaN	NaN	NaN	NaN	NaN	NaN	NaN	NaN	NaN	NaN	NaN					1.20701	2.46672	2.65443	1.78788	0.549642	0.519886	1.12615	1.26027	0.0898705
P35579	Myosin-9	MYH9		NaN	NaN	NaN	NaN	NaN	NaN	NaN	NaN	NaN	NaN	NaN	NaN	NaN	NaN	NaN	NaN		NaN	NaN	NaN	NaN	NaN	NaN	NaN	NaN	NaN	NaN	NaN	NaN	NaN	NaN	NaN	NaN			+	+	3.23377	3.5399	3.9057	3.56146	1.50058	0.118264	2.94752	1.51396	0.0562444
P19105;O14950	Myosin regulatory light chain 12A;Myosin regulatory light chain 12B	MYL12A;MYL12B		NaN	NaN	NaN	NaN	NaN	NaN	NaN	NaN	NaN	NaN	NaN	NaN	NaN	NaN	NaN	NaN		NaN	NaN	NaN	NaN	NaN	NaN	NaN	NaN	NaN	NaN	NaN	NaN	NaN	NaN	NaN	NaN					0.734688	0.42922	0.577752	1.25569	0.28962	0.711268	0.652803	0.144811	0.826196
P60660;P14649	Myosin light polypeptide 6	MYL6		NaN	NaN	NaN	NaN	NaN	NaN	NaN	NaN	NaN	NaN	NaN	NaN	NaN	NaN	NaN	NaN		NaN	NaN	NaN	NaN	NaN	NaN	NaN	NaN	NaN	NaN	NaN	NaN	NaN	NaN	NaN	NaN			+	+	2.6009	3.10074	4.48976	4.99973	1.11994	0.209826	2.1817	1.04719	0.126346
Q92614	Unconventional myosin-XVIIIa	MYO18A		NaN	NaN	NaN	NaN	NaN	NaN	NaN	NaN	NaN	NaN	NaN	NaN	NaN	NaN	NaN	NaN		0.518572	1.57742	0.875701	0.567743	0.5379	1	0.987014	1.62006	0.581789	2.89205	0.889362	0.694042	1.56678	0.481165	0.564027	0.926625					NaN	NaN	NaN	NaN	NaN	NaN	NaN	NaN	NaN
Q96H55	Unconventional myosin-XIX	MYO19		-0.365447	-0.00437721	0.421369	0.444104	0.0822695	1	-0.216113	0.00109236	0.997994	-0.00307628	0.106071	1	0.271516	0.119235	0.928982	0.300919		-0.382187	1.04062	0.200583	1.79275	0.0702919	1	-0.190882	0.241484	0.991628	0.578212	0.0479997	0.993711	0.130938	0.592861	0.411276	1.23508			+		2.57431	2.76628	3.25166	2.65301	0.873315	0.316796	1.74873	0.933863	0.161493
O43795	Unconventional myosin-Ib	MYO1B		-2.32846	-2.11029	-1.88265	-2.84637	0.45119	1	-0.978634	0.392342	1	-0.871166	0.357087	1	-0.803695	0.685904	0.379911	-1.3819		-0.0952231	-0.316697	-0.574446	-1.16822	0.116448	1	-0.239653	1.32014	0.786831	-1.49161	1.94924	0.441231	-2.50778	3.05162	0.0666182	-5.04555			+	+	-0.236651	-0.655481	-0.987523	-1.82088	0.896957	0.540351	-1.06103	1.77605	0.0882759
O00159	Unconventional myosin-Ic	MYO1C		-2.10401	-1.96671	-1.47923	-1.59192	0.345856	1	-0.786676	0.342857	1	-0.779112	0.249081	1	-0.593371	0.327864	0.834712	-0.744653		-0.52677	-0.254635	-0.146083	-0.404087	0.760647	1	-1.25862	0.202749	0.96816	-0.435649	0.142436	0.952668	-0.304194	0.509233	0.578351	-0.902927				+	-0.348235	-0.584147	-0.67525	-0.981136	0.458365	0.64429	-0.813896	0.542598	0.431317
O94832	Unconventional myosin-Id	MYO1D		0.501633	0.358411	0.334034	-0.705078	0.316404	1	0.658521	0.119176	1	0.296	0.137801	1	0.331278	0.334995	0.846835	-0.714868		0.159018	0.832406	-0.388233	-0.0662886	0.0661363	1	0.169523	0.666727	0.858458	1.24963	0.179503	0.944676	-0.420925	0.0306622	0.96373	-0.080052					1.04428	0.403279	0.102442	0.164071	1.09953	0.267683	1.91057	0.448605	0.533617
Q9UM54	Unconventional myosin-VI	MYO6		NaN	NaN	NaN	NaN	NaN	NaN	NaN	NaN	NaN	NaN	NaN	NaN	NaN	NaN	NaN	NaN		0.0580374	1.95924	0.0434138	-0.380821	0.0223865	1	0.0601063	1.40716	0.596571	2.61673	0.0191524	0.986201	0.0508235	0.220196	0.800584	-0.491965					1.26538	1.65431	0.653236	1.66864	0.979884	0.307582	1.79429	1.29105	0.0934664
Q9NZM1	Myoferlin	MYOF		0.916422	1.64158	2.35724	2.73418	0.11357	1	0.298778	0.276284	1	0.648825	0.471393	1	1.01412	0.564683	0.530225	1.17956		2.94077	2.97721	1.88061	1.98294	0.782515	1	1.60411	0.758245	0.759018	1.5625	0.411109	0.927305	0.920219	0.302759	0.69188	0.717425					1.63629	1.37576	1.67534	0.127555	0.277754	0.705702	0.663077	0.212477	0.718439
O75113	NEDD4-binding protein 1	N4BP1		NaN	NaN	NaN	NaN	NaN	NaN	NaN	NaN	NaN	NaN	NaN	NaN	NaN	NaN	NaN	NaN		NaN	NaN	NaN	NaN	NaN	NaN	NaN	NaN	NaN	NaN	NaN	NaN	NaN	NaN	NaN	NaN	+	+	+	+	5.58816	6.21482	6.18844	5.38643	2.60907	0.0250909	6.0524	2.8749	0.0129492
Q86UW6	NEDD4-binding protein 2	N4BP2		NaN	NaN	NaN	NaN	NaN	NaN	NaN	NaN	NaN	NaN	NaN	NaN	NaN	NaN	NaN	NaN		0	0	0	2.2563	NaN	1	NaN	NaN	1	NaN	NaN	1	NaN	1.1621	0.152535	2.22735		+	+		2.16379	2.70112	2.66381	2.23283	1.04557	0.235668	2.01813	1.80475	0.0423968
Q96RE7	Nucleus accumbens-associated protein 1	NACC1		NaN	NaN	NaN	NaN	NaN	NaN	NaN	NaN	NaN	NaN	NaN	NaN	NaN	NaN	NaN	NaN		NaN	NaN	NaN	NaN	NaN	NaN	NaN	NaN	NaN	NaN	NaN	NaN	NaN	NaN	NaN	NaN					-0.983462	0.192839	0.797272	0.992625	0.32953	0.677554	-0.740291	0.0873166	0.899447
Q13564	NEDD8-activating enzyme E1 regulatory subunit	NAE1		NaN	NaN	NaN	NaN	NaN	NaN	NaN	NaN	NaN	NaN	NaN	NaN	NaN	NaN	NaN	NaN		NaN	NaN	NaN	NaN	NaN	NaN	NaN	NaN	NaN	NaN	NaN	NaN	NaN	NaN	NaN	NaN					NaN	NaN	NaN	NaN	NaN	NaN	NaN	NaN	NaN
Q96HR8	H/ACA ribonucleoprotein complex non-core subunit NAF1	NAF1		NaN	NaN	NaN	NaN	NaN	NaN	NaN	NaN	NaN	NaN	NaN	NaN	NaN	NaN	NaN	NaN		NaN	NaN	NaN	NaN	NaN	NaN	NaN	NaN	NaN	NaN	NaN	NaN	NaN	NaN	NaN	NaN					NaN	NaN	NaN	NaN	NaN	NaN	NaN	NaN	NaN
P43490	Nicotinamide phosphoribosyltransferase	NAMPT		NaN	NaN	NaN	NaN	NaN	NaN	NaN	NaN	NaN	NaN	NaN	NaN	NaN	NaN	NaN	NaN		NaN	NaN	NaN	NaN	NaN	NaN	NaN	NaN	NaN	NaN	NaN	NaN	NaN	NaN	NaN	NaN					NaN	NaN	NaN	NaN	NaN	NaN	NaN	NaN	NaN
P55209	Nucleosome assembly protein 1-like 1	NAP1L1		0.546046	0.846447	0.558316	0.0493115	0.126814	1	0.321203	0.214147	1	0.509872	0.14179	1	0.353389	0.0118066	0.988305	0.0329717		NaN	NaN	NaN	NaN	NaN	NaN	NaN	NaN	NaN	NaN	NaN	NaN	NaN	NaN	NaN	NaN					0.10658	0.512888	0.931198	1.53831	0.0180224	0.980748	0.0516057	0.126345	0.844481
Q99747	Gamma-soluble NSF attachment protein	NAPG		NaN	NaN	NaN	NaN	NaN	NaN	NaN	NaN	NaN	NaN	NaN	NaN	NaN	NaN	NaN	NaN		NaN	NaN	NaN	NaN	NaN	NaN	NaN	NaN	NaN	NaN	NaN	NaN	NaN	NaN	NaN	NaN				+	0	0	0.79246	2.65287	NaN	1	NaN	NaN	1
P49321	Nuclear autoantigenic sperm protein	NASP		NaN	NaN	NaN	NaN	NaN	NaN	NaN	NaN	NaN	NaN	NaN	NaN	NaN	NaN	NaN	NaN		NaN	NaN	NaN	NaN	NaN	NaN	NaN	NaN	NaN	NaN	NaN	NaN	NaN	NaN	NaN	NaN		+		+	0	2.57745	1.38789	2.40877	NaN	1	NaN	2.19496	0.0314534
Q9H0A0	N-acetyltransferase 10	NAT10		NaN	NaN	NaN	NaN	NaN	NaN	NaN	NaN	NaN	NaN	NaN	NaN	NaN	NaN	NaN	NaN		-0.05955	0.281326	0.227374	0.100639	0.0363053	1	-0.0908357	0.191868	0.96657	0.425045	0.205225	0.951248	0.430598	0.097909	0.910315	0.214925					0.266645	0.526913	0.339687	0.167113	0.221567	0.800651	0.468266	0.502799	0.467182
A2RRP1	Neuroblastoma-amplified sequence	NBAS		-0.959218	-1.45251	-0.755997	-2.03282	0.693879	1	-1.27221	0.886521	1	-1.61044	0.452212	1	-0.901462	0.672844	0.409657	-1.33509		-0.88923	-0.264843	-0.302247	0.321987	0.578411	1	-1.13287	0.506849	0.952311	-0.805734	0.438457	0.945901	-0.764001	0.296911	0.761645	0.596391			+	+	0.540565	0.79404	1.17	1.00661	1.20055	0.321039	1.73465	1.63468	0.0884938
Q14596	Next to BRCA1 gene 1 protein	NBR1		-1.15022	-0.353246	-1.13195	-3.02486	0.328368	1	-0.732401	0.0864979	1	-0.225266	0.309178	1	-0.697534	1.44329	0.0823846	-2.60044		0.214129	0.629034	0.328266	1.16174	0.0415188	1	0.11537	0.199683	0.987355	0.479088	0.0655174	0.982258	0.17789	0.428184	0.565585	0.922343					-0.63463	1.13044	0.0240389	0.0578588	0.157591	0.841542	-0.394433	0.456315	0.454475
P13591	Neural cell adhesion molecule 1	NCAM1		NaN	NaN	NaN	NaN	NaN	NaN	NaN	NaN	NaN	NaN	NaN	NaN	NaN	NaN	NaN	NaN		0.699312	0.546012	0.359797	1.03348	0.330332	1	0.719667	0.379028	0.956569	0.774519	0.34029	0.941474	0.669739	0.528965	0.483181	1.07638			+		0.708518	-0.171137	-1.337	-2.61427	0.995531	0.339338	1.63335	0.129922	0.862827
Q15021	Condensin complex subunit 1	NCAPD2		NaN	NaN	NaN	NaN	NaN	NaN	NaN	NaN	NaN	NaN	NaN	NaN	NaN	NaN	NaN	NaN		1.08066	1.99991	2.39602	5.08032	0.531153	1	1.08477	0.917339	0.672667	1.78857	1.1898	0.509435	2.2892	2.01029	0.0664368	4.24802			+	+	2.94764	3.4364	3.554	4.26833	1.35381	0.144345	2.63724	1.60801	0.0528345
P42695	Condensin-2 complex subunit D3	NCAPD3		NaN	NaN	NaN	NaN	NaN	NaN	NaN	NaN	NaN	NaN	NaN	NaN	NaN	NaN	NaN	NaN		NaN	NaN	NaN	NaN	NaN	NaN	NaN	NaN	NaN	NaN	NaN	NaN	NaN	NaN	NaN	NaN				+	0.814597	1.36284	1.918	2.44509	0.216702	0.77862	0.521448	0.478739	0.427684
Q9BPX3	Condensin complex subunit 3	NCAPG		NaN	NaN	NaN	NaN	NaN	NaN	NaN	NaN	NaN	NaN	NaN	NaN	NaN	NaN	NaN	NaN		NaN	NaN	NaN	NaN	NaN	NaN	NaN	NaN	NaN	NaN	NaN	NaN	NaN	NaN	NaN	NaN				+	0.918821	0.59692	1.12135	2.44543	0.364769	0.650396	0.797577	0.235105	0.707653
Q86XI2	Condensin-2 complex subunit G2	NCAPG2		NaN	NaN	NaN	NaN	NaN	NaN	NaN	NaN	NaN	NaN	NaN	NaN	NaN	NaN	NaN	NaN		NaN	NaN	NaN	NaN	NaN	NaN	NaN	NaN	NaN	NaN	NaN	NaN	NaN	NaN	NaN	NaN					0.05815	0.745569	2.12947	1.89758	0.0119996	0.988999	0.0342077	0.176695	0.773953
Q15003	Condensin complex subunit 2	NCAPH		NaN	NaN	NaN	NaN	NaN	NaN	NaN	NaN	NaN	NaN	NaN	NaN	NaN	NaN	NaN	NaN		NaN	NaN	NaN	NaN	NaN	NaN	NaN	NaN	NaN	NaN	NaN	NaN	NaN	NaN	NaN	NaN				+	-0.119174	1.2772	0.810724	2.20252	0.0280814	0.96538	-0.0781255	0.826169	0.227391
Q6PIU2	Neutral cholesterol ester hydrolase 1	NCEH1		-0.655409	-1.14607	-0.434348	-0.681924	0.180893	1	-0.43699	0.357979	1	-0.783766	0.122376	1	-0.307109	0.135272	0.936064	-0.343473		0.296968	0.142221	0.572024	0.306725	0.528981	1	0.855434	0.141773	0.998114	0.301486	0.899742	0.744561	1.44251	0.559098	0.580746	0.893385			+	+	-0.231935	-0.369993	-0.983514	-1.39509	0.219931	0.805653	-0.453908	0.370843	0.602253
Q9Y2A7;P55160	Nck-associated protein 1	NCKAP1		-1.61897	-2.4789	-1.45923	-1.74367	0.477818	1	-1.00524	0.722807	1	-1.43096	0.716109	1	-1.36562	0.675299	0.41621	-1.32447		-1.73791	-0.616957	-0.751567	-1.54302	1.47451	1	-2.68816	0.693546	0.868931	-1.22123	1.09096	0.631355	-1.77299	2.19434	0.0700935	-3.90495			+	+	-0.858027	-1.24062	-1.2947	-2.22792	1.0954	0.293428	-1.83222	1.35103	0.0934828
P19338	Nucleolin	NCL		0.0389886	-0.378664	0.619483	-2.20657	0.0298327	1	0.071512	0.165981	0.995883	-0.389382	0.484513	1	0.922813	1.18225	0.146189	-2.12213		-0.412158	-0.310959	-0.769355	-1.32087	0.578881	1	-0.987811	0.205859	0.969507	-0.45474	0.600119	0.836993	-1.14168	1.72989	0.0918095	-2.9688				+	0.631266	0.789696	1.10764	1.2083	0.805384	0.422686	1.36504	0.757875	0.284625
Q969V3	Nicalin	NCLN		-2.13565	-2.42841	-2.19624	-1.59062	0.622588	1	-1.2593	0.710688	1	-1.40999	0.460349	1	-0.991973	0.467401	0.658958	-0.986915		-0.747192	-0.235398	-0.315731	-0.381222	0.593155	1	-1.12689	0.464872	0.957817	-0.738015	0.344396	0.93966	-0.658121	0.77441	0.438406	-1.16647				+	-0.529645	-0.555131	-1.45416	-1.89777	0.751499	0.466258	-1.24982	1.39824	0.14625
Q13772	Nuclear receptor coactivator 4	NCOA4		-0.0159772	-0.272756	0.910477	1.69544	0.00582445	1	-0.0158113	0.15354	0.992959	-0.352667	1.11075	0.937415	1.7824	1.18752	0.155844	2.06987		1.95018	3.49636	3.93141	3.83136	1.73892	1	3.21796	2.47949	0.306667	5.31179	2.71742	0.324	6.1245	2.34396	0.0654286	5.00125					1.03356	0.0305932	0.591983	0.768259	0.522633	0.538378	1.0664	0.00739627	0.991202
Q9Y618	Nuclear receptor corepressor 2	NCOR2		NaN	NaN	NaN	NaN	NaN	NaN	NaN	NaN	NaN	NaN	NaN	NaN	NaN	NaN	NaN	NaN		NaN	NaN	NaN	NaN	NaN	NaN	NaN	NaN	NaN	NaN	NaN	NaN	NaN	NaN	NaN	NaN					NaN	NaN	NaN	NaN	NaN	NaN	NaN	NaN	NaN
Q92542	Nicastrin	NCSTN		-1.29487	-1.50074	-1.27465	-1.80476	0.206087	1	-0.504324	0.380112	1	-0.835568	0.36055	1	-0.793681	0.593902	0.512125	-1.20055		-1.53649	-0.380305	-1.52029	-0.00908788	0.485571	1	-1.04049	0.178768	0.96738	-0.418623	0.461271	0.904539	-0.997824	0.0039753	0.993102	-0.0107166				+	-0.513229	-0.611719	-1.20746	-2.53286	0.243449	0.767938	-0.550431	0.338147	0.598252
Q9BTX1	Nucleoporin NDC1	NDC1		NaN	NaN	NaN	NaN	NaN	NaN	NaN	NaN	NaN	NaN	NaN	NaN	NaN	NaN	NaN	NaN		0.608573	0.082585	0.339388	0.520609	0.322527	1	0.696041	0.0386635	1	0.100078	0.145498	0.953488	0.351087	0.17715	0.837032	0.428249					NaN	NaN	NaN	NaN	NaN	NaN	NaN	NaN	NaN
O14777	Kinetochore protein NDC80 homolog	NDC80		NaN	NaN	NaN	NaN	NaN	NaN	NaN	NaN	NaN	NaN	NaN	NaN	NaN	NaN	NaN	NaN		-0.265996	0.329626	-0.481268	1.16395	0.311041	1	-0.592214	0.390946	0.9574	0.723395	0.377883	0.941462	-0.758359	1.39687	0.139271	2.38271					NaN	NaN	NaN	NaN	NaN	NaN	NaN	NaN	NaN
Q16795	NADH dehydrogenase [ubiquinone] 1 alpha subcomplex subunit 9, mitochondrial	NDUFA9		-0.337295	-0.569576	0.333152	-0.255844	0.0759711	1	-0.200615	0.109222	1	-0.283245	0.112174	1	0.27975	0.0507589	0.962122	-0.138035		0.382502	0.274759	0.521702	0.634398	0.270899	1	0.57471	0.112795	1	0.279452	0.375949	0.95007	0.764863	0.429405	0.590581	0.867066					NaN	NaN	NaN	NaN	NaN	NaN	NaN	NaN	NaN
Q9NX14	NADH dehydrogenase [ubiquinone] 1 beta subcomplex subunit 11, mitochondrial	NDUFB11		-1.06637	-2.09654	-1.53666	-1.1844	0.411496	1	-0.868697	0.524205	1	-1.09759	0.433152	1	-0.927665	0.341011	0.83234	-0.756016		-0.0609945	0.390584	-0.264497	0.292806	0.104299	1	-0.196372	0.26653	0.982679	0.569632	0.701734	0.910183	-0.972745	0.179646	0.8444	0.406807					-0.273161	-0.1837	-0.274139	-1.77839	0.312007	0.741802	-0.596936	0.0986856	0.888094
O95169	NADH dehydrogenase [ubiquinone] 1 beta subcomplex subunit 8, mitochondrial	NDUFB8		-0.772901	-1.57047	-1.66828	-1.7443	0.165658	1	-0.410267	0.468312	1	-0.987636	0.391839	1	-0.860861	0.395734	0.765466	-0.869634		-0.611291	0.696354	1.08492	0.0469945	0.116205	1	-0.303763	0.201156	0.984218	0.485548	0.326069	0.939908	0.739273	0.00869117	0.989297	0.0250151					-0.174147	-0.0935923	-1.06868	-1.11087	0.0442835	0.955696	-0.120715	0.0214517	0.972762
O75306	NADH dehydrogenase [ubiquinone] iron-sulfur protein 2, mitochondrial	NDUFS2		0.0819203	1.33873	0	0	0.0263086	1	0.070814	0.968508	1	1.7084	NaN	1	NaN	NaN	1	NaN		NaN	NaN	NaN	NaN	NaN	NaN	NaN	NaN	NaN	NaN	NaN	NaN	NaN	NaN	NaN	NaN					NaN	NaN	NaN	NaN	NaN	NaN	NaN	NaN	NaN
Q96PU5	E3 ubiquitin-protein ligase NEDD4-like	NEDD4L		-0.868629	-1.39655	-2.23508	-3.89075	0.546765	1	-1.05423	0.468067	1	-0.979564	0.676077	1	-1.34821	1.2018	0.12673	-2.24656		-0.469144	-0.480171	-0.999807	-1.71661	0.50055	1	-0.920785	1.03374	0.780805	-1.50932	1.30344	0.558653	-2.17633	1.91802	0.0737931	-3.47586			+	+	-0.125999	-0.843817	-0.777213	-1.61678	0.188196	0.860965	-0.35396	1.94669	0.0619876
Q15843	NEDD8	NEDD8		NaN	NaN	NaN	NaN	NaN	NaN	NaN	NaN	NaN	NaN	NaN	NaN	NaN	NaN	NaN	NaN		2.96604	4.15927	4.41972	4.70388	1.61381	1	3.15084	2.53025	0.3025	5.59483	1.85833	0.30464	3.8234	2.24037	0.0641311	4.83184		+	+	+	2.54214	3.20473	3.68406	2.86542	2.02956	0.0648762	3.96317	2.0984	0.0317412
Q8TAT5	Endonuclease 8-like 3	NEIL3		NaN	NaN	NaN	NaN	NaN	NaN	NaN	NaN	NaN	NaN	NaN	NaN	NaN	NaN	NaN	NaN		0	0	0	2.71591	NaN	1	NaN	NaN	1	NaN	NaN	1	NaN	0.991264	0.196494	1.96132			+		0.81516	1.48713	1.73105	0.413787	0.572704	0.524962	1.1116	1.15821	0.122958
Q8WX92	Negative elongation factor B	NELFB		NaN	NaN	NaN	NaN	NaN	NaN	NaN	NaN	NaN	NaN	NaN	NaN	NaN	NaN	NaN	NaN		NaN	NaN	NaN	NaN	NaN	NaN	NaN	NaN	NaN	NaN	NaN	NaN	NaN	NaN	NaN	NaN					0.798577	1.05174	0.916438	1.68957	0.201587	0.788815	0.490787	0.267909	0.651494
Q8IXH7	Negative elongation factor C/D	NELFCD		NaN	NaN	NaN	NaN	NaN	NaN	NaN	NaN	NaN	NaN	NaN	NaN	NaN	NaN	NaN	NaN		NaN	NaN	NaN	NaN	NaN	NaN	NaN	NaN	NaN	NaN	NaN	NaN	NaN	NaN	NaN	NaN		+	+	+	0.557895	1.60108	1.17089	1.89204	0.302378	0.710788	0.656105	1.9468	0.0425397
Q92859	Neogenin	NEO1		0.748839	-0.12502	-0.140179	-0.35909	0.191399	1	0.461642	0.0344424	0.994543	-0.0931313	0.0393249	1	-0.105704	0.0926464	0.93358	-0.239271		NaN	NaN	NaN	NaN	NaN	NaN	NaN	NaN	NaN	NaN	NaN	NaN	NaN	NaN	NaN	NaN					NaN	NaN	NaN	NaN	NaN	NaN	NaN	NaN	NaN
P48681	Nestin	NES		0.245308	-1.28213	-0.0395492	-2.29054	0.184944	1	0.399628	0.349573	1	-0.774795	0.021278	0.998302	-0.0543639	1.5653	0.0773699	-2.72147		-0.91113	-1.12898	-1.0453	-2.46813	2.13213	1	-3.23737	1.57065	0.606417	-2.62259	1.47397	0.447143	-2.43748	0.875324	0.245085	-1.74709			+	+	-0.696154	-1.28392	-2.51383	-3.32621	1.60105	0.181881	-2.32587	1.70529	0.0617957
P35240	Merlin	NF2		-0.696164	-0.798454	-0.199221	-2.39167	0.193336	1	-0.463293	0.219238	1	-0.517813	0.0511508	1	-0.136879	1.02304	0.193558	-1.89383		-1.41551	-0.103224	-1.07593	0.2013	0.400234	1	-0.886392	0.0429094	1	-0.112175	0.243319	0.938697	-0.582883	0.0867956	0.910843	0.218045					-0.048158	-1.31455	-2.03201	-2.18968	0.013932	0.986059	-0.0387236	0.406316	0.501525
O94856	Neurofascin	NFASC		0.0428061	-1.33154	-0.924648	-0.31821	0.0103363	1	0.0288931	0.482858	1	-1.00004	0.276978	1	-0.63079	0.0662204	0.952629	-0.177141		NaN	NaN	NaN	NaN	NaN	NaN	NaN	NaN	NaN	NaN	NaN	NaN	NaN	NaN	NaN	NaN					NaN	NaN	NaN	NaN	NaN	NaN	NaN	NaN	NaN
Q8NCF5	NFATC2-interacting protein	NFATC2IP		NaN	NaN	NaN	NaN	NaN	NaN	NaN	NaN	NaN	NaN	NaN	NaN	NaN	NaN	NaN	NaN		NaN	NaN	NaN	NaN	NaN	NaN	NaN	NaN	NaN	NaN	NaN	NaN	NaN	NaN	NaN	NaN					NaN	NaN	NaN	NaN	NaN	NaN	NaN	NaN	NaN
Q12968	Nuclear factor of activated T-cells, cytoplasmic 3	NFATC3		NaN	NaN	NaN	NaN	NaN	NaN	NaN	NaN	NaN	NaN	NaN	NaN	NaN	NaN	NaN	NaN		NaN	NaN	NaN	NaN	NaN	NaN	NaN	NaN	NaN	NaN	NaN	NaN	NaN	NaN	NaN	NaN					NaN	NaN	NaN	NaN	NaN	NaN	NaN	NaN	NaN
Q14494	Nuclear factor erythroid 2-related factor 1	NFE2L1		NaN	NaN	NaN	NaN	NaN	NaN	NaN	NaN	NaN	NaN	NaN	NaN	NaN	NaN	NaN	NaN		0.160461	1.47321	3.4152	3.87101	0.0256636	1	0.0731107	0.326244	0.959645	0.753122	1.05095	0.563279	2.09937	1.21706	0.132127	2.42784					NaN	NaN	NaN	NaN	NaN	NaN	NaN	NaN	NaN
Q16236	Nuclear factor erythroid 2-related factor 2	NFE2L2		NaN	NaN	NaN	NaN	NaN	NaN	NaN	NaN	NaN	NaN	NaN	NaN	NaN	NaN	NaN	NaN		0	0.926818	0.796409	2.48462	NaN	1	NaN	0.415064	0.928649	0.882629	0.49361	0.904499	0.991085	2.37265	0.0620923	4.73991					NaN	NaN	NaN	NaN	NaN	NaN	NaN	NaN	NaN
P08651	Nuclear factor 1 C-type	NFIC		NaN	NaN	NaN	NaN	NaN	NaN	NaN	NaN	NaN	NaN	NaN	NaN	NaN	NaN	NaN	NaN		NaN	NaN	NaN	NaN	NaN	NaN	NaN	NaN	NaN	NaN	NaN	NaN	NaN	NaN	NaN	NaN					NaN	NaN	NaN	NaN	NaN	NaN	NaN	NaN	NaN
Q00653	Nuclear factor NF-kappa-B p100 subunit;Nuclear factor NF-kappa-B p52 subunit	NFKB2		NaN	NaN	NaN	NaN	NaN	NaN	NaN	NaN	NaN	NaN	NaN	NaN	NaN	NaN	NaN	NaN		-0.330853	0.0453904	-0.00496356	2.99928	0.148172	1	-0.355294	0.0322902	1	0.0790507	0.00151211	0.999028	-0.00423856	2.14397	0.0632381	4.32986				+	1.01157	0.266254	1.38876	1.98848	0.421426	0.607293	0.900358	0.122614	0.861848
Q12986	Transcriptional repressor NF-X1	NFX1		NaN	NaN	NaN	NaN	NaN	NaN	NaN	NaN	NaN	NaN	NaN	NaN	NaN	NaN	NaN	NaN		NaN	NaN	NaN	NaN	NaN	NaN	NaN	NaN	NaN	NaN	NaN	NaN	NaN	NaN	NaN	NaN	+	+	+	+	2.01564	2.00789	2.23632	1.60396	2.5738	0.0356	4.99535	2.15951	0.0347166
Q6ZNB6	NF-X1-type zinc finger protein NFXL1	NFXL1		NaN	NaN	NaN	NaN	NaN	NaN	NaN	NaN	NaN	NaN	NaN	NaN	NaN	NaN	NaN	NaN		0.126795	0.0555363	0.576403	0.262686	0.0739344	1	0.180634	0.0272817	1	0.0709129	0.415854	0.955656	0.835489	0.217592	0.817201	0.46099		+	+	+	0.979558	3.78751	4.18977	2.64154	0.975324	0.322057	1.71669	3.02739	0.0131724
Q96IV0	Peptide-N(4)-(N-acetyl-beta-glucosaminyl)asparagine amidase	NGLY1	+	-0.526656	-1.08346	-2.09268	-3.02265	0.358937	1	-0.726828	0.610208	1	-1.17327	0.705768	1	-1.38929	2.79061	0.0226364	-5.12932		-0.172967	0.410817	-0.636544	-1.73585	0.0950092	1	-0.230418	0.703753	0.916251	1.12145	0.208856	0.935266	-0.49728	0.971024	0.218905	-1.85163			+	+	1.53236	1.06751	1.16087	1.00239	2.00855	0.0814656	3.55583	1.00189	0.174673
P55769	NHP2-like protein 1;NHP2-like protein 1, N-terminally processed	NHP2L1		NaN	NaN	NaN	NaN	NaN	NaN	NaN	NaN	NaN	NaN	NaN	NaN	NaN	NaN	NaN	NaN		NaN	NaN	NaN	NaN	NaN	NaN	NaN	NaN	NaN	NaN	NaN	NaN	NaN	NaN	NaN	NaN				+	2.01412	0	1.52212	3.14186	1.45214	0.136682	2.70633	NaN	1
Q9BYG3	MKI67 FHA domain-interacting nucleolar phosphoprotein	NIFK		NaN	NaN	NaN	NaN	NaN	NaN	NaN	NaN	NaN	NaN	NaN	NaN	NaN	NaN	NaN	NaN		NaN	NaN	NaN	NaN	NaN	NaN	NaN	NaN	NaN	NaN	NaN	NaN	NaN	NaN	NaN	NaN			+	+	1.13063	0.803534	1.68071	2.58686	2.36796	0.0708319	3.85091	0.779214	0.272788
Q92982	Ninjurin-1	NINJ1		NaN	NaN	NaN	NaN	NaN	NaN	NaN	NaN	NaN	NaN	NaN	NaN	NaN	NaN	NaN	NaN		0.0910905	1.30744	1.02854	1.70416	0.0221887	1	0.0619512	0.440021	0.94031	0.95098	0.26651	0.941299	0.626247	0.560143	0.434451	1.17549					NaN	NaN	NaN	NaN	NaN	NaN	NaN	NaN	NaN
Q6KC79	Nipped-B-like protein	NIPBL		-1.21902	-0.23564	0.548168	1.26669	0.26619	1	-0.621047	0.052243	1	-0.140985	0.146942	1	0.363654	0.457835	0.692202	0.956091		NaN	NaN	NaN	NaN	NaN	NaN	NaN	NaN	NaN	NaN	NaN	NaN	NaN	NaN	NaN	NaN					NaN	NaN	NaN	NaN	NaN	NaN	NaN	NaN	NaN
Q969F2	Protein naked cuticle homolog 2	NKD2		0.517119	0.708787	1.28266	1.01353	0.251626	1	0.556481	0.285799	1	0.63319	0.5938	1	1.16875	0.61921	0.529698	1.17735		NaN	NaN	NaN	NaN	NaN	NaN	NaN	NaN	NaN	NaN	NaN	NaN	NaN	NaN	NaN	NaN					NaN	NaN	NaN	NaN	NaN	NaN	NaN	NaN	NaN
O15226	NF-kappa-B-repressing factor	NKRF		NaN	NaN	NaN	NaN	NaN	NaN	NaN	NaN	NaN	NaN	NaN	NaN	NaN	NaN	NaN	NaN		NaN	NaN	NaN	NaN	NaN	NaN	NaN	NaN	NaN	NaN	NaN	NaN	NaN	NaN	NaN	NaN			+	+	1.12345	0.728756	2.6373	2.95794	0.545962	0.525959	1.11255	0.274543	0.653496
Q9BYT8	Neurolysin, mitochondrial	NLN		NaN	NaN	NaN	NaN	NaN	NaN	NaN	NaN	NaN	NaN	NaN	NaN	NaN	NaN	NaN	NaN		NaN	NaN	NaN	NaN	NaN	NaN	NaN	NaN	NaN	NaN	NaN	NaN	NaN	NaN	NaN	NaN				+	-0.404756	0.468566	1.88803	4.24993	0.124886	0.881653	-0.314712	0.214503	0.739898
P15531	Nucleoside diphosphate kinase A	NME1		-1.60687	-1.69299	-0.849706	-3.1016	0.819563	1	-1.53048	0.779327	1	-1.4783	0.488257	1	-0.967132	1.71061	0.0585333	-3.05561		NaN	NaN	NaN	NaN	NaN	NaN	NaN	NaN	NaN	NaN	NaN	NaN	NaN	NaN	NaN	NaN					NaN	NaN	NaN	NaN	NaN	NaN	NaN	NaN	NaN
Q9ULX3	RNA-binding protein NOB1	NOB1		NaN	NaN	NaN	NaN	NaN	NaN	NaN	NaN	NaN	NaN	NaN	NaN	NaN	NaN	NaN	NaN		NaN	NaN	NaN	NaN	NaN	NaN	NaN	NaN	NaN	NaN	NaN	NaN	NaN	NaN	NaN	NaN			+	+	0	0.491698	1.41644	2.08858	NaN	1	NaN	0.69701	0.360947
Q9Y3T9	Nucleolar complex protein 2 homolog	NOC2L		-2.0739	-2.46695	-2.29034	-1.55708	0.51735	1	-1.08556	0.455246	1	-0.988028	0.394952	1	-0.87869	0.350825	0.816119	-0.785397		-0.757366	0.0916939	-0.0255515	-0.266307	0.957963	1	-1.61097	0.0756836	1	0.174354	0.0251159	0.986918	-0.0579866	0.224362	0.806499	-0.472398			+	+	-1.19374	-1.07985	-1.1993	-1.87282	1.58053	0.1403	-2.67103	0.939007	0.196306
Q8WTT2	Nucleolar complex protein 3 homolog	NOC3L		-2.01434	-0.878466	-1.52418	-1.52051	0.370328	1	-0.829984	0.308146	1	-0.683559	0.289548	1	-0.672061	0.301978	0.845045	-0.69531		-0.665881	0.163488	-0.104306	-0.340754	0.931239	1	-1.53343	0.592313	0.957298	0.731978	0.0847969	0.987887	-0.194651	0.214408	0.803341	-0.475008			+	+	-0.687117	-0.682355	-1.01028	-1.26094	1.46085	0.21516	-2.15855	1.78008	0.0848866
Q9H8H0	Nucleolar protein 11	NOL11		-1.37558	-1.29008	-0.995824	-1.27544	0.260714	1	-0.614147	0.220384	1	-0.533238	0.186572	1	-0.458915	0.194864	0.89623	-0.480907		-0.248709	0.291754	0.385592	0.274153	0.16724	1	-0.376321	0.161357	0.979101	0.374398	0.252494	0.939036	0.546231	0.163213	0.855363	0.374618					-0.396305	-0.505074	-0.652751	-1.15248	0.227535	0.783671	-0.506973	0.302731	0.644547
Q9H6R4	Nucleolar protein 6	NOL6		-0.899357	-0.588016	-0.887236	-1.44365	0.162176	1	-0.406	0.127476	1	-0.323991	0.194189	1	-0.471745	0.362223	0.81099	-0.802456		-2.30844	0.104054	-0.378374	-0.492627	0.802385	1	-1.61435	0.07742	1	0.181532	0.226303	0.937185	-0.501855	0.614182	0.484462	-1.07069					-0.342624	0.396401	-0.458403	-0.973618	0.293421	0.741756	-0.598078	0.47465	0.518185
Q14978	Nucleolar and coiled-body phosphoprotein 1	NOLC1		0.518412	-0.339759	-0.768026	-2.0199	0.154327	1	0.37727	0.108565	1	-0.272646	0.14411	1	-0.364612	1.08051	0.180387	-1.95217		NaN	NaN	NaN	NaN	NaN	NaN	NaN	NaN	NaN	NaN	NaN	NaN	NaN	NaN	NaN	NaN					0.538804	2.80511	1.58343	-1.49258	0.097819	0.904899	0.259886	1.13172	0.109529
Q5JPE7;P69849	Nodal modulator 2;Nodal modulator 3	NOMO2;NOMO3		-0.637509	-0.966249	-1.33903	-1.88001	0.189865	1	-0.453746	0.501263	1	-1.00015	0.53872	1	-1.08868	0.582488	0.525318	-1.18551		0.801395	0.429328	0.919589	2.68052	0.320504	1	0.712223	0.256386	0.976559	0.560659	0.615289	0.810676	1.1925	1.87014	0.0714472	3.64547					0.497484	0.301309	0.559851	0.137886	0.288233	0.728762	0.624009	0.1745	0.801712
Q15233	Non-POU domain-containing octamer-binding protein	NONO		0.159771	0.309612	0.543858	0.327857	0.126777	1	0.281149	0.288877	1	0.572034	0.442606	1	0.848446	0.294624	0.876504	0.585996		-0.526009	-0.153221	-0.230891	-0.751897	0.55429	1	-1.01073	0.253135	0.963168	-0.450331	0.361172	0.94019	-0.629791	1.48597	0.152417	-2.24846					-0.496913	-0.471511	-0.517836	-0.606242	1.00639	0.374343	-1.49823	0.824318	0.312666
P78316	Nucleolar protein 14	NOP14		NaN	NaN	NaN	NaN	NaN	NaN	NaN	NaN	NaN	NaN	NaN	NaN	NaN	NaN	NaN	NaN		-0.307804	0.329534	0.622386	0.386966	0.427646	1	-0.755244	0.679814	0.927987	1.02884	1.20351	0.644111	1.81429	0.62817	0.503211	1.02551					NaN	NaN	NaN	NaN	NaN	NaN	NaN	NaN	NaN
P46087	Probable 28S rRNA (cytosine(4447)-C(5))-methyltransferase	NOP2		NaN	NaN	NaN	NaN	NaN	NaN	NaN	NaN	NaN	NaN	NaN	NaN	NaN	NaN	NaN	NaN		NaN	NaN	NaN	NaN	NaN	NaN	NaN	NaN	NaN	NaN	NaN	NaN	NaN	NaN	NaN	NaN					-0.214408	1.03649	0.923597	1.31043	0.0451953	0.956089	-0.124574	0.573262	0.373174
O00567	Nucleolar protein 56	NOP56		-0.606359	-0.779612	-0.890593	-0.971281	0.171699	1	-0.416476	0.177632	0.997982	-0.435065	0.157567	1	-0.396031	0.189748	0.904322	-0.464883		0.443421	0.264372	0.36599	0.206158	0.336273	1	0.688164	0.298038	0.989508	0.574717	0.390339	0.938817	0.738736	0.111786	0.896853	0.268386					0.394182	0.6186	0.324714	0.0271193	0.450156	0.642364	0.826517	0.556327	0.417312
Q9Y2X3	Nucleolar protein 58	NOP58		-1.70173	-1.56904	-1.25619	-1.28223	0.488606	1	-1.02615	0.730758	1	-1.39644	0.338177	1	-0.75378	0.379282	0.802667	-0.826294		0.573775	0.657336	0.803262	1.28933	0.864082	1	1.4034	1.4244	0.599489	2.08829	1.69309	0.4668	2.54784	1.41405	0.129967	2.45753	+	+	+	+	1.17676	1.27145	1.19776	1.40065	2.79017	0.0465679	4.61178	2.46437	0.0316444
Q86U38	Nucleolar protein 9	NOP9		1.87551	0.66327	1.30243	2.24398	0.653971	1	1.29836	0.25949	1	0.583898	0.744797	1	1.39154	1.31763	0.114033	2.33175		NaN	NaN	NaN	NaN	NaN	NaN	NaN	NaN	NaN	NaN	NaN	NaN	NaN	NaN	NaN	NaN					0.304414	0.65048	0.333555	-0.077041	0.169807	0.843545	0.39163	0.650158	0.359853
Q9Y314	Nitric oxide synthase-interacting protein	NOSIP		NaN	NaN	NaN	NaN	NaN	NaN	NaN	NaN	NaN	NaN	NaN	NaN	NaN	NaN	NaN	NaN		NaN	NaN	NaN	NaN	NaN	NaN	NaN	NaN	NaN	NaN	NaN	NaN	NaN	NaN	NaN	NaN	+	+	+	+	3.6397	5.55041	6.05752	5.76533	3.5619	0.044	9.03853	3.91631	0.0112727
Q04721	Neurogenic locus notch homolog protein 2;Notch 2 extracellular truncation;Notch 2 intracellular domain	NOTCH2		0.00725365	-1.04217	-1.27857	-0.949533	0.00458748	0.999749	0.0116228	0.477921	1	-0.972001	0.363679	1	-0.799265	0.260138	0.880739	-0.601018		-0.403335	-0.200542	0.0827897	0.596556	0.507969	1	-0.90105	0.149641	0.986419	-0.334573	0.128612	0.967671	0.246219	1.00955	0.29209	1.58118					NaN	NaN	NaN	NaN	NaN	NaN	NaN	NaN	NaN
Q9UM47	Neurogenic locus notch homolog protein 3;Notch 3 extracellular truncation;Notch 3 intracellular domain	NOTCH3		NaN	NaN	NaN	NaN	NaN	NaN	NaN	NaN	NaN	NaN	NaN	NaN	NaN	NaN	NaN	NaN		NaN	NaN	NaN	NaN	NaN	NaN	NaN	NaN	NaN	NaN	NaN	NaN	NaN	NaN	NaN	NaN					NaN	NaN	NaN	NaN	NaN	NaN	NaN	NaN	NaN
Q9UNW9;P51513	RNA-binding protein Nova-2	NOVA2		NaN	NaN	NaN	NaN	NaN	NaN	NaN	NaN	NaN	NaN	NaN	NaN	NaN	NaN	NaN	NaN		0	0	-0.505978	4.43589	NaN	1	NaN	NaN	1	NaN	0.27334	0.942619	-0.600675	1.61002	0.0750303	3.2575					NaN	NaN	NaN	NaN	NaN	NaN	NaN	NaN	NaN
O15118	Niemann-Pick C1 protein	NPC1		NaN	NaN	NaN	NaN	NaN	NaN	NaN	NaN	NaN	NaN	NaN	NaN	NaN	NaN	NaN	NaN		1.17174	0.907593	1.27651	1.84024	0.28884	1	0.673703	0.232313	0.982369	0.555715	0.38583	0.94641	0.855013	0.608224	0.396446	1.2633					0.615148	0.673279	-0.109261	-0.573298	0.22022	0.77862	0.517474	0.218537	0.724133
P55786;A6NEC2	Puromycin-sensitive aminopeptidase	NPEPPS		NaN	NaN	NaN	NaN	NaN	NaN	NaN	NaN	NaN	NaN	NaN	NaN	NaN	NaN	NaN	NaN		0.114843	0.193372	0.465464	0.705092	0.155804	1	0.30555	0.225997	0.965344	0.444939	0.571425	0.895274	1.00677	1.3689	0.177134	2.07043			+		0.461563	0.52376	1.10143	-0.125086	0.873848	0.439491	1.33449	0.64326	0.381332
Q8TAT6	Nuclear protein localization protein 4 homolog	NPLOC4	+	-1.89532	-1.56411	-2.07808	-4.0377	0.553228	1	-1.13891	0.603002	1	-1.20251	0.822645	1	-1.56897	2.33183	0.0259155	-4.33306		-1.50817	-0.712605	-1.83643	-0.417884	0.39513	1	-0.88066	0.290828	0.948063	-0.653135	0.492105	0.876479	-1.06359	0.167631	0.842435	-0.40163				+	-0.48164	0.815643	1.75325	2.35055	0.129918	0.870759	-0.329463	0.392425	0.530395
P06748	Nucleophosmin	NPM1		NaN	NaN	NaN	NaN	NaN	NaN	NaN	NaN	NaN	NaN	NaN	NaN	NaN	NaN	NaN	NaN		NaN	NaN	NaN	NaN	NaN	NaN	NaN	NaN	NaN	NaN	NaN	NaN	NaN	NaN	NaN	NaN	+	+	+	+	3.70226	4.53704	5.57318	5.21366	2.55094	0.0353684	5.56386	2.65934	0.0176316
P04150	Glucocorticoid receptor	NR3C1		NaN	NaN	NaN	NaN	NaN	NaN	NaN	NaN	NaN	NaN	NaN	NaN	NaN	NaN	NaN	NaN		NaN	NaN	NaN	NaN	NaN	NaN	NaN	NaN	NaN	NaN	NaN	NaN	NaN	NaN	NaN	NaN			+	+	0.293723	2.29916	3.12875	3.5076	0.15384	0.856304	0.361031	1.5098	0.0621566
P01111	GTPase NRas	NRAS		-0.555001	-0.235488	-0.725026	-2.43437	0.0974968	1	-0.256261	0.0709229	1	-0.184377	0.20262	1	-0.482643	0.692156	0.379644	-1.38064		0.291605	-0.190487	-0.0876891	-0.0243441	0.187585	1	0.420118	0.109618	1	-0.261484	0.0513988	0.990322	-0.127733	0.00964019	0.989622	-0.026133					-0.0658627	-0.154326	-1.44798	-1.82894	0.0360157	0.961632	-0.0915733	0.051765	0.937393
O14786	Neuropilin-1	NRP1		0.117349	-1.02497	-0.0705546	-0.105473	0.0505666	1	0.129356	0.548998	1	-1.0774	0.0276184	1	-0.0728692	0.027072	0.974969	-0.0741005		0.472484	0.529744	0.92882	1.27914	0.141579	1	0.353528	0.188902	0.968287	0.451754	0.312084	0.933602	0.705953	0.420241	0.570192	0.915387					NaN	NaN	NaN	NaN	NaN	NaN	NaN	NaN	NaN
Q9UNZ2	NSFL1 cofactor p47	NSFL1C	+	0.105739	-0.869199	-0.793878	-5.05876	0.0588	1	0.144762	0.573684	1	-1.09224	0.384869	1	-0.803616	2.4322	0.0259333	-4.65222		-0.3164	-0.366613	-2.10848	-1.81825	0.190376	1	-0.429727	0.179344	0.967146	-0.417961	0.846491	0.671667	-1.67782	1.39033	0.120974	-2.56095					1.75245	1.489	1.6008	-0.60952	1.44083	0.144036	2.6337	1.28727	0.0939464
Q96MF7	E3 SUMO-protein ligase NSE2	NSMCE2		NaN	NaN	NaN	NaN	NaN	NaN	NaN	NaN	NaN	NaN	NaN	NaN	NaN	NaN	NaN	NaN		NaN	NaN	NaN	NaN	NaN	NaN	NaN	NaN	NaN	NaN	NaN	NaN	NaN	NaN	NaN	NaN					NaN	NaN	NaN	NaN	NaN	NaN	NaN	NaN	NaN
Q08J23	tRNA (cytosine(34)-C(5))-methyltransferase	NSUN2		NaN	NaN	NaN	NaN	NaN	NaN	NaN	NaN	NaN	NaN	NaN	NaN	NaN	NaN	NaN	NaN		NaN	NaN	NaN	NaN	NaN	NaN	NaN	NaN	NaN	NaN	NaN	NaN	NaN	NaN	NaN	NaN	+	+	+	+	4.99573	7.45455	8.56833	8.7542	3.58964	0.0632	9.82001	4.00092	0.0124
Q96P11;Q3KNT7	Probable 28S rRNA (cytosine-C(5))-methyltransferase	NSUN5		NaN	NaN	NaN	NaN	NaN	NaN	NaN	NaN	NaN	NaN	NaN	NaN	NaN	NaN	NaN	NaN		-0.302582	0.58118	-0.222982	2.31673	0.244262	1	-0.513423	0.72188	0.866937	1.24099	0.113463	0.957646	-0.274296	1.62984	0.0845257	3.09063			+	+	1.96052	2.30712	2.3269	2.11605	1.05465	0.236906	2.01397	1.39318	0.0774022
Q9H0P0	Cytosolic 5-nucleotidase 3A	NT5C3A		NaN	NaN	NaN	NaN	NaN	NaN	NaN	NaN	NaN	NaN	NaN	NaN	NaN	NaN	NaN	NaN		NaN	NaN	NaN	NaN	NaN	NaN	NaN	NaN	NaN	NaN	NaN	NaN	NaN	NaN	NaN	NaN					NaN	NaN	NaN	NaN	NaN	NaN	NaN	NaN	NaN
Q9P121;Q14982	Neurotrimin	NTM		NaN	NaN	NaN	NaN	NaN	NaN	NaN	NaN	NaN	NaN	NaN	NaN	NaN	NaN	NaN	NaN		NaN	NaN	NaN	NaN	NaN	NaN	NaN	NaN	NaN	NaN	NaN	NaN	NaN	NaN	NaN	NaN					NaN	NaN	NaN	NaN	NaN	NaN	NaN	NaN	NaN
Q9Y5A7	NEDD8 ultimate buster 1	NUB1		NaN	NaN	NaN	NaN	NaN	NaN	NaN	NaN	NaN	NaN	NaN	NaN	NaN	NaN	NaN	NaN		NaN	NaN	NaN	NaN	NaN	NaN	NaN	NaN	NaN	NaN	NaN	NaN	NaN	NaN	NaN	NaN	+	+	+	+	2.65898	3.44049	3.6068	3.09933	3.60028	0.0293333	8.40949	3.64451	0.00846154
Q9Y5Y2	Cytosolic Fe-S cluster assembly factor NUBP2	NUBP2		NaN	NaN	NaN	NaN	NaN	NaN	NaN	NaN	NaN	NaN	NaN	NaN	NaN	NaN	NaN	NaN		NaN	NaN	NaN	NaN	NaN	NaN	NaN	NaN	NaN	NaN	NaN	NaN	NaN	NaN	NaN	NaN			+	+	0	1.64256	3.7635	3.44367	NaN	1	NaN	0.574816	0.351095
Q8WVJ2	NudC domain-containing protein 2	NUDCD2		NaN	NaN	NaN	NaN	NaN	NaN	NaN	NaN	NaN	NaN	NaN	NaN	NaN	NaN	NaN	NaN		NaN	NaN	NaN	NaN	NaN	NaN	NaN	NaN	NaN	NaN	NaN	NaN	NaN	NaN	NaN	NaN				+	0	0.127802	1.61518	3.01417	NaN	1	NaN	0.0330778	0.956377
Q96G61	Diphosphoinositol polyphosphate phosphohydrolase 3-beta	NUDT11		NaN	NaN	NaN	NaN	NaN	NaN	NaN	NaN	NaN	NaN	NaN	NaN	NaN	NaN	NaN	NaN		NaN	NaN	NaN	NaN	NaN	NaN	NaN	NaN	NaN	NaN	NaN	NaN	NaN	NaN	NaN	NaN					NaN	NaN	NaN	NaN	NaN	NaN	NaN	NaN	NaN
Q14980	Nuclear mitotic apparatus protein 1	NUMA1		0.758538	-1.97496	0.359122	-2.70123	0.815596	1	1.37841	0.741	1	-1.43824	0.256752	1	0.539206	1.10997	0.157263	-2.047		0.0343768	-1.16312	-1.22951	-1.6345	0.0181195	1	0.0470556	0.649931	0.847912	-1.2795	0.483579	0.884128	-1.01988	0.590813	0.415329	-1.22348			+		0.795089	1.75791	1.32005	0.972466	0.393236	0.63889	0.833759	0.861698	0.202686
P49757	Protein numb homolog	NUMB		1.18977	1.64303	1.03644	0	0.450372	1	0.939476	0.864546	1	1.59947	0.385773	1	0.824609	NaN	1	NaN		NaN	NaN	NaN	NaN	NaN	NaN	NaN	NaN	NaN	NaN	NaN	NaN	NaN	NaN	NaN	NaN					NaN	NaN	NaN	NaN	NaN	NaN	NaN	NaN	NaN
P57740	Nuclear pore complex protein Nup107	NUP107		-2.00007	-1.27572	-1.10425	-1.40371	0.331123	1	-0.757901	0.323818	1	-0.72887	0.235076	1	-0.558394	0.303347	0.843525	-0.695207		-0.415824	0.327716	-0.213102	-0.443949	1.38385	1	-1.73108	0.951925	0.860807	1.25504	0.2116	0.951719	-0.434399	0.713156	0.442822	-1.15485				+	-0.0817839	-0.419034	-0.43677	-0.933172	0.135267	0.90783	-0.25321	1.34582	0.192359
Q8WUM0	Nuclear pore complex protein Nup133	NUP133		-1.62414	-1.78845	-0.793651	-1.55775	0.321251	1	-0.733187	0.451608	1	-0.967079	0.236809	1	-0.550796	0.421222	0.738004	-0.908208		0.0905393	0.189681	-0.0876382	-0.536487	0.0778429	1	0.177648	0.301298	0.977461	0.532979	0.108239	0.976191	-0.223276	0.780835	0.381618	-1.2871					0.0469666	0.00774511	-0.418341	-0.596718	0.0606262	0.956427	0.127402	0.00992146	0.991615
P49790	Nuclear pore complex protein Nup153	NUP153	+	-0.135246	-1.20985	-1.19662	-3.65366	0.0894043	1	-0.209621	0.484763	1	-0.995543	0.985922	0.963413	-1.706	3.29736	0.0187143	-6.53691		-0.78297	-2.08011	-1.98205	-3.0254	0.2769	1	-0.633482	0.772256	0.754275	-1.55147	0.840286	0.665356	-1.65903	2.19869	0.067	-4.46837					0.840581	1.03326	0.349972	-0.946963	0.514412	0.551193	1.0293	0.758195	0.265065
O75694	Nuclear pore complex protein Nup155	NUP155		-1.39462	-1.24095	-1.18396	-1.70842	0.261692	1	-0.616407	0.257355	1	-0.604764	0.220532	1	-0.531565	0.309482	0.845368	-0.712914		-0.112582	0.230424	0.0169671	0.0412712	0.54881	1	-0.590169	1.07309	0.91387	1.14678	0.0772054	0.983421	0.0956648	0.0662287	0.948725	0.130104					0.106017	-0.0815125	-0.281453	-0.660796	0.208176	0.85902	0.356838	0.243192	0.831046
Q12769	Nuclear pore complex protein Nup160	NUP160		-0.305507	-0.935611	0.0325154	-0.104825	0.059917	1	-0.161694	0.215951	1	-0.516356	0.00705941	1	0.0199368	0.0255352	0.973416	-0.0702508		0.073693	0.823072	0.885291	0.290434	0.0403908	1	0.102278	0.826706	0.784783	1.46601	0.844807	0.710216	1.50933	0.230156	0.800596	0.488425					0.51642	0.185118	0.752652	0.220234	0.280424	0.732669	0.613966	0.0898918	0.896886
Q5SRE5	Nucleoporin NUP188 homolog	NUP188		-1.28506	-0.860838	-1.58284	-1.16801	0.272251	1	-0.634178	0.194006	1	-0.47061	0.290007	1	-0.67403	0.276983	0.863782	-0.639894		0.130212	0.232288	0.0565955	0.118366	0.218027	1	0.391631	0.618466	0.935292	0.864268	0.126741	0.975669	0.21466	0.152999	0.877269	0.304308				+	-0.239042	-0.151234	-0.644629	-1.24789	0.342541	0.733482	-0.614752	0.163312	0.836978
Q92621	Nuclear pore complex protein Nup205	NUP205		-3.15808	-3.95707	-3.40471	-3.5135	0.435593	1	-0.961714	0.741743	1	-1.49392	0.711465	1	-1.43514	0.671909	0.385552	-1.37154		-2.52057	-2.15937	-1.92355	-1.71799	1.05803	1	-2.06694	0.798033	0.758684	-1.59925	0.845757	0.665186	-1.66387	0.759813	0.308981	-1.50718			+	+	-1.61445	-2.87008	-2.95344	-3.92058	0.537732	0.519843	-1.13317	0.945406	0.157163
Q8TEM1	Nuclear pore membrane glycoprotein 210	NUP210		-1.9112	-2.2329	-1.9262	-1.63438	0.354768	1	-0.799992	0.763537	1	-1.48562	0.584806	1	-1.19103	0.267881	0.863508	-0.632478		0.494059	0.0544294	0.563402	1.09488	0.24351	1	0.548255	0.0278369	1	0.0719422	0.274787	0.93816	0.610508	0.541536	0.473977	1.10267			+	+	-0.409068	-0.249833	-1.53677	-2.37237	0.217715	0.788813	-0.492094	0.114485	0.872175
Q8NFH5	Nucleoporin NUP53	NUP35		1.19556	0.717529	-0.965414	-0.897627	1.02377	1	1.75576	0.350374	1	0.740906	0.318344	1	-0.706225	0.279593	0.862939	-0.634204		0.249104	-0.436466	0.113166	1.22903	0.0950572	1	0.240299	0.19838	0.96769	-0.461134	0.0326075	0.989275	0.0890283	1.08683	0.194855	1.94573					1.48648	0.251109	0.225358	-0.696903	1.18933	0.215465	2.16201	0.073498	0.907292
Q8NFH4	Nucleoporin Nup37	NUP37		NaN	NaN	NaN	NaN	NaN	NaN	NaN	NaN	NaN	NaN	NaN	NaN	NaN	NaN	NaN	NaN		NaN	NaN	NaN	NaN	NaN	NaN	NaN	NaN	NaN	NaN	NaN	NaN	NaN	NaN	NaN	NaN					NaN	NaN	NaN	NaN	NaN	NaN	NaN	NaN	NaN
Q8NFH3	Nucleoporin Nup43	NUP43		0.965212	0.682887	1.15697	0.471447	0.872378	1	1.5071	0.523853	1	0.989791	1.03949	0.914435	1.76769	0.350618	0.847846	0.703367		NaN	NaN	NaN	NaN	NaN	NaN	NaN	NaN	NaN	NaN	NaN	NaN	NaN	NaN	NaN	NaN					NaN	NaN	NaN	NaN	NaN	NaN	NaN	NaN	NaN
Q7Z3B4	Nucleoporin p54	NUP54		NaN	NaN	NaN	NaN	NaN	NaN	NaN	NaN	NaN	NaN	NaN	NaN	NaN	NaN	NaN	NaN		0.18228	0.216296	0.234275	1.6681	0.0815734	1	0.204903	0.0821455	1	0.209817	0.102216	0.965038	0.253539	1.14955	0.162914	2.13201					NaN	NaN	NaN	NaN	NaN	NaN	NaN	NaN	NaN
P37198	Nuclear pore glycoprotein p62	NUP62		-0.137328	-0.907612	0.0329045	0.465962	0.158337	1	-0.319434	0.316837	1	-0.70035	0.0285753	0.999087	0.0669129	0.597137	0.640257	1.01152		-0.215864	0.402306	0.403216	0.924391	0.223153	1	-0.451909	0.601632	0.940346	1.00719	0.517474	0.931499	0.912226	1.1107	0.210982	1.88125					0.0611045	0.0131009	-0.943063	-0.537688	0.0835815	0.942175	0.170312	0.0144981	0.985341
Q9BW27	Nuclear pore complex protein Nup85	NUP85		-1.13998	-1.33674	-1.08121	-1.30091	0.318639	1	-0.714751	0.287155	1	-0.663464	0.246884	1	-0.580541	0.266705	0.866921	-0.624025		-0.334993	-0.000747045	-0.0659904	-0.126041	0.371815	1	-0.701818	0.000833393	1	-0.0019045	0.0783229	0.983699	-0.166275	0.142779	0.883597	-0.294931			+	+	-0.625421	-0.422635	-0.70814	-1.26633	0.687217	0.488059	-1.21652	0.887422	0.303661
Q99567	Nuclear pore complex protein Nup88	NUP88		0.720087	0.660926	0.515354	-0.4161	0.286212	1	0.634791	0.276451	1	0.61317	0.175294	1	0.418455	0.137797	0.930361	-0.337879		-0.285526	-0.777515	0.470113	1.47344	0.08965	1	-0.231532	0.192897	0.97921	-0.472487	0.146234	0.94757	0.362997	0.646551	0.373992	1.30438					0.907872	0.477498	1.01653	0.467095	0.29131	0.704728	0.66715	0.132116	0.838046
Q8N1F7	Nuclear pore complex protein Nup93	NUP93		-1.82626	-2.67329	-1.3821	-2.34028	0.458866	1	-0.980471	0.356309	1	-0.812523	0.315059	1	-0.716166	0.355206	0.818612	-0.806988		-0.464652	-0.0383587	-0.0797494	-0.178338	1.25406	1	-1.69631	0.107381	1	-0.16753	0.192842	0.949203	-0.308426	0.33244	0.781997	-0.555406			+	+	-0.551807	-0.473938	-0.604886	-0.694466	1.39087	0.255211	-1.93587	1.94652	0.0971217
P52948	Nuclear pore complex protein Nup98-Nup96;Nuclear pore complex protein Nup98;Nuclear pore complex protein Nup96	NUP98		-0.314793	-0.668932	-0.450999	-0.939218	0.500365	1	-0.822793	1.19538	1	-1.75124	0.772766	1	-1.18537	0.961171	0.270963	-1.61139		-0.0721334	0.184861	-0.0628045	0.0681229	0.0414902	1	-0.104248	0.175999	0.980145	0.370871	0.056116	0.993273	-0.1291	0.0517681	0.950574	0.12329					0.342208	0.0717188	-0.317806	-0.961179	0.368471	0.691072	0.700611	0.0791661	0.918166
Q9BVL2	Nucleoporin p58/p45	NUPL1		1.31713	-1.09787	0.685346	-0.157458	0.699911	1	1.32854	0.245766	1	-0.57887	0.345683	1	0.729888	0.0492775	0.964619	-0.13013		0.0674623	-0.225493	0.553026	1.59672	0.0244941	1	0.066035	0.0741593	1	-0.193146	0.250318	0.935287	0.56688	0.80897	0.293835	1.5761					0.824614	0.428031	-0.272554	-1.06409	0.305291	0.696501	0.687225	0.140087	0.83069
Q9UBU9	Nuclear RNA export factor 1	NXF1		NaN	NaN	NaN	NaN	NaN	NaN	NaN	NaN	NaN	NaN	NaN	NaN	NaN	NaN	NaN	NaN		NaN	NaN	NaN	NaN	NaN	NaN	NaN	NaN	NaN	NaN	NaN	NaN	NaN	NaN	NaN	NaN			+	+	1.2	1.8625	2.33683	3.87591	0.495124	0.551303	1.03687	1.1041	0.125091
Q9Y530	O-acetyl-ADP-ribose deacetylase 1	OARD1		NaN	NaN	NaN	NaN	NaN	NaN	NaN	NaN	NaN	NaN	NaN	NaN	NaN	NaN	NaN	NaN		NaN	NaN	NaN	NaN	NaN	NaN	NaN	NaN	NaN	NaN	NaN	NaN	NaN	NaN	NaN	NaN			+	+	0	0	1.98445	2.1221	NaN	1	NaN	NaN	1
Q9Y6K5	2-5-oligoadenylate synthase 3	OAS3		NaN	NaN	NaN	NaN	NaN	NaN	NaN	NaN	NaN	NaN	NaN	NaN	NaN	NaN	NaN	NaN		NaN	NaN	NaN	NaN	NaN	NaN	NaN	NaN	NaN	NaN	NaN	NaN	NaN	NaN	NaN	NaN			+	+	0	0.866194	1.84968	2.66574	NaN	1	NaN	0.753728	0.278898
Q16625	Occludin	OCLN		-0.99463	-1.06307	-0.68077	-0.986457	0.240462	1	-0.565622	0.340842	1	-0.750257	0.223265	1	-0.519587	0.233856	0.882009	-0.552697		0.104688	-0.227524	-0.0588837	0.129377	0.0690069	1	0.166135	0.287884	0.980656	-0.542738	0.0341024	0.989602	-0.0861443	0.0747182	0.925042	0.182689			+	+	-0.397334	-0.651347	-1.18765	-2.77866	0.439854	0.64423	-0.814958	0.561139	0.412879
Q5BJF6	Outer dense fiber protein 2	ODF2		0.374936	0.569516	0.488931	-0.133932	0.338841	1	0.66151	0.42075	1	0.824107	0.537544	1	0.95244	0.100465	0.935474	-0.22895		-0.676941	-0.28521	-0.552766	-1.37812	0.511429	1	-0.995443	0.627452	0.93986	-0.936291	0.678242	0.819728	-1.17538	1.22262	0.155945	-2.18907				+	-0.0827338	-0.390557	-0.417453	-0.866918	0.121275	0.916321	-0.237073	0.529564	0.482653
Q9ULJ1	Outer dense fiber protein 2-like	ODF2L		NaN	NaN	NaN	NaN	NaN	NaN	NaN	NaN	NaN	NaN	NaN	NaN	NaN	NaN	NaN	NaN		NaN	NaN	NaN	NaN	NaN	NaN	NaN	NaN	NaN	NaN	NaN	NaN	NaN	NaN	NaN	NaN					NaN	NaN	NaN	NaN	NaN	NaN	NaN	NaN	NaN
Q5SWX8	Protein odr-4 homolog	ODR4		NaN	NaN	NaN	NaN	NaN	NaN	NaN	NaN	NaN	NaN	NaN	NaN	NaN	NaN	NaN	NaN		-0.102852	0.639937	0.783719	1.46417	0.0266176	1	-0.0736831	0.308574	0.950509	0.67663	0.382891	0.955207	0.815662	0.812918	0.29805	1.56835					NaN	NaN	NaN	NaN	NaN	NaN	NaN	NaN	NaN
O75665	Oral-facial-digital syndrome 1 protein	OFD1		NaN	NaN	NaN	NaN	NaN	NaN	NaN	NaN	NaN	NaN	NaN	NaN	NaN	NaN	NaN	NaN		0	0.673246	0	3.75073	NaN	1	NaN	0.422984	0.932862	0.864189	NaN	1	NaN	2.19653	0.0667463	4.59414	+	+	+	+	5.03934	4.27358	3.32176	2.8876	2.977	0.0288696	7.26733	2.79738	0.013863
O95948;O60422	One cut domain family member 2	ONECUT2		0.151599	0.310242	0.318275	0.321136	0.103863	1	0.239681	0.143838	1	0.340231	0.164628	1	0.379505	0.366017	0.852573	0.676578		0.150438	0.419434	-0.605551	-0.575091	0.0670858	1	0.170512	0.369487	0.958655	0.729476	0.248479	0.93573	-0.56866	0.234386	0.788208	-0.540488					NaN	NaN	NaN	NaN	NaN	NaN	NaN	NaN	NaN
Q96CV9	Optineurin	OPTN		NaN	NaN	NaN	NaN	NaN	NaN	NaN	NaN	NaN	NaN	NaN	NaN	NaN	NaN	NaN	NaN		0.562321	0.860612	0.672141	-1.0501	0.239526	1	0.548606	0.391519	0.953863	0.837632	0.295219	0.938536	0.65716	0.49832	0.499964	-1.02937					1.40799	1.28171	0.602435	1.35237	0.837142	0.349987	1.5994	0.763469	0.251274
Q13415	Origin recognition complex subunit 1	ORC1		NaN	NaN	NaN	NaN	NaN	NaN	NaN	NaN	NaN	NaN	NaN	NaN	NaN	NaN	NaN	NaN		NaN	NaN	NaN	NaN	NaN	NaN	NaN	NaN	NaN	NaN	NaN	NaN	NaN	NaN	NaN	NaN					NaN	NaN	NaN	NaN	NaN	NaN	NaN	NaN	NaN
Q9UBD5	Origin recognition complex subunit 3	ORC3		NaN	NaN	NaN	NaN	NaN	NaN	NaN	NaN	NaN	NaN	NaN	NaN	NaN	NaN	NaN	NaN		-0.24645	-0.168987	0.53392	0.432121	0.0749648	1	-0.196379	0.0359385	1	-0.0998691	0.174393	0.946423	0.42368	0.129314	0.871202	0.325632					0.140712	0.532426	0.368263	0.36799	0.0462494	0.956027	0.123352	0.201373	0.75391
Q9Y5N6	Origin recognition complex subunit 6	ORC6		NaN	NaN	NaN	NaN	NaN	NaN	NaN	NaN	NaN	NaN	NaN	NaN	NaN	NaN	NaN	NaN		NaN	NaN	NaN	NaN	NaN	NaN	NaN	NaN	NaN	NaN	NaN	NaN	NaN	NaN	NaN	NaN		+	+	+	1.44225	3.71365	4.05163	3.77163	0.565264	0.509859	1.1694	1.83504	0.0373867
Q9BXB5	Oxysterol-binding protein-related protein 10	OSBPL10		NaN	NaN	NaN	NaN	NaN	NaN	NaN	NaN	NaN	NaN	NaN	NaN	NaN	NaN	NaN	NaN		-0.509825	-0.800578	0.183713	2.39241	0.317839	1	-0.673572	0.447328	0.939277	-0.920556	0.0708734	0.988307	0.182374	1.86401	0.0701212	3.57402		+	+	+	1.49477	1.91373	1.98495	2.07454	1.91082	0.0930435	3.36179	2.6599	0.0227143
Q9H4L5	Oxysterol-binding protein-related protein 3	OSBPL3		NaN	NaN	NaN	NaN	NaN	NaN	NaN	NaN	NaN	NaN	NaN	NaN	NaN	NaN	NaN	NaN		NaN	NaN	NaN	NaN	NaN	NaN	NaN	NaN	NaN	NaN	NaN	NaN	NaN	NaN	NaN	NaN				+	0.926644	1.09358	0.82234	2.0694	0.548697	0.532274	1.0938	0.476694	0.441386
Q9BZF1	Oxysterol-binding protein-related protein 8	OSBPL8		0.382913	-0.0978238	-0.0368911	0.176152	0.0985983	1	0.25348	0.0255875	0.99499	-0.0700448	0.00721625	1	-0.0205008	0.0487084	0.963789	0.129943		0.301562	0.310564	-0.0173079	0.389006	0.101133	1	0.257501	0.0852327	1	0.223171	0.00488513	0.994156	-0.0137313	0.124755	0.875882	0.313451					0.161793	0.699212	0.332103	-0.151571	0.0580515	0.947011	0.152035	0.247976	0.687853
Q99650	Oncostatin-M-specific receptor subunit beta	OSMR		-1.16773	-0.736146	0.187423	0.173345	0.468724	1	-0.967323	0.527858	1	-1.00581	0.106695	1	0.252471	0.0781348	0.947417	0.194398		1.24034	1.10873	1.18985	1.57339	0.832941	1	1.56887	0.662115	0.847243	1.29119	0.957409	0.64244	1.74514	1.05096	0.196603	1.95845					0.375334	0.699435	0.45804	0.0587991	0.346768	0.696385	0.683935	0.543416	0.41739
Q96FW1	Ubiquitin thioesterase OTUB1	OTUB1		NaN	NaN	NaN	NaN	NaN	NaN	NaN	NaN	NaN	NaN	NaN	NaN	NaN	NaN	NaN	NaN		NaN	NaN	NaN	NaN	NaN	NaN	NaN	NaN	NaN	NaN	NaN	NaN	NaN	NaN	NaN	NaN			+	+	-0.0349083	0.65889	1.09235	1.85448	0.0490044	0.961413	-0.101382	1.07134	0.19662
Q96G74	OTU domain-containing protein 5	OTUD5		NaN	NaN	NaN	NaN	NaN	NaN	NaN	NaN	NaN	NaN	NaN	NaN	NaN	NaN	NaN	NaN		NaN	NaN	NaN	NaN	NaN	NaN	NaN	NaN	NaN	NaN	NaN	NaN	NaN	NaN	NaN	NaN	+	+	+	+	3.66216	4.17851	4.97705	4.92472	2.43768	0.0375238	5.23027	3.16884	0.00965217
P13674	Prolyl 4-hydroxylase subunit alpha-1	P4HA1		NaN	NaN	NaN	NaN	NaN	NaN	NaN	NaN	NaN	NaN	NaN	NaN	NaN	NaN	NaN	NaN		NaN	NaN	NaN	NaN	NaN	NaN	NaN	NaN	NaN	NaN	NaN	NaN	NaN	NaN	NaN	NaN				+	0	1.25379	0.947297	1.62527	NaN	1	NaN	1.14079	0.133359
O15460	Prolyl 4-hydroxylase subunit alpha-2	P4HA2		NaN	NaN	NaN	NaN	NaN	NaN	NaN	NaN	NaN	NaN	NaN	NaN	NaN	NaN	NaN	NaN	+	1.02718	1.36986	1.80636	4.1868	0.800993	1	1.48282	0.995411	0.683471	1.83772	1.68058	0.359304	3.06984	2.67843	0.05825	6.05844			+		0	0.43365	1.42052	2.16749	NaN	1	NaN	0.568795	0.445419
P11940;Q9H361	Polyadenylate-binding protein 1;Polyadenylate-binding protein 3	PABPC1;PABPC3	+	0.436799	0.0382533	0.553631	-2.28375	0.329322	1	0.664788	0.0251287	0.993411	0.0620967	0.338176	1	0.700441	2.04547	0.0490505	-3.50395		-0.667683	-0.598749	-0.739429	-1.60887	0.451078	1	-0.905549	0.642338	0.913446	-1.14966	0.639241	0.809164	-1.18901	1.78097	0.0800714	-3.18332			+	+	-0.0154762	-1.7507	-2.38229	-2.76909	0.0113445	0.990853	-0.0281351	1.68835	0.0540537
Q13310;P0CB38	Polyadenylate-binding protein 4	PABPC4		0.825461	-0.00628201	-0.725762	-1.6048	0.279468	1	0.630089	0.00169429	1	-0.00474146	0.145248	1	-0.366041	0.850359	0.282839	-1.57518		NaN	NaN	NaN	NaN	NaN	NaN	NaN	NaN	NaN	NaN	NaN	NaN	NaN	NaN	NaN	NaN					NaN	NaN	NaN	NaN	NaN	NaN	NaN	NaN	NaN
Q9UKS6	Protein kinase C and casein kinase substrate in neurons protein 3	PACSIN3		0.298236	-0.77114	0.148333	-1.7468	0.490708	1	0.80143	0.389769	1	-0.808883	0.155762	1	0.321364	0.976693	0.222173	-1.7728		-0.209373	-1.12091	-0.238008	-0.40034	0.367042	1	-0.618618	0.423407	0.927262	-0.911602	0.149609	0.951979	-0.34354	0.316389	0.731046	-0.647948			+	+	-0.0865434	-0.605348	-1.28969	-1.77497	0.060463	0.950174	-0.145137	0.901208	0.252559
Q8N7H5	RNA polymerase II-associated factor 1 homolog	PAF1		NaN	NaN	NaN	NaN	NaN	NaN	NaN	NaN	NaN	NaN	NaN	NaN	NaN	NaN	NaN	NaN		0.0385577	0.00597382	0.663876	2.60233	0.0195189	1	0.0508994	0.00294031	1	0.00781917	0.227457	0.938883	0.534387	1.70749	0.074275	3.29263		+	+		0.461856	1.52208	1.72765	0.408729	0.301354	0.718898	0.638836	2.04758	0.0404979
Q15102	Platelet-activating factor acetylhydrolase IB subunit gamma	PAFAH1B3		NaN	NaN	NaN	NaN	NaN	NaN	NaN	NaN	NaN	NaN	NaN	NaN	NaN	NaN	NaN	NaN		NaN	NaN	NaN	NaN	NaN	NaN	NaN	NaN	NaN	NaN	NaN	NaN	NaN	NaN	NaN	NaN				+	-0.191814	-0.44092	0.500916	2.23157	0.0507291	0.951931	-0.137105	0.112946	0.864088
P22234	Multifunctional protein ADE2;Phosphoribosylaminoimidazole-succinocarboxamide synthase;Phosphoribosylaminoimidazole carboxylase	PAICS		NaN	NaN	NaN	NaN	NaN	NaN	NaN	NaN	NaN	NaN	NaN	NaN	NaN	NaN	NaN	NaN		NaN	NaN	NaN	NaN	NaN	NaN	NaN	NaN	NaN	NaN	NaN	NaN	NaN	NaN	NaN	NaN			+	+	1.5736	2.12249	2.48162	2.70029	0.826901	0.350553	1.60243	1.52569	0.06197
Q8WX93	Palladin	PALLD		NaN	NaN	NaN	NaN	NaN	NaN	NaN	NaN	NaN	NaN	NaN	NaN	NaN	NaN	NaN	NaN		NaN	NaN	NaN	NaN	NaN	NaN	NaN	NaN	NaN	NaN	NaN	NaN	NaN	NaN	NaN	NaN	+	+	+	+	3.55754	2.99709	3.01785	3.62611	3.47062	0.0366667	8.63035	2.63019	0.0202553
P19021	Peptidyl-glycine alpha-amidating monooxygenase;Peptidylglycine alpha-hydroxylating monooxygenase;Peptidyl-alpha-hydroxyglycine alpha-amidating lyase	PAM		-0.683575	-1.2613	-0.609472	-1.48137	1.66532	1	-2.22298	0.720686	1	-1.3524	0.35566	1	-0.735708	0.536238	0.589187	-1.09333		0.00485166	-0.893337	-1.36849	-0.754533	0.00800701	1	0.0162174	0.601538	0.912346	-1.16777	2.70003	0.255077	-4.7083	0.535315	0.492302	-1.04572			+	+	-1.15447	-0.27931	-2.29736	-1.51949	0.584325	0.504572	-1.17635	0.364705	0.635627
Q8NDF8	Non-canonical poly(A) RNA polymerase PAPD5	PAPD5		NaN	NaN	NaN	NaN	NaN	NaN	NaN	NaN	NaN	NaN	NaN	NaN	NaN	NaN	NaN	NaN		NaN	NaN	NaN	NaN	NaN	NaN	NaN	NaN	NaN	NaN	NaN	NaN	NaN	NaN	NaN	NaN					NaN	NaN	NaN	NaN	NaN	NaN	NaN	NaN	NaN
Q8TEW0	Partitioning defective 3 homolog	PARD3		NaN	NaN	NaN	NaN	NaN	NaN	NaN	NaN	NaN	NaN	NaN	NaN	NaN	NaN	NaN	NaN		NaN	NaN	NaN	NaN	NaN	NaN	NaN	NaN	NaN	NaN	NaN	NaN	NaN	NaN	NaN	NaN				+	2.16629	1.97216	1.8511	2.20213	1.3039	0.163663	2.46609	1.19833	0.103086
O95453	Poly(A)-specific ribonuclease PARN	PARN		NaN	NaN	NaN	NaN	NaN	NaN	NaN	NaN	NaN	NaN	NaN	NaN	NaN	NaN	NaN	NaN		NaN	NaN	NaN	NaN	NaN	NaN	NaN	NaN	NaN	NaN	NaN	NaN	NaN	NaN	NaN	NaN					0	0	1.25846	0.888195	NaN	1	NaN	NaN	1
P09874	Poly [ADP-ribose] polymerase 1	PARP1		-0.948545	-1.5577	-1.3113	-1.05404	0.222582	1	-0.529701	0.474319	1	-0.997035	0.465433	1	-0.970862	0.300003	0.85234	-0.677976		0.481558	0.571712	0.147621	-0.0118071	0.554743	1	0.99367	0.593123	0.921592	1.077	0.0986996	0.972711	0.23204	0.00971895	0.988672	-0.0236107		+	+	+	1.08379	2.57705	4.03333	5.37445	0.802273	0.374063	1.49596	1.91128	0.037722
Q53GL7	Poly [ADP-ribose] polymerase 10	PARP10		NaN	NaN	NaN	NaN	NaN	NaN	NaN	NaN	NaN	NaN	NaN	NaN	NaN	NaN	NaN	NaN		NaN	NaN	NaN	NaN	NaN	NaN	NaN	NaN	NaN	NaN	NaN	NaN	NaN	NaN	NaN	NaN					NaN	NaN	NaN	NaN	NaN	NaN	NaN	NaN	NaN
Q9H0J9	Poly [ADP-ribose] polymerase 12	PARP12		NaN	NaN	NaN	NaN	NaN	NaN	NaN	NaN	NaN	NaN	NaN	NaN	NaN	NaN	NaN	NaN		NaN	NaN	NaN	NaN	NaN	NaN	NaN	NaN	NaN	NaN	NaN	NaN	NaN	NaN	NaN	NaN		+	+	+	1.88871	3.50129	4.31284	4.90416	0.907901	0.31491	1.76365	1.64425	0.0494613
Q460N5	Poly [ADP-ribose] polymerase 14	PARP14		-0.560136	-0.0642789	-0.0806106	2.97016	0.258255	1	-0.57248	0.0235678	0.995268	-0.0628329	0.0379074	1	-0.0970714	0.633032	0.432824	1.29781		-0.936413	-0.441955	-0.685694	3.39505	0.431525	1	-0.910513	0.13865	0.983272	-0.345677	0.361173	0.949453	-0.768901	1.35491	0.113108	2.67086	+	+	+	+	5.87556	6.97838	7.53563	7.99023	3.5026	0.0526667	9.69555	3.74366	0.00885714
Q8N5Y8	Mono [ADP-ribose] polymerase PARP16	PARP16		0.770828	-0.273042	-0.386225	0.567817	0.405608	1	0.833364	0.0783543	1	-0.203189	0.126838	1	-0.313619	0.228096	0.886604	0.520501		0.216841	-0.041886	-0.667437	0.10509	0.184037	1	0.394767	0.0302365	1	-0.0739617	0.372396	0.960136	-0.784511	0.0806023	0.922894	0.187554				+	-0.682549	-2.26319	-1.60615	-1.46631	0.334949	0.683398	-0.725537	1.6809	0.0527857
Q9UGN5	Poly [ADP-ribose] polymerase 2	PARP2		NaN	NaN	NaN	NaN	NaN	NaN	NaN	NaN	NaN	NaN	NaN	NaN	NaN	NaN	NaN	NaN		NaN	NaN	NaN	NaN	NaN	NaN	NaN	NaN	NaN	NaN	NaN	NaN	NaN	NaN	NaN	NaN			+	+	0	1.73407	2.31683	2.76177	NaN	1	NaN	1.27081	0.0933394
Q9UKK3	Poly [ADP-ribose] polymerase 4	PARP4		NaN	NaN	NaN	NaN	NaN	NaN	NaN	NaN	NaN	NaN	NaN	NaN	NaN	NaN	NaN	NaN		NaN	NaN	NaN	NaN	NaN	NaN	NaN	NaN	NaN	NaN	NaN	NaN	NaN	NaN	NaN	NaN					0.222586	0.68273	0.821341	0.582203	0.286114	0.771073	0.53771	0.961963	0.223292
Q8IXQ6	Poly [ADP-ribose] polymerase 9	PARP9		-1.06449	-0.871805	-0.307532	0.942452	0.496714	1	-1.00284	0.713862	1	-1.28169	0.120134	1	-0.293932	0.499753	0.650117	0.995293		-1.49313	-1.26636	-1.22615	1.05964	1.72902	1	-3.04636	1.24967	0.595366	-2.19957	1.16131	0.56195	-2.0556	0.810835	0.3101	1.50371			+	+	2.10308	2.69815	3.45372	4.36934	1.33919	0.158694	2.51989	1.38977	0.0766
Q86TB9	Protein PAT1 homolog 1	PATL1		NaN	NaN	NaN	NaN	NaN	NaN	NaN	NaN	NaN	NaN	NaN	NaN	NaN	NaN	NaN	NaN		NaN	NaN	NaN	NaN	NaN	NaN	NaN	NaN	NaN	NaN	NaN	NaN	NaN	NaN	NaN	NaN					0.601429	0.344334	1.71155	1.08701	0.252295	0.754384	0.575132	0.153046	0.822242
Q96KB5	Lymphokine-activated killer T-cell-originated protein kinase	PBK		NaN	NaN	NaN	NaN	NaN	NaN	NaN	NaN	NaN	NaN	NaN	NaN	NaN	NaN	NaN	NaN		NaN	NaN	NaN	NaN	NaN	NaN	NaN	NaN	NaN	NaN	NaN	NaN	NaN	NaN	NaN	NaN					-0.118954	1.01121	1.80576	1.94129	0.0451952	0.955623	-0.119025	0.432504	0.482932
Q86U86	Protein polybromo-1	PBRM1		0.26542	0.399335	-0.85448	-1.69754	0.157392	1	0.358178	0.208611	1	0.468171	0.368877	1	-0.783669	1.77873	0.0637252	-2.92598		1.87184	0.806611	0.994354	0.436426	1.17685	1	2.20781	0.414815	0.933058	0.869879	0.493118	0.88473	1.01548	0.218241	0.802365	0.49676					0.720557	0.294452	0.105043	1.44863	0.312267	0.694247	0.691093	0.100261	0.879475
Q96AQ6	Pre-B-cell leukemia transcription factor-interacting protein 1	PBXIP1		0.152597	0.136352	0.228117	0.206982	0.207425	1	0.392119	0.213567	0.996029	0.387466	0.292586	1	0.541081	0.301676	0.887957	0.538579		-0.497928	0.00610288	-0.183962	-0.601538	0.74935	1	-1.22893	0.00761789	1	0.0168027	0.286314	0.933785	-0.511977	1.18566	0.237778	-1.77702				+	-0.400691	-0.554749	-0.734348	-1.13422	0.568219	0.574865	-0.969161	0.964189	0.239447
Q15365	Poly(rC)-binding protein 1	PCBP1		-1.22728	-1.07495	-0.452804	-2.85888	0.731891	1	-1.36427	0.328208	1	-0.728872	0.133229	1	-0.330721	1.63814	0.0642727	-2.90837		-0.452539	-1.40191	-0.627561	0.431087	0.382401	1	-0.757243	0.637406	0.847449	-1.28384	0.274351	0.940115	-0.616586	0.282619	0.758578	0.603329	+	+	+	+	3.88205	5.183	5.87599	6.14862	2.63355	0.0350833	5.85199	4.58696	0
Q15366	Poly(rC)-binding protein 2	PCBP2		0.683129	-0.481288	-0.349799	-0.818228	0.243513	1	0.556851	0.147357	0.99221	-0.361173	0.106512	1	-0.268922	0.338719	0.839555	-0.731223		NaN	NaN	NaN	NaN	NaN	NaN	NaN	NaN	NaN	NaN	NaN	NaN	NaN	NaN	NaN	NaN		+	+	+	3.3409	5.38947	6.75777	7.20953	1.07209	0.221694	2.1351	2.17898	0.0262941
P57723	Poly(rC)-binding protein 4	PCBP4		NaN	NaN	NaN	NaN	NaN	NaN	NaN	NaN	NaN	NaN	NaN	NaN	NaN	NaN	NaN	NaN		NaN	NaN	NaN	NaN	NaN	NaN	NaN	NaN	NaN	NaN	NaN	NaN	NaN	NaN	NaN	NaN			+		0	0	3.1584	0.764164	NaN	1	NaN	NaN	1
Q9Y5E7	Protocadherin beta-2	PCDHB2		NaN	NaN	NaN	NaN	NaN	NaN	NaN	NaN	NaN	NaN	NaN	NaN	NaN	NaN	NaN	NaN		NaN	NaN	NaN	NaN	NaN	NaN	NaN	NaN	NaN	NaN	NaN	NaN	NaN	NaN	NaN	NaN					1.01188	-0.423474	0.166208	-0.40167	1.02518	0.30709	1.79601	0.225362	0.730452
Q9Y5E4	Protocadherin beta-5	PCDHB5		NaN	NaN	NaN	NaN	NaN	NaN	NaN	NaN	NaN	NaN	NaN	NaN	NaN	NaN	NaN	NaN		-0.121668	-0.679451	-0.43093	0.474054	0.0656148	1	-0.163097	0.370982	0.950585	-0.783883	0.179669	0.949945	-0.42581	1.46955	0.203776	1.899					NaN	NaN	NaN	NaN	NaN	NaN	NaN	NaN	NaN
Q9BYE7	Polycomb group RING finger protein 6	PCGF6		NaN	NaN	NaN	NaN	NaN	NaN	NaN	NaN	NaN	NaN	NaN	NaN	NaN	NaN	NaN	NaN		NaN	NaN	NaN	NaN	NaN	NaN	NaN	NaN	NaN	NaN	NaN	NaN	NaN	NaN	NaN	NaN			+	+	1.15432	2.16653	2.97738	4.43937	0.612496	0.484853	1.22044	1.32088	0.0854763
Q5JVF3	PCI domain-containing protein 2	PCID2		-2.06166	-1.53212	-1.32654	-1.11082	0.819558	1	-1.56332	0.482668	1	-1.00966	0.421996	1	-0.900362	0.315755	0.846221	-0.708454		-0.857047	-0.810663	-0.66385	-0.73564	0.284271	1	-0.651453	0.237715	0.978892	-0.562047	0.126576	0.956795	-0.328337	0.170903	0.83769	-0.425857					-1.59967	-1.11402	-1.32561	-1.53369	0.414548	0.599715	-0.918537	0.343902	0.565261
Q15154	Pericentriolar material 1 protein	PCM1	+	-0.377499	-0.545398	-0.673962	-6.23759	0.321483	1	-0.638389	0.509261	1	-0.936408	0.629752	1	-1.12553	2.21277	0.0261026	-4.23845		-0.614471	-0.851494	-1.83765	-3.01403	0.319645	1	-0.692058	0.678402	0.845026	-1.27035	0.807861	0.689362	-1.59494	1.52543	0.0927914	-2.97751					1.06547	0.838614	0.558547	0.0894362	1.33044	0.192989	2.24417	1.07244	0.170744
[truncated: 919 more rows]
[truncated: 86 more columns]

## Sheet: Legend
Statistical analysis of proteins identified by mass spectrometry in His10Ub samples. P-values, differences (log2) and other variables are indicated.
