# Supplementary material for: Deubiquitinating enzymes and the proteasome regulate preferential sets of ubiquitin substrates
Source: Nat Commun. 2022 May 18;13:2736. doi: 10.1038/s41467-022-30376-7 (PMC9117253; doi:10.1038/s41467-022-30376-7)
Supplement: Supplementary file 9 — Supplementary Data 7 [file 41467_2022_30376_MOESM9_ESM.xlsx]

## Sheet: PhosphoTableUbisite
Gene				TAK243 vs DMSO					MG132 vs DMSO					PR619 vs DMSO					Miscellaneous
Proteins	Positions within proteins	Protein names	Gene names	Significant (FDR=0.05 S0=0.1)	-Log p-value	q-value	Student's T-test Test statistic	Difference (log2)	Significant (FDR=0.05 S0=0.1)	-Log p-value	q-value	Student's T-test Test statistic	Difference (log2)	Significant (FDR=0.05 S0=0.1)	-Log p-value	q-value	Student's T-test Test statistic	Difference (log2)	Amino acid	Position	Charge	Localization prob	PEP	Score	Delta score	Score for localization	Mass error [ppm]	Intensity	Sequence window	Phospho (STY) Probabilities	Number of Phospho (STY)
A0A024R4E5;Q00341;C9JIZ1;C9J5E5;C9JZI8;C9JHZ8;C9JES8;C9JHS7;C9JK79;C9JT62;C9JHN6;C9JEJ8;C9JBS3;C9JQ82;C9JMQ6	31;31;31;31;31;31;31;31;31;31;31;31;31;31;31	Vigilin	HDLBP		NaN	NaN	NaN	NaN		NaN	NaN	NaN	NaN	+	3.24058	0.008	8.10601	4.38832	S	31	3	0.998612	9.38726e-16	141.17	115.9	141.17	-0.17899	86128000	RSGLVPQQIKVATLNSEEESDPPTYKDAFPP	SGLVPQQIKVATLNS(0.999)EEES(0.001)DPPTYK	1
F5GYK0;Q5VT61;A0A087WUH1;Q7Z4K8;A0A0A0MS35	364;490;477;490;448	Tripartite motif-containing protein 46	TRIM46		NaN	NaN	NaN	NaN		1.00283	0.187407	2.07875	7.54481		NaN	NaN	NaN	NaN	S	364	4	0.800351	0.00143112	60.602	31.789	60.602	0.73997	24564000000	PGPTRWQRREEVRGTSALLENPDTGSVYVLR	REEVRGT(0.034)S(0.8)ALLENPDT(0.15)GS(0.08)VY(0.936)VLR	2
A0A087WVF7;Q9NZM3	872;889	Intersectin-2	ITSN2	+	2.8358	0	-6.86603	-5.74904		1.65984	0.0909231	-3.18713	-2.54168		0.0314935	0.94747	-0.0889598	-0.18571	S	872	3	0.98707	0.000158272	117.08	92.536	98.967	0.092559	185710000	QKKSAFTRTVSPGSVSPIHGQGQVVENLKAQ	T(0.005)VS(0.995)PGS(0.013)VS(0.987)PIHGQGQVVENLK	1;2
A0A087WY61;Q14980	1741;1757	Nuclear mitotic apparatus protein 1	NUMA1		NaN	NaN	NaN	NaN		0.224433	0.692169	0.547471	1.16681	+	1.23943	0.0222989	2.50815	5.04616	S	1757	3	0.979936	2.11911e-15	192.09	149.28	77.445	-0.45237	722430000	PRTQPDGTSVPGEPASPISQRLPPKVESLES	TQPDGTSVPGEPAS(0.98)PIS(0.02)QR	1
A0A087X0M4;Q9BWU0	89;143	Kanadaptin	SLC4A1AP		NaN	NaN	NaN	NaN		NaN	NaN	NaN	NaN	+	1.21412	0.025935	2.39827	3.33867	S	89	3	0.62401	2.51453e-20	163.72	131.59	163.72	-0.23562	63556000	FRSLQEEQSRPPTAVSSPGGPARAPPYQEPP	SLQEEQSRPPTAVS(0.624)S(0.376)PGGPAR	1
A0A0A0MQT0	20		RBP1		NaN	NaN	NaN	NaN		NaN	NaN	NaN	NaN	+	2.04042	0.00851064	4.27876	4.49482	S	20	3	1	3.44375e-06	126.59	115.81	52.824	-0.35037	113960000	AGFVRAGNPAVAAPQSPLSPEGAHFRAAHHP	AGNPAVAAPQS(1)PLS(1)PEGAHFR	1;2
A0A0A0MQW0;A0A087WWC8;A0A0A0MR39;Q9P2K5	17;17;17;17	Myelin expression factor 2	MYEF2	+	3.45195	0	-8.93404	-4.31081		2.05251	0.113091	-3.92143	-2.2113		0.170081	0.732358	-0.420852	-0.647734	S	17	3	0.99737	1.49446e-05	103.16	89.289	74.876	1.7439	57925000	ADANKAEVPGATGGDSPHLQPAEPPGEPRRE	AEVPGAT(0.003)GGDS(0.997)PHLQPAEPPGEPR	1
A0A0A0MRA8;A0A0A0MSA4;J3QS55;J3KS70;J3QKY2;J3KRD1;J3QKK4;J3QR33;Q9Y2J2	88;88;88;88;88;88;88;88;88	Band 4.1-like protein 3;Band 4.1-like protein 3, N-terminally processed	EPB41L3		NaN	NaN	NaN	NaN		0.219769	0.691441	0.543499	1.49575		NaN	NaN	NaN	NaN	S	88	3	1	6.18789e-32	219.3	208.05	219.3	-0.046576	618290000	AAKQLEYQQLEDDKLSQKSSSSKLSRSPLKI	AAKQLEYQQLEDDKLS(1)QK	1
A0A0D9SF60;E9PHB5;Q9UQB3;B4DRK2;E7EPC8;Q99569	511;288;534;197;443;512	Catenin delta-2;Plakophilin-4	PKP4;CTNND2	+	3.29143	0	-8.48514	-4.93346		1.04627	0.215333	-1.84137	-1.06303	+	1.25216	0.0243247	-2.43428	-2.78492	S	512	2	0.999916	4.15256e-09	196.84	162.87	196.84	-1.0032	84655000	LQHAVPADDGTTRSPSIDSIQKDPREFAWRD;SGPALPPEGTLARSPSIDSIQKDPREFGWRD	SPS(1)IDSIQKDPR	1;2
E9PJ24;B7ZM65;F8WEF5;A0A0J9YYB5;A0A0J9YWD5;Q9P1Y6;A0A0J9YX88	1198;1198;1200;1200;1201;1202;1202	PHD and RING finger domain-containing protein 1	PHRF1		NaN	NaN	NaN	NaN		NaN	NaN	NaN	NaN	+	2.78566	0.00567164	6.14148	3.26718	S	1198	3	1	0.00358395	77.693	64.505	77.693	-0.22125	35243000	TRSHSPERKGAVREASPAPLAQGEPGREDLP	EAS(1)PAPLAQGEPGREDLPTR	1
Q15652;A0A1W2PNZ9;H7BXU7	2053;1871;600	Probable JmjC domain-containing histone demethylation protein 2C	JMJD1C		NaN	NaN	NaN	NaN		0.527442	0.437709	1.09863	1.31817	+	1.46528	0.0152034	2.8652	3.09154	S	2053	2	0.5	9.58453e-11	164.7	107.18	164.7	0.44084	51223000	EEREQDNSESPNGRTSPLVSQNNEQGSTLRD	T(0.5)S(0.5)PLVSQNNEQGSTLR	1
A0A1W2PPS1;Q00839;A0A1X7SBS1	59;59;59	Heterogeneous nuclear ribonucleoprotein U	HNRNPU		NaN	NaN	NaN	NaN		NaN	NaN	NaN	NaN		0.855896	0.0652158	1.77007	4.56057	S	59	2	1	7.46151e-291	314.57	286.09	248.94	-0.27523	4931800000	DEEAGGRPAMEPGNGSLDLGGDSAGRSGAGL	PAMEPGNGS(1)LDLGGDSAGR	1
P54252;A0A2R8Y3X7;G3V3R7;C9JQV6;G3V328;F5H211;A0A087X1A8;D3VVH9;A0A0A0MS38;G3V4U9;G3V2G1;G3V2G2;G3V3T6	265;265;264;195;195;265;265;265;214;214;159;86;86	Ataxin-3	ATXN3		NaN	NaN	NaN	NaN		NaN	NaN	NaN	NaN	+	2.24622	0.00683333	4.70172	3.61255	S	265	2	1	4.32484e-206	308.12	272.36	262.21	-0.33032	875560000	RRAIQLSMQGSSRNISQDMTQTSGTNLTSEE	NIS(1)QDMTQTSGTNLTSEELRK	1
A0A2R8Y422;F5GYU3;J3QS39;F5H6Q2;F5H2Z3;B4DV12;F5H747;F5GXK7;J3QKN0;Q5PY61;Q96C32;P0CG47;P0CG48;F5H265;M0R1M6;M0R2S1;P62979;J3QTR3;P62987	65;65;65;65;65;65;65;65;65;65;65;65;65;65;40;47;65;65;65	Polyubiquitin-B;Ubiquitin;Polyubiquitin-C;Ubiquitin;Ubiquitin-40S ribosomal protein S27a;Ubiquitin;40S ribosomal protein S27a;Ubiquitin-60S ribosomal protein L40;Ubiquitin;60S ribosomal protein L40	UBC;UBB;UBA52;RPS27A		0.00845382	0.976578	-0.0248556	-0.0750713		0.504466	0.44112	1.11581	3.42756		0.404454	0.345131	0.924591	2.98573	S	65	2	0.999759	0	481.65	422.48	200.86	0.20407	18307000000	LEDGRTLSDYNIQKESTLHLVLRLRGGAKKR;LEDGRTLSDYNIQKESTLHLVLRLRGGIIEP;LEDGRTLSDYNIQKESTLHLVLRLRGGMQIF	ES(1)TLHLVLR	1
A0A2R8Y422;F5GYU3;J3QS39;F5H6Q2;F5H2Z3;B4DV12;F5H747;F5GXK7;J3QKN0;Q5PY61;Q96C32;P0CG47;P0CG48;F5H265;M0R1M6;M0R2S1;P62979;J3QTR3;M0R1V7;P62987	57;57;57;57;57;57;57;57;57;57;57;57;57;57;32;39;57;57;57;57	Polyubiquitin-B;Ubiquitin;Polyubiquitin-C;Ubiquitin;Ubiquitin-40S ribosomal protein S27a;Ubiquitin;40S ribosomal protein S27a;Ubiquitin-60S ribosomal protein L40;Ubiquitin;60S ribosomal protein L40	UBC;UBB;UBA52;RPS27A		NaN	NaN	NaN	NaN		0.42277	0.517536	0.943354	1.9612		NaN	NaN	NaN	NaN	S	57	2	1	6.42007e-46	232.46	166.53	211.53	-0.13952	4964100000	RLIFAGKQLEDGRTLSDYNIQKESTLHLVLR	TLS(1)DYNIQK	1
Q14839;F5GWX5;A0A2R8YFK9;A0A2R8Y5J0;A0A0C4DGG9;A0A2R8Y521;A0A2R8Y212;A0A2R8Y425;A0A2R8YFD8;A0A2U3TZM0;A0A2R8YDJ9;A0A2R8YD40;A0A2R8Y8C1;A0A2R8Y445;A0A2R8YER1;A0A2R8Y5Z7;A0A2R8Y685;A0A2R8Y8B3	515;508;502;495;512;495;515;491;508;502;158;88;504;508;508;495;508;508	Chromodomain-helicase-DNA-binding protein 4	CHD4		NaN	NaN	NaN	NaN		NaN	NaN	NaN	NaN	+	3.90823	0	11.9662	6.37193	S	515	4	0.997915	6.21926e-35	149.44	130.19	137.37	0.035371	460750000	GKVQKILIWKWGQPPSPTPVPRPPDADPNTP	WGQPPS(0.998)PT(0.002)PVPRPPDADPNT(0.275)PS(0.725)PKPLEGRPER	1;2;3
Q14839;F5GWX5;A0A2R8YFK9;A0A2R8Y5J0;A0A0C4DGG9;A0A2R8Y521;A0A2R8Y212;A0A2R8Y425;A0A2R8YFD8;A0A2U3TZM0;A0A2R8YDJ9;A0A2R8YD40;A0A2R8Y8C1;A0A2R8Y445;A0A2R8YER1;A0A2R8Y5Z7;A0A2R8Y685;A0A2R8Y8B3	531;524;518;511;528;511;531;507;524;518;174;104;520;524;524;511;524;524	Chromodomain-helicase-DNA-binding protein 4	CHD4		NaN	NaN	NaN	NaN		NaN	NaN	NaN	NaN	+	3.05517	0.0102703	7.63908	5.39062	S	531	4	0.998416	6.21926e-35	149.44	130.19	54.407	-0.15682	175050000	PTPVPRPPDADPNTPSPKPLEGRPERQFFVK	WGQPPS(0.965)PT(0.042)PVPRPPDADPNT(0.994)PS(0.998)PKPLEGRPER	2;3
Q92547;A0A2R8YD63	888;883	DNA topoisomerase 2-binding protein 1	TOPBP1		NaN	NaN	NaN	NaN		NaN	NaN	NaN	NaN	+	3.00809	0.00926829	7.43986	5.30934	S	888	2	0.996685	1.58718e-14	152.48	126.12	138.02	0.81841	154260000	LALANSSRNAVALSASPQLKEAQSEKEEAPK	NAVALS(0.003)AS(0.997)PQLK	1
A0A2R8YGX0;P10071	605;664	Transcriptional activator GLI3;Transcriptional repressor GLI3R	GLI3		NaN	NaN	NaN	NaN		1.04169	0.1875	1.92413	1.45369		NaN	NaN	NaN	NaN	S	605	3	0.984164	1.64364e-09	134.66	102.77	134.66	0.8341	36932000	RPPPPRDSGSHSQSRSPGRPTQGALGEQQDL	S(0.984)PGRPT(0.016)QGALGEQQDLSNTTSK	1
A0A2U3TZL8;Q02241;H7BYN4	717;867;860	Kinesin-like protein KIF23;Kinesin-like protein	KIF23		NaN	NaN	NaN	NaN		NaN	NaN	NaN	NaN	+	1.57419	0.0114502	3.17923	4.42994	S	867	3	1	1.78158e-31	205.77	185	205.77	-1.3636	331790000	LAKCEKYMLTHQELASDGEIETKLIKGDIYK	YMLTHQELAS(1)DGEIETKLIK	1
A0A3F2YNW9;A0A3B3IUA1;A0A3B3IU40;A0A3B3IT28;A0A3B3ITE5;A0A3B3ITF7;A0A3B3ITW6;Q12756;A0A3B3ITK3;H7C3Y8	1378;1379;1379;1388;1404;1408;1462;1370;1124;411	Kinesin-like protein KIF1A	KIF1A		NaN	NaN	NaN	NaN		NaN	NaN	NaN	NaN		0.542214	0.257053	1.07934	0.894305	S	1378	3	0.992801	0.0077709	73.464	52.801	69.148	0.75994	8074400	VRGEENLAGWRPRSDSLILDHQWELEKLSLL	S(0.007)DS(0.993)LILDHQWELEK	1
A0A3B3IT82;P54132;H0YNU5;H0YLV8	328;328;328;328	Bloom syndrome protein	BLM		NaN	NaN	NaN	NaN		NaN	NaN	NaN	NaN	+	1.90473	0.00968786	3.80767	3.21371	S	328	3	0.995422	0.000330169	107.72	75.37	107.72	-0.25382	56065000	SSSSKCLSTLKDLDTSDRKEDVLSTSKDLLS	DLDT(0.004)S(0.995)DRKEDVLSTSK	1
Q14690;A0A3B3IUD7	1360;1360	Protein RRP5 homolog	PDCD11		NaN	NaN	NaN	NaN		NaN	NaN	NaN	NaN	+	2.70531	0.00633333	6.35989	5.44451	S	1360	3	0.989968	0.00399033	94.994	77.558	94.994	0.60966	268370000	PSVVGLARYSHVSQHSPSKKALYNKHLPEGK	YSHVS(0.006)QHS(0.99)PS(0.004)K	1
A0A494C100;Q9UJA3	630;630	DNA helicase MCM8	MCM8		NaN	NaN	NaN	NaN		NaN	NaN	NaN	NaN	+	1.45658	0.0200964	2.66736	1.78156	S	630	3	0.99992	5.43139e-06	124.45	114.87	109.06	0.58382	34799000	GKQRTISSATVARMNSQDSNTSVLEVVSEKP	MNS(1)QDSNTSVLEVVSEKPLSER	1
A0A494C108;Q8N9T8;H0YFD2;F8WFC1	177;171;111;59	Protein KRI1 homolog	KRI1		NaN	NaN	NaN	NaN		NaN	NaN	NaN	NaN	+	1.63729	0.0105894	3.24817	3.45149	S	177	2	1	6.75406e-10	133.32	113.24	107.14	0.38641	64984000	EQKQLKESFRAFVEDSEDEDGAGEGGSSLLQ	AFVEDS(1)EDEDGAGEGGSSLLQK	1
A0A494C108;Q8N9T8	634;628	Protein KRI1 homolog	KRI1		NaN	NaN	NaN	NaN		NaN	NaN	NaN	NaN	+	2.14552	0.00875912	4.31417	2.90854	S	634	4	0.998825	5.21725e-23	116.27	105.03	95.977	1.8014	92430000	QRQLPALDGSLMGPESPPAQEEEAPVSPHKK	QLPALDGS(0.001)LMGPES(0.999)PPAQEEEAPVS(1)PHKKPAPQK	2
A0A494C108;Q8N9T8	645;639	Protein KRI1 homolog	KRI1		NaN	NaN	NaN	NaN		NaN	NaN	NaN	NaN	+	2.51193	0.00652874	5.54577	4.19249	S	645	4	1	5.21725e-23	116.27	105.03	116.27	0.58467	110250000	MGPESPPAQEEEAPVSPHKKPAPQKRRRAKK	QLPALDGS(0.004)LMGPES(0.996)PPAQEEEAPVS(1)PHKKPAPQK	1;2
A0A494C1G0;F8W8M4;A0A0A0MRL6;A0A494C1P1;O14639;A0A3B3IS55	291;307;335;215;367;383	Actin-binding LIM protein 1	ABLIM1		NaN	NaN	NaN	NaN		NaN	NaN	NaN	NaN	+	2.44244	0.00660465	5.54646	5.91915	S	307	3	0.999312	9.20111e-66	222.71	188.71	115.76	0.44343	183250000	SSESIYSRPGSSIPGSPGHTIYAKVDNEILD	TSSESIYSRPGSSIPGS(0.999)PGHT(0.001)IYAK	1;2
A0A494C1G0;F8W8M4;A0A0A0MRL6;A0A494C1P1;J3QSX6;O14639;A0A3B3IS55	355;371;399;279;89;431;447	Actin-binding LIM protein 1	ABLIM1		NaN	NaN	NaN	NaN		NaN	NaN	NaN	NaN	+	1.10772	0.0330764	2.19618	3.24421	S	371	2	0.999819	0.00018942	160.78	96.658	160.78	0.20692	91981000	DKQERQSLGESPRTLSPTPSAEGYQDVRDRM	TLS(1)PTPSAEGYQDVR	1;2
Q6ZRV2;A0A494C1T9;J3KPS2	892;1093;619	Protein FAM83H	FAM83H		NaN	NaN	NaN	NaN		0.982153	0.184258	1.93972	2.61105		NaN	NaN	NaN	NaN	S	892	2	0.996253	1.52294e-09	178.51	96.093	137.58	1.3788	130200000	ERKGSPTPGFSTRRGSPTTGFIEQKGSPTSA	RGS(0.996)PT(0.003)T(0.001)GFIEQK	1;2
A0A4W8VX11;A0A5H1ZRS1;Q15154	862;861;861	Pericentriolar material 1 protein	PCM1		NaN	NaN	NaN	NaN		NaN	NaN	NaN	NaN	+	1.98778	0.00897297	4.12385	4.25142	S	861	2	0.993211	1.4201e-05	155.22	118.69	120.77	-0.96337	72648000	LMAEHQRRQGLAETASPVAVSLRSDGSENLC	QGLAET(0.007)AS(0.993)PVAVSLR	1;2
A0A590UJ08;A0A590UJD9;A0A0C4DFT3;A0A590UJC5;A0A590UJS9;A0A590UJ18;A0A590UJR4;A0A590UJ29;E7EQD7;A0A590UJL2;A0A590UK02;A0A590UJ25;A0A590UK70;H7C166;Q12959;A0A590UK48	397;448;415;415;397;415;365;319;448;319;373;314;332;257;448;365	Disks large homolog 1	DLG1	+	2.79551	0	-6.70928	-5.67594		1.11872	0.16698	-2.18559	-2.68972	+	1.43482	0.0192727	-2.75458	-2.57007	S	397	2	0.999965	2.34638e-05	155.1	136.03	155.1	1.5293	208090000	PSSFLGQTPASPARYSPVSKAVLGDDEITRE	YS(1)PVSKAVLGDDEITR	1
A1L020	308	RNA-binding protein MEX3A	MEX3A		NaN	NaN	NaN	NaN		NaN	NaN	NaN	NaN	+	2.33251	0.00732143	4.8457	3.19965	S	308	2	0.999996	3.68375e-08	132.59	110.11	132.59	-0.28606	57829000	GKILEYNNENDFLAGSPDAAIDSRYSDAWRV	ILEYNNENDFLAGS(1)PDAAIDSR	1
A2RU67	62	Uncharacterized protein KIAA1467	KIAA1467		NaN	NaN	NaN	NaN		NaN	NaN	NaN	NaN	+	2.63598	0.00542857	6.0831	5.1325	S	62	3	0.999997	6.43924e-43	133.81	121.83	75.018	-0.074857	104810000	VKNGKSPLGEAPEPDSDAEVAEAAKPHLSEV	NGKSPLGEAPEPDS(1)DAEVAEAAK	1
A6NFI3	10	Zinc finger protein 316	ZNF316		NaN	NaN	NaN	NaN		NaN	NaN	NaN	NaN		0.396653	0.379777	0.875558	1.30826	S	10	2	0.994586	9.03399e-09	166.92	144.69	98.633	-0.75621	28447000	______MAALHTTPDSPAAQLERAEDGSECD	AALHTT(0.005)PDS(0.995)PAAQLER	1
A6NHB5;Q14202;A6NHN7	776;774;776	Zinc finger MYM-type protein 3	ZMYM3		NaN	NaN	NaN	NaN		NaN	NaN	NaN	NaN		0.0284502	0.950377	0.0808869	0.180932	S	776	4	0.980863	1.11499e-280	311.69	292.66	311.69	0.28198	419760000	NLDTQSGPESLLNSQSPESKPQTPSQTKVEN	FYSQQNQPNLDTQSGPESLLNS(0.001)QS(0.981)PES(0.018)KPQT(0.001)PSQTK	1
A6NHB5;Q14202;A6NHN7;A6NL54	466;464;466;466	Zinc finger MYM-type protein 3	ZMYM3		NaN	NaN	NaN	NaN		NaN	NaN	NaN	NaN	+	1.3945	0.0188382	2.77719	3.89366	S	466	3	0.99361	7.21702e-06	111.4	89.735	111.4	-0.37972	126180000	NCCDQCGAYIYTKTGSPGPELLFHEGQQKRF	T(0.006)GS(0.994)PGPELLFHEGQQKR	1
J3KNE0;A6NKT7;P49792;Q99666;F8W705	789;789;788;788;788	RanBP2-like and GRIP domain-containing protein 3;E3 SUMO-protein ligase RanBP2;RANBP2-like and GRIP domain-containing protein 5/6	RGPD3;RANBP2;RGPD5;RGPD8		NaN	NaN	NaN	NaN		NaN	NaN	NaN	NaN	+	1.77932	0.0102174	3.64584	4.54246	S	788	2	0.999342	0.0170064	123.67	76.941	109.6	-0.879	231110000	SEIKHSTPSPTKYSLSPSKSYKYSPETPPRW;SEIKHSTPSPTKYSLSPSKSYKYSPKTPPRW;SEIKHSTPSPTRYSLSPSKSYKYSPKTPPRW	YSLS(0.999)PS(0.001)KSYK	1
P17861;B1AHH2	47;47	X-box-binding protein 1;X-box-binding protein 1, cytoplasmic form;X-box-binding protein 1, luminal form	XBP1		NaN	NaN	NaN	NaN		0.968011	0.190476	1.92791	2.8727		NaN	NaN	NaN	NaN	S	47	2	1	0.00124376	117.48	75.795	117.48	0.50084	49548000	AGQALPLMVPAQRGASPEAASGGLPQARKRQ	GAS(1)PEAASGGLPQAR	1
I3L4K3;B4DZM6;Q99640;I3L3P0;I3L136;A6NHV6;I3L1H7	94;94;94;94;85;85;94	Membrane-associated tyrosine- and threonine-specific cdc2-inhibitory kinase	PKMYT1		NaN	NaN	NaN	NaN		NaN	NaN	NaN	NaN	+	1.2308	0.0246007	2.42841	3.31474	S	94	3	0.999998	1.88687e-77	227.59	205.15	201.8	-2.5996	127500000	PRRVSFRGEASETLQSPGYDPSRPESFFQQS	GEASETLQS(1)PGYDPSRPESFFQQSFQR	1
B5MCR8;Q6NXT4	308;382	Zinc transporter 6	SLC30A6		NaN	NaN	NaN	NaN		NaN	NaN	NaN	NaN	+	3.22237	0.00512	8.39792	5.74602	S	308	3	0.99079	2.23883e-68	197.8	167.29	197.8	0.039823	262030000	TDDLNPVTSTPAKPSSPPPEFSFNTPGKNVN	GTDDLNPVTSTPAKPS(0.007)S(0.991)PPPEFS(0.002)FNT(0.001)PGK	1
B8ZZN6;P63165;B8ZZJ0;B9A032	2;2;2;2	Small ubiquitin-related modifier 1	SUMO1		0.832321	0.05375	-1.70839	-3.54766		0.941089	0.184615	1.92326	4.3573		0.732673	0.110529	1.51242	2.79303	S	2	2	1	7.20554e-125	283.85	263.04	242.9	0.29517	20634000000	______________MSDQEAKPSTEDLGDKK	S(1)DQEAKPSTEDLGDKK	1
C9J0Q5;C9JE98;Q9Y618;C9J7T7;A0A384DVL6	2044;2044;2054;1602;1619	Nuclear receptor corepressor 2	NCOR2		NaN	NaN	NaN	NaN		NaN	NaN	NaN	NaN		0.357945	0.426233	0.801726	1.19512	S	2044	3	0.996276	0.000278868	78.694	65.956	73.239	0.61627	48920000	GYHGSSYSPEGVEPVSPVSSPSLTHDKGLPK	SLGYHGSSYSPEGVEPVS(0.996)PVS(0.219)S(0.631)PS(0.122)LT(0.031)HDK	1;2
C9J6P4;Q7Z2W4	335;335	Zinc finger CCCH-type antiviral protein 1	ZC3HAV1		NaN	NaN	NaN	NaN		NaN	NaN	NaN	NaN	+	1.41758	0.0195429	2.73239	2.66492	S	335	3	0.999961	1.9314e-20	128.39	106.11	128.39	-0.32663	47907000	GTSQAGTSQRFLENGSQEDLLHGNPGSTYLA	FLENGS(1)QEDLLHGNPGSTYLASNSTSAPNWK	1
C9JJX6;E9PDC3;O00192	795;858;864	Armadillo repeat protein deleted in velo-cardio-facial syndrome	ARVCF		NaN	NaN	NaN	NaN		NaN	NaN	NaN	NaN	+	2.05863	0.00928671	4.20433	3.45944	S	795	3	0.999903	3.96545e-05	105.17	91.441	57.347	2.0796	105610000	FQSAAATAKGPKGALSPGGFDDSTLPLVDKS	GPKGALS(1)PGGFDDSTLPLVDK	1
C9JKI3	6	Caveolin	CAV1	+	2.00706	0	-4.18424	-4.38404		0.202378	0.71611	-0.494696	-0.864473		0.205774	0.692383	0.481506	0.50335	S	6	2	1	3.07792e-116	283.1	260.63	283.1	0.381	2187000000	__________MADELSEKQVYDAHTKEIDLV	ADELS(1)EKQVYDAHTK	1
D6RIT2;P31943;G8JLB6;E9PCY7;D6RBM0;D6RIU0;E5RGV0;D6RFM3;D6R9T0;D6RAM1;D6RDU3;D6RJ04;D6RIH9;E7EQJ0;E5RGH4;H0YAQ2	104;104;104;104;104;104;52;104;104;104;104;104;104;104;27;51	Heterogeneous nuclear ribonucleoprotein H;Heterogeneous nuclear ribonucleoprotein H, N-terminally processed	HNRNPH1		NaN	NaN	NaN	NaN		NaN	NaN	NaN	NaN	+	1.81981	0.00985882	3.84156	6.66668	S	104	2	1	6.09922e-52	202.34	152.24	202.34	-0.28115	1076400000	NNVEMDWVLKHTGPNSPDTANDGFVRLRGLP	HTGPNS(1)PDTANDGFVR	1
E5RIY0;Q8N4L2;E5RFT4;E5RJC2;E5RIP9	18;18;18;18;18	Type 2 phosphatidylinositol 4,5-bisphosphate 4-phosphatase	TMEM55A		NaN	NaN	NaN	NaN		NaN	NaN	NaN	NaN	+	1.85928	0.00980117	3.84127	4.63745	S	18	3	0.956979	1.65204e-09	128.65	112.63	128.65	-0.58794	187460000	ADGVDERSPLLSASHSGNVTPTAPPYLQESS	SPLLS(0.006)AS(0.037)HS(0.957)GNVT(0.999)PT(0.001)APPYLQESSPR	2
E7EUU4;E7EX73;E9PGM1;Q04637	1192;1068;1145;1231	Eukaryotic translation initiation factor 4 gamma 1	EIF4G1		NaN	NaN	NaN	NaN		NaN	NaN	NaN	NaN	+	1.86314	0.0108247	3.46045	1.96691	S	1192	2	1	6.21851e-06	126.99	107.96	101.53	1.0728	61237000	RGRDAVKREAALPPVSPLKAALSEEELEKKS	EAALPPVS(1)PLK	1
E7EXA6;Q8WVB6;A0A0D9SF58	871;871;1080	Chromosome transmission fidelity protein 18 homolog	CHTF18		NaN	NaN	NaN	NaN		NaN	NaN	NaN	NaN	+	2.38431	0.00756522	5.39296	6.2695	S	871	2	1	2.17771e-118	266.09	208.92	266.09	0.36374	534060000	AEASARVENSPQVDGSPPGLEGLLGGIGEKG	VENSPQVDGS(1)PPGLEGLLGGIGEK	1
E9PCT5	26	Caveolin	CAV1		NaN	NaN	NaN	NaN		NaN	NaN	NaN	NaN		0.339712	0.437109	0.788478	1.94898	S	26	2	1	2.08883e-16	176.83	152.49	176.83	2.3031	1007100000	GNIYKPNNKAMADELSEKQVYDAHTKEIDLV	AMADELS(1)EKQVYDAHTK	1
E9PMS6	254		LMO7		NaN	NaN	NaN	NaN		NaN	NaN	NaN	NaN		0.872127	0.0877176	1.62066	1.19958	S	254	2	0.999928	5.33941e-08	130.98	103.33	130.98	-0.45921	10348000	KKKPDKHEDNRRSWASPVYTEADGTFSRSKS	SWAS(1)PVYTEADGTFSR	1
E9PSF4;P23396;E9PL09;E9PPU1;H0YEU2	83;209;197;124;137	40S ribosomal protein S3	RPS3	+	3.47529	0	-9.76148	-6.70051		0.563038	0.418442	-1.19608	-2.10222		0.824307	0.0829493	-1.66277	-2.54548	S	209	4	1	6.61845e-10	128.71	101	110.9	0.38681	199420000	PTGKIGPKKPLPDHVSIVEPKDEILPTTPIS	KPLPDHVS(1)IVEPKDEILPTTPISEQK	1
F1T0I1;A0A3F2YNX0;A0A3F2YNZ0;O15027	569;391;391;569	Protein transport protein Sec16A	SEC16A		NaN	NaN	NaN	NaN		NaN	NaN	NaN	NaN	+	1.18446	0.0294306	2.29692	2.60056	S	569	2	0.512091	3.53801e-20	173.25	150.82	155.49	-0.43152	31356000	PEDEASGSFFKQIDSSPVGGETDETTVSQNY	QIDS(0.488)S(0.512)PVGGETDETTVSQNYR	1
F5GXF9;E7EMC5;E7ETI4;P51825	307;314;314;307	AF4/FMR2 family member 1	AFF1		NaN	NaN	NaN	NaN		0.594822	0.399652	1.24698	1.99138		NaN	NaN	NaN	NaN	S	307	3	0.994251	2.03054e-43	153.65	131.65	112.33	-0.29411	494270000	AYVRPMDGQDQAPSESPELKPLPEDYRQQTF	PMDGQDQAPS(0.006)ES(0.994)PELKPLPEDYR	1
F5GYF8;O43166	1003;1549	Signal-induced proliferation-associated 1-like protein 1	SIPA1L1		NaN	NaN	NaN	NaN		NaN	NaN	NaN	NaN	+	1.07828	0.035013	2.12756	2.93557	S	1549	2	0.999749	6.55974e-125	295.09	256.52	189.1	-0.014906	185350000	KSTIEEDLKKLIDLESPTPESQKSFKFHALS	LIDLES(1)PTPESQKSFK	1
F5GZI3;Q5VWV2;Q8TEW0;Q5VWU8;B1AP52	412;638;695;695;133	Partitioning defective 3 homolog	PARD3		NaN	NaN	NaN	NaN		NaN	NaN	NaN	NaN		0.935947	0.0598287	1.80813	1.86987	S	695	2	0.999671	0.000291739	116.96	94.154	112.3	0.31539	19300000	VARRISKCNELKSPGSPPGPELPIETALDDR	SPGS(1)PPGPELPIETALDDR	1
F5H388	65		UBC		0.021377	0.970022	-0.0619237	-0.182756		0.501618	0.44095	1.10988	3.36474		0.409215	0.340598	0.934298	3.05762	S	65	2	0.999759	0	481.65	422.48	200.86	0.20407	18307000000	LEDGRTLSDYNIQKESTLHLVLRLRGGMQIF	ES(1)TLHLVLR	1
F5H388	57		UBC		NaN	NaN	NaN	NaN		0.422374	0.516991	0.939991	1.85282		NaN	NaN	NaN	NaN	S	57	2	1	6.42007e-46	232.46	166.53	211.53	-0.13952	4964100000	RLIFAGKQLEDGRTLSDYNIQKESTLHLVLR	TLS(1)DYNIQK	1
F5H7W8;Q96C57;G5EA44;F5H3K2;F5H8B7;E7ENF1	210;179;169;134;132;138	Uncharacterized protein C12orf43	C12orf43	+	4.44615	0	-15.1658	-6.13012		1.34517	0.129053	-2.56083	-2.33283		0.490341	0.293669	-1.01466	-1.03033	S	210	3	0.989575	3.50221e-67	233.43	208.53	222.26	0.24778	114770000	AAVSASDILQESAIHSPGTVEKEAKKKRKLK	EAAVSASDILQESAIHS(0.99)PGT(0.01)VEK	1
F6PQP6	192		EPN2	+	3.25518	0	-8.83901	-7.44774		1.90415	0.0784	-3.42644	-1.65989		0.563	0.327741	-0.954149	-0.385338	S	192	4	0.99986	2.8964e-35	147.75	134.31	136.33	-0.52942	179660000	LSTSHSEQEYGKAGGSPASYHGSTSPRVSSE	GSSQPNLSTSHSEQEYGKAGGS(1)PAS(0.998)Y(0.001)HGSTSPR	1;2;3
F6PQP6	195		EPN2	+	3.66695	0	-10.665	-6.41664		1.24645	0.151644	-2.36716	-2.18471		0.800493	0.0874604	-1.61817	-2.4618	S	195	4	0.998395	2.4412e-24	136.33	119.1	136.33	-0.52942	126830000	SHSEQEYGKAGGSPASYHGSTSPRVSSELEQ	GSSQPNLSTSHSEQEYGKAGGS(1)PAS(0.998)Y(0.001)HGSTSPR	2;3
F8VRD2;F8W1E5;Q9H0H5	203;129;203	Rac GTPase-activating protein 1	RACGAP1		NaN	NaN	NaN	NaN		NaN	NaN	NaN	NaN		0.444556	0.323429	0.962386	1.37824	S	203	2	1	3.4065e-13	196.8	171.58	79.346	0.3322	86011000	RQFVDGPPGPVKKTRSIGSAVDQGNESIVAK	S(1)IGS(1)AVDQGNESIVAK	1;2
F8VRD2;F8W1E5;Q9H0H5	206;132;206	Rac GTPase-activating protein 1	RACGAP1	+	3.53892	0	-9.10648	-3.91915		0.503994	0.454075	-1.05124	-1.1973		0.390411	0.449857	0.770629	0.460026	S	206	2	0.999999	5.54173e-06	125.73	106.15	79.346	0.3322	23116000	VDGPPGPVKKTRSIGSAVDQGNESIVAKTTV	S(1)IGS(1)AVDQGNESIVAK	1;2
F8VRD2;Q9H0H5;H0YIK5	257;257;48	Rac GTPase-activating protein 1	RACGAP1	+	1.2504	0.00711765	-2.50849	-4.30933		0.0942168	0.891716	-0.235052	-0.215782		0.770769	0.117211	1.47504	1.24331	S	257	2	0.994425	1.00782e-13	201.3	176.13	176.29	-0.57243	534470000	WTRSRRKTGTLQPWNSDSTLNSRQLEPRTET	TGTLQPWNS(0.994)DS(0.005)T(0.001)LNSR	1
F8W0F6;P0DPH8;P0DPH7;Q6PEY2;F8VXZ7;P68363;F8VVB9;F8VS66;F8VRZ4;F8VWV9;F8VX09;F8VRK0;Q71U36;F8VQQ4;Q9BQE3;F5H5D3;A0A1W2PQM2	48;48;48;48;13;48;48;48;13;13;13;13;48;13;48;118;48	Tubulin alpha-3E chain;Tubulin alpha-1B chain;Tubulin alpha-1A chain;Tubulin alpha-1C chain	TUBA1A;TUBA3E;TUBA1B;TUBA1C		NaN	NaN	NaN	NaN		NaN	NaN	NaN	NaN	+	1.27557	0.0265036	2.39354	1.99743	S	48	3	0.999953	1.44501e-43	197.14	173.45	192.18	-0.41498	466000000	DGQMPSDKTIGGGDDSFNTFFSETGAGKHVP	TIGGGDDS(1)FNTFFSETGAGKHVPR	1;2
G3V515;Q07352;G3V2D5;G3V2P5	123;54;32;60	Zinc finger protein 36, C3H1 type-like 1	ZFP36L1		NaN	NaN	NaN	NaN		1.12891	0.163833	2.24582	3.48555		NaN	NaN	NaN	NaN	S	123	3	0.995015	8.90981e-09	131.04	101.69	77.527	0.28279	181570000	KAVGTPAGGGFPRRHSVTLPSSKFHQNQLLS	RHS(0.995)VT(0.005)LPSSK	1
H0Y704;O15231;H7BZT5	212;453;456	Zinc finger protein 185	ZNF185		NaN	NaN	NaN	NaN		NaN	NaN	NaN	NaN	+	2.51057	0.00684337	5.64083	4.83536	S	453	2	0.996731	0.0163778	113.99	86.733	113.99	-0.091256	88844000	PAQQPADPSTPERQSSPSGSEQLVRRESCGS	QS(0.001)S(0.997)PS(0.003)GSEQLVR	1
H0Y704;O15231;H7BZT5	278;519;522	Zinc finger protein 185	ZNF185		NaN	NaN	NaN	NaN		NaN	NaN	NaN	NaN	+	1.63209	0.0103448	3.30945	4.49926	S	519	3	0.993088	1.31526e-28	139.85	125.59	131.04	0.17347	112580000	PTQQPADPSTPEQQNSPSGSEQFVRRESCTS	GGQGDPAVPTQQPADPSTPEQQNS(0.993)PS(0.006)GSEQFVR	1;2
H0YDN1;Q15149	1325;1435	Plectin	PLEC		NaN	NaN	NaN	NaN		NaN	NaN	NaN	NaN	+	2.47408	0.00668235	5.59224	5.3707	S	1435	2	1	0.00059237	119.23	99.68	87.647	0.45011	311140000	ELQLVTYKAQLEPVASPAKKPKVQSGSESVI	AQLEPVAS(1)PAKKPK	1
H0YDN1;Q15149	3376;4613	Plectin	PLEC	+	3.19576	0	-8.70392	-8.62619		1.28348	0.125744	-2.55259	-3.78704		0.538878	0.234366	-1.12533	-1.43678	S	4613	2	0.999999	6.18537e-31	216.99	182.81	216.99	0.55546	914870000	LRLLEAAAQSTKGYYSPYSVSGSGSTAGSRT	GYYS(1)PYSVSGSGSTAGSR	1;2
H0YDN1;Q15149	3381;4618	Plectin	PLEC	+	1.07007	0.0145455	-2.05952	-2.15938		0.522742	0.442	-1.10072	-1.47794		0.0425118	0.938367	0.114789	0.143973	S	4618	2	0.986849	1.08551e-11	165.66	147.2	165.66	-0.67642	23351000	AAAQSTKGYYSPYSVSGSGSTAGSRTGSRTG	GYYS(1)PYSVS(0.987)GS(0.013)GSTAGSR	2
H0YDN1;Q15149	3149;4386	Plectin	PLEC	+	1.23149	0.00701449	-2.50655	-5.69779		0.764259	0.266871	-1.56222	-2.63122		0.81716	0.0827024	-1.66039	-2.80488	S	4386	2	0.973113	1.43228e-14	147.92	125.87	147.92	0.16168	400970000	DMLSGNAGGFRSRSSSVGSSSSYPISPAVSR	S(0.013)S(0.013)S(0.973)VGSSSSYPISPAVSR	1;2
H0YIM2	182		PPP1R12A		NaN	NaN	NaN	NaN		1.68508	0.0922353	3.52268	6.9692		NaN	NaN	NaN	NaN	S	182	2	0.666666	0.0168947	84.507	23.088	84.507	-0.24705	2169500000	KRVTGKSQYLLGGTKSSRKKNI_________	VTGKSQYLLGGT(0.667)KS(0.667)S(0.667)RKK	2
H0YIM2	183		PPP1R12A		NaN	NaN	NaN	NaN		1.68253	0.0871111	3.51352	6.849		NaN	NaN	NaN	NaN	S	183	2	0.666666	0.0168947	84.507	23.088	84.507	-0.24705	2169500000	RVTGKSQYLLGGTKSSRKKNI__________	VTGKSQYLLGGT(0.667)KS(0.667)S(0.667)RKK	2
H0YMV8;Q71UM5;C9JLI6;P42677	43;27;27;27	40S ribosomal protein S27;40S ribosomal protein S27-like	RPS27L;RPS27		NaN	NaN	NaN	NaN		1.31266	0.13419	2.4757	2.12212		NaN	NaN	NaN	NaN	S	27	2	0.999345	0.00450996	108.17	70.149	95.631	-0.96131	47854000	LEEEKKKHKKKRLVQSPNSYFMDVKCPGCYK;PEEEKRKHKKKRLVQSPNSYFMDVKCPGCYK	LVQS(0.999)PNS(0.001)YFMDVK	1
H7BYJ1;Q969K3;A0A087WTM5	254;254;62	E3 ubiquitin-protein ligase RNF34	RNF34		NaN	NaN	NaN	NaN		NaN	NaN	NaN	NaN	+	1.12789	0.0326309	2.21602	2.91536	S	254	2	0.990365	3.06171e-13	152.71	116.95	152.71	-0.98816	82581000	AEDRNPGLSKERVRASLSDLSSLDDVEGMSV	AS(0.99)LS(0.01)DLSSLDDVEGMSVR	1
H7C179;H7C127;H7C128	263;263;259		BRD8		NaN	NaN	NaN	NaN		NaN	NaN	NaN	NaN	+	1.08492	0.0402186	2.05346	1.86385	S	263	2	0.999689	0.00250594	115.63	92.986	112.12	0.41647	46344000	SPQKKMLGQKATPPPSPLLSELLKKGSLLPT	AT(1)PPPS(1)PLLSELLK	2
H7C3T6	156	Protein tweety homolog	TTYH3	+	0.947623	0.0289231	-1.93408	-4.29507		0.822788	0.26864	-1.65591	-2.44926		0.57821	0.19211	-1.23542	-2.56722	S	156	3	0.999754	4.10549e-12	158.58	145.4	158.58	0.15701	344210000	FQNPRCENTPLIGRESPPPSRYLAALDSGSH	CENTPLIGRES(1)PPPSR	1
H9KVB4;O15417	991;991	Trinucleotide repeat-containing gene 18 protein	TNRC18		NaN	NaN	NaN	NaN		0.772841	0.273301	1.56494	2.32918		NaN	NaN	NaN	NaN	S	991	3	1	0.000210928	85.619	73.768	40.756	0.27363	58614000	PGLAAGPAGTYGKAVSPPPSPRASPVAALKA	AVS(1)PPPS(1)PRAS(1)PVAALKAK	2;3
H9KVB4;O15417	995;995	Trinucleotide repeat-containing gene 18 protein	TNRC18		NaN	NaN	NaN	NaN		0.764686	0.278233	1.53626	2.03549		NaN	NaN	NaN	NaN	S	995	3	1	0.000210928	85.619	73.768	40.756	0.27363	58614000	AGPAGTYGKAVSPPPSPRASPVAALKAKVIQ	AVS(1)PPPS(1)PRAS(1)PVAALKAK	2;3
I3L419;Q9BSJ6;I3L156;I3L2R2	131;131;162;23	Protein FAM64A	FAM64A		NaN	NaN	NaN	NaN		NaN	NaN	NaN	NaN	+	1.21205	0.0256727	2.40787	3.62189	S	131	3	0.999846	2.218e-08	167.35	138.68	167.35	-0.11371	65858000	VKARRRKRGAQKGSGSPTHSLSQKSTRLSGA	GSGS(1)PTHSLSQKSTR	1
J3QT39;Q49A88;A0A0A0MR27;C9JSI8	326;374;285;100	Coiled-coil domain-containing protein 14	CCDC14		NaN	NaN	NaN	NaN		NaN	NaN	NaN	NaN	+	1.73585	0.0102383	3.52199	4.1855	S	326	2	0.896201	4.6282e-14	202.33	149.03	202.33	-0.071325	174010000	RSHGKETHLDSQTHRSPTQSQPAFLATNEEK	S(0.896)PT(0.104)QSQPAFLATNEEK	1
M0QYM7;M0R042;P04350;M0R2D3	102;86;172;68	Tubulin beta-4A chain	TUBB4A		NaN	NaN	NaN	NaN		NaN	NaN	NaN	NaN	+	3.10995	0.00492308	8.3484	9.04606	S	NaN	2	0.999999	1.64331e-30	236.3	174.52	150.22	0.20971	3398100000	EEFPDRIMNTFSVVPSPKVSDTVVEPYNATL	IMNTFSVVPS(1)PK	1
M0R0K9;Q13263	377;752	Transcription intermediary factor 1-beta	TRIM28		NaN	NaN	NaN	NaN		NaN	NaN	NaN	NaN	+	2.66128	0.00558824	6.10165	4.71223	S	752	2	0.999938	8.67477e-07	128.49	115.82	111.06	-1.3753	158490000	TLDLTLIRARLQEKLSPPYSSPQEFAQDVGR	LS(1)PPYS(0.129)S(0.871)PQEFAQDVGR	1;2
M0R0K9;Q13263	381;756	Transcription intermediary factor 1-beta	TRIM28		NaN	NaN	NaN	NaN		NaN	NaN	NaN	NaN	+	1.105	0.0329669	2.17636	2.94699	S	756	2	0.722628	2.26242e-10	191.93	160.61	134.93	-1.9739	115330000	TLIRARLQEKLSPPYSSPQEFAQDVGRMFKQ	LSPPYS(0.723)S(0.277)PQEFAQDVGR	1;2
O00429	616	Dynamin-1-like protein	DNM1L		NaN	NaN	NaN	NaN		NaN	NaN	NaN	NaN	+	3.78987	0	10.9725	5.43643	S	616	2	0.999998	3.92559e-27	174.53	156.66	101.72	0.0018129	337720000	LLAEEKSKPIPIMPASPQKGHAVNLLDVPVP	SKPIPIMPAS(1)PQK	1
O00560;B4DHN5;E9PBU7	6;6;6	Syntenin-1	SDCBP		NaN	NaN	NaN	NaN		NaN	NaN	NaN	NaN		0.462261	0.286934	1.02693	2.55798	S	6	2	1	2.2873e-05	145.71	124.48	145.71	3.4254	239980000	__________MSLYPSLEDLKVDKVIQAQTA	SLYPS(1)LEDLKVDK	1;2
O14545	415	TRAF-type zinc finger domain-containing protein 1	TRAFD1		NaN	NaN	NaN	NaN		NaN	NaN	NaN	NaN	+	3.38041	0	9.24526	6.41222	S	415	2	0.999555	3.9801e-15	208.23	178.92	208.23	0.17832	344220000	VTEGIPRLDSQPQETSPELPRRRVRHQGDLS	LDSQPQETS(1)PELPR	1
O14828	76	Secretory carrier-associated membrane protein 3	SCAMP3		NaN	NaN	NaN	NaN		1.64254	0.0785	3.32702	4.40002		NaN	NaN	NaN	NaN	S	76	3	0.96909	1.16371e-67	195.92	165.32	185.7	0.048707	294400000	LPPPSAPSLQPSRKLSPTEPKNYGSYSTQAS	KLS(0.969)PT(0.031)EPKNYGSYSTQASAAAATAELLK	1
O15067	215	Phosphoribosylformylglycinamidine synthase	PFAS		NaN	NaN	NaN	NaN		NaN	NaN	NaN	NaN	+	2.81829	0.00622951	6.34038	3.55893	S	215	3	0.86245	1.62251e-15	149.94	127.93	149.94	0.64392	38531000	LDFYTKRFQELQRNPSTVEAFDLAQSNSEHS	NPS(0.862)T(0.138)VEAFDLAQSNSEHSR	1
O15164	811	Transcription intermediary factor 1-alpha	TRIM24	+	0.944831	0.0357975	-1.89219	-2.99861		0.503015	0.445638	1.07009	1.53118		0.202058	0.674887	0.501626	1.17498	S	811	3	0.998432	1.3464e-15	163.72	132.24	140.17	0.086485	283690000	NSSNGKSEWLDPSQKSPLHVGETRKEDDPNE	SEWLDPS(0.001)QKS(0.998)PLHVGET(0.001)R	1
O43318;Q9UG54	439;93	Mitogen-activated protein kinase kinase kinase 7	MAP3K7;DKFZp586F0420		NaN	NaN	NaN	NaN		NaN	NaN	NaN	NaN	+	2.80079	0.00690909	6.60774	4.91874	S	439	2	0.999999	2.84238e-13	162.15	109.89	126.07	2.3416	188270000	ARIAATTGNGQPRRRSIQDLTVTGTEPGQVS;VPEIVISGNGQPRRRSIQDLTVTGTEPGQVS	S(1)IQDLTVTGTEPGQVSSR	1;2
O43482	225	Protein Mis18-beta	OIP5	+	4.15177	0	-13.8661	-7.55745		1.30278	0.128556	-2.60694	-4.17907		0.272745	0.628116	-0.559007	-0.313514	S	225	2	1	2.73985e-41	237.59	168.25	237.59	-0.74152	335300000	LKSLMKILSEVTPDQSKPEN___________	ILSEVTPDQS(1)KPEN	1
O43683;A0A590UJ99	655;142	Mitotic checkpoint serine/threonine-protein kinase BUB1	BUB1		NaN	NaN	NaN	NaN		NaN	NaN	NaN	NaN	+	2.59981	0.00506667	5.83876	4.32964	S	655	2	1	0.000100599	194.06	115.96	120.59	-3.6166	103800000	SCEENMVVPSRDGKFSPIQEKSPKQALSSHM	DGKFS(1)PIQEK	1
O60264	116	SWI/SNF-related matrix-associated actin-dependent regulator of chromatin subfamily A member 5	SMARCA5		NaN	NaN	NaN	NaN		NaN	NaN	NaN	NaN		0.470912	0.282525	1.0385	2.32503	S	116	4	0.920797	5.63965e-30	187.72	147.82	84.105	1.1761	306690000	LFAHFIQPAAQKTPTSPLKMKPGRPRIKKDE	T(0.001)PT(0.078)S(0.921)PLKMKPGRPR	1
O60784	462	Target of Myb protein 1	TOM1		NaN	NaN	NaN	NaN		NaN	NaN	NaN	NaN	+	2.02916	0.00869565	4.30246	5.15902	S	462	2	0.994804	1.18681e-77	241.13	213.28	241.13	-0.038395	541540000	LEERAKAADRLPNLSSPSAEGPPGPPSGPAP	LPNLS(0.005)S(0.995)PS(0.001)AEGPPGPPSGPAPR	1
O75113	300	NEDD4-binding protein 1	N4BP1		NaN	NaN	NaN	NaN		NaN	NaN	NaN	NaN	+	2.41556	0.00773333	5.41017	5.35923	S	300	3	1	0.00182096	83.871	71.378	83.871	-0.41907	123890000	RRFSDSEERHTKKQFSLENVQEGEILHDAKT	KQFS(1)LENVQEGEILHDAK	1
O75152;E9PQ61;E9PBY7;A0A1W2PPR9	108;108;108;108	Zinc finger CCCH domain-containing protein 11A	ZC3H11A		NaN	NaN	NaN	NaN		NaN	NaN	NaN	NaN	+	2.66615	0.00603175	6.32457	6.3008	S	108	3	0.998122	3.26458e-11	114.35	99.974	95.347	-0.96509	664910000	LFLPPSKTVLPTVPESPEEEVKASQLSVQQN	TVLPT(0.002)VPES(0.998)PEEEVKASQLSVQQNK	1
O75396;A0A087X1A9	137;12	Vesicle-trafficking protein SEC22b	SEC22B		NaN	NaN	NaN	NaN		NaN	NaN	NaN	NaN	+	1.58491	0.0114521	3.09804	3.02141	S	137	2	1	0.000520778	182.57	141.03	182.57	-1.66	38796000	TKKLYIDSCARRNLGSINTELQDVQRIMVAN	NLGS(1)INTELQDVQR	1
O75475	106	PC4 and SFRS1-interacting protein	PSIP1	+	4.1454	0	-13.1586	-5.9203		0.552135	0.432	-1.16223	-1.71138		0.526105	0.241422	-1.10926	-1.53111	S	106	3	0.938266	6.97333e-56	226.9	200.91	226.9	0.94548	312730000	KFSSQQAATKQSNASSDVEVEEKETSVSKED	FSSQQAATKQSNAS(0.062)S(0.938)DVEVEEK	1
O75694;E9PF10	992;928	Nuclear pore complex protein Nup155	NUP155		NaN	NaN	NaN	NaN		1.31895	0.132541	2.56961	2.92698		NaN	NaN	NaN	NaN	S	992	4	0.94693	4.89599e-22	149.07	126.18	94.336	-0.57226	224440000	DTLQELVNQSKAAPQSPSVPKKPGPPVLSSD	AAPQS(0.947)PS(0.053)VPKKPGPPVLSSDPNMLSNEEAGHHFEQMLK	1
O75717;H3BSQ1	407;17	WD repeat and HMG-box DNA-binding protein 1	WDHD1		NaN	NaN	NaN	NaN		NaN	NaN	NaN	NaN	+	1.48414	0.0153991	2.87288	2.78546	S	407	4	0.999988	7.71273e-20	120.82	106.27	120.82	-0.38072	57979000	GSSLLKEEEEDGQEGSIHNLPLVTSQRPFYD	EEEEDGQEGS(1)IHNLPLVTSQRPFYDGPMPTPR	1
O76021;J3QSV6	361;360	Ribosomal L1 domain-containing protein 1	RSL1D1		NaN	NaN	NaN	NaN		NaN	NaN	NaN	NaN	+	2.61283	0.00550725	6.08822	5.79237	S	361	3	0.938231	6.30541e-08	113.31	100.6	113.31	1.205	177050000	KKRGRGKAQVKATNESEDEIPQLVPIGKKTP	AQVKAT(0.062)NES(0.938)EDEIPQLVPIGK	1
O94826	91	Mitochondrial import receptor subunit TOM70	TOMM70A		NaN	NaN	NaN	NaN		0.106932	0.887493	-0.271328	-0.321957	+	1.23854	0.0244148	2.43556	3.18263	S	91	3	0.999979	3.44631e-05	105.9	90.309	105.9	0.48215	476870000	GLKRNSERKTPEGRASPAPGSGHPEGPGAHL	AS(1)PAPGSGHPEGPGAHLDMNSLDR	1
O94888;C9JAT7	280;118	UBX domain-containing protein 7	UBXN7		NaN	NaN	NaN	NaN		NaN	NaN	NaN	NaN	+	1.31646	0.02	2.60411	3.53415	S	280	2	0.968129	2.7741e-111	271.31	250.01	271.31	0.34617	122090000	DGLSSSPPKKCARSESLIDASEDSQLEAAIR	S(0.032)ES(0.968)LIDASEDS(1)QLEAAIR	1;2
O94888;C9JAT7	288;126	UBX domain-containing protein 7	UBXN7		NaN	NaN	NaN	NaN		NaN	NaN	NaN	NaN	+	0.974668	0.0445063	1.97292	3.8276	S	288	2	0.999999	2.7741e-111	271.31	250.01	271.31	0.34617	262790000	KKCARSESLIDASEDSQLEAAIRASLQETHF	S(0.032)ES(0.968)LIDASEDS(1)QLEAAIR	1;2
O94986	1589	Centrosomal protein of 152 kDa	CEP152		NaN	NaN	NaN	NaN		1.01967	0.1886	1.98118	2.25251		NaN	NaN	NaN	NaN	S	1589	3	0.999973	0.00275885	83.992	57.632	83.992	-1.349	34492000	WPSSSATLSFDSREASFVHGRPQGTLEIPSE	EAS(1)FVHGRPQGTLEIPSESVK	1
O95071;E7EMW7	352;346	E3 ubiquitin-protein ligase UBR5	UBR5		NaN	NaN	NaN	NaN		NaN	NaN	NaN	NaN	+	2.51177	0.0067619	5.63801	4.78776	S	352	3	0.999899	2.07271e-20	163.72	145.77	163.72	-0.5018	155430000	KEGEPNLDKKNTPVQSPVSLGEDLQWWPDKD	KNTPVQS(1)PVSLGEDLQWWPDK	1;2
O95071;E7EMW7	808;802	E3 ubiquitin-protein ligase UBR5	UBR5		NaN	NaN	NaN	NaN		NaN	NaN	NaN	NaN	+	1.03086	0.0462893	1.9653	1.87592	S	808	2	0.999642	8.80848e-09	183.31	159.04	150.28	-0.21752	28411000	GQNERNVAIFTAGQESPIILRDGNGTIYPMA	NVAIFTAGQES(1)PIILR	1
O95235	532	Kinesin-like protein KIF20A	KIF20A		NaN	NaN	NaN	NaN		NaN	NaN	NaN	NaN	+	1.64098	0.0107143	3.3818	5.6992	S	532	2	0.999925	8.00754e-276	346.42	300.35	292.27	0.16268	891420000	FPSLHSFIKEHSLQVSPSLEKGAKADTGLDD	EHSLQVS(1)PSLEKGAK	1;2
O95628	432	CCR4-NOT transcription complex subunit 4	CNOT4		NaN	NaN	NaN	NaN		NaN	NaN	NaN	NaN	+	1.36096	0.0193846	2.68447	3.42445	S	432	4	0.936755	1.79762e-73	179.06	163.66	118.48	-1.3878	49390000	DLIEKELSVQDQPSLSPTSLQNSSSHTTTAK	ALADLIEKELSVQDQPS(0.012)LS(0.937)PT(0.041)S(0.01)LQNSSSHTTTAK	1
O95864	17	Fatty acid desaturase 2	FADS2		NaN	NaN	NaN	NaN		NaN	NaN	NaN	NaN	+	1.16306	0.0293287	2.29612	3.20394	S	17	2	0.999997	0.000688144	107.93	81.268	107.93	-3.367	62364000	GKGGNQGEGAAEREVSVPTFSWEEIQKHNLR	EVS(1)VPTFSWEEIQK	1
O96007	20	Molybdopterin synthase catalytic subunit	MOCS2		NaN	NaN	NaN	NaN		NaN	NaN	NaN	NaN	+	1.70451	0.0106061	3.37898	3.32141	S	20	2	1	1.6706e-08	131.48	83.568	131.48	-0.21131	64763000	EISSSCFSLETKLPLSPPLVEDSAFEPSRKD	LPLS(1)PPLVEDSAFEPSR	1
P01106;H0YBT0;A0A494C098;A0A087WUS5;A0A0B4J1R1;H0YBG3;P04198	62;76;76;77;62;76;62	Myc proto-oncogene protein;N-myc proto-oncogene protein	MYC;MYCN		NaN	NaN	NaN	NaN		0.425458	0.515374	0.926985	1.33028		NaN	NaN	NaN	NaN	S	62	2	0.902464	3.98262e-05	161.08	131.03	63.037	1.0978	112270000	EDIWKKFELLPTPPLSPSRRSGLCSPSYVAV	KFELLPT(0.994)PPLS(0.902)PS(0.104)R	1;2
P02452	1247	Collagen alpha-1(I) chain	COL1A1		NaN	NaN	NaN	NaN		1.05115	0.192897	1.99308	1.82596	+	1.47807	0.0153333	2.87223	2.89475	S	1247	3	0.979264	7.65766e-07	122.22	89.719	86.479	-1.4188	58908000	DTTLKSLSQQIENIRSPEGSRKNPARTCRDL	SLSQQIENIRS(0.979)PEGS(0.021)R	1
P02545;A0A0C4DGC5	636;232	Prelamin-A/C;Lamin-A/C	LMNA		NaN	NaN	NaN	NaN		NaN	NaN	NaN	NaN	+	1.23434	0.0255797	2.40615	2.84842	S	636	2	0.999734	5.04384e-09	136.35	103.72	111.92	0.10572	39599000	TVTRSYRSVGGSGGGSFGDNLVTRSYLLGNS	SVGGSGGGS(1)FGDNLVTR	1
P02786;F8WBE5	19;19	Transferrin receptor protein 1;Transferrin receptor protein 1, serum form	TFRC		NaN	NaN	NaN	NaN		NaN	NaN	NaN	NaN		0.227195	0.633594	0.552501	1.14227	S	19	2	0.96809	9.15472e-108	277	243.81	153.72	-1.0414	135900000	QARSAFSNLFGGEPLSYTRFSLARQVDGDNS	SAFSNLFGGEPLS(0.968)YT(0.032)R	1
P04637;A0A0U1RQC9;A0A087WZU8;A0A087X1Q1;J3KP33;A0A087WXZ1;A0A087WT22;E7ESS1	315;276;304;156;315;156;156;183	Cellular tumor antigen p53	TP53		NaN	NaN	NaN	NaN		NaN	NaN	NaN	NaN		0.0901835	0.864414	0.240334	0.467838	S	315	2	0.93664	0.000163539	175.21	143.21	167.73	-0.088076	582410000	PPGSTKRALPNNTSSSPQPKKKPLDGEYFTL	ALPNNTSS(0.063)S(0.937)PQPK	1
P04792;F8WE04	15;15	Heat shock protein beta-1	HSPB1		NaN	NaN	NaN	NaN		NaN	NaN	NaN	NaN		0.820286	0.0797462	1.68904	3.64814	S	15	1	1	2.48484e-05	168.83	127.43	146.88	-0.43377	288760000	_MTERRVPFSLLRGPSWDPFRDWYPHSRLFD	GPS(1)WDPFR	1
P05412	73	Transcription factor AP-1	JUN		NaN	NaN	NaN	NaN		NaN	NaN	NaN	NaN		0.446908	0.310245	0.985488	1.90258	S	73	3	1	1.55818e-55	221.9	205.78	181.64	0.10873	175650000	SDLLTSPDVGLLKLASPELERLIIQSSNGHI	NSDLLTSPDVGLLKLAS(1)PELER	1;2
P06748	70	Nucleophosmin	NPM1		0.763946	0.0625679	-1.60198	-4.56687		0.755811	0.276634	-1.56501	-3.24637		0.0902183	0.865908	0.241146	0.497159	S	70	2	1	8.67122e-64	241.52	210.06	241.52	-1.1263	647480000	DELHIVEAEAMNYEGSPIKVTLATLKMSVQP	DELHIVEAEAMNYEGS(1)PIK	1
Q5JP53;P07437;Q13509;A0A0B4J269;G3V5W4;G3V2R8;G3V3R4;G3V2N6;Q13885;Q9BVA1	57;75;75;422;75;75;75;75;75;75	Tubulin beta chain;Tubulin beta-3 chain;Tubulin beta-2A chain;Tubulin beta-2B chain	TUBB;TUBB3;TUBB2A;TUBB2B		NaN	NaN	NaN	NaN		NaN	NaN	NaN	NaN	+	2.02679	0.00922222	4.20384	4.08135	S	57	2	0.994515	4.70077e-28	226.39	192.61	142.45	-1.2781	73457000	VPRAILVDLEPGTMDSVRSGAFGHLFRPDNF;VPRAILVDLEPGTMDSVRSGPFGQIFRPDNF	AILVDLEPGT(0.005)MDS(0.995)VR	1
Q5JP53;P07437;Q5ST81;P68371;Q13509;A0A0B4J269;G3V2A3	154;172;100;172;172;519;100	Tubulin beta chain;Tubulin beta-4B chain;Tubulin beta-3 chain	TUBB;TUBB4B;TUBB3		NaN	NaN	NaN	NaN		NaN	NaN	NaN	NaN	+	3.18681	0.00556522	8.69905	9.00542	S	154	2	0.999999	1.64331e-30	236.3	174.52	150.22	0.20971	3434100000	EEYPDRIMNTFSVVPSPKVSDTVVEPYNATL	IMNTFSVVPS(1)PK	1
Q5JP53;P07437;Q5ST81;P68371;Q13509;A0A0B4J269;G3V2A3;Q13885;Q9BVA1	97;115;43;115;115;462;43;115;115	Tubulin beta chain;Tubulin beta-4B chain;Tubulin beta-3 chain;Tubulin beta-2A chain;Tubulin beta-2B chain	TUBB;TUBB4B;TUBB3;TUBB2A;TUBB2B		NaN	NaN	NaN	NaN		NaN	NaN	NaN	NaN	+	1.81974	0.0100535	3.61763	3.21523	S	97	2	1	2.86619e-14	161.14	138.98	161.14	0.43839	47608000	NWAKGHYTEGAELVDSVLDVVRKEAESCDCL;NWAKGHYTEGAELVDSVLDVVRKECENCDCL;NWAKGHYTEGAELVDSVLDVVRKESESCDCL	GHYTEGAELVDS(1)VLDVVR	1
P08651;A0A286YEX4	323;345	Nuclear factor 1 C-type	NFIC		NaN	NaN	NaN	NaN		NaN	NaN	NaN	NaN	+	2.17805	0.0107436	4.03003	1.82354	S	323	2	0.971871	8.45913e-10	192.96	175.46	192.96	0.92358	78962000	SSSRNWTEDMEGGISSPVKKTEMDKSPFNSP	NWTEDMEGGIS(0.028)S(0.972)PVKK	1
P08670	430	Vimentin	VIM		NaN	NaN	NaN	NaN		NaN	NaN	NaN	NaN	+	1.927	0.0105409	4.01234	4.72358	S	430	2	1	9.61776e-33	228.84	166.31	163.8	-0.85701	777880000	LPNFSSLNLRETNLDSLPLVDTHSKRTLLIK	ETNLDS(1)LPLVDTHSK	1
P08670;B0YJC4;A0A1B0GTT5;A0A1B0GVG8	55;55;55;55	Vimentin	VIM		0.152305	0.768182	-0.397906	-1.61524		0.213129	0.694778	-0.536575	-2.35794		0.425924	0.323177	0.964735	2.94981	S	55	2	0.988706	1.11661e-05	178.67	143.98	136.3	-0.1142	5434600000	LGSALRPSTSRSLYASSPGGVYATRSSAVRL	S(0.002)LY(0.002)AS(0.989)S(0.008)PGGVYATR	1
P08670;B0YJC4;A0A1B0GTT5;A0A1B0GVG8	56;56;56;56	Vimentin	VIM		0.532726	0.134381	-1.17789	-4.59358		0.563539	0.405915	-1.22213	-3.29423		0.0423177	0.937455	0.119884	0.34584	S	56	2	0.995923	1.6572e-22	218.68	175.93	142.45	0.02054	20209000000	GSALRPSTSRSLYASSPGGVYATRSSAVRLR	SLYAS(0.004)S(0.996)PGGVYATR	1;2
Q96KK5;P0C0S8;A0A0U1RR32;A0A0U1RRH7;P20671;Q6FI13;Q93077;Q7L7L0;P04908;Q99878	123;123;123;123;123;123;123;123;123;123	Histone H2A type 1-H;Histone H2A type 1;Histone H2A type 1-D;Histone H2A type 2-A;Histone H2A type 1-C;Histone H2A type 3;Histone H2A type 1-B/E;Histone H2A type 1-J	HIST1H2AH;HIST1H2AG;HIST1H2AD;HIST2H2AA3;HIST1H2AC;HIST3H2A;HIST1H2AB;HIST1H2AJ	+	2.46366	0	-5.72505	-7.44877		0.798907	0.263065	-1.65035	-3.63285	+	1.24479	0.0226466	-2.48868	-4.06072	S	123	4	0.591868	2.63349e-31	146.67	139.64	146.67	-0.21626	630090000	VLPNIQAVLLPKKTESHHKAK__________;VLPNIQAVLLPKKTESHHKAKGK________;VLPNIQAVLLPKKTESHHKTK__________	VTIAQGGVLPNIQAVLLPKKT(0.408)ES(0.592)HHK	1
P10412	2	Histone H1.4	HIST1H1E	+	2.56751	0	-6.03376	-6.86183		0.249599	0.670493	-0.591786	-0.974401		0.435831	0.3492	0.917371	0.934742	S	2	2	0.89356	1.64553e-19	173.34	151.78	88.551	-0.67976	509740000	______________MSETAPAAPAAPAPAEK	S(0.894)ET(0.106)APAAPAAPAPAEKTPVK	1;2
P11717	2409	Cation-independent mannose-6-phosphate receptor	IGF2R		NaN	NaN	NaN	NaN		NaN	NaN	NaN	NaN	+	2.75222	0.00678571	6.57925	5.86479	S	2409	4	0.995766	1.5424e-16	121.52	111.52	115.74	0.48728	439970000	KSVKALSSLHGDDQDSEDEVLTIPEVKVHSG	ALS(0.002)S(0.002)LHGDDQDS(0.996)EDEVLTIPEVKVHSGR	1
P12268;H0Y4R1;E7ETK5	122;54;97	Inosine-5'-monophosphate dehydrogenase 2	IMPDH2		NaN	NaN	NaN	NaN		NaN	NaN	NaN	NaN	+	2.31347	0.00666667	4.638	2.60637	S	122	3	1	0.000111356	103.02	80.219	103.02	-0.7933	51115000	VKKYEQGFITDPVVLSPKDRVRDVFEAKARH	KYEQGFITDPVVLS(1)PKDR	1
P13639	595	Elongation factor 2	EEF2		NaN	NaN	NaN	NaN		1.94262	0.104533	3.5822	1.86988		NaN	NaN	NaN	NaN	S	595	3	0.996304	6.41148e-07	119.79	104.26	119.79	-0.19168	24484000	RETVSEESNVLCLSKSPNKHNRLYMKARPFP	ETVSEESNVLCLS(0.004)KS(0.996)PNK	1
P16403	2	Histone H1.2	HIST1H1C		NaN	NaN	NaN	NaN		0.238451	0.675286	0.57467	1.12719		0.757628	0.103884	1.53544	2.25108	S	2	2	0.881783	8.02103e-20	179.09	161.93	94.461	-0.019407	624400000	______________MSETAPAAPAAAPPAEK	S(0.882)ET(0.118)APAAPAAAPPAEK	1
P17302	262	Gap junction alpha-1 protein	GJA1	+	3.44115	0	-9.92991	-8.76872	+	2.89289	0	-7.11537	-6.00576	+	2.80284	0.00716981	-6.71316	-5.5197	S	262	3	1	9.78247e-23	184.76	171.29	151.91	-0.55938	342490000	YHATSGALSPAKDCGSQKYAYFNGCSSPTAP	SDPYHATSGALSPAKDCGS(1)QK	1;2
P17302	255	Gap junction alpha-1 protein	GJA1	+	1.3373	0.00346269	-2.69221	-4.62486		0.019862	0.960639	-0.0571067	-0.133972	+	1.15067	0.0346405	2.12931	1.64081	S	255	3	1	4.162e-86	260.09	243.01	260.09	0.21656	592340000	VKGKSDPYHATSGALSPAKDCGSQKYAYFNG	SDPYHATSGALS(1)PAKDCGSQK	1;2
P17302	364	Gap junction alpha-1 protein	GJA1		NaN	NaN	NaN	NaN		0.315586	0.613984	0.744509	2.13699		NaN	NaN	NaN	NaN	S	364	3	0.648684	6.58764e-39	214.11	181.39	214.11	-0.98723	887830000	AGHELQPLAIVDQRPSSRASSRASSRPRPDD	KLAAGHELQPLAIVDQRPS(0.649)S(0.351)R	1
P17302	325	Gap junction alpha-1 protein	GJA1	+	1.02804	0.0136533	-2.09856	-5.05367		0.00023219	0.999365	-0.000685699	-0.00181262		0.0352429	0.946615	0.10077	0.309616	S	325	3	0.924178	3.14185e-44	174.89	165.35	174.89	-0.072	703220000	WANYSAEQNRMGQAGSTISNSHAQPFDFPDD	MGQAGS(0.924)T(0.076)IS(0.959)NS(0.041)HAQPFDFPDDNQNSK	2
P17302	328	Gap junction alpha-1 protein	GJA1	+	4.42726	0	-15.2677	-6.525		0.808032	0.265105	-1.65532	-3.15871		0.199563	0.728671	-0.427089	-0.242666	S	328	3	0.959164	3.14185e-44	174.89	165.35	174.89	-0.072	1079100000	YSAEQNRMGQAGSTISNSHAQPFDFPDDNQN	MGQAGS(0.924)T(0.076)IS(0.959)NS(0.041)HAQPFDFPDDNQNSK	1;2
P17302	330	Gap junction alpha-1 protein	GJA1	+	1.135	0.00783784	-2.30589	-5.17446		0.0807599	0.883544	-0.220487	-0.613046		0.0975621	0.848268	0.260311	0.586699	S	330	3	0.818348	1.74636e-13	130.25	118.49	100.36	-0.039439	448270000	AEQNRMGQAGSTISNSHAQPFDFPDDNQNSK	MGQAGS(0.002)T(0.007)IS(0.172)NS(0.818)HAQPFDFPDDNQNSK	1;2
P17302	306	Gap junction alpha-1 protein	GJA1	+	1.66717	0	-3.41807	-5.10771		0.0236735	0.959952	-0.0659797	-0.0967458		0.0791863	0.887661	-0.211683	-0.369045	S	306	2	1	2.58718e-124	278.51	249.97	242.19	-1.5679	724180000	GDRNNSSCRNYNKQASEQNWANYSAEQNRMG	QAS(1)EQNWANYSAEQNR	1;2
P17706;K7EQG9;D3DUJ3;K7ENP9;K7EIE9;K7EIY0	298;269;199;57;47;13	Tyrosine-protein phosphatase non-receptor type 2;Tyrosine-protein phosphatase non-receptor type;Protein-tyrosine-phosphatase	PTPN2		NaN	NaN	NaN	NaN		NaN	NaN	NaN	NaN	+	1.59526	0.011	3.21272	4.20976	S	298	3	1	7.78131e-11	132.48	116.38	72.227	-0.19747	266790000	SSIQKRWKELSKEDLSPAFDHSPNKIMTEKY	EDLS(1)PAFDHS(0.998)PNKIMT(0.002)EK	1;2
P17706;K7EQG9;D3DUJ3;K7ENP9;K7EIE9;K7EIY0	304;275;205;63;53;19	Tyrosine-protein phosphatase non-receptor type 2;Tyrosine-protein phosphatase non-receptor type;Protein-tyrosine-phosphatase	PTPN2		NaN	NaN	NaN	NaN		NaN	NaN	NaN	NaN	+	2.22059	0.00745455	4.88239	5.97207	S	304	3	0.999999	4.89206e-16	178.73	153.52	163.4	0.14919	587790000	WKELSKEDLSPAFDHSPNKIMTEKYNGNRIG	ELSKEDLSPAFDHS(1)PNK	1;2
P17980;E9PM69	9;9	26S protease regulatory subunit 6A	PSMC3		NaN	NaN	NaN	NaN		NaN	NaN	NaN	NaN	+	1.14276	0.0288252	2.33201	5.78548	S	9	2	0.999969	2.28963e-22	216.54	176.96	205.62	-0.31276	5983600000	_______MNLLPNIESPVTRQEKMATVWDEA	MNLLPNIES(1)PVTR	1
P18850	94	Cyclic AMP-dependent transcription factor ATF-6 alpha;Processed cyclic AMP-dependent transcription factor ATF-6 alpha	ATF6		NaN	NaN	NaN	NaN		1.73696	0.0746667	3.42175	3.08524		NaN	NaN	NaN	NaN	S	94	3	0.997618	1.59503e-05	93.411	78.828	80.117	-0.49628	44187000	QICTVKDIKAEPQPLSPASSSYSVSSPRSVD	DIKAEPQPLS(0.998)PAS(0.002)S(0.001)SYSVSSPR	1;2
P20042	2	Eukaryotic translation initiation factor 2 subunit 2	EIF2S2		NaN	NaN	NaN	NaN		NaN	NaN	NaN	NaN	+	1.75461	0.0107692	3.45117	3.02035	S	2	2	1	6.06354e-05	124.51	105.44	124.51	-1.4299	70499000	______________MSGDEMIFDPTMSKKKK	S(1)GDEMIFDPTMSKK	1
P20700;Q03252	391;405	Lamin-B1;Lamin-B2	LMNB1;LMNB2	+	1.59006	0	-3.29464	-6.70135		1.22274	0.1409	-2.47861	-5.19837	+	1.80612	0.0100682	-3.7363	-4.99739	S	391	2	0.999999	0.00387939	157.03	77.041	113.61	0.00010991	914220000	AYRKLLEGEEERLKLSPSPSSRVTVSRASSS;AYRKLLEGEEERLKLSPSPSSRVTVSRATSS	LKLS(1)PS(0.997)PS(0.002)S(0.001)R	1;2
P25786;B4DEV8	14;14	Proteasome subunit alpha type-1;Proteasome subunit alpha type	PSMA1		NaN	NaN	NaN	NaN		NaN	NaN	NaN	NaN	+	2.40678	0.00662857	5.05336	3.24765	S	14	2	0.999999	5.48515e-06	150.59	136.17	150.59	-1.3834	30786000	__MFRNQYDNDVTVWSPQGRIHQIEYAMEAV	NQYDNDVTVWS(1)PQGR	1
P28066	56	Proteasome subunit alpha type-5	PSMA5		NaN	NaN	NaN	NaN		2.15643	0.0948571	4.63251	5.03931	+	2.31866	0.00669231	5.11657	5.32366	S	56	2	0.999627	0.000551254	127.71	96.887	112.08	-0.040546	610880000	QTSEGVCLAVEKRITSPLMEPSSIEKIVEID	ITS(1)PLMEPSSIEK	1
P28715;A0A1W2PS85;R4GMW8;A0A494C0S2;A0A090HNM7	384;609;838;384;216	DNA repair protein complementing XP-G cells	ERCC5;BIVM-ERCC5;ERCC5-201		NaN	NaN	NaN	NaN		NaN	NaN	NaN	NaN	+	1.18817	0.0287247	2.32908	2.9672	S	384	2	0.956544	2.68103e-15	209.6	157.61	209.6	1.8958	146870000	ARGRNAPAAVDEGSISPRTLSAIKRALDDDE	NAPAAVDEGS(0.043)IS(0.957)PR	1
P29590;H3BT29;H3BVD2	403;175;47	Protein PML	PML	+	2.25701	0	-4.82099	-4.22085		0.930812	0.22997	-1.8	-1.87326		0.757505	0.110133	-1.51822	-1.93352	S	403	3	1	8.07879e-10	151.3	100.07	128.3	-0.14759	130950000	SCITQGKDAAVSKKASPEAASTPRDPIDVDL	AS(1)PEAAS(0.522)T(0.478)PRDPIDVDLPEEAER	1;2
P31350;A0A286YFD6	20;20	Ribonucleoside-diphosphate reductase subunit M2	RRM2		NaN	NaN	NaN	NaN		1.31301	0.129294	2.63829	4.47811		NaN	NaN	NaN	NaN	S	20	2	1	1.45697e-151	286.6	262.04	286.6	0.777	836330000	RVPLAPITDPQQLQLSPLKGLSLVDKENTPP	VPLAPITDPQQLQLS(1)PLK	1;2
P31689	335	DnaJ homolog subfamily A member 1	DNAJA1		NaN	NaN	NaN	NaN		NaN	NaN	NaN	NaN	+	1.78642	0.0101075	3.61779	3.94004	S	335	3	0.99994	9.52376e-14	172.02	145.82	172.02	0.15569	74377000	LIIEFKVNFPENGFLSPDKLSLLEKLLPERK	VNFPENGFLS(1)PDKLSLLEK	1
P33527;I3L4X2;A0A0A0MS99	915;824;599	Multidrug resistance-associated protein 1	ABCC1		NaN	NaN	NaN	NaN		0.538386	0.438939	1.13551	1.63974		NaN	NaN	NaN	NaN	S	915	2	0.993575	0.000131463	141.82	101.06	141.82	-0.17479	130730000	MLVTDSAGKQLQRQLSSSSSYSGDISRHHNS	QLS(0.994)S(0.004)S(0.001)S(0.001)SYSGDISR	1
P33981	436	Dual specificity protein kinase TTK	TTK		NaN	NaN	NaN	NaN		NaN	NaN	NaN	NaN	+	2.92862	0.0077551	6.80203	3.8803	S	436	3	0.91826	6.31273e-22	155.45	141.99	155.45	-0.72984	58648000	KHTTFEQPVFSVSKQSPPISTSKWFDPKSIC	HTTFEQPVFSVS(0.044)KQS(0.918)PPIS(0.031)T(0.006)S(0.001)K	1
P35606;H0YAC7	859;73	Coatomer subunit beta'	COPB2		NaN	NaN	NaN	NaN		NaN	NaN	NaN	NaN		0.367006	0.405985	0.834783	1.69687	S	859	3	0.996976	1.25721e-28	148.95	123.74	109.75	-1.2948	264210000	PSRSTAQQELDGKPASPTPVIVASHTANKEE	PAS(0.997)PT(0.003)PVIVASHTANKEEK	1
P36507;G5E9C7	293;196	Dual specificity mitogen-activated protein kinase kinase 2	MAP2K2		NaN	NaN	NaN	NaN		NaN	NaN	NaN	NaN	+	1.37995	0.0202636	2.57281	1.9817	S	293	3	0.5	0.00255114	69.356	49.381	52.685	-0.52794	14728000	IFGRPVVDGEEGEPHSISPRPRPPGRPVSGH	ELEAIFGRPVVDGEEGEPHS(0.5)IS(0.5)PR	1
P36507;G5E9C7	295;198	Dual specificity mitogen-activated protein kinase kinase 2	MAP2K2		NaN	NaN	NaN	NaN		NaN	NaN	NaN	NaN	+	1.45707	0.0215135	2.5279	1.29988	S	295	3	0.5	0.00255114	69.356	49.381	52.685	-0.52794	14728000	GRPVVDGEEGEPHSISPRPRPPGRPVSGHGM	ELEAIFGRPVVDGEEGEPHS(0.5)IS(0.5)PR	1
P36578;H3BM89	295;201	60S ribosomal protein L4	RPL4		NaN	NaN	NaN	NaN		2.30124	0.110667	4.75448	3.15437		NaN	NaN	NaN	NaN	S	295	3	1	0.00827664	110.93	57.181	85.288	-0.16226	200290000	PMHKMINTDLSRILKSPEIQRALRAPRKKIH	ILKS(1)PEIQR	1
P41212	22	Transcription factor ETV6	ETV6		NaN	NaN	NaN	NaN		NaN	NaN	NaN	NaN		0.719791	0.120329	1.44312	1.73759	S	22	3	0.999206	1.5371e-06	124.12	108.23	103.07	0.018674	121540000	QCSIKQERISYTPPESPVPSYASSTPLHVPV	IS(0.028)Y(0.006)T(0.965)PPES(0.999)PVPS(0.001)YASSTPLHVPVPR	2
P42166	424	Lamina-associated polypeptide 2, isoform alpha;Thymopoietin;Thymopentin	TMPO		NaN	NaN	NaN	NaN		NaN	NaN	NaN	NaN	+	1.67354	0.0109474	3.18846	2.38759	S	424	2	0.999999	3.09284e-05	162.65	122.65	162.65	0.2064	28633000	QKRIDQSKFQETEFLSPPRKVPRLSEKSVEE	FQETEFLS(1)PPR	1
P42566;B1AUU8	796;662	Epidermal growth factor receptor substrate 15	EPS15		NaN	NaN	NaN	NaN		0.376941	0.566116	0.836677	1.21987	+	1.42905	0.0156	2.89997	5.18981	S	796	2	1	1.60146e-49	239.75	194.9	111.43	-0.6346	5643800000	PCPLPPGKRSINKLDSPDPFKLNDPFQPFPG	S(1)INKLDS(1)PDPFK	1;2
P42566;B1AUU8	814;680	Epidermal growth factor receptor substrate 15	EPS15	+	4.83912	0	-19.5062	-8.51333		0.278064	0.657924	-0.651315	-1.11438	+	1.29304	0.0224545	2.49486	2.61051	S	814	3	1	1.60146e-49	183.27	172.16	181.45	-0.79192	4221700000	PFKLNDPFQPFPGNDSPKEKDPEIFCDPFTS	SINKLDS(1)PDPFKLNDPFQPFPGNDS(1)PK	1;2
P42566;B1AUU8	790;656	Epidermal growth factor receptor substrate 15	EPS15		NaN	NaN	NaN	NaN		NaN	NaN	NaN	NaN	+	1.96261	0.0103947	4.06696	4.30924	S	790	2	1	6.55796e-05	155.63	155.63	111.43	-0.6346	222090000	IGTPTRPCPLPPGKRSINKLDSPDPFKLNDP	S(1)INKLDS(1)PDPFK	1;2
P43358;C9JZJ5;C9J9C2;C9JK50;C9JIR1	99;99;99;99;99	Melanoma-associated antigen 4	MAGEA4		NaN	NaN	NaN	NaN		NaN	NaN	NaN	NaN	+	5.40865	0	21.7862	5.7262	S	99	3	0.902921	1.84348e-20	128.49	114.18	62.213	-0.68875	181070000	PNEGSSSQEEEGPSTSPDAESLFREALSNKV	QPNEGSSSQEEEGPS(0.003)T(0.09)S(0.903)PDAES(0.004)LFR	1
P43487;F6WQW2;C9JXG8;C9JJ34;C9JGV6;C9JDM3;C9JIC6	60;137;10;60;10;137;10	Ran-specific GTPase-activating protein	RANBP1		NaN	NaN	NaN	NaN		NaN	NaN	NaN	NaN	+	2.62609	0.00575758	6.21301	6.59573	S	60	3	1	2.06703e-09	199.4	178.61	70.638	0.1912	2392400000	EEELFKMRAKLFRFASENDLPEWKERGTGDV	FAS(1)ENDLPEWKER	1
P45974	386	Ubiquitin carboxyl-terminal hydrolase 5	USP5		NaN	NaN	NaN	NaN		NaN	NaN	NaN	NaN	+	3.43299	0.00825806	8.11872	2.99056	S	386	4	0.999942	1.0485e-14	144.7	126.98	131.81	0.68415	156000000	QDFSTQVAKLGHGLLSGEYSKPVPESGDGER	LGHGLLS(1)GEYSKPVPESGDGERVPEQK	1
P46013	584	Antigen KI-67	MKI67		NaN	NaN	NaN	NaN		NaN	NaN	NaN	NaN	+	3.24978	0.00533333	8.41777	5.32834	S	584	2	0.99998	1.518e-09	182.1	156.54	112.5	1.2228	159500000	VEVKAQSLVISPPAPSPRKTPVASDQRRRSC	AQSLVISPPAPS(1)PR	1
P46695;Q5ST79	31;31	Radiation-inducible immediate-early gene IEX-1	IER3		NaN	NaN	NaN	NaN		0.0903199	0.888821	-0.232498	-0.278172		NaN	NaN	NaN	NaN	S	31	3	0.968513	0.00067144	76.611	61.998	76.611	0.18738	52513000	APTPAPSTIPGPRRGSGPEIFTFDPLPEPAA	RGS(0.969)GPEIFT(0.031)FDPLPEPAAAPAGR	1
P48681	680	Nestin	NES		NaN	NaN	NaN	NaN		NaN	NaN	NaN	NaN	+	2.01517	0.0084507	4.24066	4.81025	S	680	3	1	5.49771e-39	165.8	146.77	117.82	1.0019	337820000	ESLTALEKENQEPLRSPEVGDEEALRPLTKE	ENQEPLRS(1)PEVGDEEALRPLTK	1
P48681	768	Nestin	NES		NaN	NaN	NaN	NaN		NaN	NaN	NaN	NaN		0.121731	0.80112	0.319422	0.760608	S	768	2	1	1.52046e-08	183.23	153.32	169.09	-0.37558	246940000	ETLRTLEKETQQRRRSLGEQDQMTLRPPEKV	S(1)LGEQDQMTLRPPEK	1
P49116	219	Nuclear receptor subfamily 2 group C member 2	NR2C2		NaN	NaN	NaN	NaN		NaN	NaN	NaN	NaN	+	2.76871	0.00655172	6.45773	4.70336	S	219	3	0.999996	0.0136742	83.312	69.581	73.676	1.1907	94873000	CAASTEKIYIRKDLRSPLIATPTFVADKDGA	KDLRS(1)PLIAT(0.986)PT(0.014)FVADK	1;2
P49736	139	DNA replication licensing factor MCM2	MCM2		NaN	NaN	NaN	NaN		NaN	NaN	NaN	NaN		0.146599	0.760525	0.382242	1.25482	S	139	2	1	0	376.88	347.54	376.88	-0.19081	2546600000	AGRGLGRMRRGLLYDSDEEDEERPARKRRQV	GLLYDS(1)DEEDEERPAR	1
P49790	614	Nuclear pore complex protein Nup153	NUP153		NaN	NaN	NaN	NaN		NaN	NaN	NaN	NaN	+	1.2248	0.0272456	2.36288	2.52135	S	614	2	0.999999	0.000516253	102.57	88.668	102.57	-0.61712	30774000	PAEILKEGSVLDILKSPGFASPKIDSVAAQP	EGSVLDILKS(1)PGFAS(1)PK	1;2
P49790	334	Nuclear pore complex protein Nup153	NUP153		NaN	NaN	NaN	NaN		NaN	NaN	NaN	NaN	+	2.92328	0.00666667	6.5491	3.21982	S	334	2	0.923395	1.91634e-07	186.85	167.09	186.85	0.59048	36721000	SSPLADAKRIPSIVSSPLNSPLDRSGIDITD	IPSIVS(0.077)S(0.923)PLNS(1)PLDR	1;2
P49792	955	E3 SUMO-protein ligase RanBP2	RANBP2		NaN	NaN	NaN	NaN		NaN	NaN	NaN	NaN	+	2.5912	0.00493506	5.82808	4.42089	S	955	2	0.999975	0.00352462	165.78	96.87	142.85	0.94027	80231000	GPPALRFESPATGILSPRGDDYFNYNVQQTS	FESPATGILS(1)PR	1
P49792;F8WBP7	21;21	E3 SUMO-protein ligase RanBP2	RANBP2		NaN	NaN	NaN	NaN		NaN	NaN	NaN	NaN	+	1.93946	0.0108129	4.05111	4.83373	S	21	2	0.991864	1.00203e-05	191.49	159.49	191.49	0.068093	127720000	ADVERYIASVQGSTPSPRQKSMKGFYFAKLY	YIASVQGST(0.008)PS(0.992)PR	1;2
P49916;K7ERZ5;K7ENR9	242;251;155	DNA ligase 3	LIG3		NaN	NaN	NaN	NaN		NaN	NaN	NaN	NaN	+	3.14369	0.00853333	8.12477	6.05216	S	242	3	0.985827	5.8536e-127	275.17	231.01	275.17	0.19883	587550000	SGFSAKPNNSGEAPSSPTPKRSLSSSKCDPR	FSGFSAKPNNSGEAPS(0.007)S(0.986)PT(0.007)PKR	1
P49916;K7ERZ5;K7ENR9	210;219;123	DNA ligase 3	LIG3		NaN	NaN	NaN	NaN		NaN	NaN	NaN	NaN	+	2.91816	0.00844444	7.25183	6.29536	S	210	3	0.955761	5.6512e-15	142.28	120.48	131.38	0.039366	309070000	KAVVQAKLTTTGQVTSPVKGASFVTSTNPRK	LTT(0.001)TGQVT(0.043)S(0.956)PVKGASFVTSTNPR	1
P50479;C9J542	112;53	PDZ and LIM domain protein 4	PDLIM4		NaN	NaN	NaN	NaN		NaN	NaN	NaN	NaN	+	1.74952	0.0104	3.55406	4.20054	S	112	3	0.938014	1.5412e-41	239.55	145.43	78.456	0.11499	166390000	AQAHRIHIDPEIQDGSPTTSRRPSGTGTGPE	IHIDPEIQDGS(0.938)PT(0.015)T(0.02)S(0.026)R	1
P51587	93	Breast cancer type 2 susceptibility protein	BRCA2		NaN	NaN	NaN	NaN		NaN	NaN	NaN	NaN	+	2.16576	0.00729231	4.50037	3.65461	S	93	3	0.999899	0.00416243	74.561	53.904	74.561	1.2834	56643000	PIIFKEQGLTLPLYQSPVKELDKFKLDLGRN	EQGLTLPLYQS(1)PVKELDK	1
P51991	112	Heterogeneous nuclear ribonucleoprotein A3	HNRNPA3		NaN	NaN	NaN	NaN		NaN	NaN	NaN	NaN	+	2.79281	0.00703704	6.70694	5.72932	S	112	4	0.958726	9.22292e-06	111.97	84.826	75.184	-0.91397	196630000	PHKVDGRVVEPKRAVSREDSVKPGAHLTVKK	AVS(0.959)REDS(0.041)VKPGAHLTVKK	1
P52294;C9JYI4;C9J352;C9JWD9;F2Z3G4;C9J4U1	111;111;111;111;111;111	Importin subunit alpha-5;Importin subunit alpha-5, N-terminally processed	KPNA1		NaN	NaN	NaN	NaN		NaN	NaN	NaN	NaN	+	2.79405	0.00644068	6.37051	3.93273	S	111	3	1	1.14726e-14	143.5	121.9	143.5	1.5224	45768000	PEQQLSATQKFRKLLSKEPNPPIDEVISTPG	LLS(1)KEPNPPIDEVISTPGVVAR	1
P52701;A0A494C0M1;A0A087WWJ1	830;731;829	DNA mismatch repair protein Msh6	MSH6		NaN	NaN	NaN	NaN		NaN	NaN	NaN	NaN	+	3.34215	0	9.39664	8.52446	S	830	2	1	1.83315e-156	310.57	249.46	310.57	0.0098999	4974400000	LPDLERLLSKIHNVGSPLKSQNHPDSRAIMY	LLSKIHNVGS(1)PLK	1
P52701;A0A494C0M1;A0A087WWJ1;F8WAX8;C9JH55;C9J8Y8;C9J7Y7	137;38;136;137;38;38;38	DNA mismatch repair protein Msh6	MSH6		NaN	NaN	NaN	NaN		NaN	NaN	NaN	NaN	+	2.10796	0.00734884	4.51497	5.21192	S	137	2	0.952017	0.000252638	176.25	136.14	97.273	1.0714	203070000	EKGKSVRVHVQFFDDSPTRGWVSKRLLKPYT	VHVQFFDDS(0.952)PT(0.048)R	1
P52948;A0A3B3ITD8;H0YEN4	608;591;211	Nuclear pore complex protein Nup98-Nup96;Nuclear pore complex protein Nup98;Nuclear pore complex protein Nup96	NUP98	+	1.43773	0.003625	-2.91005	-4.94136		0.631038	0.365333	-1.31709	-2.20248		0.383217	0.390166	-0.85621	-1.42175	S	608	2	1	0.00151071	138.87	106.43	68.044	-2.7088	76368000	PKKSIKKLVLKNLNNSNLFSPVNRDSENLAS	NLNNS(1)NLFS(1)PVNR	1;2
P52948;A0A3B3ITD8;H0YEN4	612;595;215	Nuclear pore complex protein Nup98-Nup96;Nuclear pore complex protein Nup98;Nuclear pore complex protein Nup96	NUP98		NaN	NaN	NaN	NaN		0.371749	0.5621	0.849218	1.95986		0.581457	0.191394	1.23881	2.47053	S	612	2	1	6.2515e-99	283.21	244.58	68.044	-2.7088	474490000	IKKLVLKNLNNSNLFSPVNRDSENLASPSEY	NLNNS(1)NLFS(1)PVNR	1;2
P53384	290	Cytosolic Fe-S cluster assembly factor NUBP1	NUBP1		NaN	NaN	NaN	NaN		NaN	NaN	NaN	NaN		0.641408	0.169729	1.29897	1.512	S	290	2	0.9863	1.12182e-06	127.78	98.05	123.03	-1.8375	12362000	KNCDKGQSFFIDAPDSPATLAYRSIIQRIQE	GQSFFIDAPDS(0.986)PAT(0.014)LAYR	1
P54725;A0A494C0B4	123;123	UV excision repair protein RAD23 homolog A	RAD23A		NaN	NaN	NaN	NaN		NaN	NaN	NaN	NaN	+	1.0701	0.0332145	2.16014	4.21885	S	123	3	0.77348	1.64263e-13	119.7	95.558	71.735	0.20603	262400000	TSGMSHPPPAAREDKSPSEESAPTTSPESVS	EDKS(0.773)PS(0.165)EES(0.058)APT(0.001)T(0.001)S(0.001)PESVSGSVPSSGSSGR	1
P54727;H0Y579	160;30	UV excision repair protein RAD23 homolog B	RAD23B	+	1.02003	0.0134737	-2.08258	-5.00707		0.356724	0.566129	-0.818141	-1.81042		0.525744	0.238284	1.11687	1.70442	S	160	2	0.999645	1.01366e-268	324.63	294.03	245.03	0.39485	3610000000	QEKPAEKPAETPVATSPTATDSTSGDSSRSN	PAETPVATS(1)PTATDSTSGDSSR	1;2
P55036;A6PVX3;Q5VWC4	115;100;115	26S proteasome non-ATPase regulatory subunit 4	PSMD4		NaN	NaN	NaN	NaN		NaN	NaN	NaN	NaN	+	2.25528	0.00863309	4.29794	2.05207	S	115	3	1	8.55993e-05	143.93	123.54	50.055	-0.0020294	60175000	RQGKNHKMRIIAFVGSPVEDNEKDLVKLAKR	IIAFVGS(1)PVEDNEKDLVK	1
P55072	3	Transitional endoplasmic reticulum ATPase	VCP		NaN	NaN	NaN	NaN		NaN	NaN	NaN	NaN	+	1.75955	0.0113427	3.16826	1.67042	S	3	2	0.999371	7.3555e-05	104.41	77.3	98.507	3.6096	11330000	_____________MASGADSKGDDLSTAILK	AS(0.999)GADS(0.001)KGDDLSTAILK	1
P55795	104	Heterogeneous nuclear ribonucleoprotein H2	HNRNPH2		NaN	NaN	NaN	NaN		NaN	NaN	NaN	NaN	+	1.69671	0.0102917	3.53747	6.50342	S	104	2	1	2.65984e-55	202.34	152.24	202.34	-0.28115	1010400000	NSVEMDWVLKHTGPNSPDTANDGFVRLRGLP	HTGPNS(1)PDTANDGFVR	1
P56589;Q7Z6V3	201;157	Peroxisomal biogenesis factor 3	PEX3		NaN	NaN	NaN	NaN		NaN	NaN	NaN	NaN	+	1.72956	0.010455	3.55748	5.02299	S	201	3	0.914773	2.25627e-05	115.55	75.908	67.927	-0.97319	153420000	AVQKVLGSVSLKHSLSLLDLEQKLKEIRNLV	HS(0.085)LS(0.915)LLDLEQKLK	1
P57740;G3V1T4	11;11	Nuclear pore complex protein Nup107	NUP107		NaN	NaN	NaN	NaN		NaN	NaN	NaN	NaN	+	3.57175	0	9.57048	4.5858	S	11	2	0.97381	0.000215382	150.69	131.91	150.69	-0.18981	88436000	_____MDRSGFGEISSPVIREAEVTRTARKQ	SGFGEIS(0.026)S(0.974)PVIR	1
P61978	116	Heterogeneous nuclear ribonucleoprotein K	HNRNPK		NaN	NaN	NaN	NaN		NaN	NaN	NaN	NaN	+	1.9256	0.00903401	4.12634	7.10694	S	116	4	0.999063	2.58676e-160	245.8	213.51	212.17	0.28883	1374200000	LKKIIPTLEEGLQLPSPTATSQLPLESDAVE	KIIPTLEEGLQLPS(0.999)PT(0.001)ATSQLPLESDAVECLNYQHYK	1
P68402	2	Platelet-activating factor acetylhydrolase IB subunit beta	PAFAH1B2		NaN	NaN	NaN	NaN		NaN	NaN	NaN	NaN	+	2.48933	0.00717526	5.2934	3.30778	S	2	3	0.997919	8.01249e-09	131.09	109.53	69.782	0.4308	97304000	______________MSQGDSNPAAIPHAAED	S(0.998)QGDS(0.002)NPAAIPHAAEDIQGDDR	1
P78364;J3KQH6	786;741	Polyhomeotic-like protein 1	PHC1		NaN	NaN	NaN	NaN		NaN	NaN	NaN	NaN	+	1.87294	0.0101839	3.75077	3.32704	S	786	3	0.958957	5.90769e-44	162.86	143.04	162.86	0.47273	249470000	TGLTENQSGGPLGVDSPSAELDKKANLLKCE	PLQTGLPTGLTENQSGGPLGVDS(0.959)PS(0.041)AELDKK	1
P78527	3205	DNA-dependent protein kinase catalytic subunit	PRKDC		NaN	NaN	NaN	NaN		NaN	NaN	NaN	NaN	+	1.00741	0.046	1.96127	2.26678	S	3205	2	1	6.89704e-20	165.66	143.61	165.66	0.5218	110190000	LSKIEEKLTPLPEDNSMNVDQDGDPSDRMEV	LTPLPEDNS(1)MNVDQDGDPSDR	1
P85037;U3KQ26	213;20	Forkhead box protein K1	FOXK1		NaN	NaN	NaN	NaN		NaN	NaN	NaN	NaN	+	4.19252	0	13.627	6.29789	S	213	3	0.999998	1.05267e-68	202.54	170.76	179.58	-0.52867	482890000	KIQFTSLYHKEEAPASPLRPLYPQISPLKIH	IQFTSLYHKEEAPAS(1)PLRPLYPQIS(1)PLK	1;2
P85037;U3KQ26	223;30	Forkhead box protein K1	FOXK1		NaN	NaN	NaN	NaN		NaN	NaN	NaN	NaN	+	3.83409	0	11.258	5.57327	S	223	3	1	7.93307e-60	179.58	166.03	179.58	-0.52867	308140000	EEAPASPLRPLYPQISPLKIHIPEPDLRSMV	IQFTSLYHKEEAPAS(1)PLRPLYPQIS(1)PLK	2
Q01664;I3L254	124;64	Transcription factor AP-4	TFAP4		NaN	NaN	NaN	NaN		0.273659	0.658554	0.655934	1.69884		0.152461	0.758254	0.39074	0.90707	S	124	2	0.977517	1.70028e-05	188.48	142.07	188.48	-0.19062	1529400000	QNTQLKRFIQELSGSSPKRRRAEDKDEGIGS	FIQELSGS(0.022)S(0.978)PKR	1
Q03135	37	Caveolin-1	CAV1		NaN	NaN	NaN	NaN		NaN	NaN	NaN	NaN		0.295526	0.526814	0.688183	1.2283	S	37	3	1	4.81265e-19	176.83	152.49	169.6	0.39913	1313900000	GNIYKPNNKAMADELSEKQVYDAHTKEIDLV	EQGNIYKPNNKAMADELS(1)EK	1
Q03135	2	Caveolin-1	CAV1	+	2.79543	0	-7.00966	-8.90881		1.36645	0.136186	-2.45371	-1.52159	+	1.24791	0.0221293	-2.50334	-4.30128	S	2	2	1	6.46737e-65	247.61	220.4	247.61	0.19161	1472200000	______________MSGGKYVDSEGHLYTVP	S(1)GGKYVDSEGHLYTVPIR	1
Q03135	9	Caveolin-1	CAV1		NaN	NaN	NaN	NaN		0.0910309	0.896883	0.236355	0.314713		NaN	NaN	NaN	NaN	S	9	2	1	2.21585e-05	180.97	163.1	180.97	-0.027498	164510000	_______MSGGKYVDSEGHLYTVPIREQGNI	YVDS(1)EGHLYTVPIR	1
Q03989	463	AT-rich interactive domain-containing protein 5A	ARID5A		NaN	NaN	NaN	NaN		1.16719	0.16302	2.22494	2.14634		NaN	NaN	NaN	NaN	S	463	2	1	0.00433845	120.84	77.53	92.295	1.8209	21647000	EEEGAAHSGKRLRAVSPFLKEADAKKCGAKP	AVS(1)PFLKEADAK	1
Q04323;E9PRQ7;E9PJ81;A0A087WTZ5;E9PS08	200;196;200;141;58	UBX domain-containing protein 1	UBXN1		NaN	NaN	NaN	NaN		NaN	NaN	NaN	NaN	+	3.82322	0	11.3704	6.01964	S	200	4	0.921792	3.54046e-82	195.19	175.43	148.17	-0.097597	934400000	SQPPPVAPEPGPVPSSPSQEPPTKREYDQCR	KYGGSVGSQPPPVAPEPGPVPS(0.063)S(0.922)PS(0.014)QEPPT(0.001)KR	1
Q05086;A0A1B0GVL3;A0A0D9SG77	217;194;194	Ubiquitin-protein ligase E3A	UBE3A		NaN	NaN	NaN	NaN		NaN	NaN	NaN	NaN	+	1.9599	0.0103455	3.55219	1.71131	S	217	3	0.52807	0.00071073	76.198	63.106	76.198	0.10484	14145000	AMEEDSEASSSRIGDSSQGDNNLQKLGPDDV	IGDS(0.528)S(0.472)QGDNNLQKLGPDDVSVDIDAIR	1
Q08945;A0A0U1RRK2	444;40	FACT complex subunit SSRP1	SSRP1		NaN	NaN	NaN	NaN		NaN	NaN	NaN	NaN		0.67981	0.129087	1.40471	2.30542	S	444	4	1	2.84167e-49	181.06	172.44	175.42	-0.58884	333130000	GLKEGMNPSYDEYADSDEDQHDAYLERMKEE	GLKEGMNPSYDEYADS(1)DEDQHDAYLER	1
Q08J23	456	tRNA (cytosine(34)-C(5))-methyltransferase	NSUN2		NaN	NaN	NaN	NaN		NaN	NaN	NaN	NaN	+	1.29435	0.0203424	2.58598	4.06983	S	456	2	0.999973	1.09241e-99	264.69	241.97	264.69	1.8606	598520000	KLQGKSAETRESTQLSPADLTEGKPTDPSKL	ESTQLS(1)PADLTEGKPTDPSK	1
Q08J23	473	tRNA (cytosine(34)-C(5))-methyltransferase	NSUN2		NaN	NaN	NaN	NaN		NaN	NaN	NaN	NaN		0.845224	0.0820781	1.67276	2.06296	S	473	3	0.997272	1.01024e-51	191.12	160.51	191.12	0.64423	68618000	ADLTEGKPTDPSKLESPSFTGTGDTEIAHAT	LES(0.997)PS(0.003)FTGTGDTEIAHATEDLENNGSK	1
Q09666;E9PLK4;E9PKR9;E9PJZ0;E9PJC6;E9PQE3	41;41;41;41;41;41	Neuroblast differentiation-associated protein AHNAK	AHNAK		NaN	NaN	NaN	NaN		NaN	NaN	NaN	NaN	+	2.23282	0.00738739	4.84912	5.0968	S	41	2	0.999976	4.05058e-19	204.07	151.03	204.07	0.22654	187670000	AQRDDGVFVQEVTQNSPAARTGVVKEGDQIV	DDGVFVQEVTQNS(1)PAAR	1
Q09666	177	Neuroblast differentiation-associated protein AHNAK	AHNAK		NaN	NaN	NaN	NaN		NaN	NaN	NaN	NaN	+	2.28169	0.00644444	4.99793	5.20261	S	177	2	0.999879	1.8103e-06	192.32	148.02	182.1	-0.76705	353250000	VDVTGREGAKDIDISSPEFKIKIPRHELTEI	DIDISS(1)PEFKIK	1
Q09666	210	Neuroblast differentiation-associated protein AHNAK	AHNAK		NaN	NaN	NaN	NaN		1.07106	0.188	2.09072	2.53399	+	3.16147	0.00441379	8.17535	5.92181	S	210	2	0.999466	2.59863e-77	250.38	226.04	250.38	0.090716	243650000	VDVETQSGKTVIRLPSGSGAASPTGSAVDIR	LPS(0.999)GS(0.001)GAASPTGSAVDIR	1;2
Q09666	216	Neuroblast differentiation-associated protein AHNAK	AHNAK	+	3.15595	0	-7.97377	-5.09403		0.0605876	0.910512	-0.153724	-0.127914	+	1.33662	0.0229552	2.47698	1.86191	S	216	2	0.999862	1.70168e-93	262.25	262.25	224.86	-0.18403	532150000	SGKTVIRLPSGSGAASPTGSAVDIRAGAISA	LPSGSGAAS(1)PTGSAVDIR	1;2
Q12789	739	General transcription factor 3C polypeptide 1	GTF3C1		NaN	NaN	NaN	NaN		NaN	NaN	NaN	NaN	+	3.27986	0.00775758	8.07729	3.91417	S	739	3	1	2.78516e-06	124.51	105.69	124.39	0.1188	76224000	KTSQPPVPQGEAEEDSQGKEGPSGSGDSQLS	VKTSQPPVPQGEAEEDS(1)QGK	1
Q12830;A0A2R8Y7Q1;E7ETD6;E9PE19;F5GXF5;A0A0A0MR81	216;77;77;77;216;77	Nucleosome-remodeling factor subunit BPTF	BPTF	+	1.12692	0.00805556	-2.31666	-6.97364		0.860024	0.233941	-1.77722	-4.53277		0.261189	0.563854	-0.637869	-2.39567	S	216	3	1	0.000162309	171.54	124.69	100.41	-0.89862	15684000000	SSTPGRRKPRVHRPRSPILEEKDIPPLEFPK	VHRPRS(1)PILEEK	1
Q13045	856	Protein flightless-1 homolog	FLII		NaN	NaN	NaN	NaN		NaN	NaN	NaN	NaN		0.913811	0.0585231	1.83361	2.90476	S	856	2	0.999114	2.05849e-106	277.82	246.93	277.82	1.0117	160800000	VLTVDYTRNAEAVLQSPGLSGKVKRDAEKKD	NAEAVLQS(0.999)PGLS(0.001)GK	1
Q13049	335	E3 ubiquitin-protein ligase TRIM32	TRIM32		NaN	NaN	NaN	NaN		NaN	NaN	NaN	NaN	+	1.82635	0.00973626	3.67445	3.57909	S	335	2	1	9.20413e-05	172.82	152.71	172.82	-0.75926	161820000	VTFREMDMSPEEVVASPRASPAKQRGPEAAS	EMDMSPEEVVAS(1)PR	1;2
Q13111	772	Chromatin assembly factor 1 subunit A	CHAF1A		NaN	NaN	NaN	NaN		NaN	NaN	NaN	NaN	+	2.8664	0.00745098	6.73501	4.42764	S	772	2	0.998406	1.64802e-06	186.5	135.22	186.5	-2.226	78542000	FQEHCRRGLLSNHTGSPRSPSTTYLHTPTPS	GLLSNHT(0.002)GS(0.998)PR	1
Q13242	211	Serine/arginine-rich splicing factor 9	SRSF9		NaN	NaN	NaN	NaN		NaN	NaN	NaN	NaN	+	1.20899	0.0245056	2.44206	4.80945	S	211	2	1	2.93502e-11	207.95	197.43	207.95	0.38994	3973600000	RSGSRGRDSPYQSRGSPHYFSPFRPY_____	GS(1)PHYFSPFRPY	1;2
Q13263	19	Transcription intermediary factor 1-beta	TRIM28		NaN	NaN	NaN	NaN		NaN	NaN	NaN	NaN	+	2.40276	0.00725664	4.82572	2.51871	S	19	3	0.994024	1.42423e-158	260.02	242.86	228.1	-0.055059	96328000	SAAAASAAAASAASGSPGPGEGSAGGEKRST	AASAAAASAAAASAAS(0.006)GS(0.994)PGPGEGSAGGEKR	1
Q13283	232	Ras GTPase-activating protein-binding protein 1	G3BP1		NaN	NaN	NaN	NaN		NaN	NaN	NaN	NaN		0.369398	0.391089	0.859387	3.23053	S	232	2	0.994849	8.87284e-40	223.15	192.61	223.15	-0.30257	2150200000	PVLEETAPEDAQKSSSPAPADIAQTVQEDLR	S(0.003)S(0.003)S(0.995)PAPADIAQTVQEDLR	1
Q13415	199	Origin recognition complex subunit 1	ORC1	+	2.33103	0	-5.20918	-5.99166		1.53948	0.0844286	-3.07852	-3.9525		0.159305	0.756584	-0.395522	-0.57668	S	199	3	0.985348	1.38251e-12	150.91	134.74	150.91	-0.26728	130120000	AKCQKPVRAKSKSAESPSWTPAEHVAKRIES	SKS(0.013)AES(0.985)PS(0.002)WTPAEHVAK	1;2
Q13501;E7EMC7;E9PFW8	226;226;142	Sequestosome-1	SQSTM1		NaN	NaN	NaN	NaN		NaN	NaN	NaN	NaN	+	2.07152	0.0100964	3.86462	1.93888	S	226	2	0.968491	3.79944e-19	170.16	144.61	167.28	0.63412	15792000	PRAGEARPGPTAESASGPSEDPSVNFLKNVG	PGPTAES(0.031)AS(0.968)GPSEDPSVNFLK	1
Q13501;E7EMC7;E9PFW8	233;233;149	Sequestosome-1	SQSTM1		NaN	NaN	NaN	NaN		NaN	NaN	NaN	NaN	+	1.37259	0.0194634	2.68782	3.13751	S	233	2	0.999944	4.03929e-38	212.55	176.8	137.44	-0.03483	168180000	PGPTAESASGPSEDPSVNFLKNVGESVAAAL	PGPTAESASGPSEDPS(1)VNFLK	1
Q13501;E7EMC7;E9PFW8;C9JRJ8	207;207;123;123	Sequestosome-1	SQSTM1		NaN	NaN	NaN	NaN		NaN	NaN	NaN	NaN	+	2.18961	0.00677686	4.66587	4.45227	S	207	5	1	1.53714e-15	139.85	123.28	40.753	0.51813	787340000	HFGWPGWEMGPPGNWSPRPPRAGEARPGPTA	VKHGHFGWPGWEMGPPGNWS(1)PRPPR	1
Q13501;E7EMC7;E9PFW8;C9JRJ8	170;170;86;86	Sequestosome-1	SQSTM1		NaN	NaN	NaN	NaN		NaN	NaN	NaN	NaN	+	2.07003	0.008	4.40126	5.04463	S	170	3	0.999606	2.93574e-06	123.12	100.3	73.675	-0.93667	128220000	EGKGLHRGHTKLAFPSPFGHLSEGFSHSRWL	LAFPS(1)PFGHLSEGFSHSR	1
Q13547	393	Histone deacetylase 1	HDAC1		NaN	NaN	NaN	NaN		NaN	NaN	NaN	NaN	+	1.60924	0.0106927	3.26467	4.60686	S	393	4	1	1.00411e-05	82.241	69.651	55.3	-2.1481	386680000	GVQMQAIPEDAIPEESGDEDEDDPDKRISIC	MLPHAPGVQMQAIPEDAIPEES(1)GDEDEDDPDKR	1
Q13873	863	Bone morphogenetic protein receptor type-2	BMPR2		NaN	NaN	NaN	NaN		1.35196	0.127125	2.70636	4.21311		NaN	NaN	NaN	NaN	S	863	3	0.901877	1.16769e-06	129.88	129.88	129.88	-0.5116	328630000	QNQFIGEDTRLNINSSPDEHEPLLRREQQAG	LNINS(0.098)S(0.902)PDEHEPLLR	1
Q14166	15	Tubulin--tyrosine ligase-like protein 12	TTLL12		NaN	NaN	NaN	NaN		NaN	NaN	NaN	NaN	+	2.30736	0.00696	5.15548	6.23563	S	15	3	0.499997	2.29684e-77	228.76	209.27	228.76	-0.95245	537120000	_MEAERGPERRPAERSSPGQTPEEGAQALAE	S(0.5)S(0.5)PGQTPEEGAQALAEFAALHGPALR	1
Q14166	16	Tubulin--tyrosine ligase-like protein 12	TTLL12		NaN	NaN	NaN	NaN		NaN	NaN	NaN	NaN	+	2.29822	0.00682353	5.13258	6.30335	S	16	3	0.499997	2.29684e-77	228.76	209.27	228.76	-0.95245	537120000	MEAERGPERRPAERSSPGQTPEEGAQALAEF	S(0.5)S(0.5)PGQTPEEGAQALAEFAALHGPALR	1
Q14181;A0A3B3ITS5;E9PIQ6	141;141;101	DNA polymerase alpha subunit B	POLA2		NaN	NaN	NaN	NaN		NaN	NaN	NaN	NaN	+	1.53335	0.0118559	3.05388	3.76579	S	141	3	0.997121	0.00326167	75.297	57.437	75.297	-1.1234	57332000	STPETPLTKRSVSTRSPHQLLSPSSFSPSAT	S(0.997)PHQLLS(0.003)PSSFSPSATPSQK	1;3
Q14676	1775	Mediator of DNA damage checkpoint protein 1	MDC1		NaN	NaN	NaN	NaN		NaN	NaN	NaN	NaN		0.592738	0.197169	1.22483	1.60213	S	1775	4	0.999939	1.70269e-51	164.11	141.26	164.11	-0.61878	89027000	AVRAAESLTAIPEPASPQLLETPIHASQIQK	AAESLTAIPEPAS(1)PQLLETPIHASQIQKVEPAGR	1
Q14676	793	Mediator of DNA damage checkpoint protein 1	MDC1	+	1.94081	0	-3.98553	-4.00733		0.902369	0.235768	-1.77158	-2.10703		0.299449	0.525873	-0.684094	-0.947193	S	793	3	0.9952	0.000312293	108.64	84.092	97.441	-0.065405	118530000	CLSPPRAIPGDQHPESPVHTEPMGIQGRGRQ	AIPGDQHPES(0.995)PVHT(0.005)EPMGIQGR	1
Q14680	336	Maternal embryonic leucine zipper kinase	MELK		NaN	NaN	NaN	NaN		1.86622	0.104286	3.75731	3.50788		NaN	NaN	NaN	NaN	S	336	2	0.995405	8.23958e-12	173.51	148.29	173.51	-2.0083	85418000	LAKKARGKPVRLRLSSFSCGQASATPFTDIK	LS(0.004)S(0.995)FSCGQASATPFTDIK	1
Q14966	383	Zinc finger protein 638	ZNF638		NaN	NaN	NaN	NaN		NaN	NaN	NaN	NaN	+	2.45422	0.00740426	5.33078	3.93861	S	383	3	0.999791	1.36314e-15	148.28	118.84	148.28	-0.43526	44072000	GSKKNYQSQADIPIRSPFGIVKASWLPKFSH	KNYQSQADIPIRS(1)PFGIVK	1
Q14997	1746	Proteasome activator complex subunit 4	PSME4		NaN	NaN	NaN	NaN		NaN	NaN	NaN	NaN	+	2.09632	0.00970667	4.10803	2.52639	S	1746	2	1	5.86059e-19	208.39	189.14	208.39	1.0154	22315000	LCKTKLPKKRKRDPGSVGDTIPSAELVKRHA	DPGS(1)VGDTIPSAELVK	1
Q14CS0;H0YAX6;E5RJ36	66;12;66	UBX domain-containing protein 2B	UBXN2B		NaN	NaN	NaN	NaN		NaN	NaN	NaN	NaN	+	2.73615	0.00584615	6.24435	4.18913	S	66	3	0.987588	1.13948e-38	217.65	200.5	182.19	-2.4808	60312000	ATVFKSPRTPPQRFYSSEHEYSGLNIVRPST	FYS(0.988)S(0.012)EHEYSGLNIVRPSTGK	1
Q15021	1333	Condensin complex subunit 1	NCAPD2		NaN	NaN	NaN	NaN		NaN	NaN	NaN	NaN	+	1.35385	0.0201581	2.62334	2.78205	S	1333	2	0.997822	7.27025e-14	140.02	111.21	134.37	-0.039589	61204000	KPSTGSRYQPLASTASDNDFVTPEPRRTTRR	YQPLAST(0.002)AS(0.998)DNDFVTPEPR	1
Q15223	422	Nectin-1	PVRL1	+	2.81862	0	-7.10014	-8.89126		1.09853	0.190943	-2.08094	-1.90395	+	2.0195	0.00857143	-4.28793	-5.31769	S	422	3	1	6.98269e-07	118.57	102.56	118.57	0.025677	1396500000	QHHPPMAQNLQYPDDSDDEKKAGPLGGSSYE	AGIPQHHPPMAQNLQYPDDS(1)DDEKK	1
Q15366;H3BSS4	189;20	Poly(rC)-binding protein 2	PCBP2		NaN	NaN	NaN	NaN		NaN	NaN	NaN	NaN	+	2.93435	0.0095	7.46094	7.5723	S	189	2	0.93001	1.49809e-39	213.73	178.05	174.68	0.17637	1326000000	PPKGVTIPYRPKPSSSPVIFAGGQDRYSTGS	PKPSS(0.07)S(0.93)PVIFAGGQDR	1
Q15554;H3BR06;U3KQ35;J3KSZ6	365;244;139;109	Telomeric repeat-binding factor 2	TERF2		NaN	NaN	NaN	NaN		0.471132	0.473963	1.01585	1.54206	+	1.20292	0.0273944	2.34573	2.80886	S	365	3	0.999998	1.44028e-05	112.34	83.574	101.6	0.43917	263380000	LDQKDLVLPTQALPASPALKNKRPRKDENES	DLVLPTQALPAS(1)PALKNK	1
Q15785	44	Mitochondrial import receptor subunit TOM34	TOMM34		NaN	NaN	NaN	NaN		NaN	NaN	NaN	NaN	+	1.88244	0.0101257	3.74182	3.10398	S	44	2	0.970611	1.1647e-24	198.96	171.24	198.96	0.31819	25019000	SALYGRALRVLQAQGSSDPEEESVLYSNRAA	VLQAQGS(0.971)S(0.029)DPEEESVLYSNR	1
Q15814	330	Tubulin-specific chaperone C	TBCC		NaN	NaN	NaN	NaN		NaN	NaN	NaN	NaN		0.19107	0.702733	-0.465784	-0.702526	S	330	2	0.999999	0.0031822	110.77	85.983	110.77	1.2134	11118000	WNDVDDFNWLARDMASPNWSILPEEERNIQW	DMAS(1)PNWSILPEEER	1
Q16666;H3BM18;X6RHM1	153;153;153	Gamma-interferon-inducible protein 16	IFI16		NaN	NaN	NaN	NaN		NaN	NaN	NaN	NaN	+	1.96351	0.0106076	4.01525	3.77252	S	153	3	0.998859	1.43979e-05	97.124	74.726	88.842	-1.3704	94911000	GPKGSKVSEEQTQPPSPAGAGMSTAMGRSPS	GSKVSEEQT(0.001)QPPS(0.999)PAGAGMSTAMGR	1
Q16777	123	Histone H2A type 2-C	HIST2H2AC	+	3.31924	0	-9.23316	-8.11692		1.56744	0.08528	-3.2153	-5.68325		0.571947	0.195441	-1.22832	-2.75509	S	123	3	0.752857	1.58503e-51	193.53	178.68	193.53	-0.57736	1435100000	VLPNIQAVLLPKKTESHKAKSK_________	VTIAQGGVLPNIQAVLLPKKT(0.247)ES(0.753)HKAK	1
Q49A90	57		RPS27A		NaN	NaN	NaN	NaN		0.423819	0.507964	0.952913	2.35315		NaN	NaN	NaN	NaN	S	57	2	1	6.42007e-46	232.46	166.53	211.53	-0.13952	4869800000	RLIFAGKQLEDGRTLSDYNIQKVCLGEEQPL	TLS(1)DYNIQK	1
Q4VCS5;E7ERM3;A6NP16	714;482;482	Angiomotin	AMOT		NaN	NaN	NaN	NaN		NaN	NaN	NaN	NaN	+	1.22241	0.0248613	2.41863	3.43219	S	714	3	0.957129	3.92931e-20	182.02	158.42	119.02	-0.12112	39205000	AATVAAQRDTTVISHSPNTSYDTALEARIQK	DTTVIS(0.037)HS(0.957)PNT(0.005)SYDTALEAR	1
Q53GT1;C9J191	288;211	Kelch-like protein 22	KLHL22		NaN	NaN	NaN	NaN		NaN	NaN	NaN	NaN		0.837856	0.0831976	1.66524	2.13966	S	288	2	0.990151	2.67787e-08	157.68	130.98	155.57	0.094758	37736000	ALMYHRNESLQPSLQSPQTELRSDFQCVVGF	NESLQPS(0.006)LQS(0.99)PQT(0.004)ELR	1
Q56NI9	512	N-acetyltransferase ESCO2	ESCO2		NaN	NaN	NaN	NaN		0.215949	0.700276	0.523379	0.907317		0.177506	0.712645	-0.44636	-0.988714	S	512	2	0.969598	9.68142e-50	228.9	203.24	228.9	-0.49356	160950000	IKQAFRVLSEPIGPESPSSTECPRAWQCSDV	VLSEPIGPES(0.97)PS(0.028)S(0.002)TECPR	1
Q9UQ88;Q5QPR3;Q5QPR4	577;573;540	Cyclin-dependent kinase 11A	CDK11A		NaN	NaN	NaN	NaN		NaN	NaN	NaN	NaN	+	2.99175	0.00904762	7.30663	4.96429	S	577	3	0.999513	0.000535332	94.359	79.354	94.359	-1.7623	133180000	GILKVGDFGLAREYGSPLKAYTPVVVTQWYR	EYGS(1)PLKAYTPVVVTQWYR	1;2
Q5R3I4;A9UJP8;F8WBU8	5;5;5	Tetratricopeptide repeat protein 38	TTC38		NaN	NaN	NaN	NaN		0.692366	0.338091	1.409	1.92413		NaN	NaN	NaN	NaN	S	5	3	1	0.000974182	86.546	71.933	82.36	-0.2488	78265000	___________MAAASPLRDCQAWKDARLPL	AAAS(1)PLRDCQAWKDAR	1
Q5SRE5	1717	Nucleoporin NUP188 homolog	NUP188		NaN	NaN	NaN	NaN		NaN	NaN	NaN	NaN	+	3.84725	0	10.9788	4.82037	S	1717	2	0.999719	4.01603e-06	120.4	79.848	86.727	0.39768	137740000	FRRGAPSSPATGVLPSPQGKSTSLSKASPES	GAPS(0.138)S(0.859)PAT(0.003)GVLPS(1)PQGK	1;2
Q5T6F0	15	DDB1- and CUL4-associated factor 12	DCAF12		NaN	NaN	NaN	NaN		NaN	NaN	NaN	NaN	+	2.04698	0.00794074	4.37146	5.49286	S	15	4	0.99995	6.59532e-38	167.55	149.01	167.55	0.44416	140130000	_MARKVVSRKRKAPASPGAGSDAQGPQFGWD	APAS(1)PGAGSDAQGPQFGWDHSLHKR	1
Q5T6Z8;Q9BXS4	190;321	Transmembrane protein 59	TMEM59		NaN	NaN	NaN	NaN		NaN	NaN	NaN	NaN		0.241372	0.607757	0.587956	1.49739	S	190	3	0.999998	0.000327597	112.85	92.952	112.85	1.1304	150810000	HEEAGPLPTKVNLAHSEI_____________	TEDHEEAGPLPTKVNLAHS(1)EI	1
Q5TGY3	596	AT-hook DNA-binding motif-containing protein 1	AHDC1		NaN	NaN	NaN	NaN		NaN	NaN	NaN	NaN	+	2.34426	0.0070303	5.18037	5.20302	S	596	3	0.999998	7.38887e-08	127.23	111.33	81.144	-0.9099	112830000	MPEVKKRRRRKQKLASPQPSYAADANDSKAE	QKLAS(1)PQPSYAADANDSK	1
Q5VZL5	122	Zinc finger MYM-type protein 4	ZMYM4		NaN	NaN	NaN	NaN		NaN	NaN	NaN	NaN	+	2.04404	0.00977181	4.10851	3.08288	S	122	3	0.992124	3.60739e-16	146.99	120.49	118.51	-0.087466	39955000	TDDSLEVERRVTQHESDNENEIQIQNKLKKD	VT(0.008)QHES(0.992)DNENEIQIQNKLK	1
Q5W0B1	210	RING finger protein 219	RNF219		NaN	NaN	NaN	NaN		NaN	NaN	NaN	NaN	+	1.80341	0.00989944	3.69862	4.48995	S	210	3	1	0.000179902	176.04	131.47	176.04	2.0506	170900000	LVRENLRLKAEVDNRSPQKFGRFAVAALQSK	AEVDNRS(1)PQKFGR	1
Q68CZ2	1149	Tensin-3	TNS3		NaN	NaN	NaN	NaN		NaN	NaN	NaN	NaN	+	2.68318	0.0059375	6.31532	5.68794	S	1149	2	0.999997	9.68811e-19	176.81	151.75	176.81	-0.44729	174510000	FPNVLPDFSKASEAASPLPDSPGDKLVIVKF	ASEAAS(1)PLPDSPGDKLVIVK	1
Q68CZ2;E9PCX8;C9JHU5	332;435;421	Tensin-3	TNS3		NaN	NaN	NaN	NaN		NaN	NaN	NaN	NaN	+	3.01023	0.00863636	7.25887	4.47743	S	332	3	0.999941	2.84793e-49	178.7	167.1	178.7	-1.493	76897000	VIVDYNTTDPLIRWDSYENLSADGEVLHTQG	WDS(1)YENLSADGEVLHTQGPVDGSLYAK	1
Q68DQ2	1007	Very large A-kinase anchor protein	CRYBG3		NaN	NaN	NaN	NaN		NaN	NaN	NaN	NaN	+	1.97355	0.00974419	3.81882	2.45071	S	1007	3	0.93606	0.000670016	73.696	59.431	73.696	0.065724	15176000	NISPKFQETGSMKVNSPFLDSDSSLEKNSSA	VNS(0.936)PFLDS(0.021)DS(0.021)S(0.021)LEKNSSASEDSSFLK	1
Q69YH5;E9PEI0	591;576	Cell division cycle-associated protein 2	CDCA2		NaN	NaN	NaN	NaN		NaN	NaN	NaN	NaN	+	3.16213	0.0108571	7.71842	4.13752	S	591	3	1	5.9408e-05	105.21	88.679	105.21	-1.9759	61107000	SLYGERDIASKKPLLSPIPELPEVPEMTPSI	KPLLS(1)PIPELPEVPEMTPSIPSIR	1
Q69YN4	173	Protein virilizer homolog	KIAA1429		NaN	NaN	NaN	NaN		NaN	NaN	NaN	NaN		0.0334768	0.944586	0.0963077	0.339609	S	173	3	1	3.5284e-63	258.6	233.83	114.63	-0.63896	4399200000	NPKHADGEKEDQFNGSPPRPQPRGPRTPPGP	HADGEKEDQFNGS(1)PPRPQPR	1
Q6AHZ1	655	Zinc finger protein 518A	ZNF518A		NaN	NaN	NaN	NaN		1.80446	0.098	3.54704	2.94068		NaN	NaN	NaN	NaN	S	655	2	0.987562	0.00378496	131.24	95.501	100.13	1.3339	57224000	HNYSKVNNSNKRRRFSGTAVYENPQRESSSS	RFS(0.988)GT(0.012)AVYENPQR	1
Q6DCA0	74	AMMECR1-like protein	AMMECR1L		NaN	NaN	NaN	NaN		NaN	NaN	NaN	NaN	+	1.59837	0.0116111	3.14378	3.20214	S	74	2	0.926383	1.01984e-07	160.43	127.48	114.99	-0.52791	27480000	SGRENVSDLTLGPGNSPITRMNPASGALSPL	ENVS(0.001)DLT(0.001)LGPGNS(0.926)PIT(0.072)R	1
Q6IAA8;F5GX19;F5H3Y3	98;98;98	Ragulator complex protein LAMTOR1	LAMTOR1		NaN	NaN	NaN	NaN		NaN	NaN	NaN	NaN	+	2.20084	0.00700855	4.75039	4.99211	S	98	2	0.975185	0.000265731	169.62	138.73	165.7	2.1257	557720000	DRARQYSTRLAVLSSSLTHWKKLPPLPSLTS	LAVLS(0.002)S(0.007)S(0.975)LT(0.015)HWK	1
Q6IAA8;F5GX19;F5H3Y3;H0YFI1;F5H479	55;55;55;42;55	Ragulator complex protein LAMTOR1	LAMTOR1		NaN	NaN	NaN	NaN		NaN	NaN	NaN	NaN	+	0.972786	0.0489317	1.929	2.71889	S	55	2	0.873428	3.74133e-10	209.19	181.45	114.56	0.70786	40576000	YHSLPSARTDEQALLSSILAKTASNIIDVSA	TDEQALLS(0.873)S(0.127)ILAK	1
Q6IAA8;F5GX19;F5H3Y3;H0YFI1;F5H479	56;56;56;43;56	Ragulator complex protein LAMTOR1	LAMTOR1		NaN	NaN	NaN	NaN		0.0664042	0.913761	-0.181139	-0.369631		0.129157	0.789935	0.33978	0.995665	S	56	2	0.9618	1.46316e-05	190.37	163.25	171.21	-0.0015254	316410000	HSLPSARTDEQALLSSILAKTASNIIDVSAA	TDEQALLS(0.038)S(0.962)ILAK	1
Q6P0N0	690	Mis18-binding protein 1	MIS18BP1		NaN	NaN	NaN	NaN		0.870889	0.2324	1.76561	3.12478		NaN	NaN	NaN	NaN	S	690	3	0.999973	2.64267e-20	202.65	184.09	202.65	-0.42352	442260000	IKAVTDFVIPECQKKSPISKSMGTLENTFEG	S(1)PISKSMGTLENTFEGHK	1
Q6P0N0;G5E9K5;C9J2Q8	131;131;131	Mis18-binding protein 1	MIS18BP1	+	2.50052	0	-5.56234	-4.5046		1.30774	0.137463	-2.47736	-2.20112	+	1.08143	0.0416282	-2.0429	-1.82511	S	131	3	1	0.00245816	67.778	54.076	44.005	-0.31838	38284000	LRMKEKVLRDKQEQPSRNSSLLEPQKSGNNE	DKQEQPS(1)RNS(1)S(1)LLEPQK	2;3
Q6P0N0;G5E9K5;C9J2Q8	134;134;134	Mis18-binding protein 1	MIS18BP1	+	2.53995	0	-5.70501	-4.64688		1.05066	0.189627	-1.98876	-1.79693		0.680625	0.154552	-1.33387	-1.22112	S	134	3	1	0.00245816	67.778	54.076	44.005	-0.31838	41877000	KEKVLRDKQEQPSRNSSLLEPQKSGNNETFT	DKQEQPS(1)RNS(1)S(1)LLEPQK	1;2;3
Q6P0N0;G5E9K5;C9J2Q8	135;135;135	Mis18-binding protein 1	MIS18BP1	+	2.07632	0	-4.41298	-4.98152		1.57238	0.0875556	-3.09162	-3.21564		0.00572748	0.991205	-0.0159203	-0.0179501	S	135	3	1	1.70645e-09	134.69	110.06	44.005	-0.31838	92562000	EKVLRDKQEQPSRNSSLLEPQKSGNNETFTP	DKQEQPS(1)RNS(1)S(1)LLEPQK	1;2;3
Q6P0N0	541	Mis18-binding protein 1	MIS18BP1		NaN	NaN	NaN	NaN		0.828553	0.265676	1.67775	2.73569		NaN	NaN	NaN	NaN	S	541	4	0.999892	5.63679e-280	325.32	288.47	280.45	-0.17769	754900000	FDCDNLELKSNKHSESPGATELNMCHSNCQN	HSES(1)PGATELNMCHSNCQNKPTLR	1;2
Q6P4F7;H3BR51;H3BQ41	318;318;31	Rho GTPase-activating protein 11A	ARHGAP11A		NaN	NaN	NaN	NaN		NaN	NaN	NaN	NaN	+	2.06691	0.00909589	4.15467	3.04106	S	318	2	0.925423	0.00138725	105.89	89.487	95.767	-0.74491	33803000	PSITPQEERIAQLSESPVILTPNAKRTLPVD	IAQLS(0.075)ES(0.925)PVILT(1)PNAK	2
Q6PJF5	328	Inactive rhomboid protein 2	RHBDF2		NaN	NaN	NaN	NaN		NaN	NaN	NaN	NaN	+	1.57679	0.0112897	3.16748	4.11612	S	328	3	0.999458	7.99835e-07	126.36	108.93	76.733	-1.3209	173970000	SASYFRGIPHSASPVSPDGVQIPLKEYGRAP	GIPHS(0.438)AS(0.562)PVS(0.999)PDGVQIPLK	1;2
Q6PL18	327	ATPase family AAA domain-containing protein 2	ATAD2		NaN	NaN	NaN	NaN		NaN	NaN	NaN	NaN		0.39145	0.362982	0.89759	2.75565	S	327	3	1	1.14371e-46	238.8	216.09	238.8	-1.3691	1523400000	PRHQRKPNIFYSGPASPARPRYRLSSAGPRS	KPNIFYSGPAS(1)PARPR	1
Q6UB99;A0A2R8Y438	870;745	Ankyrin repeat domain-containing protein 11	ANKRD11		NaN	NaN	NaN	NaN		0.736733	0.278943	1.52599	3.02917		NaN	NaN	NaN	NaN	S	870	2	0.595372	0.0133307	72.958	47.24	72.089	-0.82589	347270000	EDSWDSPVTDYRDMKSDSVAKLILETVKEDS	S(0.595)DS(0.405)VAKLILET(0.5)VKEDS(0.5)KERR	2
Q6UB99;A0A2R8Y438	872;747	Ankyrin repeat domain-containing protein 11	ANKRD11		NaN	NaN	NaN	NaN		0.499294	0.439692	1.08556	2.15444		NaN	NaN	NaN	NaN	S	872	2	0.500001	0.0133307	72.958	47.24	56.122	0.11646	173120000	SWDSPVTDYRDMKSDSVAKLILETVKEDSKE	S(0.5)DS(0.5)VAKLILET(0.5)VKEDS(0.5)KERR	2
Q6UB99;A0A2R8Y438	885;760	Ankyrin repeat domain-containing protein 11	ANKRD11		NaN	NaN	NaN	NaN		0.753959	0.270048	1.56309	3.30639		NaN	NaN	NaN	NaN	S	885	2	0.5	0.0133307	72.958	47.24	72.958	0.21205	272450000	SDSVAKLILETVKEDSKERRRDSRAREKRDY	S(0.5)DS(0.5)VAKLILET(0.5)VKEDS(0.5)KERR	2
Q6UX15	299	Layilin	LAYN		NaN	NaN	NaN	NaN		NaN	NaN	NaN	NaN	+	2.24742	0.00752294	4.88309	5.01937	S	299	3	1	0.000335204	115.88	63.626	115.88	0.052699	536220000	GNSPDLEVYNVIRKQSEADLAETRPDLKNIS	KQS(1)EADLAETRPDLK	1
Q6ZUT6;H0YM82	201;145	Uncharacterized protein C15orf52	C15orf52		NaN	NaN	NaN	NaN		NaN	NaN	NaN	NaN	+	2.64717	0.00527778	6.00726	4.4338	S	201	2	0.999972	1.58943e-09	198.23	180.86	191.49	0.44732	58266000	RNQGIEGSPGGRVTRSPPTQVAISSDSARKG	S(1)PPTQVAISSDSAR	1
Q71RG4;K7EKW3;E7ESS3	170;43;113	Transmembrane and ubiquitin-like domain-containing protein 2	TMUB2		NaN	NaN	NaN	NaN		NaN	NaN	NaN	NaN		0.892742	0.0604024	1.80321	3.09046	S	170	2	0.998348	2.22542e-10	191.96	175.82	191.96	1.0424	87842000	PEAPLRSEDSTCLPPSPGLITVRLKFLNDTE	SEDSTCLPPS(0.998)PGLIT(0.002)VR	1
Q7Z2Z1	599	Treslin	TICRR		NaN	NaN	NaN	NaN		NaN	NaN	NaN	NaN	+	2.96698	0.00883721	7.27317	5.25749	S	599	3	1	1.3853e-10	149.94	127.63	149.94	-1.9621	145990000	VARLNVKAQKLHPDGSPDVAGEKGIQKIPSG	LHPDGS(1)PDVAGEKGIQK	1
Q7Z333	947	Probable helicase senataxin	SETX		NaN	NaN	NaN	NaN		NaN	NaN	NaN	NaN		0.986111	0.0502291	1.91534	2.14171	S	947	3	0.99996	0.000776569	92.833	81.374	92.833	0.87857	23223000	SVIYSNLTREQAPDISPKSDTLTDSQIDRDL	EQAPDIS(1)PKS(0.978)DT(0.021)LT(0.001)DSQIDR	1;2
Q7Z3K3	425	Pogo transposable element with ZNF domain	POGZ		NaN	NaN	NaN	NaN		NaN	NaN	NaN	NaN	+	3.86907	0	11.3114	5.27439	S	425	4	0.99999	4.349e-14	144.74	127.66	100.58	0.71801	474930000	SLDSEPSVPSAAKPPSPEKTAPVASTPSSTP	KGKSLDSEPSVPSAAKPPS(1)PEK	1
Q7Z3T8	939	Zinc finger FYVE domain-containing protein 16	ZFYVE16		NaN	NaN	NaN	NaN		NaN	NaN	NaN	NaN	+	3.75741	0	9.89059	3.70822	S	939	2	0.999594	4.32315e-08	132.4	108.73	127.83	0.99083	63900000	PNNETGDITRNEIIQSPISQVPSVEKLSMNT	NEIIQS(1)PISQVPSVEK	1
Q7Z4H7;Q5VY60	805;669	HAUS augmin-like complex subunit 6	HAUS6		NaN	NaN	NaN	NaN		NaN	NaN	NaN	NaN	+	1.27838	0.0222137	2.50558	3.10287	S	805	3	0.99909	0.000241875	108.64	71.784	108.64	-1.5384	37269000	NSSSSSEANFKLEPNSPMHGGTLLEDVVGGR	LEPNS(0.999)PMHGGT(0.001)LLEDVVGGR	1
Q7Z5K2	221	Wings apart-like protein homolog	WAPAL		NaN	NaN	NaN	NaN		NaN	NaN	NaN	NaN	+	1.91207	0.010475	4.00913	5.24551	S	221	3	0.998727	1.22217e-06	119.83	88.592	119.83	-0.27058	311370000	ETNDTWNSQFGKRPESPSEISPIKGSVRTGL	RPES(0.999)PS(0.002)EIS(0.999)PIKGSVR	2
Q7Z5K2	223	Wings apart-like protein homolog	WAPAL		NaN	NaN	NaN	NaN		NaN	NaN	NaN	NaN	+	1.32621	0.0200787	2.61322	3.36319	S	223	3	0.758322	0.000190337	86.57	66.396	82.089	0.17664	64307000	NDTWNSQFGKRPESPSEISPIKGSVRTGLFE	ETNDTWNS(0.001)QFGKRPES(0.973)PS(0.758)EIS(0.268)PIK	2
Q7Z5K2	226	Wings apart-like protein homolog	WAPAL		NaN	NaN	NaN	NaN		NaN	NaN	NaN	NaN	+	1.93486	0.0102597	4.05895	5.12542	S	226	3	0.999858	1.22217e-06	119.83	88.592	93.73	0.2258	247070000	WNSQFGKRPESPSEISPIKGSVRTGLFEWDN	RPES(0.95)PS(0.05)EIS(1)PIKGSVR	2
Q86T03	162	Type 1 phosphatidylinositol 4,5-bisphosphate 4-phosphatase	TMEM55B		NaN	NaN	NaN	NaN		NaN	NaN	NaN	NaN	+	1.42076	0.0164388	2.83196	3.92736	S	162	3	1	8.49788e-28	159.66	130.54	83.216	-0.3159	280210000	CKRIINLGPVHPGPLSPEPQPMGVRVICGHC	IINLGPVHPGPLS(1)PEPQPMGVR	1
Q86UE4;E5RJU9;H0YB56	298;275;181	Protein LYRIC	MTDH		NaN	NaN	NaN	NaN		0.243426	0.681305	0.565043	0.676893		NaN	NaN	NaN	NaN	S	298	2	0.997828	6.17342e-05	142.45	114.24	142.45	-0.0068475	29796000	GGGWNEKSVKLSSQISAGEEKWNSVSPASAG	SVKLSS(0.002)QIS(0.998)AGEEK	1
Q86WC4	325	Osteopetrosis-associated transmembrane protein 1	OSTM1		NaN	NaN	NaN	NaN		0.143171	0.813324	0.368362	0.807294		NaN	NaN	NaN	NaN	S	325	2	0.892864	5.43813e-87	261.74	243.15	261.74	-0.084095	313440000	KKRKLILPKRLKSSTSFANIQENSN______	RLKS(0.033)S(0.012)T(0.062)S(0.893)FANIQENSN	1
Q86X51	259	Uncharacterized protein CXorf67	CXorf67	+	1.14516	0.00794521	-2.3148	-4.68695		1.03439	0.185508	-1.96396	-1.81281		0.15426	0.775897	0.364521	0.312647	S	259	3	0.997956	2.33098e-05	116.45	92.648	112.85	0.18316	613800000	PAFPHRATHLDPARLSPESAPGPARRGRASV	ATHLDPARLS(0.998)PES(0.002)APGPAR	1
Q86XL3	268	Ankyrin repeat and LEM domain-containing protein 2	ANKLE2		NaN	NaN	NaN	NaN		NaN	NaN	NaN	NaN	+	1.55041	0.0113962	3.17135	5.49336	S	268	2	1	1.18626e-15	182.31	149.05	182.31	-0.13234	362500000	ICDYFPSPSKTSLPLSPVKTAPLFSNDRLKD	TSLPLS(1)PVKTAPLFSNDR	1
Q8IU81	125	Interferon regulatory factor 2-binding protein 1	IRF2BP1		NaN	NaN	NaN	NaN		NaN	NaN	NaN	NaN	+	2.54769	0.00597468	5.79002	5.08078	S	125	2	1	1.85071e-07	145.52	95.591	145.52	0.24207	118700000	DRYDRATSSGRLPLPSPALEYTLGSRLANGL	LPLPS(1)PALEYTLGSR	1
Q8IWI9;H3BTF4;H3BP52	607;607;607	MAX gene-associated protein	MGA		NaN	NaN	NaN	NaN		NaN	NaN	NaN	NaN	+	2.32685	0.00675728	5.1324	5.23636	S	607	3	1	1.78231e-21	155.73	137.89	102.33	-1.1446	304060000	KIATAAKVVNANQNASPNVPGKRGRPRKLKL	VVNANQNAS(1)PNVPGKR	1
Q8IWI9	1195	MAX gene-associated protein	MGA		NaN	NaN	NaN	NaN		NaN	NaN	NaN	NaN	+	1.14192	0.0318493	2.26176	3.30045	S	1195	2	0.883949	9.45755e-16	109.68	103.33	73.91	-0.059794	272730000	IEPMKPLLLPQPEVLSPTVKGKLLTGIKSPR	PLLLPQPEVLS(0.884)PT(0.116)VKGK	1
Q8IWI9;H3BTF4;H3BP52	449;449;449	MAX gene-associated protein	MGA		NaN	NaN	NaN	NaN		NaN	NaN	NaN	NaN	+	4.76916	0	17.7327	6.5613	S	449	2	0.980334	0.000105015	120.84	83.857	120.84	1.0525	277440000	DNPEADHLSSKWLPSSPSGVAKAKMFKLDTG	WLPS(0.005)S(0.98)PS(0.015)GVAKAK	1
Q8IX90	155	Spindle and kinetochore-associated protein 3	SKA3		NaN	NaN	NaN	NaN		NaN	NaN	NaN	NaN	+	2.77485	0.00730769	6.72864	6.44094	S	155	2	1	3.30326e-06	184.11	118.6	184.11	-0.29932	231450000	DPPVASSCISEKSPRSPQLSDFGLERYIVSQ	S(1)PQLSDFGLER	1
Q8IXZ2;A0A0J9YYE2	408;408	Zinc finger CCCH domain-containing protein 3	ZC3H3		NaN	NaN	NaN	NaN		NaN	NaN	NaN	NaN	+	1.85447	0.0105106	3.56381	2.43626	S	408	3	0.999432	4.48189e-06	190.24	127.08	84.874	-0.25839	41176000	RWQSEASSKDHASQLSPVLSRSPSGDRPAVG	DHASQLS(0.999)PVLSR	1
Q8N122;I3L436	863;23	Regulatory-associated protein of mTOR	RPTOR		NaN	NaN	NaN	NaN		1.38437	0.132229	2.6085	2.15922	+	1.86247	0.00995506	3.72029	3.27344	S	863	2	0.970196	5.63079e-117	264.97	231.71	248.7	0.85238	92793000	QRVLDTSSLTQSAPASPTNKGVHIHQAGGSP	VLDTSSLTQSAPAS(0.97)PT(0.03)NK	1;2
Q8N163;H0YC69;E5RFJ3;E5RGU7;H0YC58	124;77;124;124;132	Cell cycle and apoptosis regulator protein 2	CCAR2		NaN	NaN	NaN	NaN		NaN	NaN	NaN	NaN	+	2.20394	0.00694915	4.72361	4.62866	S	124	3	1	5.58469e-05	84.702	74.643	58.831	0.08864	68464000	NAVKVQTLSNQPLLKSPAPPLLHVAALGQKQ	S(1)PAPPLLHVAALGQK	1
Q8N1F7;H3BVG0;H3BM93;H3BRI8;H3BNN5;H3BV11	80;80;80;80;47;80	Nuclear pore complex protein Nup93	NUP93		NaN	NaN	NaN	NaN		NaN	NaN	NaN	NaN	+	1.33459	0.0199363	2.65261	3.78651	S	80	2	0.999983	1.96271e-19	208.39	155.56	208.39	0.66723	71101000	GSRGLDISHISQRLESLSAATTFEPLEPVKD	LES(1)LSAATTFEPLEPVK	1
Q8N3V7	833	Synaptopodin	SYNPO		NaN	NaN	NaN	NaN		NaN	NaN	NaN	NaN	+	1.12346	0.0328191	2.25613	4.05892	S	833	2	1	2.1569e-14	148.36	128.78	132.51	0.010285	501590000	LSPIKEPAKVSPRAASPAKPSSLDLVPNLPK	AAS(1)PAKPSSLDLVPNLPK	1
Q8N3V7	580	Synaptopodin	SYNPO		NaN	NaN	NaN	NaN		NaN	NaN	NaN	NaN	+	1.46881	0.0155325	2.88846	3.2914	S	580	2	0.999957	1.1369e-06	176.32	142.64	136.17	-1.311	95279000	YTETLSTAPLASWVRSPPSYSVLYPSSDPKS	S(1)PPSYSVLYPSSDPK	1
Q8N488	99	RING1 and YY1-binding protein	RYBP		NaN	NaN	NaN	NaN		NaN	NaN	NaN	NaN	+	1.54753	0.0115576	3.11155	4.23169	S	99	2	0.993256	0.00105483	156.14	89.543	144.88	0.83425	502150000	VEKQDKEKPEKDKEISPSVTKKNTNKKTKPK	DKEIS(0.993)PS(0.007)VTK	1
Q8N5D0	511	WD and tetratricopeptide repeats protein 1	WDTC1		NaN	NaN	NaN	NaN		NaN	NaN	NaN	NaN	+	1.5233	0.0135467	2.97748	3.05812	S	511	2	0.999999	9.00359e-23	229.97	184.15	229.97	0.288	166780000	GGGAPVRLRSTSRKDSISEDEMVLRERSYDY	KDS(1)ISEDEMVLR	1;2
Q8N7R7	342	Cyclin-Y-like protein 1	CCNYL1		NaN	NaN	NaN	NaN		NaN	NaN	NaN	NaN	+	1.44083	0.0181925	2.80941	3.00162	S	342	2	0.998118	0.00192216	158.42	137.9	158.42	-0.11904	42123000	RLCEDKDLCRAAMRRSFSADNFIGIQRSKAI	S(0.998)FS(0.002)ADNFIGIQR	1
Q8N7R7	344	Cyclin-Y-like protein 1	CCNYL1		NaN	NaN	NaN	NaN		NaN	NaN	NaN	NaN	+	1.40637	0.0177479	2.82055	4.3062	S	344	2	1	2.62093e-149	309.35	278.67	309.35	-0.38616	354310000	CEDKDLCRAAMRRSFSADNFIGIQRSKAILS	SFS(1)ADNFIGIQR	1
Q8N8N7;G3V3Y1;G3V2R9	270;200;136	Prostaglandin reductase 2	PTGR2		NaN	NaN	NaN	NaN		NaN	NaN	NaN	NaN	+	1.90769	0.0102822	3.91531	4.10528	S	270	3	0.999968	1.92133e-05	116.24	93.589	96.303	0.012159	96674000	QISQYNKDVPYPPPLSPAIEAIQKERNITRE	DVPYPPPLS(1)PAIEAIQKER	1
Q8NBR6	587	Protein FAM63B	FAM63B	+	1.40637	0.00356923	-2.87863	-6.22357		0.614247	0.401204	-1.23585	-1.27798	+	0.985635	0.0461442	-1.96513	-3.00804	S	587	3	0.909452	4.37092e-36	140.1	122.76	84.659	0.43418	499930000	AAASTQAQQGQPAQASPSSGRQSGNSERKRK	ASQYYQEQEQAAAAAAAASTQAQQGQPAQAS(0.909)PS(0.07)S(0.02)GR	1
Q8NCD3;C9JWC4	473;388	Holliday junction recognition protein	HJURP		NaN	NaN	NaN	NaN		NaN	NaN	NaN	NaN		0.670308	0.128258	1.41026	3.106	S	473	2	1	1.58868e-10	197.88	155.32	197.88	0.098714	242400000	LPDSWAMNMYRGGPASPGGLQGLETRRLSLP	GGPAS(1)PGGLQGLETR	1
Q8NCD3;C9JWC4	557;472	Holliday junction recognition protein	HJURP		NaN	NaN	NaN	NaN		1.2178	0.15976	2.22267	1.56023	+	1.3604	0.0202381	2.6365	2.79105	S	557	2	0.999975	8.72838e-35	232.78	199.24	232.78	-0.46744	190440000	LHVQGNSSGIFRKSVSPSKTLSVPDKEVPGH	SVS(1)PSKTLSVPDK	1
Q8NFJ5	345	Retinoic acid-induced protein 3	GPRC5A		NaN	NaN	NaN	NaN		NaN	NaN	NaN	NaN	+	0.95613	0.0486978	1.93419	3.64749	S	345	3	1	0.000242659	116.35	97.752	116.35	-0.0013114	253210000	PPQKEFSIPRAHAWPSPYKDYEVKKEGS___	AHAWPS(1)PYKDYEVK	1
Q8NG31;E9PPJ1;H0YCZ2	1076;1050;95	Protein CASC5	CASC5		NaN	NaN	NaN	NaN		NaN	NaN	NaN	NaN	+	3.84983	0	11.8974	7.23665	S	1076	2	1	7.56127e-05	137.52	100.43	137.52	-1.1835	282810000	ELSKSATCKNIKDVQSPGFLNEPLSSKSQRR	DVQS(1)PGFLNEPLSSKSQR	1
Q8NHU6	319	Tudor domain-containing protein 7	TDRD7		NaN	NaN	NaN	NaN		NaN	NaN	NaN	NaN	+	1.3142	0.0272982	2.34125	1.41322	S	319	2	1	4.71093e-08	177.74	153.45	177.74	0.56433	93018000	KQLLRSELDTEKVPLSPLPGPKQTPPLKGCP	SELDTEKVPLS(1)PLPGPK	1
Q8TDB6	539	E3 ubiquitin-protein ligase DTX3L	DTX3L		NaN	NaN	NaN	NaN		NaN	NaN	NaN	NaN	+	3.25355	0.00474074	8.34818	5.00455	S	539	2	1	1.86245e-06	127.16	109.06	117.65	-0.23221	180630000	HETPMDIDSDDSKAASPPLKGSVSSEASELD	AAS(1)PPLKGSVSSEASELDK	1;2
Q8TEP8;A0A0A0MR42;K7ENP4;H0Y966;K7EPA2;C9JT09	1755;1280;1294;1355;303;178	Centrosomal protein of 192 kDa	CEP192		NaN	NaN	NaN	NaN		0.620957	0.370242	1.30398	2.33165		NaN	NaN	NaN	NaN	S	1755	3	0.999879	9.14925e-26	156.4	145.89	156.4	-0.11305	156190000	VVLKGEVISSGSKPLSPGPCLDIPSILSNKQ	GEVISSGSKPLS(1)PGPCLDIPSILSNK	1;2
Q8TER5;G3V485;G3V3N2;G3V5C1	262;262;262;262	Rho guanine nucleotide exchange factor 40	ARHGEF40	+	1.44551	0.00351515	2.7458	2.34108		NaN	NaN	NaN	NaN		NaN	NaN	NaN	NaN	S	262	2	0.99452	5.16594e-05	171.81	151.11	158.91	-0.95248	332160000	EVTLPVRGSPTDAEGSPGLSRVRTVPTRKGA	GSPT(0.004)DAEGS(0.995)PGLS(0.002)R	1
Q8WUA2	178	Peptidyl-prolyl cis-trans isomerase-like 4	PPIL4		NaN	NaN	NaN	NaN		NaN	NaN	NaN	NaN	+	1.22414	0.0225618	2.47825	5.06375	S	178	3	0.981719	7.84957e-192	276.06	244.24	255.95	-0.58426	916360000	DDPFDDPPDLLIPDRSPEPTREQLDSGRIGA	INHTVILDDPFDDPPDLLIPDRS(0.982)PEPT(0.018)R	1
Q8WUA4;H0Y4Q6	893;402	General transcription factor 3C polypeptide 2	GTF3C2		NaN	NaN	NaN	NaN		NaN	NaN	NaN	NaN		0.315239	0.475852	0.741685	1.973	S	893	2	0.996991	3.98621e-164	305.58	281.83	267.83	-0.3117	1494500000	QLESRAHFNAMFQPSSPTRRPGFSPTSHRLL	AHFNAMFQPS(0.003)S(0.997)PTR	1;2
Q8WUA4;A0A087WZD8	167;167	General transcription factor 3C polypeptide 2	GTF3C2		NaN	NaN	NaN	NaN		NaN	NaN	NaN	NaN	+	1.6234	0.0106408	3.2515	3.86839	S	167	5	0.998512	2.10841e-10	127.67	101.67	127.67	-0.72193	177730000	LLLKLSKDLDRPESQSPKRPPEDFETPSGER	DLDRPES(0.001)QS(0.999)PKRPPEDFETPSGERPR	1
Q8WUF5	567	RelA-associated inhibitor	PPP1R13L		NaN	NaN	NaN	NaN		NaN	NaN	NaN	NaN	+	1.13419	0.0329627	2.22382	2.85452	S	567	3	0.999877	0.000116961	109.06	85.887	87.339	0.4069	46456000	HRHGGPGPGGPEPELSPITEGSEARAGPPAP	HGGPGPGGPEPELS(1)PITEGSEAR	1
Q8WVK7;J3KTC5	101;72	Spindle and kinetochore-associated protein 2	SKA2		NaN	NaN	NaN	NaN		NaN	NaN	NaN	NaN	+	1.14672	0.0330748	2.24035	2.75842	S	101	2	0.996647	0.00121419	174.95	134.67	174.95	-1.2225	28107000	MNMIQKLQKQTDLELSPLTKEEKTAAEQFKF	QTDLELS(0.997)PLT(0.003)KEEK	1
Q8WVM8	303	Sec1 family domain-containing protein 1	SCFD1		0.777813	0.0618049	-1.59224	-2.82282		0.537723	0.435753	-1.14564	-1.9112		0.0696216	0.901446	-0.187409	-0.318606	S	303	2	1	0	416.56	358.08	416.56	0.42461	477840000	HLNRVNLEESSGVENSPAGARPKRKNKKSYD	VNLEESSGVENS(1)PAGARPK	1
Q8WX93;A0A3B3ISX8	641;101	Palladin	PALLD		NaN	NaN	NaN	NaN		NaN	NaN	NaN	NaN	+	3.44342	0	9.77768	7.63837	S	641	3	0.953964	0.000105252	117.82	95.387	116.7	1.0598	720410000	KANSNKSLPTPAVLLSPTKEPPPLLAKPKLD	SLPTPAVLLS(0.954)PT(0.046)KEPPPLLAK	1
Q8WX93;A0A3B3ISX8	893;353	Palladin	PALLD		NaN	NaN	NaN	NaN		NaN	NaN	NaN	NaN	+	1.85083	0.0101576	3.90148	6.18662	S	893	2	1	8.39279e-21	165.17	147.09	165.17	0.39751	693160000	PAGFPKKASRTARIASDEEIQGTKDAVIQDL	IAS(1)DEEIQGTKDAVIQDLER	1
Q8WXI9;A0A0U1RRM1;A0A0U1RR30	486;470;238	Transcriptional repressor p66-beta	GATAD2B		NaN	NaN	NaN	NaN		NaN	NaN	NaN	NaN	+	2.56766	0.00605128	5.80306	4.72237	S	486	2	0.99432	7.76329e-84	251.13	218.31	251.13	0.10189	123130000	QEQEIEQRLQQQAALSPTTAPAVSSVSKQET	LQQQAALS(0.994)PT(0.005)T(0.001)APAVSSVSK	1
Q8WZ73;J3KSI3;J3KSU7	240;103;29	E3 ubiquitin-protein ligase rififylin	RFFL		NaN	NaN	NaN	NaN		NaN	NaN	NaN	NaN	+	2.13712	0.00964238	4.09762	2.19536	S	240	2	0.999806	1.79311e-15	174.02	146.68	159.7	-0.63671	108020000	QSIDSEDSFVPGRRASLSDLTDLEDIEGLTV	RAS(1)LSDLTDLEDIEGLTVR	1
Q92538	1298	Golgi-specific brefeldin A-resistance guanine nucleotide exchange factor 1	GBF1		NaN	NaN	NaN	NaN		NaN	NaN	NaN	NaN		0.477865	0.287079	1.02843	1.56383	S	1298	3	0.976184	8.03596e-55	194.03	179.86	99.34	-0.44948	130510000	LQATARADAPDAGAQSDSELPSYHQNDVSLD	ADAPDAGAQS(0.976)DS(0.023)ELPS(0.001)YHQNDVSLDR	1
Q92769	394	Histone deacetylase 2	HDAC2		NaN	NaN	NaN	NaN		NaN	NaN	NaN	NaN	+	1.13988	0.0303093	2.27156	3.6161	S	394	4	1	3.57638e-29	144.29	132.9	120.23	1.07	831160000	GVQMQAIPEDAVHEDSGDEDGEDPDKRISIR	MLPHAPGVQMQAIPEDAVHEDS(1)GDEDGEDPDK	1
Q92859;Q59FP8	1194;863	Neogenin	NEO1	+	1.99757	0	-4.18258	-4.64299		0.540413	0.444323	-1.11622	-1.26807	+	1.02227	0.0450095	-1.96963	-2.06247	S	1194	3	0.998486	0.000249661	99.11	89.361	99.11	-0.20191	25927000	PDPNPIMTDTPIPRNSQDITPVDNSMDSNIH	NS(0.998)QDIT(0.002)PVDNSMDSNIHQR	1
Q92890;C9JNP9	247;151	Ubiquitin fusion degradation protein 1 homolog	UFD1L		NaN	NaN	NaN	NaN		NaN	NaN	NaN	NaN	+	1.65199	0.010396	3.32537	4.03977	S	247	3	0.999404	0.000258775	120.66	92.749	99.021	-0.49045	163690000	GNRLDGKKKGVEPSPSPIKPGDIKRGIPNYE	GVEPS(0.001)PS(0.999)PIKPGDIK	1
Q96DY7	639	Mdm2-binding protein	MTBP		NaN	NaN	NaN	NaN		NaN	NaN	NaN	NaN	+	1.64766	0.0116651	3.14732	2.44454	S	639	2	0.999999	5.64682e-05	179.9	155.34	86.367	-1.151	77196000	PIQKGEKTFVLTPELSPGKLQVLPFEKASVC	GEKTFVLT(1)PELS(1)PGK	1;2
Q96EP0;H0YKX0	466;367	E3 ubiquitin-protein ligase RNF31	RNF31	+	2.91121	0	-7.20475	-6.14542		0.273341	0.66003	0.622674	0.720348		0.431077	0.354762	-0.910708	-0.946336	S	466	2	1	2.79357e-10	195.96	151.1	128.9	0.66465	310360000	SLEKGPPKPGPPRRLSAPLPSSCGDPEKQRQ	RLS(1)APLPSSCGDPEK	1
Q96EZ8;F8W126	282;269	Microspherule protein 1	MCRS1		NaN	NaN	NaN	NaN		NaN	NaN	NaN	NaN		0.967865	0.057642	1.84692	1.73955	S	282	3	1	0.000216296	110.31	95.538	110.31	-2.6879	19850000	QTVQPLPKGDQVLNFSDAEDLIDDSKLKDMR	GDQVLNFS(1)DAEDLIDDSKLK	1
Q96G74;A0A087WXV6;H7BZQ3	177;153;50	OTU domain-containing protein 5	OTUD5		NaN	NaN	NaN	NaN		NaN	NaN	NaN	NaN	+	1.19177	0.0275887	2.35259	3.26499	S	177	3	0.999472	1.33841e-09	114.4	98.511	93.975	0.27907	102450000	GGGSPEREEVGAGYNSEDEYEAAAARIEAMD	QAPGVGAVGGGS(0.995)PEREEVGAGY(0.005)NS(0.999)EDEYEAAAAR	1;2
Q96GX5;A0A087WUU7	370;42	Serine/threonine-protein kinase greatwall	MASTL		NaN	NaN	NaN	NaN		NaN	NaN	NaN	NaN	+	2.64066	0.00513514	5.89462	3.97498	S	370	2	0.999999	4.35465e-30	206.7	132.02	206.7	2.8824	108140000	IETKGFNKKDLELALSPIHNSSALPTTGRSC	DLELALS(1)PIHNSSALPTTGR	1
Q96HE9	307	Proline-rich protein 11	PRR11		NaN	NaN	NaN	NaN		2.26839	0.112	4.9346	4.93895	+	1.90064	0.0106752	4.02064	6.03714	S	307	3	0.999967	5.61494e-15	202.66	141.25	180.16	0.80744	545690000	QMDLRKLLRKVDVERSPGGTPLTNKENMETG	KVDVERS(1)PGGTPLTNK	1
Q96HE9	344	Proline-rich protein 11	PRR11		NaN	NaN	NaN	NaN		NaN	NaN	NaN	NaN	+	1.52355	0.0115046	3.10845	5.37425	S	344	2	0.95106	3.73061e-14	201.1	166.38	187.71	-0.051686	665570000	MTQALRRKFQLAHPRSPTPTLPLSTSSFDEQ	S(0.951)PT(0.045)PT(0.004)LPLSTSSFDEQN	1
Q96II8;E9PD99	324;198	Leucine-rich repeat and calponin homology domain-containing protein 3	LRCH3		NaN	NaN	NaN	NaN		NaN	NaN	NaN	NaN	+	2.62698	0.0071	5.78137	3.66857	S	324	2	1	8.0951e-08	126.51	111.16	118.13	-4.1815	59209000	LDSGFNSVDSGDKRWSGNEPTDEFSDLPLRV	WS(1)GNEPTDEFSDLPLR	1
Q96J84;B4DN67;Q5W0G0;Q5W0F9	560;460;374;396	Kin of IRRE-like protein 1	KIRREL	+	2.82582	0	-6.54486	-4.20843		0.0926327	0.895608	-0.245946	-0.464573	+	1.09013	0.0378839	-2.08844	-2.10367	S	560	4	0.993411	4.22524e-55	195.2	164.09	186.88	-0.13787	199270000	REPLTMHSDREDDTASVSTATRVMKAIYSSF	VETVNREPLTMHSDREDDT(0.001)AS(0.993)VS(0.005)T(0.001)ATR	1;2
Q96PU5;A0A1B0GVY1	479;758	E3 ubiquitin-protein ligase NEDD4-like	NEDD4L	+	1.81837	0	-3.85587	-7.25085		0.864272	0.257944	-1.69847	-1.97604	+	1.24382	0.0267527	-2.3925	-2.47063	S	479	3	0.999982	9.23454e-31	189.08	164.03	188.39	-0.5164	1422900000	SPVRRAVKDTLSNPQSPQPSPYNSPKPQHKV	DTLSNPQS(1)PQPS(0.961)PYNS(0.039)PKPQHK	1;2;3;4
Q96PU5;A0A1B0GVY1	483;762	E3 ubiquitin-protein ligase NEDD4-like	NEDD4L	+	3.84847	0	-12.3231	-9.20864		1.9566	0.103667	-3.89588	-3.02049	+	1.64392	0.0115048	-3.18775	-2.76753	S	483	4	0.997799	3.16313e-109	261.03	229.56	131.81	-1.3191	1325600000	RAVKDTLSNPQSPQPSPYNSPKPQHKVTQSF	AVKDTLSNPQS(1)PQPS(0.998)PY(0.003)NS(0.999)PKPQHK	1;2;3;4
Q96PU5;A0A1B0GVY1	487;766	E3 ubiquitin-protein ligase NEDD4-like	NEDD4L	+	2.35939	0	-5.42268	-8.16404		0.473835	0.457981	-1.03838	-2.08331		0.749555	0.102907	-1.54583	-2.92695	S	487	4	0.999961	2.92062e-37	170.55	151.23	135.58	-0.56071	988810000	DTLSNPQSPQPSPYNSPKPQHKVTQSFLPPG	DTLSNPQSPQPSPYNS(1)PKPQHK	1;2;3;4
Q96PU5;A0A1B0GVY1	448;727	E3 ubiquitin-protein ligase NEDD4-like	NEDD4L		NaN	NaN	NaN	NaN		0.442052	0.500727	0.969384	1.65667		0.674104	0.127256	1.41385	2.96123	S	448	3	0.957534	2.10248e-28	165.34	138.01	161.32	0.77802	228710000	NNHLIEPQIRRPRSLSSPTVTLSAPLEGAKD	S(0.002)LS(0.958)S(0.04)PTVTLSAPLEGAKDS(1)PVRR	1;2
Q96RT1	857	Protein LAP2	ERBB2IP		NaN	NaN	NaN	NaN		NaN	NaN	NaN	NaN	+	3.08422	0.00974359	7.51944	4.43011	S	857	2	0.999998	4.13142e-12	174.02	140.13	174.02	-1.7358	130850000	DCSVDLGISKSTEDLSPQKSGPVGSVVKSHS	STEDLS(1)PQKSGPVGSVVK	1
Q96TC7;H0YNE5;H0YLG5	46;46;46	Regulator of microtubule dynamics protein 3	RMDN3	+	1.82259	0	-3.66019	-3.52512		0.0712627	0.9094	-0.180234	-0.157555		0.305291	0.52576	0.68679	0.818377	S	46	2	0.99628	5.22544e-12	177.64	158.25	177.64	-0.65629	36806000	YSQRWKRTQRHGRSQSLPNSLDYTQTSDPGR	S(0.004)QS(0.996)LPNSLDYTQTSDPGR	1
Q99575	730	Ribonucleases P/MRP protein subunit POP1	POP1		NaN	NaN	NaN	NaN		NaN	NaN	NaN	NaN	+	1.58646	0.0147249	2.91207	1.85054	S	730	2	0.897593	1.24077e-09	190.24	140.03	190.24	0.10182	34339000	WESRVQAYEEPSVASSPNGKESDLRRSEVPC	VQAYEEPSVAS(0.102)S(0.898)PNGK	1
Q99650	826	Oncostatin-M-specific receptor subunit beta	OSMR		NaN	NaN	NaN	NaN		2.39924	0.118667	5.32046	4.98436		NaN	NaN	NaN	NaN	S	826	3	0.912506	7.41169e-21	153.21	120.02	58.47	-0.44855	285960000	SKPEGTKIQFLGTRKSLTETELTKPNYLYLL	KS(0.913)LT(0.076)ET(0.011)ELT(0.001)KPNYLYLLPTEK	1
Q99741;J3QLN7;J3KTI7;J3QR52	45;45;45;45	Cell division control protein 6 homolog	CDC6		NaN	NaN	NaN	NaN		1.73479	0.0825263	3.44726	3.34973		NaN	NaN	NaN	NaN	S	45	2	0.996928	2.37199e-19	191.96	159.33	179.81	0.36861	618960000	SDAKLEPTNVQTVTCSPRVKALPLSPRKRLG	LEPTNVQTVT(0.003)CS(0.997)PR	1
Q9BRK3	423	Matrix-remodeling-associated protein 8	MXRA8	+	2.99093	0	-7.62143	-6.92813		0.632491	0.368045	-1.32351	-2.317		0.72177	0.118177	-1.46696	-2.08989	S	423	2	1	5.65764e-10	180.09	153.97	129.37	0.75934	1222400000	DYKNNILKERAELAHSPLPAKYIDLDKGFRK	AELAHS(1)PLPAK	1
Q9BUA3	308	Uncharacterized protein C11orf84	C11orf84		NaN	NaN	NaN	NaN		NaN	NaN	NaN	NaN		0.743712	0.103513	1.53897	3.0557	S	308	2	0.999937	0.00303558	130.69	116.01	117.79	1.0824	108690000	PKDREVAEGGLPRAESPSPAPPPGLRGTLDL	AES(1)PSPAPPPGLR	1
Q9BWF2;E7ETV1	295;140	E3 ubiquitin-protein ligase TRAIP	TRAIP		NaN	NaN	NaN	NaN		NaN	NaN	NaN	NaN	+	1.82135	0.0102732	3.67118	3.65739	S	295	2	1	6.83682e-10	201.06	146.59	111.74	0.62378	34096000	LPPVASETVDRLVLESPAPVEVNLKLRRPSF	LVLES(1)PAPVEVNLK	1
Q9BWF3;E9PB51;D6R9K7;J3QRR5	86;86;86;86	RNA-binding protein 4	RBM4		NaN	NaN	NaN	NaN		2.28743	0.083	4.61567	2.74341		NaN	NaN	NaN	NaN	S	86	3	0.999199	2.96866e-12	172.23	137.73	132.14	1.1035	66409000	KNKSKTSTKLHVGNISPTCTNKELRAKFEEY	LHVGNIS(0.999)PT(0.001)CTNKELR	1
Q9BX63	1032	Fanconi anemia group J protein	BRIP1		NaN	NaN	NaN	NaN		NaN	NaN	NaN	NaN	+	2.06519	0.00915862	4.20018	3.32883	S	1032	2	0.949807	6.38226e-73	250.08	220.14	241.79	0.69667	41181000	PKATPELGSSENSASSPPRFKTEKMESKTVL	ATPELGSSENSAS(0.05)S(0.95)PPR	1
Q9C0C9;K7ES11	839;354	E2/E3 hybrid ubiquitin-protein ligase UBE2O	UBE2O		NaN	NaN	NaN	NaN		NaN	NaN	NaN	NaN	+	2.82255	0.0076	6.78643	5.53494	S	839	4	0.943324	1.33124e-30	160.78	139.76	130.55	0.48491	234360000	LKNMTVEQLLTGSPTSPTVEPEKPTREKKFL	ILESLKNMTVEQLLTGS(0.001)PT(0.012)S(0.943)PT(0.044)VEPEKPTR	1;2
Q9C0H2	513	Protein tweety homolog 3	TTYH3	+	1.1986	0.00816901	-2.35343	-3.05177		0.129042	0.842604	-0.326841	-0.465892		0.570264	0.216824	-1.16369	-1.25748	S	513	2	0.979245	6.59133e-45	235.4	205.27	235.4	0.46296	2943700000	PPSYTSSMRAKYLATSQPRPDSSGSH_____	AKYLAT(0.021)S(0.979)QPRPDSSGSH	1;2
Q9C0H2	519	Protein tweety homolog 3	TTYH3		0.565612	0.119759	-1.23935	-4.6526		0.143649	0.813959	-0.375411	-1.24005		0.560406	0.204511	-1.19581	-2.24493	S	519	2	0.969588	9.73852e-18	206.59	190.36	143.67	-0.10343	13035000000	SMRAKYLATSQPRPDSSGSH___________	AKYLATSQPRPDS(0.97)S(0.119)GS(0.911)H	1;2
Q9C0H2	520	Protein tweety homolog 3	TTYH3	+	1.57567	0.00213793	-3.27529	-7.31853		0.405131	0.520444	-0.913266	-2.06596		0.376485	0.390838	-0.856724	-1.89203	S	520	3	0.709973	6.71531e-10	150.69	123.54	73.672	-0.47992	2678400000	MRAKYLATSQPRPDSSGSH____________	AKYLAT(0.147)S(0.127)QPRPDS(0.51)S(0.71)GS(0.507)H	1;2
Q9C0H2	522	Protein tweety homolog 3	TTYH3	+	1.50016	0.00374194	-3.04978	-5.14125		0.285592	0.662822	-0.656344	-0.901744		0.130302	0.793309	-0.33131	-0.504451	S	522	2	0.999941	1.73218e-286	345.63	317.66	297.76	0.64763	2800700000	AKYLATSQPRPDSSGSH______________	AKYLATSQPRPDSSGS(1)H	1;2
Q9C0H2	496	Protein tweety homolog 3	TTYH3	+	1.61344	0.00210169	-3.22576	-3.80684		1.44535	0.130424	-2.69146	-1.99885		0.681281	0.121266	-1.43721	-3.50167	S	496	2	1	7.22357e-102	259.29	240.2	113.77	-0.98173	16145000000	FQNPRCENTPLIGRESPPPSYTSSMRAKYLA	ES(1)PPPSYTSSMR	1;2
Q9C0J9	122	Class E basic helix-loop-helix protein 41	BHLHE41		NaN	NaN	NaN	NaN		1.40835	0.107871	2.82251	4.25817		NaN	NaN	NaN	NaN	S	122	3	0.999967	1.03082e-27	176.85	156.65	176.85	-0.80291	270890000	HQKIIALQNGERSLKSPIQSDLDAFHSGFQT	SLKS(1)PIQSDLDAFHSGFQTCAK	1
Q9H0C5	30	BTB/POZ domain-containing protein 1	BTBD1		NaN	NaN	NaN	NaN		NaN	NaN	NaN	NaN	+	3.44747	0	9.46382	5.98923	S	30	3	0.807076	1.46e-57	147.53	140.09	118.44	0.95083	444850000	GAEAEPGPAGPPPPPSPSSLGPLLPLQREPL	ASLGPAAAGEQASGAEAEPGPAGPPPPPS(0.807)PS(0.16)S(0.033)LGPLLPLQR	1
Q9H0C8;F8SNU7;E9PC05;F8SNU6	13;13;13;13	Integrin-linked kinase-associated serine/threonine phosphatase 2C	ILKAP;ILKAP3;ILKAP2		NaN	NaN	NaN	NaN		NaN	NaN	NaN	NaN	+	2.56092	0.00692683	5.73317	4.4161	S	13	4	1	8.79972e-06	125.28	102.04	70.213	0.4406	61571000	___MDLFGDLPEPERSPRPAAGKEAQKGPLL	MDLFGDLPEPERS(1)PRPAAGKEAQK	1
Q9H0S4;F5H1N9	14;14	Probable ATP-dependent RNA helicase DDX47	DDX47		NaN	NaN	NaN	NaN		NaN	NaN	NaN	NaN	+	2.11107	0.00812121	4.46725	4.55313	S	14	3	0.987673	2.54878e-08	97.639	85.325	94.802	1.0218	86488000	__MAAPEEHDSPTEASQPIVEEEETKTFKDL	AAPEEHDS(0.002)PT(0.01)EAS(0.988)QPIVEEEETKTFK	1;2
Q9H2P0;A0A2R8Y6X0	409;181	Activity-dependent neuroprotector homeobox protein	ADNP		NaN	NaN	NaN	NaN		NaN	NaN	NaN	NaN	+	3.19772	0.00752941	7.77998	3.94354	S	409	3	0.985945	0	338.57	265.81	338.57	-0.11568	74005000	LQSANASSLSSGQLKSPSLSQSQASRVLGQS	YSLQSANASSLSSGQLKS(0.986)PS(0.014)LSQSQASR	1
Q9H3Z4	10	DnaJ homolog subfamily C member 5	DNAJC5		NaN	NaN	NaN	NaN		NaN	NaN	NaN	NaN		0.0350428	0.944903	0.0993187	0.240864	S	10	2	0.985301	3.13575e-234	328.56	275.59	257.46	-4.2924	362440000	______MADQRQRSLSTSGESLYHVLGLDKN	SLS(0.985)T(0.015)SGESLYHVLGLDK	1
Q9H582	1189	Zinc finger protein 644	ZNF644		NaN	NaN	NaN	NaN		NaN	NaN	NaN	NaN	+	2.44259	0.00645455	5.52137	5.6403	S	1189	3	0.99999	0.000261814	107.69	89.326	107.69	1.3983	256250000	LLKNKRMGEERNSAISPQKIHNQTARKRFVQ	NSAIS(1)PQKIHNQTAR	1
Q9H792;H0YN99	837;837	Pseudopodium-enriched atypical kinase 1	PEAK1		NaN	NaN	NaN	NaN		NaN	NaN	NaN	NaN	+	1.93228	0.00997619	3.85533	3.11246	S	837	3	0.935226	4.63741e-08	117.22	104.03	117.22	0.11606	23383000	TSQPSGEAEAPQTTDSPTTKVQKDPSIKPVT	SLFTSQPSGEAEAPQT(0.003)T(0.012)DS(0.935)PT(0.041)T(0.009)KVQK	1
Q9H7N4	239	Splicing factor, arginine/serine-rich 19	SCAF1		NaN	NaN	NaN	NaN		NaN	NaN	NaN	NaN	+	1.25568	0.0223698	2.49383	3.67774	S	239	3	0.996179	0.000108103	106.04	90.269	106.04	0.13388	123680000	RFDIYDPFHPTDEAYSPPPAPEQKYDPFEPT	FDIYDPFHPT(0.004)DEAYS(0.996)PPPAPEQK	1
Q9H9J4;C9JPC9	856;702	Ubiquitin carboxyl-terminal hydrolase 42	USP42		NaN	NaN	NaN	NaN		NaN	NaN	NaN	NaN	+	1.85363	0.0101622	3.61833	2.72618	S	856	2	1	2.48285e-14	140.22	109.73	140.22	0.51845	24920000	EGPRDSALAEAPEGLSPAPPARSEEPCEQPL	DSALAEAPEGLS(1)PAPPAR	1
Q9H9J4;E5RJP3;B4DP25	75;75;75	Ubiquitin carboxyl-terminal hydrolase 42	USP42		NaN	NaN	NaN	NaN		NaN	NaN	NaN	NaN	+	3.46614	0	9.7752	6.98984	S	75	3	0.992015	0.000723416	110.83	91.079	97.058	0.074411	563390000	AVVYSSSSVPDKSKPSPQKDQALGDGIAPPQ	S(0.008)KPS(0.992)PQKDQALGDGIAPPQK	1
Q9HAU0;B4DJX4;A0JP02;H0YGJ6	933;888;691;214	Pleckstrin homology domain-containing family A member 5	PLEKHA5		NaN	NaN	NaN	NaN		NaN	NaN	NaN	NaN	+	1.37513	0.020016	2.65779	2.72077	S	933	3	0.998734	0.000261265	112.8	91.601	112.8	0.82614	46363000	REKKKGLNVIGASDQSPLQSPSNLRDNPFRT	KKGLNVIGAS(0.001)DQS(0.999)PLQS(0.977)PS(0.023)NLR	2
Q9HAU0;B4DJX4;A0JP02;H0YGJ6	937;892;695;218	Pleckstrin homology domain-containing family A member 5	PLEKHA5		NaN	NaN	NaN	NaN		NaN	NaN	NaN	NaN	+	1.47117	0.0152681	2.86904	3.00391	S	937	3	0.977396	0.000261265	112.8	91.601	112.8	0.82614	46363000	KGLNVIGASDQSPLQSPSNLRDNPFRTTQTR	KKGLNVIGAS(0.001)DQS(0.999)PLQS(0.977)PS(0.023)NLR	2
Q9HB96;A0A3B3ITU7	249;249	Fanconi anemia group E protein	FANCE		NaN	NaN	NaN	NaN		NaN	NaN	NaN	NaN	+	1.43381	0.0189167	2.77818	2.811	S	249	3	0.99737	1.57742e-28	175.07	150.47	156.69	0.77317	171280000	PEHKSLESLADGGSASPIKDQPVMAVKTGED	SLESLADGGS(0.003)AS(0.997)PIKDQPVMAVK	1
Q9HCM4	517	Band 4.1-like protein 5	EPB41L5	+	2.70149	0	-6.7148	-10.2754		0.259506	0.677029	-0.597315	-0.716231	+	3.13787	0.00457143	-8.25129	-7.01059	S	517	3	1	1.07594e-159	302.96	268.66	45.885	0.72638	9985500000	LKDTSEKLKQLEMENSPLLSPRSNIDVNINS	LKQLEMENS(1)PLLS(1)PR	1;2
Q9NQQ7	336	Solute carrier family 35 member C2	SLC35C2		NaN	NaN	NaN	NaN		NaN	NaN	NaN	NaN	+	1.60982	0.0113484	3.08634	2.53007	S	336	3	0.751204	1.42836e-09	155.49	136.95	155.49	-0.40336	24594000	SRGDGGPKALKGLGSSPDLELLLRSSQREEG	ALKGLGS(0.249)S(0.751)PDLELLLR	1
Q9NR12	217	PDZ and LIM domain protein 7	PDLIM7		NaN	NaN	NaN	NaN		NaN	NaN	NaN	NaN	+	2.30566	0.00689109	5.1388	6.0702	S	217	4	0.789354	2.90432e-120	211.07	188.53	144.56	-1.532	296280000	ASSTPQEPWPGPTAPSPTSRPPWAVDPAFAE	TEAPAPAS(0.036)S(0.168)T(0.795)PQEPWPGPT(0.004)APS(0.789)PT(0.166)S(0.041)RPPWAVDPAFAER	1;2
Q9NS56	98	E3 ubiquitin-protein ligase Topors	TOPORS		NaN	NaN	NaN	NaN		1.22092	0.138909	2.43033	3.7505		NaN	NaN	NaN	NaN	S	98	2	0.999699	3.58153e-222	321.99	269.47	321.99	-0.11183	1536900000	KAGTSKLQQTVPADASPDSKCPICLDRFDNV	AGTSKLQQTVPADAS(1)PDSK	1
Q9NS91;F8WE49	158;158	E3 ubiquitin-protein ligase RAD18	RAD18		NaN	NaN	NaN	NaN		NaN	NaN	NaN	NaN		0.349108	0.42067	0.812807	2.41097	S	158	2	1	1.8865e-13	206.63	162.94	131.32	-0.76493	619970000	GSTSELLIKENKSKFSPQKEASPAAKTKETR	FS(1)PQKEASPAAK	1;2
Q9NUA8;F8WAI8;A0A3B3IRZ6;B1AKC8	190;190;190;190	Zinc finger and BTB domain-containing protein 40	ZBTB40		NaN	NaN	NaN	NaN		NaN	NaN	NaN	NaN	+	1.96391	0.0100359	3.86289	2.74806	S	190	3	0.958955	1.19858e-33	164.01	149.78	164.01	0.21041	21203000	TEEAAHSVSQEMSVNSPTAQESQRNAETPAE	AETEEAAHSVSQEMSVNS(0.959)PT(0.04)AQESQR	1
Q9NVI1;F8W7R3;H3BP78	407;407;234	Fanconi anemia group I protein	FANCI		NaN	NaN	NaN	NaN		NaN	NaN	NaN	NaN	+	2.6323	0.00535211	6.0789	5.18955	S	407	2	0.858173	4.55081e-56	246.27	209.32	246.27	0.14667	261000000	SYGPKKVLDGKTIETSPSLSRMPNQHACKLG	VLDGKTIET(0.138)S(0.858)PS(0.004)LSR	1
Q9NWF9	419	E3 ubiquitin-protein ligase RNF216	RNF216		NaN	NaN	NaN	NaN		NaN	NaN	NaN	NaN	+	2.43699	0.00748387	5.35457	4.38657	S	419	3	0.999999	5.5199e-92	283.13	239.53	142.74	0.97704	590340000	TRKALSDAIKKWQELSPETSGKRKKRKQMNQ	KWQELS(1)PETSGKR	1
Q9NXC5	766	WD repeat-containing protein mio	MIOS	+	1.52244	0.00386667	-3.10535	-5.35418		0.836039	0.254411	-1.69842	-2.94987		0.401168	0.362551	-0.898507	-1.7378	S	766	3	0.99245	3.39444e-83	259.48	228.61	105.5	-0.14659	229690000	VPHQGRGFSQYGVSGSPTKSKVTSCPGCRKP	GFSQYGVS(0.001)GS(0.992)PT(0.007)KSK	1
Q9NYB0;A0A590UJT3;H3BMI8	203;203;32	Telomeric repeat-binding factor 2-interacting protein 1	TERF2IP		NaN	NaN	NaN	NaN		0.0620706	0.916621	0.164786	0.210906		NaN	NaN	NaN	NaN	S	203	3	0.997947	1.4854e-13	197.88	162.36	111.18	0.61553	216840000	LRGQEHKYLLGDAPVSPSSQKLKRKAEEDPE	YLLGDAPVS(0.998)PS(0.002)SQKLK	1
Q9NYP9	39	Protein Mis18-alpha	MIS18A	+	2.38065	0	-5.45562	-7.44657		0.784683	0.261282	-1.62647	-3.71593		0.795652	0.0856637	-1.63151	-3.08907	S	39	3	0.815308	0.000144424	135.72	46.285	114.27	-0.37187	334470000	KCSDSSLLGKRLSEDSSRHQLLQKWASMWSS	LSEDS(0.815)S(0.185)RHQLLQK	1;2
Q9NZ52;J3KSS7;J3KSG3	159;87;37	ADP-ribosylation factor-binding protein GGA3	GGA3		NaN	NaN	NaN	NaN		0.358019	0.57392	0.80458	1.25859		NaN	NaN	NaN	NaN	S	159	3	0.999966	0.000710132	104.89	84.819	95.138	0.66241	405210000	VQSDPPIPVDRTLIPSPPPRPKNPVFDDEEK	TLIPS(1)PPPRPKNPVFDDEEK	1
Q9P035;H3BS72;H3BPZ1	114;152;89	Very-long-chain (3R)-3-hydroxyacyl-CoA dehydratase 3	HACD3		NaN	NaN	NaN	NaN		NaN	NaN	NaN	NaN		0.348749	0.425622	0.803464	1.82703	S	114	2	1	3.35434e-05	150.21	125.38	102.66	0.37822	528500000	RPLFLAPDFDRWLDESDAEMELRAKEEERLN	WLDES(1)DAEMELR	1
Q9P0V3	271	SH3 domain-binding protein 4	SH3BP4		NaN	NaN	NaN	NaN		NaN	NaN	NaN	NaN		0.835173	0.0816145	1.67792	2.46538	S	271	3	0.999884	2.80398e-10	133.23	116.83	133.23	0.058419	59033000	KSDAPTSSSFFTGLKSPAPEQFQSREDFRTA	SDAPTSSSFFTGLKS(1)PAPEQFQSR	1
Q9P2J2	797	Protein turtle homolog A	IGSF9	+	2.65621	0	-6.33625	-6.7992		0.778327	0.274127	-1.59011	-2.73074		0.758363	0.110212	-1.5116	-1.81086	S	797	2	0.998621	1.30023e-152	287.54	243.95	287.54	-0.67129	259750000	SPTGKSAAPSALGSGSPDSVAKLKLQGSPVP	SAAPSALGS(0.001)GS(0.999)PDSVAKLK	1;2
Q9P2J2	800	Protein turtle homolog A	IGSF9	+	3.45457	0	-9.41256	-5.66759		0.783589	0.2734	-1.58916	-2.46304	+	1.99806	0.0103457	-3.94424	-2.77347	S	800	2	0.999994	1.37402e-14	182.7	144.09	182.7	0.49865	91406000	GKSAAPSALGSGSPDSVAKLKLQGSPVPSLR	SAAPSALGS(0.057)GS(0.943)PDS(1)VAKLK	2
Q9UBI6	41	Guanine nucleotide-binding protein G(I)/G(S)/G(O) subunit gamma-12	GNG12	+	3.88964	0	-11.3003	-5.03103		1.55719	0.0815172	-3.06873	-3.30808	+	2.20436	0.00818321	-4.48743	-3.04895	S	41	3	0.999971	0.000484212	93.73	78.095	93.73	-0.072122	59568000	SIERIKVSKASADLMSYCEEHARSDPLLIGI	VSKASADLMS(1)YCEEHAR	1
Q9UEY8	681	Gamma-adducin	ADD3		NaN	NaN	NaN	NaN		0.246227	0.680144	0.574725	0.746563		NaN	NaN	NaN	NaN	S	681	3	0.838373	2.25827e-06	127.53	110.29	90.744	-0.19739	52249000	EKIEEVLSPEGSPSKSPSKKKKKFRTPSFLK	SPEKIEEVLSPEGS(0.004)PS(0.107)KS(0.838)PS(0.051)K	1;2
Q9UGN5;G3V167	226;226	Poly [ADP-ribose] polymerase 2	PARP2		NaN	NaN	NaN	NaN		NaN	NaN	NaN	NaN	+	2.0888	0.00806015	4.45069	5.0411	S	226	3	0.999796	1.35273e-23	206.32	174.91	206.32	0.60687	306500000	NTQDEEETKKEESLKSPLKPESQLDLRVQEL	KEESLKS(1)PLKPESQLDLR	1
Q9UGQ3;F2Z2F6	23;23	Solute carrier family 2, facilitated glucose transporter member 6	SLC2A6		NaN	NaN	NaN	NaN		NaN	NaN	NaN	NaN	+	1.64947	0.0104478	3.32787	4.16173	S	23	3	0.999736	0.000424764	62.958	53.736	53.987	0.0051172	113410000	AEGPDYDTFPEKPPPSPGDRARVGTLQNKRV	MQEPLLGAEGPDYDTFPEKPPPS(1)PGDR	1
Q9UHB6;F8VQE1;F8VS07;F8VRN8	362;202;60;362	LIM domain and actin-binding protein 1	LIMA1		NaN	NaN	NaN	NaN		NaN	NaN	NaN	NaN	+	1.12877	0.0328829	2.21085	2.80266	S	362	3	0.983818	4.07863e-10	152.88	128.09	102.6	-0.068246	292210000	QVKSEVQQPVHPKPLSPDSRASSLSESSPPK	SEVQQPVHPKPLS(0.984)PDS(0.016)R	1
Q9UHB7	487	AF4/FMR2 family member 4	AFF4		NaN	NaN	NaN	NaN		0.989528	0.1975	2.00785	4.13097		NaN	NaN	NaN	NaN	S	487	3	0.998931	5.60818e-35	200.52	169.64	173.4	0.43874	356800000	WQLDNWLNKVNPHKVSPASSVDSNIPSSQGY	VNPHKVS(0.999)PAS(0.001)SVDSNIPSSQGYK	1
Q9UIF8	1421	Bromodomain adjacent to zinc finger domain protein 2B	BAZ2B	+	1.60104	0	-3.30843	-6.26696		0.862314	0.232451	1.75811	3.3894		0.459648	0.298042	1.00713	1.8629	S	1421	3	1	0.00341185	113.99	50.697	76.728	-0.88885	6406400000	LEEIAKEREKLKKAESVQIKEEMFETSGDSL	EREKLKKAES(1)VQIK	1
Q9UJX2	588	Cell division cycle protein 23 homolog	CDC23		NaN	NaN	NaN	NaN		NaN	NaN	NaN	NaN	+	1.14222	0.0296552	2.2805	3.73499	S	588	2	0.999996	0.000780755	158.91	140.24	158.91	1.228	106510000	LPASLSANNTPTRRVSPLNLSSVTP______	RVS(1)PLNLSSVT(1)P	1;2
Q9UK61	972	Protein FAM208A	FAM208A		NaN	NaN	NaN	NaN		NaN	NaN	NaN	NaN		0.830834	0.0889708	1.61072	1.59323	S	972	2	0.555576	0.00125129	108.71	90.697	101.39	0.58921	15924000	EAFPNDPRVINRQRSSDYQFPSSPFTDTLKG	S(0.444)S(0.556)DYQFPS(0.167)S(0.819)PFT(0.012)DT(0.002)LK	1;2
Q9UK61	979	Protein FAM208A	FAM208A		NaN	NaN	NaN	NaN		NaN	NaN	NaN	NaN		0.467181	0.33478	0.945959	0.763926	S	979	2	0.829118	0.00266259	105.46	77.797	105.46	-1.4414	30224000	RVINRQRSSDYQFPSSPFTDTLKGTTEDDVL	SSDYQFPS(0.142)S(0.829)PFT(0.028)DT(0.001)LK	1;2
Q9UKA4	1242	A-kinase anchor protein 11	AKAP11		NaN	NaN	NaN	NaN		NaN	NaN	NaN	NaN	+	2.47263	0.00710204	5.20706	3.15438	S	1242	2	0.985408	0.00105625	124.62	86.259	124.62	0.89543	59088000	KVKNPCLNVQSQRSVSPTFLNPSDENLKTLC	S(0.013)VS(0.985)PT(0.002)FLNPSDENLK	1
Q9UKN8	611	General transcription factor 3C polypeptide 4	GTF3C4		NaN	NaN	NaN	NaN		NaN	NaN	NaN	NaN	+	1.1334	0.0327407	2.21838	2.78962	S	611	3	1	8.98328e-31	121.12	113.12	120.91	-0.058075	83581000	LWKPTHEDSKILLVDSPGMGNADDEQQEEGT	ILLVDS(1)PGMGNADDEQQEEGTSSKQVVK	1
Q9UKX7	221	Nuclear pore complex protein Nup50	NUP50		NaN	NaN	NaN	NaN		NaN	NaN	NaN	NaN	+	2.25296	0.00656	4.61214	3.06677	S	221	2	0.987677	1.68419e-28	174.59	161.22	105.14	3.8917	69651000	RNSESESNKVAAETQSPSLFGSTKLQQESTF	VAAETQS(0.988)PS(0.012)LFGSTK	1
Q9ULD4;E9PI60;E9PSF3	713;713;713	Bromodomain and PHD finger-containing protein 3	BRPF3		NaN	NaN	NaN	NaN		NaN	NaN	NaN	NaN		0.228796	0.632067	0.549739	0.933322	S	713	3	1	0.000128518	115.34	101.18	115.34	-0.93786	46641000	ENIGYDPERGTHLPESPKLEDFYRFSWEDVD	GTHLPES(1)PKLEDFYR	1
Q9ULM0	566	Pleckstrin homology domain-containing family H member 1	PLEKHH1		NaN	NaN	NaN	NaN		NaN	NaN	NaN	NaN	+	1.98953	0.0103268	4.06555	3.66914	S	566	2	0.969646	3.6819e-37	170.82	154.42	95.347	-0.12198	58680000	DSDYSEPEHKLQRTSSYSTDGLGLGGESLEK	T(0.014)S(0.014)S(0.97)Y(0.002)STDGLGLGGESLEK	1
Q9ULW0	738	Targeting protein for Xklp2	TPX2		NaN	NaN	NaN	NaN		NaN	NaN	NaN	NaN	+	1.64533	0.0105	3.32989	4.34333	S	738	3	0.995018	0.000654776	91.583	72.093	53.209	2.6202	152920000	GLEIKSSDQPLTVPVSPKFSTRFHC______	YQGLEIKSSDQPLT(0.005)VPVS(0.995)PK	1
Q9UMZ2	752	Synergin gamma	SYNRG		NaN	NaN	NaN	NaN		NaN	NaN	NaN	NaN		0.648095	0.171635	1.29096	1.29361	S	752	2	1	5.05015e-05	168.5	142.38	168.5	0.49795	17685000	NSTAASTKYDVFRQLSLEGSGLGVEDLKDNT	QLS(1)LEGSGLGVEDLK	1
Q9UNE7;H3BS86	19;19	E3 ubiquitin-protein ligase CHIP	STUB1	+	3.11584	0	-8.1472	-6.94656		0.419316	0.513759	-0.923317	-1.49526	+	1.90667	0.00991716	3.8463	3.47445	S	19	2	1	1.05388e-197	312.1	263.7	308.24	-0.12404	1771600000	KEEKEGGARLGAGGGSPEKSPSAQELKEQGN	LGAGGGS(1)PEKSPSAQELK	1;2
Q9UNE7;H3BS86	23;23	E3 ubiquitin-protein ligase CHIP	STUB1		NaN	NaN	NaN	NaN		NaN	NaN	NaN	NaN	+	2.52193	0.005	5.83262	6.26802	S	23	2	0.999049	2.34367e-111	269.16	202.77	269.16	0.49412	507890000	EGGARLGAGGGSPEKSPSAQELKEQGNRLFV	LGAGGGSPEKS(0.999)PS(0.001)AQELK	1;2
Q9UNE7;H3BTA3	273;127	E3 ubiquitin-protein ligase CHIP	STUB1		NaN	NaN	NaN	NaN		NaN	NaN	NaN	NaN	+	1.66002	0.0107451	3.28139	3.29309	S	273	2	0.998561	3.2425e-43	236.22	199.02	236.22	2.2029	57348000	EEHLQRVGHFDPVTRSPLTQEQLIPNLAMKE	S(0.999)PLT(0.001)QEQLIPNLAMK	1
Q9UPR5;F5H6L7	622;378	Sodium/calcium exchanger 2	SLC8A2	+	3.44945	0	-9.73493	-7.21627		1.03529	0.194035	-2.00666	-2.23667	+	2.23691	0.00689076	-4.71432	-3.84539	S	622	3	1	0.000749091	159.08	138.21	53.625	0.78288	274990000	FFIELGQPQWLKRGISALLLNQGDGDRKLTA	RGIS(1)ALLLNQGDGDR	1
Q9UPU5	1141	Ubiquitin carboxyl-terminal hydrolase 24	USP24	+	3.72849	0	-10.9161	-6.17262		2.26937	0.1328	-4.78281	-3.73229		0.388719	0.398884	-0.842981	-0.980578	S	1141	3	0.983526	3.35279e-10	132.84	116.12	132.84	0.37046	68118000	RKKTLLSESSSQSSKSPSLSSKQQHQPSASS	TLLSESSSQSS(0.003)KS(0.984)PS(0.013)LSSK	1
Q9UPU5	2047	Ubiquitin carboxyl-terminal hydrolase 24	USP24		NaN	NaN	NaN	NaN		NaN	NaN	NaN	NaN		0.567814	0.196632	1.22465	2.95667	S	2047	2	1	2.22181e-26	238.93	183.21	238.93	-0.27665	833990000	WNAYMLFYQRVSDQNSPVLPKKSRVSVVRQE	VSDQNS(1)PVLPK	1
Q9UPY5	26	Cystine/glutamate transporter	SLC7A11		NaN	NaN	NaN	NaN		0.0467118	0.928436	-0.128351	-0.21513		NaN	NaN	NaN	NaN	S	26	3	1	1.37742e-15	209.66	164.39	81.144	0.64281	66569000	SKGGYLQGNVNGRLPSLGNKEPPGQEKVQLK	LPS(1)LGNKEPPGQEKVQLK	1
Q9Y2X9	651	Zinc finger protein 281	ZNF281		NaN	NaN	NaN	NaN		1.12984	0.165021	2.2599	3.8086	+	2.97904	0.0105556	7.63975	7.53006	S	651	4	1	6.89058e-228	289.23	253.79	289.23	-1.2626	1477500000	HTSGEHSELVQEENLSPGTQTPSNDKASMLQ	VDLHTSGEHSELVQEENLS(1)PGTQTPSNDK	1;2
Q9Y4B6	895	Protein VPRBP	VPRBP		NaN	NaN	NaN	NaN		NaN	NaN	NaN	NaN	+	1.73189	0.0105528	3.3536	2.67198	S	895	3	0.990102	2.3525e-14	127.95	105.94	127.95	-1.15	36212000	AASHSSAFTPVTAAASPVSLPRTPRIANGIA	EADLPMTAASHSSAFTPVTAAAS(0.99)PVS(0.01)LPR	1
Q9Y4B6	979	Protein VPRBP	VPRBP		NaN	NaN	NaN	NaN		NaN	NaN	NaN	NaN	+	3.66222	0	11.0073	8.03155	S	979	3	0.999879	0.00195324	91.932	75.27	91.932	-0.73596	734660000	PSPCNGRKIRVLRQKSDHGAYSQSPAIKKQL	S(1)DHGAYSQSPAIKK	1;2
Q9Y679	288	Ancient ubiquitous protein 1	AUP1		NaN	NaN	NaN	NaN		NaN	NaN	NaN	NaN	+	2.88164	0.00791667	6.96697	5.31947	S	288	3	0.999999	1.96512e-81	219.77	203.95	213.15	-0.39785	335190000	HPRLRPQSAQSSFPPSPGPSPDVQLATLAQR	LRPQSAQSSFPPS(1)PGPSPDVQLATLAQR	1
Q9Y6G9;E9PHI6;C9JGM7	207;91;156	Cytoplasmic dynein 1 light intermediate chain 1	DYNC1LI1		NaN	NaN	NaN	NaN		NaN	NaN	NaN	NaN	+	2.51551	0.00656604	5.02668	2.3353	S	207	3	1	6.37348e-07	124.4	109.14	124.4	-0.97553	25435000	RDFQEYVEPGEDFPASPQRRNTASQEDKDDS	DFQEYVEPGEDFPAS(1)PQRR	1
A0A075B6F9;Q9Y314;M0R3B2	201;198;198	Nitric oxide synthase-interacting protein	NOSIP		NaN	NaN	NaN	NaN		NaN	NaN	NaN	NaN	+	1.11247	0.0348274	2.1291	2.12901	T	198	3	0.999171	0.000210906	99.366	88.096	71.174	-0.91605	66136000	VTCPMSGKPLRMSDLTPVHFTPLDSSVDRVG	MS(0.001)DLT(0.999)PVHFTPLDSSVDR	1
F5GYK0;Q5VT61;A0A087WUH1;Q7Z4K8;A0A0A0MS35	372;498;485;498;456	Tripartite motif-containing protein 46	TRIM46		NaN	NaN	NaN	NaN		NaN	NaN	NaN	NaN		0.636344	0.147453	1.35848	3.63688	T	372	4	0.764578	0.00203021	66.045	44.429	55.127	0.93934	1533600000	REEVRGTSALLENPDTGSVYVLRVRGCNKAG	REEVRGT(0.026)S(0.123)ALLENPDT(0.765)GS(0.274)VY(0.813)VLR	2
A0A087WWS8	4		AATF		NaN	NaN	NaN	NaN		NaN	NaN	NaN	NaN		0.507692	0.232205	1.12978	4.37829	T	4	1	1	0.00253578	114.54	15.91	85.89	-1.4891	10097000000	____________RNRTLQKWHDKTKLASGKL	RNRT(1)LQK	1
A0A087WZ13;E9PAU2;Q8IY67	463;480;463	Ribonucleoprotein PTB-binding 1	RAVER1		NaN	NaN	NaN	NaN		1.74927	0.0763478	3.3664	2.53507	+	2.71801	0.00612903	6.33731	4.99928	T	463	3	1	2.33189e-45	218.25	197.16	95.366	2.7519	310530000	GDREALGLGPPAAQLTPPPAPVGLRGSGLRG	EALGLGPPAAQLT(1)PPPAPVGLR	1
A0A0A0MRA8;A0A0A0MSA4;A0A1B0GTF8;A0A0J9YW26;J3KT37;A8K968;Q9Y2J2	487;345;378;51;144;378;469	Band 4.1-like protein 3;Band 4.1-like protein 3, N-terminally processed	EPB41L3	+	2.98039	0	-7.63028	-7.38655		0.757516	0.276198	-1.57023	-3.34316	+	2.38907	0.00725	-5.30778	-5.14563	T	487	3	0.999824	5.7965e-11	197.09	160	154.26	1.6613	565620000	ATTKGISQTNLITTVTPEKKAEEERDEEEDK	GISQTNLITTVT(1)PEKK	1;2
A0A0G2JNW7;Q9Y666	30;30	Solute carrier family 12 member 7	SLC12A7		NaN	NaN	NaN	NaN		0.272389	0.652939	0.65088	1.54318		0.131195	0.789016	-0.342343	-0.845355	T	30	3	1	2.16726e-05	124.28	96.544	123.79	0.39648	657320000	DGGGDETAERTEAPGTPEGPEPERPSPGDGN	TEAPGT(1)PEGPEPERPSPGDGNPR	1;2
A0A1B0GV68;M0QYB0;C9JME2;Q9Y4F1	24;24;24;24	FERM, RhoGEF and pleckstrin domain-containing protein 1	FARP1	+	2.70449	0	-6.52494	-6.98317		1.0011	0.198764	-2.02291	-3.88299	+	1.21972	0.0242353	-2.4312	-3.82769	T	24	2	0.929064	5.23229e-15	209.53	166.72	158.29	-1.2674	334250000	TPGSRLGAPENSGISTLERGQKPPPTPSGKL	LGAPENSGIS(0.071)T(0.929)LER	1
Q15652;A0A1W2PNZ9;H7BXU7	2052;1870;599	Probable JmjC domain-containing histone demethylation protein 2C	JMJD1C		NaN	NaN	NaN	NaN		0.361103	0.589905	0.776622	0.753494	+	1.43359	0.0191148	2.74508	2.50879	T	2052	2	0.5	9.58453e-11	164.7	107.18	164.7	0.44084	51223000	KEEREQDNSESPNGRTSPLVSQNNEQGSTLR	T(0.5)S(0.5)PLVSQNNEQGSTLR	1
A0A2R8Y422;F5GYU3;J3QS39;F5H6Q2;F5H2Z3;B4DV12;F5H747;F5GXK7;J3QKN0;Q5PY61;Q96C32;P0CG47;P0CG48;F5H265;M0R1M6;M0R2S1;P62979;J3QTR3;P62987	66;66;66;66;66;66;66;66;66;66;66;66;66;66;41;48;66;66;66	Polyubiquitin-B;Ubiquitin;Polyubiquitin-C;Ubiquitin;Ubiquitin-40S ribosomal protein S27a;Ubiquitin;40S ribosomal protein S27a;Ubiquitin-60S ribosomal protein L40;Ubiquitin;60S ribosomal protein L40	UBC;UBB;UBA52;RPS27A		0.347695	0.350713	-0.805917	-2.08964		0.0570751	0.911951	0.156632	0.304288		0.0566741	0.918338	0.152601	0.218946	T	66	3	0.696778	6.25653e-15	177.47	149.26	110.6	-3.5043	6140900000	EDGRTLSDYNIQKESTLHLVLRLRGGAKKRK;EDGRTLSDYNIQKESTLHLVLRLRGGIIEPS;EDGRTLSDYNIQKESTLHLVLRLRGGMQIFV	TLSDYNIQKES(0.303)T(0.697)LHLVLR	1
A0A2R8Y422;F5GYU3;J3QS39;F5H6Q2;F5H2Z3;B4DV12;F5H747;F5GXK7;J3QKN0;Q5PY61;Q96C32;P0CG47;P0CG48;F5H265;M0R1M6;M0R2S1;P62979;J3QTR3;M0R1V7;P62987	55;55;55;55;55;55;55;55;55;55;55;55;55;55;30;37;55;55;55;55	Polyubiquitin-B;Ubiquitin;Polyubiquitin-C;Ubiquitin;Ubiquitin-40S ribosomal protein S27a;Ubiquitin;40S ribosomal protein S27a;Ubiquitin-60S ribosomal protein L40;Ubiquitin;60S ribosomal protein L40	UBC;UBB;UBA52;RPS27A		NaN	NaN	NaN	NaN		NaN	NaN	NaN	NaN		0.821152	0.0796606	1.69171	3.70069	T	55	3	0.979111	7.57818e-21	152.14	112.64	120	0.37983	532620000	QQRLIFAGKQLEDGRTLSDYNIQKESTLHLV	LIFAGKQLEDGRT(0.979)LS(0.021)DYNIQK	1
Q14839;F5GWX5;A0A2R8YFK9;A0A2R8Y5J0;A0A0C4DGG9;A0A2R8Y521;A0A2R8Y212;A0A2R8Y425;A0A2R8YFD8;A0A2U3TZM0;A0A2R8YDJ9;A0A2R8YD40;A0A2R8Y8C1;A0A2R8Y445;A0A2R8YER1;A0A2R8Y5Z7;A0A2R8Y685;A0A2R8Y8B3	529;522;516;509;526;509;529;505;522;516;172;102;518;522;522;509;522;522	Chromodomain-helicase-DNA-binding protein 4	CHD4		NaN	NaN	NaN	NaN		NaN	NaN	NaN	NaN	+	1.96924	0.0104099	3.98623	3.42821	T	529	4	0.993902	0.00461169	55.129	37.223	54.407	-0.15682	56210000	PSPTPVPRPPDADPNTPSPKPLEGRPERQFF	WGQPPS(0.965)PT(0.042)PVPRPPDADPNT(0.994)PS(0.998)PKPLEGRPER	1;2;3
A0A2R8Y7K6;M0R2B7;P28340;A0A087WYJ2;M0QZR8;A0A2R8Y705	640;666;640;640;640;290	DNA polymerase;DNA polymerase delta catalytic subunit	POLD1		NaN	NaN	NaN	NaN		NaN	NaN	NaN	NaN	+	1.1152	0.0331053	2.15876	2.40713	T	666	3	0.994851	9.08989e-10	134.97	114.23	134.97	-0.34416	50382000	GTAQKLGLTEDQFIRTPTGDEFVKTSVRKGL	LGLTEDQFIRT(0.995)PT(0.005)GDEFVKTSVR	1
Q92547;A0A2R8YD63	861;856	DNA topoisomerase 2-binding protein 1	TOPBP1		NaN	NaN	NaN	NaN		NaN	NaN	NaN	NaN	+	2.25534	0.00706897	4.77116	3.8969	T	861	2	0.861381	1.09844e-05	186.08	137.57	177.74	0.79584	98414000	LETPGRPSQQKRKPSTPLSEVIVKNLQLALA	KPS(0.138)T(0.861)PLSEVIVK	1
A0A3B3IRQ9;A0A3B3ISX1;A0A3B3ITG9;P55265	578;520;306;601	Double-stranded RNA-specific adenosine deaminase	ADAR		NaN	NaN	NaN	NaN		NaN	NaN	NaN	NaN	+	3.32897	0	9.1104	6.97773	T	601	2	0.996769	1.08279e-19	152.04	131.58	122.31	0.5132	423480000	HYSTEKESEKTAESQTPTPSATSFFSGKSPV	TAESQT(0.997)PT(0.003)PSATSFFSGK	1
A0A494C1V1;Q6ZNJ1;H0Y764;H7C3Y7	1833;1867;1155;236	Neurobeachin-like protein 2	NBEAL2		NaN	NaN	NaN	NaN		NaN	NaN	NaN	NaN	+	0.978186	0.044	1.98847	4.19969	T	1833	2	0.997297	1.09918e-26	172.81	142.26	157.8	0.22639	410520000	LEASALRDNLGEVPLTPTEEASLPLAVTKEA	DNLGEVPLT(0.997)PT(0.003)EEASLPLAVTK	1
A6NHB5;Q14202;A6NHN7	828;826;828	Zinc finger MYM-type protein 3	ZMYM3		NaN	NaN	NaN	NaN		NaN	NaN	NaN	NaN	+	2.23784	0.00713043	4.79308	4.41869	T	828	2	1	6.05862e-15	193.42	174.09	134.32	0.52626	94031000	SAPTAPTPPPPPPPATPRKNKAAMCKPLMQN	SAPT(0.001)APT(0.999)PPPPPPPAT(1)PR	1;2
C9JZR2;O60716;H0YC95	869;869;46	Catenin delta-1	CTNND1		NaN	NaN	NaN	NaN		NaN	NaN	NaN	NaN		0.296342	0.525111	-0.691082	-1.27276	T	869	3	0.956758	2.24521e-05	121.48	104.41	98.443	-0.085915	239040000	NNASRSQSSHSYDDSTLPLIDRNQKSDKKPD	SQSSHSYDDS(0.043)T(0.957)LPLIDR	1
E5RIY0;Q8N4L2;E5RFT4;E5RJC2;E5RIP9	22;22;22;22;22	Type 2 phosphatidylinositol 4,5-bisphosphate 4-phosphatase	TMEM55A		NaN	NaN	NaN	NaN		NaN	NaN	NaN	NaN	+	3.22554	0.00581818	8.79354	8.17116	T	22	3	0.999891	0	364.77	325.38	176.78	0.19591	1512500000	DERSPLLSASHSGNVTPTAPPYLQESSPRAE	SPLLSASHSGNVT(1)PTAPPYLQESSPR	1;2;3
E9PQR7;Q9UK41;E9PM90;E9PR04;E9PLM9	8;8;8;8;8	Vacuolar protein sorting-associated protein 28 homolog	VPS28		NaN	NaN	NaN	NaN		NaN	NaN	NaN	NaN	+	1.32903	0.0219077	2.52519	2.27951	T	8	4	1	9.88858e-18	134.63	115.06	134.63	3.0827	101560000	________MFHGIPATPGIGAPGNKPELYEE	MFHGIPAT(1)PGIGAPGNKPELYEEVKLYK	1
E9PSF4;P23396;E9PL09;E9PPU1;H0YEU2	95;221;209;136;149	40S ribosomal protein S3	RPS3	+	1.70874	0	-3.54132	-5.76924		0.271706	0.662045	0.633	0.952369		0.730933	0.118807	1.45841	1.6962	T	221	2	0.999218	1.80352e-167	277.3	240.62	170	-0.071421	28097000000	DHVSIVEPKDEILPTTPISEQKGG_______;DHVSIVEPKDEILPTTPISEQKGGKPEPPAM	DEILPT(0.001)T(0.999)PISEQK	1
F5H388	66		UBC		0.352533	0.341721	-0.816423	-2.17717		0.0852441	0.886293	0.227452	0.419853		0.00540177	0.989488	0.0154346	0.0242825	T	66	3	0.696778	6.25653e-15	177.47	149.26	110.6	-3.5043	6140900000	EDGRTLSDYNIQKESTLHLVLRLRGGMQIFV	TLSDYNIQKES(0.303)T(0.697)LHLVLR	1
F5H388	55		UBC		NaN	NaN	NaN	NaN		NaN	NaN	NaN	NaN		0.891	0.0583436	1.82602	4.0851	T	55	3	0.979111	7.57818e-21	152.14	112.64	120	0.37983	532620000	QQRLIFAGKQLEDGRTLSDYNIQKESTLHLV	LIFAGKQLEDGRT(0.979)LS(0.021)DYNIQK	1
F8VRD2;Q9H0H5;H0YIK5	251;251;42	Rac GTPase-activating protein 1	RACGAP1		NaN	NaN	NaN	NaN		0.0609142	0.910963	0.164137	0.251236		NaN	NaN	NaN	NaN	T	251	2	0.84112	1.13641e-10	166.09	120.93	122.44	-0.26433	109430000	IETVPYWTRSRRKTGTLQPWNSDSTLNSRQL	T(0.159)GT(0.841)LQPWNS(0.006)DS(0.274)T(0.699)LNS(0.021)R	1;2
H0Y704;O15231;H7BZT5	272;513;516	Zinc finger protein 185	ZNF185		NaN	NaN	NaN	NaN		NaN	NaN	NaN	NaN	+	1.80431	0.00979006	3.67714	4.16567	T	513	3	0.863719	2.26835e-24	135.41	117.32	128.5	0.24591	93868000	QGDPAVPTQQPADPSTPEQQNSPSGSEQFVR	GGQGDPAVPTQQPADPS(0.136)T(0.864)PEQQNS(0.983)PS(0.017)GS(0.001)EQFVR	1;2
H3BT22;Q9Y5N6	146;195	Origin recognition complex subunit 6	ORC6		NaN	NaN	NaN	NaN		NaN	NaN	NaN	NaN	+	2.0459	0.00788235	4.32528	4.87881	T	195	4	1	8.04742e-09	134.47	108.88	100.95	0.085243	366140000	EKIGQQVDREPGDVATPPRKRKKIVVEAPAK	QLEKIGQQVDREPGDVAT(1)PPRK	1
H7C179;H7C127;H7C128	259;259;255		BRD8		NaN	NaN	NaN	NaN		NaN	NaN	NaN	NaN		0.789885	0.0890262	1.6086	2.68431	T	259	2	1	0.00250594	115.63	92.986	112.12	0.41647	50088000	VTDDSPQKKMLGQKATPPPSPLLSELLKKGS	AT(1)PPPS(1)PLLSELLK	1;2
O15173;U3KQM0;U3KPU8	211;79;32	Membrane-associated progesterone receptor component 2	PGRMC2	+	1.46694	0.00368254	-3.00848	-6.20253		0.0997087	0.883179	-0.269549	-0.896875		0.185061	0.701976	-0.468204	-1.35174	T	211	4	0.999989	2.60545e-39	228.39	199.85	207.55	0.099914	1868000000	YVGRLLKPGEEPSEYTDEEDTKDHNKQD___	LLKPGEEPSEYT(1)DEEDTKDHNK	1;2
O15439;A0A2R8Y6V8;A0A2R8YDC1	646;646;659	Multidrug resistance-associated protein 4	ABCC4	+	2.76877	0	-6.60753	-5.63215		1.22394	0.166261	-2.27167	-1.77381		0.0140793	0.978685	0.0380563	0.0360489	T	646	2	0.923751	9.9479e-34	219.03	180.63	86.517	1.019	243500000	LKKDNEESEQPPVPGTPTLRNRTFSESSVWS	KDNEESEQPPVPGT(0.924)PT(0.076)LR	1
O60488	679	Long-chain-fatty-acid--CoA ligase 4	ACSL4		NaN	NaN	NaN	NaN		NaN	NaN	NaN	NaN	+	2.1017	0.00645669	4.5651	6.27908	T	679	2	0.999994	1.659e-39	223.29	184.98	211.17	-0.95439	431840000	RFEIPIKVRLSPEPWTPETGLVTDAFKLKRK	LSPEPWT(1)PETGLVTDAFK	1
O75113	426	NEDD4-binding protein 1	N4BP1		NaN	NaN	NaN	NaN		NaN	NaN	NaN	NaN	+	1.86822	0.0102195	3.90828	5.39078	T	426	3	0.688418	0.00110913	92.287	77.556	75.608	-0.16928	120190000	NKGVYSSTNELTTDSTPKKTQAHTQQNMVEK	GVYSSTNELT(0.004)T(0.074)DS(0.233)T(0.688)PKK	1
O75367;D6RCF2	129;129	Core histone macro-H2A.1;Histone H2A	H2AFY	+	2.77171	0	-6.881	-8.34731		2.04568	0.112	-4.15797	-3.35909	+	0.998742	0.0439744	-2.00289	-3.37451	T	129	3	1	1.15704e-15	212.24	193	64.675	-0.14183	2196600000	LAKKRGSKGKLEAIITPPPAKKAKSPSQKKP	LEAIIT(1)PPPAKK	1
O95573	688	Long-chain-fatty-acid--CoA ligase 3	ACSL3		NaN	NaN	NaN	NaN		NaN	NaN	NaN	NaN	+	2.13234	0.0066129	4.62818	5.8973	T	688	2	0.999994	1.659e-39	223.29	184.98	211.17	-0.95439	431840000	KFEIPVKIRLSPEPWTPETGLVTDAFKLKRK	LSPEPWT(1)PETGLVTDAFK	1
P01106;H0YBT0;A0A494C098;A0A087WUS5;A0A0B4J1R1;H0YBG3;P04198	58;72;72;73;58;72;58	Myc proto-oncogene protein;N-myc proto-oncogene protein	MYC;MYCN		NaN	NaN	NaN	NaN		0.323359	0.609187	0.742116	1.28322		NaN	NaN	NaN	NaN	T	58	3	0.999962	6.53512e-05	139.58	109.1	75.533	-1.0793	87163000	PAPSEDIWKKFELLPTPPLSPSRRSGLCSPS	KFELLPT(1)PPLS(0.888)PS(0.112)R	1;2
P10412	18	Histone H1.4	HIST1H1E	+	1.51049	0.00380328	-3.06722	-5.00935		0.034448	0.95106	0.0939031	0.119745		0.376753	0.425057	0.805916	0.786661	T	18	2	1	1.83629e-86	255.98	237.15	242.86	-0.27062	38186000000	ETAPAAPAAPAPAEKTPVKKKARKSAGAAKR	SETAPAAPAAPAPAEKT(1)PVKK	1;2
P17302	326	Gap junction alpha-1 protein	GJA1	+	1.18883	0.00691429	-2.42613	-5.96929		0.0963047	0.887	0.259439	0.717909		0.0429301	0.938943	-0.121444	-0.342386	T	326	3	0.925578	7.94114e-11	127.23	116.69	90.123	-0.37962	979550000	ANYSAEQNRMGQAGSTISNSHAQPFDFPDDN	MGQAGS(0.025)T(0.926)IS(0.025)NS(0.025)HAQPFDFPDDNQNSK	1;2
P28482	185	Mitogen-activated protein kinase 1	MAPK1		NaN	NaN	NaN	NaN		NaN	NaN	NaN	NaN	+	1.4865	0.0136071	2.97959	4.16866	T	185	3	0.999997	4.1618e-26	204.96	176.54	204.96	-0.48019	89696000	LARVADPDHDHTGFLTEYVATRWYRAPEIML	VADPDHDHTGFLT(1)EY(0.998)VAT(0.002)R	1;2
P29317	587	Ephrin type-A receptor 2	EPHA2		NaN	NaN	NaN	NaN		0.367975	0.566764	0.820765	1.2201		NaN	NaN	NaN	NaN	T	587	4	0.553025	2.93497e-31	156.73	140.45	156.73	-0.36273	158670000	EDVYFSKSEQLKPLKTYVDPHTYEDPNQAVL	T(0.553)Y(0.447)VDPHT(0.553)Y(0.447)EDPNQAVLKFTTEIHPSCVTR	1;2
P29317	593	Ephrin type-A receptor 2	EPHA2		NaN	NaN	NaN	NaN		NaN	NaN	NaN	NaN	+	2.16418	0.00650794	4.56901	4.19715	T	593	4	0.586758	2.93497e-31	156.73	140.45	45.735	-0.40454	123230000	KSEQLKPLKTYVDPHTYEDPNQAVLKFTTEI	S(0.001)EQLKPLKT(0.528)Y(0.471)VDPHT(0.587)Y(0.413)EDPNQAVLK	1;2
P30041	177	Peroxiredoxin-6	PRDX6		NaN	NaN	NaN	NaN		NaN	NaN	NaN	NaN	+	2.2397	0.00719298	4.82472	4.65446	T	177	4	0.999994	8.03063e-25	153.69	133.26	153.69	-0.82652	315230000	RVVISLQLTAEKRVATPVDWKDGDSVMVLPT	RVAT(1)PVDWKDGDSVMVLPTIPEEEAK	1
P31350;A0A286YFD6	33;33	Ribonucleoside-diphosphate reductase subunit M2	RRM2		NaN	NaN	NaN	NaN	+	2.62332	0	5.9851	4.75261		NaN	NaN	NaN	NaN	T	33	3	0.999316	1.74776e-76	184.67	157.52	110.26	1.1902	169480000	QLSPLKGLSLVDKENTPPALSGTRVLASKTA	GLSLVDKENT(0.999)PPALSGTR	1;2
P38432	456	Coilin	COIL		NaN	NaN	NaN	NaN		NaN	NaN	NaN	NaN	+	2.46202	0.00638202	5.45288	4.55001	T	456	2	1	2.85097e-09	178.22	135.43	178.22	0.87914	59680000	DVVKNSSTIIQNPVETPKKDYSLLPLLAAAP	NSSTIIQNPVET(1)PK	1
P41212	18	Transcription factor ETV6	ETV6		NaN	NaN	NaN	NaN		NaN	NaN	NaN	NaN		0.63384	0.157333	1.3286	2.40427	T	18	3	0.965281	1.5371e-06	124.12	108.23	103.07	0.018674	121540000	ETPAQCSIKQERISYTPPESPVPSYASSTPL	IS(0.028)Y(0.006)T(0.965)PPES(0.999)PVPS(0.001)YASSTPLHVPVPR	2
P42566;B1AUU8	777;643	Epidermal growth factor receptor substrate 15	EPS15	+	2.97435	0	-7.59788	-7.31575		0.437322	0.50433	-0.970894	-2.00961		0.469443	0.287368	-1.02555	-1.89749	T	777	3	0.9998	1.79626e-06	131.31	96.808	129.46	-0.014053	630530000	VKSEDEPPALPPKIGTPTRPCPLPPGKRSIN	IGT(1)PTRPCPLPPGKR	1
P49792	1396	E3 SUMO-protein ligase RanBP2	RANBP2		NaN	NaN	NaN	NaN		NaN	NaN	NaN	NaN	+	1.36436	0.0191934	2.75262	4.78476	T	1396	3	0.953506	3.99882e-21	149.29	132.05	71.608	-0.32011	185230000	SNKELVGPPLAETVFTPKTSPENVQDRFALV	ELVGPPLAET(0.046)VFT(0.954)PKT(0.257)S(0.744)PENVQDR	1;2
P49916;K7ERZ5;K7ENR9	191;200;104	DNA ligase 3	LIG3		NaN	NaN	NaN	NaN		NaN	NaN	NaN	NaN	+	2.57647	0.00520548	5.97714	5.88987	T	191	3	0.999636	5.69255e-14	181.77	137.37	112.8	-0.57126	254130000	QITQHIADLSSKAAGTPKKKAVVQAKLTTTG	EQITQHIADLSSKAAGT(1)PK	1
P52948;A0A3B3ITD8	670;653	Nuclear pore complex protein Nup98-Nup96;Nuclear pore complex protein Nup98;Nuclear pore complex protein Nup96	NUP98		NaN	NaN	NaN	NaN		0.255157	0.675387	0.593347	0.780085		NaN	NaN	NaN	NaN	T	670	2	0.998957	2.04697e-15	169.57	106.16	169.57	1.2949	90343000	VSHFYTNPIAKPIPQTPESAGNKHSNSNSVD	PIPQT(0.999)PES(0.001)AGNK	1
P53611;Q5T4U8	3;3	Geranylgeranyl transferase type-2 subunit beta	RABGGTB		NaN	NaN	NaN	NaN		NaN	NaN	NaN	NaN	+	1.5414	0.0114	3.08756	4.03644	T	3	2	1	0.00545623	92.856	69.18	92.856	0.51735	111070000	_____________MGTPQKDVIIKSDAPDTL	GT(1)PQKDVIIK	1
P54727;H0Y579	155;25	UV excision repair protein RAD23 homolog B	RAD23B		NaN	NaN	NaN	NaN		NaN	NaN	NaN	NaN	+	2.493	0.00764835	5.41006	3.77069	T	155	3	1	4.38892e-37	163.29	145.96	163.29	-0.6617	229610000	ASAAKQEKPAEKPAETPVATSPTATDSTSGD	QEKPAEKPAET(1)PVAT(0.07)S(0.905)PT(0.024)AT(0.001)DSTSGDSSR	1;2
P62136	320	Serine/threonine-protein phosphatase PP1-alpha catalytic subunit	PPP1CA		NaN	NaN	NaN	NaN		1.45889	0.1048	2.87234	3.34052	+	2.53795	0.00701235	5.75454	5.0454	T	320	3	1	5.4545e-31	206.08	172.25	206.08	-0.16701	493050000	KYGQFSGLNPGGRPITPPRNSAKAKK_____	GKYGQFSGLNPGGRPIT(1)PPR	1
P62140	316	Serine/threonine-protein phosphatase PP1-beta catalytic subunit	PPP1CB		NaN	NaN	NaN	NaN		1.82106	0.105231	3.83392	6.35711		NaN	NaN	NaN	NaN	T	316	4	0.997718	6.03461e-16	179.17	141.87	115.42	-0.4016	1128800000	KAKYQYGGLNSGRPVTPPRTANPPKKR____	AKYQYGGLNS(0.002)GRPVT(0.998)PPR	1
P78364;J3KQH6	922;877	Polyhomeotic-like protein 1	PHC1		NaN	NaN	NaN	NaN		NaN	NaN	NaN	NaN	+	3.66872	0	10.2939	5.25045	T	922	3	0.999999	6.08764e-48	173.04	158.21	167.32	-0.59702	104320000	GHGERDLGNPNTAPPTPELHGINPVFLSSNP	DLGNPNTAPPT(1)PELHGINPVFLSSNPSR	1
Q15003;E9PHA2;C9J470;C9JZP1	49;38;38;49	Condensin complex subunit 2	NCAPH		NaN	NaN	NaN	NaN		NaN	NaN	NaN	NaN	+	1.00237	0.0438344	2.00073	3.14414	T	49	3	1	8.20151e-28	165.34	153.72	68.231	0.21371	170780000	FPMPLPRKAPLNIPGTPVLEDFPQNDDEKER	KAPLNIPGT(1)PVLEDFPQNDDEK	1
Q15233;C9JYS8;C9IZL7;C9J4X2;C9JJ13	15;15;15;15;15	Non-POU domain-containing octamer-binding protein	NONO		NaN	NaN	NaN	NaN		NaN	NaN	NaN	NaN	+	2.85732	0.00808511	7.05445	6.59288	T	15	2	1	1.23742e-39	246.85	213.07	246.85	-0.41738	616200000	_MQSNKTFNLEKQNHTPRKHHQHHHQQQHHQ	TFNLEKQNHT(1)PR	1
Q16513	958	Serine/threonine-protein kinase N2	PKN2		NaN	NaN	NaN	NaN		NaN	NaN	NaN	NaN		0.825445	0.0840475	1.63821	2.04025	T	958	4	0.999999	6.82699e-49	181.72	173.44	181.72	-0.47759	53661000	VSNFDDEFTSEAPILTPPREPRILSEEEQEM	GREDVSNFDDEFTSEAPILT(1)PPREPR	1
Q16777	121	Histone H2A type 2-C	HIST2H2AC	+	3.28498	0	-9.02746	-7.80317		2.11759	0.0737778	-4.59419	-6.01149		0.186494	0.703021	-0.462242	-0.865726	T	121	4	0.791975	2.96759e-40	190.25	168.8	190.25	1.7144	923660000	GGVLPNIQAVLLPKKTESHKAKSK_______	VTIAQGGVLPNIQAVLLPKKT(0.792)ES(0.208)HK	1
Q49A90	55		RPS27A		NaN	NaN	NaN	NaN		NaN	NaN	NaN	NaN	+	1.04451	0.0359223	2.12054	4.57845	T	55	3	0.979111	7.57818e-21	152.14	112.64	120	0.37983	532620000	QQRLIFAGKQLEDGRTLSDYNIQKVCLGEEQ	LIFAGKQLEDGRT(0.979)LS(0.021)DYNIQK	1
Q5JTH9;A0A087X1U8	77;77	RRP12-like protein	RRP12		NaN	NaN	NaN	NaN		NaN	NaN	NaN	NaN	+	1.89987	0.0100113	3.72392	2.75786	T	77	3	0.999995	2.87102e-21	148.02	126.82	148.02	0.099822	181090000	LQSGSLRLGKSEAPETPMEEEAELVLTEKSS	LGKSEAPET(1)PMEEEAELVLTEK	1
Q5R3F8	493	Protein phosphatase 1 regulatory subunit 29	ELFN2	+	3.22711	0	-8.47133	-6.00311		1.69502	0.0712727	-3.3923	-3.68271	+	2.23401	0.00672131	-4.64105	-3.44728	T	493	2	1	2.20822e-05	175.39	99.251	175.39	0.89903	151070000	GEKLPTAKGLEAGLDTPKVATKGNYIEVRTG	LPTAKGLEAGLDT(1)PK	1
Q6NUQ4;H7C0H8	97;97	Transmembrane protein 214	TMEM214		NaN	NaN	NaN	NaN		NaN	NaN	NaN	NaN	+	1.24323	0.0266571	2.37856	2.3398	T	97	3	1	0.000394941	118.31	101.78	118.21	-0.1054	29812000	EPKKPGNKKQPKKVATPPNQNQKQGRFRSLE	KVAT(1)PPNQNQKQGR	1
Q6P4F7;H3BR51;H3BQ41	323;323;36	Rho GTPase-activating protein 11A	ARHGAP11A		NaN	NaN	NaN	NaN		NaN	NaN	NaN	NaN	+	1.70864	0.0106599	3.38046	3.25186	T	323	2	1	5.34493e-08	155.96	120.3	105.89	0.3622	49652000	QEERIAQLSESPVILTPNAKRTLPVDSSHGF	IAQLS(0.375)ES(0.625)PVILT(1)PNAK	1;2
Q7LBC6	1307	Lysine-specific demethylase 3B	KDM3B		NaN	NaN	NaN	NaN		NaN	NaN	NaN	NaN	+	2.95906	0.00826087	7.1756	4.92055	T	1307	3	0.994969	5.42804e-09	123.51	106.71	123.51	0.035259	159080000	SLRDLLHSGPGKLPQTPLDTGIPFPPVFSTS	LPQT(0.995)PLDT(0.005)GIPFPPVFSTSSAGVKSK	1
Q7Z5K2	388	Wings apart-like protein homolog	WAPAL		NaN	NaN	NaN	NaN		NaN	NaN	NaN	NaN	+	1.153	0.0328514	2.22283	2.37992	T	388	2	0.877807	5.5225e-12	180.81	156.96	180.81	-0.84877	26208000	IQDTMERSMDEFTASTPADLGEAGRLRKKAD	SMDEFTAS(0.122)T(0.878)PADLGEAGR	1
Q8N2W9	99	E3 SUMO-protein ligase PIAS4	PIAS4		NaN	NaN	NaN	NaN		NaN	NaN	NaN	NaN	+	1.43581	0.0154655	2.87381	4.15031	T	99	2	1	1.10869e-10	143.14	128.98	143.14	0.45093	251940000	LTMHSTYDRAGAVPRTPLAGPNIDYPVLYGK	T(1)PLAGPNIDYPVLYGK	1
Q8N5Y2;A0A3B3IT59;A0A3B3ITF3;A0A3B3ITL5;A0A3F2YNX2;A0A3B3IRN2	405;404;405;372;238;79	Male-specific lethal 3 homolog	MSL3		NaN	NaN	NaN	NaN		NaN	NaN	NaN	NaN	+	1.0709	0.0333508	2.15389	3.94204	T	405	2	0.97632	8.15149e-05	105.55	92.146	85.945	-0.69196	123160000	KKTPVHSRSSSPIPLTPSKEGSAVFAGFEGR	S(0.291)S(0.332)S(0.381)PIPLT(0.976)PS(0.02)KEGS(0.001)AVFAGFEGR	2
Q8N807;I3L1W7	104;145	Protein disulfide-isomerase-like protein of the testis	PDILT		NaN	NaN	NaN	NaN		0.354792	0.57141	0.822677	2.32257		NaN	NaN	NaN	NaN	T	104	2	1	0.00195218	65.805	28.211	53.754	3.6046	18246000000	MGKGKNGIGFGKVDITIEKELQQEFGITKAP	AVEIMGKGKNGIGFGKVDIT(1)IEK	1
Q8NG31;E9PPJ1;H0YCZ2	1042;1016;61	Protein CASC5	CASC5		NaN	NaN	NaN	NaN		NaN	NaN	NaN	NaN	+	2.50803	0.00650467	5.023	2.36747	T	1042	2	0.99968	1.99286e-11	164.01	140.18	164.01	0.94134	38360000	GNGESDRLVANDSQLTPLEEWSNNRGPVEVA	LVANDSQLT(1)PLEEWSNNR	1
Q8WU17	663	E3 ubiquitin-protein ligase RNF139	RNF139		NaN	NaN	NaN	NaN		NaN	NaN	NaN	NaN	+	1.16891	0.0331867	2.20187	1.92682	T	663	2	1	1.56439e-14	186.75	167.03	186.75	0.31059	27144000	VIQHTGAAAEEFNDDTD______________	NGVIQHTGAAAEEFNDDT(1)D	1
Q92503;K7EJ08	234;234	SEC14-like protein 1	SEC14L1		NaN	NaN	NaN	NaN		NaN	NaN	NaN	NaN	+	3.05347	0.01	7.52859	4.91225	T	234	3	0.999991	8.10879e-14	107.6	89.348	107.6	-0.13466	70690000	GDALSSPSAPEPVVGTPDDKLDADYIKRYLG	EGLSGDALSSPSAPEPVVGT(1)PDDKLDADYIK	1;2
Q96S82;H3BV23;H3BUV9	18;18;18	Ubiquitin-like protein 7	UBL7		NaN	NaN	NaN	NaN		NaN	NaN	NaN	NaN	+	1.54059	0.0123767	3.01812	3.12041	T	18	3	1	1.06117e-10	129.32	106.89	129.32	1.0709	61270000	LSDWHLAVKLADQPLTPKSILRLPETELGEY	SLSDWHLAVKLADQPLT(1)PK	1
Q9BXP5;H7C3A1	544;174	Serrate RNA effector molecule homolog	SRRT		NaN	NaN	NaN	NaN		NaN	NaN	NaN	NaN	+	4.27382	0	15.09	8.75678	T	544	2	0.999949	1.03172e-29	160.57	135.97	160.57	0.21315	1102500000	HTLDDRTQLWASEPGTPPLPTSLPSQNPILK	TQLWASEPGT(1)PPLPTSLPSQNPILK	1
Q9H8Y8	222	Golgi reassembly-stacking protein 2	GORASP2		NaN	NaN	NaN	NaN		0.383802	0.546622	0.871539	1.95207		NaN	NaN	NaN	NaN	T	222	3	0.999992	0.000730729	70.453	58.831	69.27	1.1436	117810000	FEEGKKISLPGQMAGTPITPLKDGFTEVQLS	KISLPGQMAGT(1)PIT(1)PLK	1;2
Q9H8Y8	225	Golgi reassembly-stacking protein 2	GORASP2		NaN	NaN	NaN	NaN		NaN	NaN	NaN	NaN	+	2.38348	0.00732632	5.31052	5.33626	T	225	3	1	0.000730729	70.453	58.831	69.27	1.1436	124260000	GKKISLPGQMAGTPITPLKDGFTEVQLSSVN	KISLPGQMAGT(1)PIT(1)PLK	1;2
Q9NR12	251	PDZ and LIM domain protein 7	PDLIM7		NaN	NaN	NaN	NaN		NaN	NaN	NaN	NaN	+	1.77965	0.00984444	3.69166	5.3566	T	251	2	0.999465	1.93524e-26	226.23	209.28	226.23	-0.59764	255390000	PDKTSTVLTRHSQPATPTPLQSRTSIVQAAA	HSQPAT(0.999)PT(0.001)PLQSR	1;2
Q9NUY8;E9PGE5	514;377	TBC1 domain family member 23	TBC1D23		NaN	NaN	NaN	NaN		NaN	NaN	NaN	NaN		0.833884	0.0859172	1.63173	1.76536	T	514	2	0.889374	9.07211e-15	207.39	160.51	207.39	0.29746	14733000	VNVREKVISFIENTSTPVDRMSFNLPWPDRS	VISFIENTS(0.111)T(0.889)PVDR	1
Q9NW97	234	Transmembrane protein 51	TMEM51		NaN	NaN	NaN	NaN		NaN	NaN	NaN	NaN		0.533926	0.230746	1.1357	1.82075	T	234	3	0.999934	2.15953e-13	125.26	111.41	124.18	-0.066541	210450000	NLPDKNVPPPSIEPLTPPPQYDEVQEKAPDT	INLPDKNVPPPSIEPLT(1)PPPQYDEVQEK	1
Q9UJX2	582	Cell division cycle protein 23 homolog	CDC23		NaN	NaN	NaN	NaN		NaN	NaN	NaN	NaN	+	1.46012	0.0139736	2.93661	4.42223	T	582	3	0.795104	1.21822e-74	210.47	191.51	210.47	-0.22837	83887000	VPAPFFLPASLSANNTPTRRVSPLNLSSVTP	NQGETPTTEVPAPFFLPAS(0.017)LS(0.981)ANNT(0.795)PT(0.206)RR	1;2
Q9UJX2	596	Cell division cycle protein 23 homolog	CDC23		NaN	NaN	NaN	NaN		NaN	NaN	NaN	NaN	+	1.35673	0.0197419	2.67736	3.44338	T	596	2	0.999997	0.000780755	158.91	140.24	158.91	1.228	56128000	NTPTRRVSPLNLSSVTP______________	RVS(1)PLNLSSVT(1)P	1;2
Q9Y2Z0	265	Suppressor of G2 allele of SKP1 homolog	SUGT1		NaN	NaN	NaN	NaN		NaN	NaN	NaN	NaN	+	1.4845	0.0139123	2.92746	3.39048	T	265	3	1	3.91818e-07	125.58	96.456	66.3	-3.1802	46576000	EAVRWEKLEGQGDVPTPKQFVADVKNLYPSS	LEGQGDVPT(1)PKQFVADVK	1
Q9Y4G6;A0A1B0GVU7;H0YMT1;H0YN01	1843;868;757;236	Talin-2	TLN2		NaN	NaN	NaN	NaN		NaN	NaN	NaN	NaN	+	2.1961	0.00740625	4.51766	3.30101	T	1843	3	0.999997	0.000712639	99.614	76.859	99.614	0.32443	42211000	MVDAIAEAMSKLDEGTPPEPKGTFVDYQTTV	LDEGT(1)PPEPKGTFVDYQTTVVK	1
F5GYK0;Q5VT61;A0A087WUH1;Q7Z4K8;A0A0A0MS35	376;502;489;502;460	Tripartite motif-containing protein 46	TRIM46		0.46411	0.196894	-1.04733	-4.28804		0.43815	0.519053	0.928855	1.02078		0.226675	0.63333	-0.550006	-1.08326	Y	376	4	0.990523	0.00143112	66.045	44.429	42.618	-0.05572	51967000000	RGTSALLENPDTGSVYVLRVRGCNKAGYGEY	REEVRGT(0.082)S(0.708)ALLENPDT(0.164)GS(0.054)VY(0.991)VLR	2
E7ETN2;O00167	467;497	Eyes absent homolog;Eyes absent homolog 2	EYA2		NaN	NaN	NaN	NaN		0.257002	0.65806	0.63044	2.5828		NaN	NaN	NaN	NaN	Y	467	2	1	0.000875556	114.72	80.036	114.72	-0.84924	2113600000	SCFERIMQRFGRKAVYVVIGDGVEEEQGAKK	KAVY(1)VVIGDGVEEEQGAKK	1
O95297	241	Myelin protein zero-like protein 1	MPZL1	+	2.27847	0	-5.14399	-7.59436		0.0263058	0.961341	0.0732003	0.1091	+	1.17957	0.0274912	-2.34693	-3.63553	Y	241	5	1	3.10676e-69	199.1	165.75	199.1	0.044649	463190000	LVKSLPSGSHQGPVIYAQLDHSGGHHSDKIN	SLPSGSHQGPVIY(1)AQLDHSGGHHSDKINK	1
P28482	187	Mitogen-activated protein kinase 1	MAPK1		NaN	NaN	NaN	NaN		NaN	NaN	NaN	NaN	+	1.5067	0.0134867	2.97278	3.39531	Y	187	3	0.997704	4.1618e-26	204.96	176.54	204.96	-0.48019	54222000	RVADPDHDHTGFLTEYVATRWYRAPEIMLNS	VADPDHDHTGFLT(1)EY(0.998)VAT(0.002)R	1;2
P30530;M0R0W6	866;598	Tyrosine-protein kinase receptor UFO;Receptor protein-tyrosine kinase	AXL	+	2.28935	0	-4.91579	-4.26531		0.414688	0.516034	-0.912079	-1.4181		0.634094	0.245141	-1.1004	-0.505227	Y	866	2	1	9.04066e-11	147.87	117.3	147.87	-1.0496	41393000	SCSCLTAAEVHPAGRYVLCPSTTPSPAQPAD	Y(1)VLCPSTTPSPAQPADR	1
Q96MR9	712	Zinc finger protein 560	ZNF560		NaN	NaN	NaN	NaN		NaN	NaN	NaN	NaN	+	1.31991	0.0199219	2.59912	3.33118	Y	712	2	0.999998	0.00193003	96.711	25.734	83.265	1.8379	94944000	MCFHDRLKTLTKIKPYKCKDCGKAFTCHSDL	TLTKIKPY(1)KCK	1

## Sheet: Legend
Phosphorylation sites identified on Serine, Threonine and Tyrosine in Ubisite data.
