# Supplementary material for: Deubiquitinating enzymes and the proteasome regulate preferential sets of ubiquitin substrates
Source: Nat Commun. 2022 May 18;13:2736. doi: 10.1038/s41467-022-30376-7 (PMC9117253; doi:10.1038/s41467-022-30376-7)
Supplement: Supplementary file 10 — Supplementary Data 8 [file 41467_2022_30376_MOESM10_ESM.xlsx]

## Sheet: N-termUb
DMSO1	DMSO2	DMSO3	MG1	MG2	MG3	PR1	PR2	PR3	TAK1	TAK2	TAK3	GlyGly (N-term)	Modifications	Missed cleavages	Raw file	Protein group IDs	Mass	Mass Fractional Part	Retention time	Calibrated retention time	PEP	Score	Delta score	Intensity	MS/MS Count	Sequence	Proteins	Gene Names	Protein Names	id
26.4846	27.4286	25.0671	29.2932	25.3403	25.3035	NaN	28.4414	26.8324	NaN	NaN	NaN	1	GlyGly (N-term)	2	20190114_MP_QexXn2_0911_22cmr2um_UBISITE_FR_MG_HpH_10	2451	2638.35	0.349012	58.896	58.941	3.4898e-39	200.95	179.58	1535500000	15	VKETTYYDVLGVKPNATQEELK	P31689	DNAJA1	DnaJ homolog subfamily A member 1
22.6768	NaN	NaN	25.1073	NaN	23.4973	28.4905	24.8744	24.4303	NaN	NaN	NaN	1	GlyGly (N-term)	0	20191027_SL_QexXn2_1023_22cmr2um_FRED_PR2_RT_HpH_8	9633	1396.66	0.662294	46.08	43.23	0.0071253	156.83	118.05	485200000	5	GVQGFQDYIEK	Q9NZB2	FAM120A	Constitutive coactivator of PPAR-gamma-like protein 1
NaN	22.8475	NaN	25.7504	22.4278	NaN	23.2949	24.9581	24.8983	NaN	NaN	NaN	1	GlyGly (N-term)	0	20191027_SL_QexXn2_1023_22cmr2um_FRED_PR2_RT_HpH_10	2807	1744.86	0.863179	75.41	75.474	1.2089e-16	184.24	147.05	143790000	8	GLLSQGSPLSWEETK	P48506	GCLC	Glutamate--cysteine ligase catalytic subunit
22.3735	29.1074	27.3876	29.0773	27.7762	24.0441	26.114	29.4632	27.5021	NaN	NaN	NaN	1	GlyGly (N-term)	1	20191101_SL_QexXn2_1023_22cmr2um_FRED_DMSO2_RT_HpH_15	10362	1418.79	0.788163	34.213	36.516	6.6882e-19	224.66	117.08	2575800000	22	VKVTFNSALAQK	Q9Y287	ITM2B	Integral membrane protein 2B;BRI2, membrane form;BRI2 intracellular domain;BRI2C, soluble form;Bri23 peptide
NaN	26.2575	25.5305	21.8307	23.898	23.2264	24.6901	22.624	22.9148	NaN	NaN	NaN	1	GlyGly (N-term)	0	20191225_SL_QexXn2_1216_22cmr2um_Fred_PR3_HpH_14	671	1253.71	0.709185	80.44	83.541	2.0194e-07	157.96	100.37	199300000	11	GGDLVLGLGALR	O15554	KCNN4	Intermediate conductance calcium-activated potassium channel protein 4
NaN	NaN	NaN	23.172	23.4995	22.5078	24.0968	NaN	26.0106	NaN	NaN	NaN	1	GlyGly (N-term)	1	20191225_SL_QexXn2_1216_22cmr2um_Fred_PR3_HpH_3	4220	1267.61	0.611838	35.006	38.373	0.0027514	130.98	85.822	112820000	5	MKDYDELLK	Q14680	MELK	Maternal embryonic leucine zipper kinase
23.4224	21.8918	NaN	21.3551	23.2071	23.6266	NaN	NaN	NaN	NaN	NaN	NaN	1	GlyGly (N-term)	1	20181122_SL_QexXn2_1107_22cmr2um_SL_FRED_US_DMSO_HpH_7	2692	1232.65	0.651335	18.357	19.982	0.0024932	120.06	65.904	40451000	6	VKLGNNFAEK	P42857	NSG1	Neuron-specific protein family member 1
NaN	NaN	NaN	23.3814	25.9229	24.887	NaN	25.446	NaN	NaN	NaN	NaN	1	GlyGly (N-term)	0	20191027_SL_QexXn2_1023_22cmr2um_FRED_PR2_RT_HpH_14	7839	1617.85	0.847469	98.129	101.14	0.0023692	113.77	88.108	151280000	4	GLYAAAAGVLAGVESR	Q96P11	NSUN5	Probable 28S rRNA (cytosine-C(5))-methyltransferase
NaN	NaN	NaN	21.8194	21.7618	24.1087	25.6382	25.7148	26.3326	NaN	NaN	NaN	1	GlyGly (N-term);Oxidation (M)	1	20191225_SL_QexXn2_1216_22cmr2um_Fred_PR3_HpH_11	2478	2501.3	0.304704	81.647	85.145	2.2071e-06	108.25	94.092	217150000	8	MKTILSNQTVDIPENVDITLK	P32969	RPL9	60S ribosomal protein L9
NaN	27.6274	27.1967	26.5298	26.7693	27.2196	26.9354	25.63	26.395	NaN	NaN	NaN	1	GlyGly (N-term)	1	20191225_SL_QexXn2_1216_22cmr2um_Fred_PR3_HpH_15	3333	1612.87	0.868539	44.675	52.233	9.7576e-06	143.25	118.32	997220000	23	PSKGPLQSVQVFGR	P62249	RPS16	40S ribosomal protein S16
25.4316	25.2589	22.7748	26.329	23.9578	23.4111	23.1448	NaN	23.5594	23.8439	NaN	21.693	1	GlyGly (N-term)	0	20191228_SL_QexXn2_1216_22cmr2um_Fred_MG2_HpH_9	3246	1483.7	0.701533	14.066	15.155	4.0093e-06	146.36	146.36	244410000	12	PGPTPSGTNVGSSGR	P60468	SEC61B	Protein transport protein Sec61 subunit beta
NaN	23.4002	NaN	24.5232	NaN	NaN	NaN	NaN	NaN	26.9565	23.9952	22.9646	1	GlyGly (N-term)	0	20190114_MP_QexXn2_0911_22cmr2um_UBISITE_FR_MG_HpH_11	4393	1988.07	0.0731119	54.922	56.213	0.00019978	131.06	110.2	190320000	9	PAGPVQAVPPPPPVPTEPK	Q15459	SF3A1	Splicing factor 3A subunit 1
NaN	24.3949	NaN	24.4342	22.6468	20.7072	23.6896	NaN	22.7918	NaN	NaN	NaN	1	GlyGly (N-term)	0	20191228_SL_QexXn2_1216_22cmr2um_Fred_MG2_HpH_5	10704	2482.14	0.136059	52.96	50.615	4.7432e-07	106.69	98.191	73796000	7	PTNFTVVPVEAHADGGGDETAER	Q9Y666	SLC12A7	Solute carrier family 12 member 7
NaN	25.8709	25.4219	26.1421	23.0111	NaN	19.6498	26.0105	24.1611	23.8705	NaN	NaN	1	GlyGly (N-term)	0	20191225_SL_QexXn2_1216_22cmr2um_Fred_PR3_HpH_9	7173	1733.83	0.826065	78.483	83.06	4.7572e-07	136.5	121.87	291340000	9	PLFATNPFDQDVEK	Q92783	STAM	Signal transducing adapter molecule 1
NaN	NaN	NaN	27.2328	23.3616	NaN	23.9056	26.8024	26.3186	NaN	20.6996	NaN	1	GlyGly (N-term)	0	20191027_SL_QexXn2_1023_22cmr2um_FRED_PR2_RT_HpH_8	1156	1747.84	0.841715	78.372	79.074	5.6805e-05	149.23	124.21	386650000	7	PLFTANPFEQDVEK	O75886	STAM2	Signal transducing adapter molecule 2
NaN	25.4576	20.7964	NaN	25.2226	22.7599	24.9533	28.5775	27.5571	NaN	NaN	NaN	1	GlyGly (N-term);Oxidation (M)	0	20191225_SL_QexXn2_1216_22cmr2um_Fred_PR3_HpH_11	610	2156.94	0.943296	104.01	103.62	1.331e-82	262.43	226.13	724690000	29	GQNDLMGTAEDFADQFLR	O15260	SURF4	Surfeit locus protein 4
NaN	26.4905	NaN	26.0811	23.4581	22.6974	26.484	25.4185	24.5399	NaN	NaN	NaN	1	GlyGly (N-term)	1	20190114_MP_QexXn2_0911_22cmr2um_UBISITE_FR_MG_HpH_8	724	2312.14	0.139688	49.427	49.595	1.1133e-25	163.7	142.85	346700000	8	VGVKPVGSDPDFQPELSGAGSR	O43396	TXNL1	Thioredoxin-like protein 1

## Sheet: Legend
Protein N-term GlyGly sites identified in Ubisite data.
