# Supplementary material for: Deubiquitinating enzymes and the proteasome regulate preferential sets of ubiquitin substrates
Source: Nat Commun. 2022 May 18;13:2736. doi: 10.1038/s41467-022-30376-7 (PMC9117253; doi:10.1038/s41467-022-30376-7)
Supplement: Supplementary file 13 — Source Data [file 41467_2022_30376_MOESM13_ESM.xlsx]

## Sheet: Figure 1c-f,h-j
	Replicate 1		Immunostaining against ubiquitin											Replicate 2													Replicate 3														Replicate 4
			anti-Ub 1:1000 (Santa Cruz, Cat: sc-8017)

## Sheet: Figure 1g
		Replicates 1-3					Immunostaining against ubiquitin
							anti-Ub 1:1000 (Santa Cruz, Cat: sc-8017)
							Order starting from the left:
							1	DMSO
							2	TAK243
							3	MG132
							4	PR619

## Sheet: Figure 1l
			Immunostaining against ubiquitin
	Replicate 1		anti-Ub 1:1000 (Santa Cruz, Cat: sc-8017)									Replicate 2						Replicate 3
									Wells from left to right:
								1	U2OS parental											Wells from left to right:								Wells from left to right:
								2	U2OS UbHis10 DMSO										1	U2OS parental							1	U2OS parental
	Input							3	U2OS UbHis10 TAK243			Input							2	U2OS UbHis10 DMSO			Input				2	U2OS UbHis10 DMSO
								4	U2OS UbHis10 MG132										3	U2OS UbHis10 TAK243							3	U2OS UbHis10 TAK243
								5	U2OS UbHis10 PR619										4	U2OS UbHis10 MG132							4	U2OS UbHis10 MG132
								6	U2OS UbHis10 TAK+MG										5	U2OS UbHis10 PR619							5	U2OS UbHis10 PR619
								7	U2OS UbHis10 TAK+PR										6	U2OS UbHis10 TAK+MG							6	U2OS UbHis10 TAK+MG
								8	U2OS UbHis10 MG+PR										7	U2OS UbHis10 TAK+PR							7	U2OS UbHis10 TAK+PR
																			8	U2OS UbHis10 MG+PR							8	U2OS UbHis10 MG+PR
																							His10 pulldown
	His10 pulldown											His10 pulldown
	Ponceau

## Sheet: Figure1k
PR619
Actin	lane (from left)	area	Mean	StdDev	Min	Max	Median	Normalization factor	Ub	lane (from left)	area	Mean	StdDev	Min	Max	Median	Normalized Mean	%ofDMSO
Rep1	1	0.002	29706.3	20391.3	909	60787	29259	0.786807	Rep1	1	0.023	5589.09	3713.19	394	18352	4707	4397.53
:1 and :5	2	0.002	28570.1	20181.7	1153	61020	27095	0.818098	:1 and :5	2	0.023	6649.8	4953.27	707	25539	4866	5440.19
	3	0.002	24348.2	17288.3	672	51929	20699	0.959954		3	0.023	8871.55	6014.72	775	26106	7253	8516.28												rep1	rep2	rep3	mean	std
	4	0.002	21496	16999.5	461	49988	16883	1.08732		4	0.023	5259.1	3856.86	644	20491	3956	5718.34											:1	1.63382	2.16649	3.26138	2.3539	0.829807
	5	0.002	19748.6	16578.7	373	51399	16240	1.18353		5	0.023	8307.73	7419.5	687	39639	5143	9832.45	1.63382											3.24054	2.70747	2.13633	2.69478	0.552215
	6	0.002	21096.4	16699.7	487	49570	18582	1.10792		6	0.023	17602.2	15478.6	996	65535	11132	19501.8	3.24054											3.73477	2.63451	3.52505	3.29811	0.584182
	7	0.002	18538.2	15251.8	246	45789	14463	1.26081		7	0.023	17826.8	15296.3	1156	65535	11734	22476.2	3.73477											4.57698	4.65523	3.37943	4.20388	0.715066
	8	0.002	19459.3	16301.8	359	47732	15822	1.20113		8	0.023	22932.3	19583.2	1204	65535	14047	27544.6	4.57698										:5	1.96955	1.18562	1.8289	1.66135	0.417958
	9	0.002	18435.9	15993.9	177	47546	14018	1.2678		9	0.023	9349.16	6543.72	1327	36503	7321	11852.9	1.96955											2.81444	1.40782	2.48581	2.23602	0.735826
	10	0.002	22206.3	18350.5	140	54753	18168	1.05254		10	0.023	16092	12864.3	1501	55266	10643	16937.5	2.81444											2.89281	2.20174	4.32369	3.13942	1.08225
	11	0.002	27840.5	21159.8	747	62083	27405	0.839536		11	0.023	20736.7	17774	1697	65535	13321	17409.2	2.89281											3.68988	3.58587	5.2108	4.16219	0.909618
	12	0.002	29031.6	22112.1	967	65535	27412	0.805092		12	0.023	27582	20664.6	1868	65535	21852	22206	3.68988										:10	1.5296	1.06152	1.46109	1.35074	0.252803
																													1.63488	0.947776	1.27876	1.28714	0.343627
Actin	lane (from left)	area	Mean	StdDev	Min	Max	Median	Normalization factor	Ub	lane (from left)	area	Mean	StdDev	Min	Max	Median	Normalized Mean	%ofDMSO											1.89522	1.33974	1.7761	1.67035	0.292447
Rep2	1	0.002	29373	21928.4	508	61822	33142	0.741913	Rep2	1	0.023	12246	10287.6	555	60686	9354	9085.46												1.33417	1.83311	1.28741	1.4849	0.302467
:1 and :5	2	0.002	28734	22582.1	543	64090	26161	0.758411	:1 and :5	2	0.023	9681.66	8343.96	629	51179	7328	7342.68
	3	0.002	27225	20858.2	628	60482	22691	0.800447		3	0.023	9809.91	8985.83	585	60418	7103	7852.32
	4	0.002	21949.8	18755.2	447	55195	17967	0.992821		4	0.023	7488.78	7468.12	600	65535	5440	7435.02
	5	0.002	19850.3	17018.2	730	49775	16411	1.09783		5	0.023	15647.1	12092.2	904	64195	12204	17177.8	2.16649
	6	0.002	21212.4	16853.2	403	50127	18377	1.02733		6	0.023	20896	15155.1	1018	65535	19275	21467.2	2.70747
	7	0.002	19604.6	15889.8	380	46476	18849	1.11159		7	0.023	18791.7	13087.7	946	59786	17979	20888.7	2.63451
	8	0.002	16113.3	14172.8	221	41939	14578	1.35244		8	0.023	27292	18420.1	825	65535	25987	36910.7	4.65523
	9	0.002	14999.1	13804.5	260	40324	9450	1.4529		9	0.023	6470.24	5543.18	422	25859	4173	9400.6	1.18562
	10	0.002	19209.1	14667.1	385	42664	18863	1.13448		10	0.023	9839.26	8066.16	658	33483	7142	11162.4	1.40782
	11	0.002	21015	14945	142	44068	20650	1.03699		11	0.023	16834.7	13825.2	768	57072	13720	17457.3	2.20174
	12	0.002	22221	16057.3	195	47205	21457	0.980705		12	0.023	28991.3	21924.3	960	65535	25145	28431.9	3.58587
Actin	lane (from left)	area	Mean	StdDev	Min	Max	Median	Normalization factor	Ub	lane (from left)	area	Mean	StdDev	Min	Max	Median	Normalized Mean	%ofDMSO
Rep3	1	0.002	17293.3	16072.1	12	45074	11165	1.1454	Rep3	1	0.023	10363.9	9061.33	87	34940	8025	11870.8
:1 and :5	2	0.002	25683.7	18590.3	599	54731	22564	0.771222	:1 and :5	2	0.023	5888.44	4662.32	204	18215	5476	4541.29
	3	0.002	22230.9	16830.3	437	49105	17856	0.891003		3	0.023	5201.26	4341.87	207	17635	4608	4634.34
	4	0.002	22207.8	16187.6	459	47437	20306	0.891933		4	0.023	6961.96	6019.28	370	24978	5293	6209.6
	5	0.002	16670.9	13613.5	253	39637	13124	1.18817		5	0.023	18703.7	13391.6	502	51475	17279	22223.1	3.26138
	6	0.002	19718.8	13980.8	928	41561	17446	1.00452		6	0.023	14491.5	11008	577	52979	12245	14557	2.13633
	7	0.002	20003.9	13896.1	933	41464	17574	0.990198		7	0.023	24257.5	17828.3	689	65535	20876	24019.7	3.52505
	8	0.002	20759	14360	799	43880	20035	0.954178		8	0.023	24133.3	17558.5	758	65535	21457	23027.5	3.37943
	9	0.002	17808.1	12942.7	639	38277	15218	1.11229		9	0.023	11204	8461.77	550	36385	10530	12462.1	1.8289
	10	0.002	19829.5	13388.2	484	40812	21128	0.998908		10	0.023	16956.8	11861.2	759	52493	15755	16938.3	2.48581
	11	0.002	15123.8	14340.1	156	39912	9849	1.30971		11	0.023	22494.7	13236.2	2058	65535	21077	29461.7	4.32369
	12	0.002	20364.2	14448.8	660	42381	18827	0.97268		12	0.023	36503.8	22958.9	2252	65535	33226	35506.5	5.2108
PR619
Actin	lane (from left)	area	Mean	StdDev	Min	Max	Median	Normalization factor	Ub	lane (from left)	area	Mean	StdDev	Min	Max	Median	Normalized Mean	%ofDMSO
Rep1	1	0.002	17573	13610.7	240	39376	14468	1.01395	Rep1	1	0.023	13252.5	9644.59	1978	65535	10859	13437.3
:10	2	0.002	17668.3	13703.6	698	40075	17452	1.00847	:1 and :5	2	0.023	12294.8	10987.1	1462	65535	9452	12399
	3	0.002	17868.8	14137.4	817	43260	15766	0.997158		3	0.023	14497.6	12496.4	1546	65535	11028	14456.4
	4	0.002	15837.5	13843	465	41444	12803	1.12505		4	0.023	12074.2	10768.8	1752	65535	9448	13584.1
	5	0.002	14685.6	12937.7	228	38542	10002	1.2133		5	0.023	16980.6	11930.5	2466	65535	14399	20602.6	1.5296
	6	0.002	15085.3	13701.6	93	40901	9548	1.18115		6	0.023	18643.2	13071.8	2413	65535	14974	22020.5	1.63488
	7	0.002	15547	13849.5	380	41442	10888	1.14608		7	0.023	22273.5	14710.1	2474	65535	18258	25527.2	1.89522
	8	0.002	14834.1	13564.2	141	41301	10462	1.20115		8	0.023	14960.8	9679.95	1931	65535	12283	17970.2	1.33417
Rep2	9	0.002	17233.4	16105.5	291	48538	10226	1.03392		9	0.023	13828.7	10809.8	1800	65535	11442	14297.8	1.06152
	10	0.002	23278.6	19338.4	192	58782	20584	0.765424		10	0.023	16678.1	12392.3	1887	65535	12951	12765.8	0.947776
	11	0.002	20961.9	18175.5	129	52038	15546	0.850022		11	0.023	21229.2	13300.8	2415	65535	18770	18045.3	1.33974
	12	0.002	23242.9	17950.6	117	52429	19765	0.766601		12	0.023	32207.8	17926.3	3272	65535	28359	24690.5	1.83311
PR619
Actin	lane (from left)	area	Mean	StdDev	Min	Max	Median	Normalization factor	Ub	lane (from left)	area	Mean	StdDev	Min	Max	Median	Normalized Mean	%ofDMSO
Rep3	1	0.002	17126.8	19985.9	77	58726	6270	1.45776	Rep2	1	0.023	19805.9	17323.2	1157	65535	14211	28872.3
:10	2	0.002	23274.8	21689.2	330	61385	15709	1.0727	:1 and :5	2	0.023	14434.8	12075.9	1343	65535	11913	15484.2
	3	0.002	25681.5	21519.2	707	61800	19108	0.972168		3	0.023	14880.4	11072.7	1128	65535	15198	14466.3
	4	0.002	29526.6	23898.1	409	65535	26727	0.84557		4	0.023	19236.3	15050.8	1268	65535	18555	16265.7
	5	0.002	22963	19408.4	491	54903	16628	1.08726		5	0.023	20702.1	15101.3	1215	65535	20879	22508.6	1.46109
	6	0.002	25938.4	20647.4	898	59392	21745	0.962541		6	0.023	20466.4	12955.2	1639	65535	21407	19699.7	1.27876
	7	0.002	27861.9	21986.4	282	61089	25054	0.896092		7	0.023	30534.1	18866.2	2077	65535	31859	27361.4	1.7761
	8	0.002	27361.3	20023	983	57353	24024	0.912484		8	0.023	21735.1	13627.2	2731	65535	20537	19833	1.28741
MG132																			10	30	60	180
Actin	lane (from left)	area	Mean	StdDev	Min	Max	Median	Normalization factor	Ub	lane (from left)	area	Mean	StdDev	Min	Max	Median	Normalized Mean	%ofDMSO
Rep1	1	0.002	17503	19961.9	156	65535	7678	1.33538	Rep1	1	0.023	1587.5	1753.43	0	9304	785	2119.92
:1 and :5	2	0.002	18501.6	20961.7	156	65535	8303	1.26331	:1 and :5	2	0.023	1641.36	1793.25	0	12674	834	2073.53
	3	0.002	16718.2	18901.3	274	64043	7880	1.39806		3	0.023	1302.77	1364.98	0	7477	647	1821.36													rep1	rep2	rep3	mean	std
	4	0.002	10337.1	13455.8	181	51661	4033	2.2611		4	0.023	926.202	846.233	0	5616	598	2094.23												:1	0.82149	1.18769	1.38347	1.13088	0.285264
	5	0.002	16429.3	18231.3	276	59328	7371	1.42265		5	0.023	3475.06	3962.11	59	27898	1549	4943.8	0.82149												0.924178	2.10393	1.62021	1.54944	0.593053
	6	0.002	16874.9	18676.9	283	60116	7585	1.38508		6	0.023	4015.49	4084.03	5	18827	2171	5561.79	0.924178												1.28975	2.60706	3.00003	2.29895	0.895805
	7	0.002	17437.8	19253	229	61132	8153	1.34037		7	0.023	5790.8	6226.39	0	25761	2749	7761.83	1.28975												1.39261	3.12756	2.76579	2.42865	0.915292
	8	0.002	18494.8	19914.8	587	65535	8316	1.26377		8	0.023	6631.63	6564.96	95	27012	3763	8380.83	1.39261											:5	1.0635	1.53241	1.32053	1.30548	0.234818
	9	0.002	16479.2	18650.5	387	60344	7145	1.41834		9	0.023	4512.48	4745.87	61	20304	2259	6400.25	1.0635												1.23915	2.66684	1.88928	1.93176	0.714792
	10	0.002	18054.9	19607.8	555	65535	8072	1.29456		10	0.023	5760.52	5640.14	111	25688	3151	7457.33	1.23915												1.53106	3.07098	3.34471	2.64892	0.977719
	11	0.002	18859.9	20316.5	745	65535	9137	1.2393		11	0.023	7434.87	7418.06	104	31934	4248	9214.06	1.53106												1.99109	3.15554	3.21803	2.78822	0.691038
	12	0.002	19827.2	20901.9	348	65535	10144	1.17884		12	0.023	10164.7	9815.99	219	38290	6290	11982.6	1.99109											:10	1.20517	1.21607	0.631819	1.01768	0.334214
																														1.87763	1.27037	0.786024	1.31134	0.546955
	lane (from left)	area	Mean	StdDev	Min	Max	Median	Normalization factor	Ub	lane (from left)	area	Mean	StdDev	Min	Max	Median	Normalized Mean	%ofDMSO												2.22068	1.44049	0.911794	1.52432	0.658458
Rep2	1	0.002	26818.5	23579.8	912	65535	14628	0.812582	Rep2	1	0.023	6032.34	4759.74	656	31664	4448	4901.77													2.49527	1.22681	1.11469	1.61226	0.766766
:1 and :5	2	0.002	28826.1	25109.5	520	65535	18023	0.755988	:1 and :5	2	0.023	6879.02	5793.03	596	29869	4828	5200.46
	3	0.002	26718	23452.4	610	65535	16492	0.815639		3	0.023	6021.36	5088.27	739	37077	4079	4911.25
	4	0.002	25533.1	22675.3	680	65535	18232	0.85349		4	0.023	5995.07	5372.92	0	35427	4161	5116.74
	5	0.002	22867	21136.6	298	64238	15858	0.952998		5	0.023	9881.52	9301.98	806	55491	6043	9417.07	1.18769
	6	0.002	25510.4	21565.6	376	65057	20663	0.854249		6	0.023	19528	18437.2	1043	65535	13101	16681.8	2.10393
	7	0.002	23088.2	20164.6	433	59893	14097	0.943866		7	0.023	21900.4	19368	1128	65535	16468	20671	2.60706
	8	0.002	21017.5	18860.1	783	57565	14977	1.03686		8	0.023	23916.4	20408	1042	65535	18611	24798	3.12756
	9	0.002	23669.3	20426.8	853	59798	18827	0.920696		9	0.023	13196.9	11927	1023	55970	8176	12150.3	1.53241
	10	0.002	21528.8	18087.7	543	60110	17996	1.01223		10	0.023	20889.5	18721.7	1001	65535	13893	21145	2.66684
	11	0.002	20943.5	18143	619	54552	17128	1.04052		11	0.023	23401.1	21811.2	1090	65535	14979	24349.4	3.07098
	12	0.002	28367.1	23892.3	725	65535	20301	0.768222		12	0.023	32568.5	24663.3	745	65535	27758	25019.8	3.15554
	lane (from left)	area	Mean	StdDev	Min	Max	Median	Normalization factor	Ub	lane (from left)	area	Mean	StdDev	Min	Max	Median	Normalized Mean	%ofDMSO
Rep3	1	0.002	19632.5	18864.8	220	55248	11596	1.00893	Rep3	1	0.023	4201.18	3679.82	0	28979	4029	4238.7
:1 and :5	2	0.002	20244.7	18875.9	225	53964	13441	0.978418	:1 and :5	2	0.023	5849.26	5678.25	59	41234	4993	5723.02
	3	0.002	20441.2	18399.8	379	51931	14016	0.969014		3	0.023	5853.23	5498.56	0	38951	5212	5671.86
	4	0.002	19930.2	17838	473	50170	15104	0.993858		4	0.023	6911.82	6480.93	6	54614	6052	6869.37
	5	0.002	21785.3	18837.3	429	54899	19552	0.909229		5	0.023	10368.1	7270.76	242	31400	9430	9426.97	1.38347
	6	0.002	21670.3	18285.3	436	50693	16149	0.914053		6	0.023	12078.2	8407.25	371	43995	11733	11040.1	1.62021
	7	0.002	23748.6	16450.4	643	49312	24203	0.834063		7	0.023	24509.3	16271.3	444	65535	24944	20442.3	3.00003
	8	0.002	19580.4	15848.7	207	44464	15838	1.01162		8	0.023	18629.7	12626.4	447	65535	18248	18846.1	2.76579
	9	0.002	24797.7	21031.7	201	59934	17903	0.798778		9	0.023	11264.8	7119.1	279	43197	10986	8998.07	1.32053
	10	0.002	25924.6	21254.5	451	61795	21673	0.764056		10	0.023	16849	11923.2	495	65535	17074	12873.6	1.88928
	11	0.002	23297.6	19848.1	321	54958	18531	0.850207		11	0.023	26806.3	17645.1	495	65535	27775	22790.9	3.34471
	12	0.002	27252.1	20850.3	436	57648	25268	0.726836		12	0.023	30168.6	18116.2	644	65535	31121	21927.7	3.21803
MG132
Actin	lane (from left)	area	Mean	StdDev	Min	Max	Median	Normalization factor	Ub	lane (from left)	area	Mean	StdDev	Min	Max	Median	Normalized Mean	%ofDMSO
Rep1	1	0.002	13547.6	14697.2	66	46644	5984	1.31686	Rep1	1	0.023	11382.5	11075.1	411	53077	6644	14989.1
:10	2	0.002	13259.8	14710	220	46875	5837	1.34545	:10	2	0.023	11479.1	10698.1	710	48101	7166	15444.5
	3	0.002	12199.3	14254.5	87	46877	5286	1.46241		3	0.023	9256.41	8428.06	680	54818	6128	13536.7
	4	0.002	11698.2	14188.9	21	46545	4453	1.52505		4	0.023	8699.98	7770.35	684	42144	5814	13267.9
	5	0.002	15580.3	17402.1	170	56116	5776	1.14506		5	0.023	16061.6	13489.4	978	61834	11370	18391.5	1.20517
	6	0.002	14660	15991.7	227	54921	7083	1.21693		6	0.023	23545.7	19315.5	1283	65535	17915	28653.6	1.87763
	7	0.002	15347.8	17304.5	195	56430	6312	1.1624		7	0.023	29154	22749.7	1206	65535	24446	33888.7	2.22068
	8	0.002	14416.2	16319.8	182	53197	4689	1.23752		8	0.023	30770.5	24694.3	1242	65535	26099	38079.1	2.49527
Actin	lane (from left)	area	Mean	StdDev	Min	Max	Median	Normalization factor	Ub	lane (from left)	area	Mean	StdDev	Min	Max	Median	Normalized Mean	%ofDMSO
Rep2	1	0.002	22342.9	21027.2	207	59296	14281	1.16757	Rep2	1	0.023	4378.87	2495.28	127	16317	4314	5112.63
:10	2	0.002	21961.4	21055.9	131	59423	15564	1.18785	:10	2	0.023	6844.31	4905.54	199	37014	6458	8129.99
	3	0.002	20861.2	19863	152	58811	16661	1.25049		3	0.023	6481.49	4277.92	267	29110	6117	8105.05
	4	0.002	13890.3	12903.8	53	39136	10467	1.87806		4	0.023	7012.02	4562.26	414	28547	6910	13169
	5	0.002	13707.7	13270.1	81	37957	11264	1.90307		5	0.023	10978.8	7034.3	457	35342	9554	20893.5	1.21607
	6	0.002	15365.4	15319.7	248	46466	9720	1.69776		6	0.023	12856	7469.89	691	35176	12143	21826.4	1.27037
	7	0.002	18938.7	17875.7	144	50197	11661	1.37743		7	0.023	17967.8	10982.2	644	50616	18349	24749.3	1.44049
Actin	8	0.002	19263.5	18252.7	241	52800	12998	1.35421		8	0.023	15564.8	9268.86	548	50865	14186	21078	1.22681
Rep3	9	0.002	20474.1	18021.5	207	50729	16075	1.27413	Rep3	9	0.023	8519.82	5185.89	390	27893	8173	10855.4	0.631819
:10	10	0.002	21133.3	18196.1	421	52231	17638	1.23439	:10	10	0.023	10940.5	7067.56	430	37172	10900	13504.8	0.786024
	11	0.002	19414	16915.7	277	48009	17206	1.34371		11	0.023	11658.5	7421.78	503	37559	12110	15665.7	0.911794
	12	0.002	21468.8	18365	165	52395	16722	1.2151		12	0.023	15761.3	8975.06	495	48476	15991	19151.7	1.11469
Bortezomib
Actin	lane (from left)	area	Mean	StdDev	Min	Max	Median	Normalization factor	Ub	lane (from left)	area	Mean	StdDev	Min	Max	Median	Normalized Mean	%ofDMSO
Rep1	1	0.002	10958.4	12823.4	141	44680	4086	2.13289	Rep1	1	1	0.023	6051.85	5037.73	577	25173	4031
:1 and :5	2	0.002	14587.6	16570.6	97	51286	6656	1.60226	:1 and :5	2	2	0.023	15112.7	13652.8	789	65187	9731
	3	0.002	11898.5	14249.6	0	46620	4857	1.96438		3	3	0.023	10390.5	8656.09	964	51164	7666												rep1	rep2	rep3	mean	std
	4	0.002	9734.22	11638.2	108	37188	3974	2.40113		4	4	0.023	12833.8	9836.46	946	53939	10235											:1	1.92536	0.858672	2.8391	1.87438	0.9912
	5	0.002	12141.2	13828	52	44076	5357	1.92511		5	5	0.023	17716.5	14780.5	1103	64797	11587	1.92536											3.29307	1.27166	3.63556	2.73343	1.27746
	6	0.002	12695.2	13415	101	43085	6360	1.8411		6	6	0.023	27464.9	21622.8	1137	65535	19818	3.29307											5.21844	2.62806	5.86033	4.56894	1.71122
	7	0.002	12131.2	13461.2	73	43075	6480	1.9267		7	7	0.023	34524.4	23782.7	1315	65535	31405	5.21844											8.7905	3.37344	6.82711	6.33035	2.74248
	8	0.002	12885.2	14766.7	37	50539	5879	1.81395		8	8	0.023	44093.6	23386.4	1704	65535	52902	8.7905										:5	2.82449	1.10008	3.07786	2.33414	1.07621
	9	0.002	17575.2	19792.4	149	61843	7648	1.32989		9	9	0.023	22338.7	16379.3	1993	65535	16998	2.82449											2.46507	1.03374	3.29027	2.26303	1.14175
	10	0.002	18739.5	20494	143	65106	8197	1.24727		10	10	0.023	23186.9	18903	1768	65535	14835	2.46507											4.14783	1.51365	4.71327	3.45825	1.70764
	11	0.002	19240.8	21561.7	124	65535	9469	1.21477		11	11	0.023	31713.3	23134.6	2085	65535	24962	4.14783											5.72225	2.77823	6.91968	5.14006	2.13122
	12	0.002	20164.2	22495.4	75	65535	9080	1.15914		12	12	0.023	38165.9	23975.9	2026	65535	34437	5.72225										:10	0.303919	0.166476	2.7696	1.08	1.46485
																													0.244527	0.152076	4.39399	1.59686	2.42282
Actin	lane (from left)	area	Mean	StdDev	Min	Max	Median	Normalization factor	Ub	lane (from left)	area	Mean	StdDev	Min	Max	Median	Normalized Mean	%ofDMSO											0.312033	0.197983	5.86365	2.12456	3.23865
Rep2	1	0.002	27422.7	24087.9	692	65535	17703	0.794678	Rep2	1	0.023	7327.65	6303.68	663	39842	5077	5823.12												1.00295	0.661761	12.7951	4.81994	6.90881
:1 and :5	2	0.002	26068.9	23956.1	190	65535	16240	0.835947	:1 and :5	2	0.023	6642.82	5432.93	607	40422	4748	5553.04
	3	0.002	25401.3	22784.3	590	65535	16674	0.857918		3	0.023	6260.95	5347.93	532	39186	4422	5371.38
	4	0.002	27390	23311.2	912	65535	20164	0.795628		4	0.023	8754.97	7380.17	668	42512	5783	6965.7
	5	0.002	27148.6	22507.5	830	65535	23342	0.8027		5	0.023	8481.74	7711.07	734	49949	5730	6808.3	0.858672
	6	0.002	23033	20850.1	363	65535	15949	0.946129		6	0.023	10657	8775.93	793	48947	7573	10082.9	1.27166
	7	0.002	23007.8	19746	426	59130	17360	0.947166		7	0.023	21999.9	19480	1068	65535	15056	20837.6	2.62806
	8	0.002	26250.6	21904.1	578	65535	21708	0.83016		8	0.023	32219.8	24452.9	1187	65535	25768	26747.5	3.37344
	9	0.002	23152	19681.7	1017	59597	17949	0.941269		9	0.023	9266.67	8351.08	0	59787	6494	8722.43	1.10008
	10	0.002	24160.3	20811.9	898	61637	18435	0.901986		10	0.023	9087.06	9083.08	700	65535	6293	8196.4	1.03374
	11	0.002	27328.3	23545.8	969	65535	18213	0.797424		11	0.023	15050.4	13440	935	65535	11176	12001.6	1.51365
	12	0.002	30359.7	24918.1	1089	65535	23139	0.717801		12	0.023	30688.5	23651.3	919	65535	24770	22028.2	2.77823
Actin	lane (from left)	area	Mean	StdDev	Min	Max	Median	Normalization factor	Ub	lane (from left)	area	Mean	StdDev	Min	Max	Median	Normalized Mean	%ofDMSO
Rep3	1	0.002	15351.5	13106.6	147	40702	13030	1.29029	Rep3	1	0.023	17468	13750.4	1669	64134	13451	22538.8
:1 and :5	2	0.002	14036.6	11673.2	337	34583	10396	1.41115	:1 and :5	2	0.023	17066.2	13575.4	1580	65440	13191	24083.1
	3	0.002	14146.7	11507.3	358	33762	10747	1.40017		3	0.023	13673.8	11294	1444	63661	9581	19145.7
	4	0.002	14530.6	10943.5	745	32196	13505	1.36318		4	0.023	16136.8	12523	1877	65535	12234	21997.4
	5	0.002	13262.2	10885.4	290	33290	10553	1.49355		5	0.023	12952.8	10514.4	1783	54248	8291	19345.7	2.8391
	6	0.002	13668.3	11349.7	643	34271	11519	1.44918		6	0.023	17094.3	13973.1	2124	64276	11144	24772.7	3.63556
	7	0.002	13959.2	10774.2	785	33294	11993	1.41898		7	0.023	28141.5	21945.3	2027	65535	20062	39932.4	5.86033
	8	0.002	11672.1	10191.7	257	29681	7569	1.69703		8	0.023	27412.6	20719.5	1903	65535	19687	46520	6.82711
	9	0.002	13739.1	11173.3	436	32835	11570	1.44171		9	0.023	14547	10721.6	1775	64517	10493	20972.6	3.07786
	10	0.002	16185.1	12813.8	263	37700	11856	1.22383		10	0.023	18319.4	13860.8	1868	65535	13867	22419.9	3.29027
	11	0.002	13208.9	11339.4	203	36429	9699	1.49958		11	0.023	21416.8	15765.6	2164	65535	17257	32116.2	4.71327
	12	0.002	16121.4	12813.3	550	38362	13938	1.22867		12	0.023	38375.5	24096.9	1931	65535	37159	47150.8	6.91968
Bortezomib
Actin	lane (from left)	area	Mean	StdDev	Min	Max	Median	Normalization factor	Ub	lane (from left)	area	Mean	StdDev	Min	Max	Median	Normalized Mean	%ofDMSO
Rep1	1	0.002	17487.1	19660.8	194	57799	7212	1.01893	Rep1	1	0.023	4253.41	3414.92	683	27209	3307	4333.91
:10	2	0.002	19208.3	21204.7	115	65535	8637	0.927623	:1 and :5	2	0.023	3956.77	2686.48	577	16495	3367	3670.39
	3	0.002	17814.1	20382.9	157	62482	7319	1.00022		3	0.023	3702.97	2622.41	251	22505	3000	3703.79
	4	0.002	16765	19332.3	157	61029	8158	1.06281		4	0.023	4836.02	3832.41	719	29004	3817	5139.77
	5	0.002	18447.6	20167.1	216	62982	8523	0.965875		5	0.023	4238.18	3388.25	705	22119	3121	4093.55	0.303919
	6	0.002	18096	19617	349	60450	10383	0.984639		6	0.023	3344.97	2570.89	554	18501	2420	3293.59	0.244527
	7	0.002	18488.1	19684.8	351	59662	8487	0.963758		7	0.023	4360.88	3614.46	564	30758	3055	4202.83	0.312033
	8	0.002	18397.1	20905.6	252	65535	10805	0.968527		8	0.023	13948	12462.9	463	61025	9438	13509	1.00295
	9	0.002	18065.9	21414.2	181	65535	6051	0.986278		9	0.023	4885.73	3890	526	35735	3526	4818.68	0.357755
	10	0.002	20293.6	22609.7	273	65535	13123	0.878012		10	0.023	7057.31	6191.88	573	39977	5023	6196.41	0.460042
	11	0.002	22380.7	24033.1	274	65535	10175	0.796136		11	0.023	9430.15	8298.22	579	46341	7016	7507.68	0.557396
	12	0.002	22488.3	24409.1	153	65535	9400	0.792324		12	0.023	17374.4	17707.1	580	65535	10232	13766.2	1.02205
Bortezomib
Actin	lane (from left)	area	Mean	StdDev	Min	Max	Median	Normalization factor	Ub	lane (from left)	area	Mean	StdDev	Min	Max	Median	Normalized Mean	%ofDMSO
Rep2	1	0.002	30390.7	23619.5	609	65506	25077	0.821528	Rep2	1	0.023	4163.42	3367.37	686	21664	3248	3420.37
:10	2	0.002	28294.8	24208.2	526	65535	24895	0.88238	:1 and :5	2	0.023	3916.69	2634.48	661	15084	3330	3456.01
	3	0.002	27132.3	24325.2	292	65535	21527	0.920186		3	0.023	3647.03	2609.06	675	21547	2957	3355.95
	4	0.002	30519.9	24481.7	596	65535	26820	0.81805		4	0.023	4801.89	3786.45	697	28244	3916	3928.18
	5	0.002	33936.6	24593.6	969	65535	34681	0.735689		5	0.023	4247.86	3309.1	739	21699	3194	3125.1	0.166476
	6	0.002	29204.8	23593.9	909	65535	22815	0.854886		6	0.023	3339.39	2508.89	687	18261	2470	2854.79	0.152076
	7	0.002	29418.6	24348	749	65535	23965	0.848672		7	0.023	4379.25	3517.3	813	29607	3141	3716.55	0.197983
	8	0.002	28030	24279.7	798	65535	18577	0.890718		8	0.023	13946.8	12232.1	787	57549	9628	12422.6	0.661761
	9	0.002	26861.7	24060.4	669	65535	16225	0.929455		9	0.023	4843.28	3657.87	690	20815	3526	4501.61	0.239803
	10	0.002	29700.8	24972.5	726	65535	23185	0.840609		10	0.023	7081.57	6031.79	904	39613	5061	5952.83	0.317111
	11	0.002	26322.1	23695.8	646	65535	19663	0.948511		11	0.023	9497.72	8079.46	631	43692	7154	9008.69	0.479898
	12	0.002	25176.7	23370.8	610	65535	16011	0.991662		12	0.023	17858.9	17260.3	266	65535	11883	17710	0.943421
Bortezomib
Actin	lane (from left)	area	Mean	StdDev	Min	Max	Median	Normalization factor	Ub	lane (from left)	area	Mean	StdDev	Min	Max	Median	Normalized Mean	%ofDMSO
Rep3	1	0.002	16042.9	13203.3	41	39712	14120	1.06541	Rep3	1	0.023	7262.93	7715.2	345	43057	3662	7738
:10	2	0.002	13507	11206.8	61	34685	11504	1.26544	:1 and :5	2	0.023	7843.75	7719.16	569	39477	4307	9925.77
	3	0.002	9352.53	7921.26	154	27660	7094	1.82755		3	0.023	6605.79	5808.65	585	28298	4111	12072.4
	4	0.002	13683.6	10489.9	441	34921	11382	1.24911		4	0.023	8870.73	7860.02	508	48524	5531	11080.5
	5	0.002	13431.9	11990.1	117	35558	10803	1.27251		5	0.023	5948.82	5183.4	595	26636	3450	7569.95	2.7696
	6	0.002	13837	12013.7	242	34635	10086	1.23526		6	0.023	9722.49	8474.84	675	44738	5974	12009.8	4.39399
	7	0.002	14118.2	11078.1	328	34099	12568	1.21065		7	0.023	13238.1	12336	876	58248	7532	16026.7	5.86365
	8	0.002	13501.7	11236	91	33417	11167	1.26593		8	0.023	27625.6	24959.4	840	65535	15320	34972	12.7951
	9	0.002	13012.1	12007.7	16	34738	8670	1.31356		9	0.023	8282.18	7271.1	621	35996	5015	10879.2	3.98033
	10	0.002	15809.7	12889.8	124	36546	14222	1.08112		10	0.023	12314.8	10958	668	55968	7323	13313.7	4.87106
	11	0.002	16807.2	13715.1	166	40819	14459	1.01696		11	0.023	23157.3	20147.8	550	65535	16199	23550	8.61618
	12	0.002	16267.5	13629.8	186	39390	13661	1.0507		12	0.023	31231.5	23641.8	1069	65535	25835	32815	12.0059
Carfilzomib
Actin	lane (from left)	area	Mean	StdDev	Min	Max	Median	Normalization factor	Ub	lane (from left)	area	Mean	StdDev	Min	Max	Median	Normalized Mean	%ofDMSO
Rep1	1	0.002	21643.2	22635.8	260	65535	8131	1.07993	Rep1	1	0.023	12762	11198.5	514	53606	8041	13782
:1 and :5	2	0.002	18624	22234.7	275	65535	6215	1.255	:1 and :5	2	0.023	9963.29	8098.27	727	35869	6741	12503.9
	3	0.002	17084.1	20443.1	187	64118	6560	1.36812		3	0.023	8604.33	7915.65	676	41168	4744	11771.8
	4	0.002	14732.8	18048.5	127	57575	4896	1.58647		4	0.023	8384.17	7210.94	596	34489	5110	13301.2												rep1	rep2	rep3	mean	std
	5	0.002	15981.7	18406	60	56684	6526	1.46249		5	0.023	14850.8	14478.6	770	60771	8296	21719.1	3.60897										:1	3.60897	2.14254	1.75329	2.5016	0.978558
	6	0.002	15183.3	17910.5	292	55510	5235	1.5394		6	0.023	22089.3	22137.5	691	65535	10908	34004.3	5.65035											5.65035	3.84122	2.11104	3.86754	1.7698
	7	0.002	15325.1	17991.9	249	54985	5243	1.52516		7	0.023	28176.8	24769.5	781	65535	18677	42974.1	7.14082											7.14082	5.39961	3.62672	5.38905	1.75708
	8	0.002	15174	17985.3	161	55296	4221	1.54034		8	0.023	32214.8	25203.4	1024	65535	24791	49621.7	8.24543											8.24543	6.17719	4.78582	6.40281	1.7408
	9	0.002	15386.7	18112.9	135	57952	5926	1.51904		9	0.023	11386.5	10300.9	986	44535	6509	17296.7	2.87411										:5	2.87411	2.07055	2.2259	2.39019	0.42623
	10	0.002	17814.8	20261.4	186	64449	8621	1.31201		10	0.023	18789.7	18540.8	1136	65535	10078	24652.2	4.09636											4.09636	2.85598	2.88116	3.27783	0.708976
	11	0.002	18464.1	21144.9	208	63719	6682	1.26587		11	0.023	26952.2	24220.1	1236	65535	17316	34118	5.66924											5.66924	4.07199	4.22281	4.65468	0.881867
	12	0.002	18869.5	21943.7	294	65535	7195	1.23867		12	0.023	33735.5	25668.5	1527	65535	25775	41787.2	6.9436											6.9436	4.75293	5.24202	5.64618	1.1499
																												:10	0.357755	0.239803	3.98033	1.52596	2.12636
																													0.460042	0.317111	4.87106	1.88274	2.58895
Actin	lane (from left)	area	Mean	StdDev	Min	Max	Median	Normalization factor	Ub	lane (from left)	area	Mean	StdDev	Min	Max	Median	Normalized Mean	%ofDMSO											0.557396	0.479898	8.61618	3.21782	4.67527
Rep2	1	0.002	15835.4	13398.6	652	39801	12348	1.33265	Rep2	1	0.023	13951	11934.2	1242	58352	9033	18591.7												1.02205	0.943421	12.0059	4.65713	6.36436
:1 and :5	2	0.002	13661.3	12040.2	126	36135	10617	1.54473	:1 and :5	2	0.023	12212.5	9325.12	1776	51369	8823	18865
	3	0.002	12512	11427.5	24	35235	8375	1.68662		3	0.023	11589	9168.97	1813	47474	7827	19546.2
	4	0.002	13565.3	11722.7	0	34754	10068	1.55566		4	0.023	13196.2	9844.27	2023	51911	9440	20528.8
	5	0.002	11346	10242.5	190	30703	7717	1.85995		5	0.023	11464	8963.65	1904	48631	7176	21322.5	2.14254
	6	0.002	9573.23	9352.26	43	29731	5753	2.20438		6	0.023	17341.7	15215.1	2361	65022	10604	38227.7	3.84122
	7	0.002	9968.89	9261.34	0	30347	6998	2.11689		7	0.023	25384.8	21150.6	2721	65535	18192	53736.7	5.39961
	8	0.002	8950.29	8741.15	22	28152	4858	2.35781		8	0.023	26073	22085.6	2634	65535	18554	61475.2	6.17719
	9	0.002	11949.6	11632.1	16	35345	6594	1.766		9	0.023	11668.2	9024.71	2321	43572	8071	20606	2.07055
	10	0.002	13052.6	12095	57	38265	8671	1.61676		10	0.023	17579.9	14523.1	2421	65077	11841	28422.6	2.85598
	11	0.002	13732.8	12164.2	152	36550	10330	1.53669		11	0.023	26371.1	20744.8	2610	65535	19302	40524.3	4.07199
	12	0.002	15191.6	13547.5	50	39877	10245	1.38913		12	0.023	34050.9	23835.5	2296	65535	30039	47300.9	4.75293
Actin	lane (from left)	area	Mean	StdDev	Min	Max	Median	Normalization factor	Ub	lane (from left)	area	Mean	StdDev	Min	Max	Median	Normalized Mean	%ofDMSO
Rep3	1	0.002	17132.8	15398.3	233	45039	12486	1.16948	Rep3	1	0.023	8074.32	7327.23	605	36079	4660	9442.73
:1 and :5	2	0.002	17837.3	15284.6	335	44197	13025	1.12329	:1 and :5	2	0.023	9300.94	7923.85	774	47346	6289	10447.6
	3	0.002	17289.3	15215.4	219	44331	13012	1.15889		3	0.023	8889.64	8036.64	709	47651	5864	10302.1
	4	0.002	16567.3	14518.5	267	45564	14597	1.20939		4	0.023	12010.8	11078.5	865	52481	7360	14525.8
	5	0.002	19328.4	15953.1	426	46102	15274	1.03663		5	0.023	15902.1	14955.1	955	65535	8394	16484.6	1.75329
	6	0.002	13641.5	13502	364	39998	7536	1.46878		6	0.023	13513.4	13039.9	886	64605	7153	19848.2	2.11104
	7	0.002	15170.8	13812.8	187	41306	10569	1.32073		7	0.023	25818.1	24276.8	1005	65535	14055	34098.7	3.62672
	8	0.002	13477.6	12042.2	213	35444	10589	1.48664		8	0.023	30267.3	24650	1046	65535	20701	44996.6	4.78582
	9	0.002	16026.7	13532.2	163	39597	13331	1.25019		9	0.023	16739.9	14000.7	1094	63445	11996	20928.1	2.2259
	10	0.002	14900.5	13047.6	387	38691	9892	1.34468		10	0.023	20145.2	18446.4	1203	65535	11222	27088.8	2.88116
	11	0.002	15179.9	13007.7	327	38608	11741	1.31993		11	0.023	30079.8	23525.5	1245	65535	22495	39703.2	4.22281
	12	0.002	15309.1	12657.1	119	36421	12364	1.30879		12	0.023	37657.5	24538.5	1577	65535	36980	49285.9	5.24202
Carfilzomib
Actin	lane (from left)	area	Mean	StdDev	Min	Max	Median	Normalization factor	Ub	lane (from left)	area	Mean	StdDev	Min	Max	Median	Normalized Mean	%ofDMSO
Rep1	1	0.002	17487.1	19660.8	194	57799	7212	1.01893	Rep1	1	0.023	4253.41	3414.92	683	27209	3307	4333.91
:10	2	0.002	19208.3	21204.7	115	65535	8637	0.927623	:1 and :5	2	0.023	3956.77	2686.48	577	16495	3367	3670.39
	3	0.002	17814.1	20382.9	157	62482	7319	1.00022		3	0.023	3702.97	2622.41	251	22505	3000	3703.79
	4	0.002	16765	19332.3	157	61029	8158	1.06281		4	0.023	4836.02	3832.41	719	29004	3817	5139.77
	5	0.002	18447.6	20167.1	216	62982	8523	0.965875		5	0.023	4238.18	3388.25	705	22119	3121	4093.55	0.303919
	6	0.002	18096	19617	349	60450	10383	0.984639		6	0.023	3344.97	2570.89	554	18501	2420	3293.59	0.244527
	7	0.002	18488.1	19684.8	351	59662	8487	0.963758		7	0.023	4360.88	3614.46	564	30758	3055	4202.83	0.312033
	8	0.002	18397.1	20905.6	252	65535	10805	0.968527		8	0.023	13948	12462.9	463	61025	9438	13509	1.00295
	9	0.002	18065.9	21414.2	181	65535	6051	0.986278		9	0.023	4885.73	3890	526	35735	3526	4818.68	0.357755
	10	0.002	20293.6	22609.7	273	65535	13123	0.878012		10	0.023	7057.31	6191.88	573	39977	5023	6196.41	0.460042
	11	0.002	22380.7	24033.1	274	65535	10175	0.796136		11	0.023	9430.15	8298.22	579	46341	7016	7507.68	0.557396
	12	0.002	22488.3	24409.1	153	65535	9400	0.792324		12	0.023	17374.4	17707.1	580	65535	10232	13766.2	1.02205
Carfilzomib
Actin	lane (from left)	area	Mean	StdDev	Min	Max	Median	Normalization factor	Ub	lane (from left)	area	Mean	StdDev	Min	Max	Median	Normalized Mean	%ofDMSO
Rep2	1	0.002	30390.7	23619.5	609	65506	25077	0.821528	Rep2	1	0.023	4163.42	3367.37	686	21664	3248	3420.37
:10	2	0.002	28294.8	24208.2	526	65535	24895	0.88238	:1 and :5	2	0.023	3916.69	2634.48	661	15084	3330	3456.01
	3	0.002	27132.3	24325.2	292	65535	21527	0.920186		3	0.023	3647.03	2609.06	675	21547	2957	3355.95
	4	0.002	30519.9	24481.7	596	65535	26820	0.81805		4	0.023	4801.89	3786.45	697	28244	3916	3928.18
	5	0.002	33936.6	24593.6	969	65535	34681	0.735689		5	0.023	4247.86	3309.1	739	21699	3194	3125.1	0.166476
	6	0.002	29204.8	23593.9	909	65535	22815	0.854886		6	0.023	3339.39	2508.89	687	18261	2470	2854.79	0.152076
	7	0.002	29418.6	24348	749	65535	23965	0.848672		7	0.023	4379.25	3517.3	813	29607	3141	3716.55	0.197983
	8	0.002	28030	24279.7	798	65535	18577	0.890718		8	0.023	13946.8	12232.1	787	57549	9628	12422.6	0.661761
	9	0.002	26861.7	24060.4	669	65535	16225	0.929455		9	0.023	4843.28	3657.87	690	20815	3526	4501.61	0.239803
	10	0.002	29700.8	24972.5	726	65535	23185	0.840609		10	0.023	7081.57	6031.79	904	39613	5061	5952.83	0.317111
	11	0.002	26322.1	23695.8	646	65535	19663	0.948511		11	0.023	9497.72	8079.46	631	43692	7154	9008.69	0.479898
	12	0.002	25176.7	23370.8	610	65535	16011	0.991662		12	0.023	17858.9	17260.3	266	65535	11883	17710	0.943421
Carfilzomib
Actin	lane (from left)	area	Mean	StdDev	Min	Max	Median	Normalization factor	Ub	lane (from left)	area	Mean	StdDev	Min	Max	Median	Normalized Mean	%ofDMSO
Rep3	1	0.002	16042.9	13203.3	41	39712	14120	1.06541	Rep3	1	0.023	7262.93	7715.2	345	43057	3662	7738
:10	2	0.002	13507	11206.8	61	34685	11504	1.26544	:1 and :5	2	0.023	7843.75	7719.16	569	39477	4307	9925.77
	3	0.002	9352.53	7921.26	154	27660	7094	1.82755		3	0.023	6605.79	5808.65	585	28298	4111	12072.4
	4	0.002	13683.6	10489.9	441	34921	11382	1.24911		4	0.023	8870.73	7860.02	508	48524	5531	11080.5
	5	0.002	13431.9	11990.1	117	35558	10803	1.27251		5	0.023	5948.82	5183.4	595	26636	3450	7569.95	2.7696
	6	0.002	13837	12013.7	242	34635	10086	1.23526		6	0.023	9722.49	8474.84	675	44738	5974	12009.8	4.39399
	7	0.002	14118.2	11078.1	328	34099	12568	1.21065		7	0.023	13238.1	12336	876	58248	7532	16026.7	5.86365
	8	0.002	13501.7	11236	91	33417	11167	1.26593		8	0.023	27625.6	24959.4	840	65535	15320	34972	12.7951
	9	0.002	13012.1	12007.7	16	34738	8670	1.31356		9	0.023	8282.18	7271.1	621	35996	5015	10879.2	3.98033
	10	0.002	15809.7	12889.8	124	36546	14222	1.08112		10	0.023	12314.8	10958	668	55968	7323	13313.7	4.87106
	11	0.002	16807.2	13715.1	166	40819	14459	1.01696		11	0.023	23157.3	20147.8	550	65535	16199	23550	8.61618
	12	0.002	16267.5	13629.8	186	39390	13661	1.0507		12	0.023	31231.5	23641.8	1069	65535	25835	32815	12.0059

## Sheet: Figure 2a,c,e
	Figure 2a	His10Ub Identified substrates
	DMSO	TAK	MG	PR	TM	TP	MP			Figure 2c
	569	318	730	943	91	261	980			Total:
	564	315	719	914	173	734	1116			1176 of 2804	0.4194
	572	317	764	960	178	741	1116			(2804 -1176)/2804	0.580599
					172	741	1065
	Figure 2e
				Significant	His10Ub substrates identified
	Time course	TAK	10	0	937	0
			30	0	937	0
			60	0	937	0
			180	99	937	0.105656
		MG	10	0	1119	0
			30	0	1119	0
			60	0	1119	0
			180	48	1119	0.0428954
		PR	10	93	1620	0.0574074
			30	271	1620	0.167284
			60	727	1620	0.448765
			180	904	1620	0.558025
		TM	10	0	981	0
			30	10	981	0.0101937
			60	47	981	0.0479103
			180	167	981	0.170234
		TP	10	41	1554	0.0263835
			30	309	1554	0.198842
			60	440	1554	0.28314
			180	170	1554	0.109395
		MP	10	67	1765	0.0379603
			30	331	1765	0.187535
			60	650	1765	0.368272
			180	883	1765	0.500283

## Sheet: Figure 2b,d,f
Figure 2b	UbiSite DDA Sites identified
DMSO	TAK243	MG132	PR619
8870	3064	20215	18140
13670	3968	22259	24508
5605	2037	13976	26837
	Figure 2d
	C: Type	C: Name	N: Count	N: Percentage of total
	Significant Any	+	10190	76.53
	Student's T-test Significant PR_DMSO	+	7365	55.31
	Student's T-test Significant MG_DMSO	+	2588	19.44
	Student's T-test Significant TAK_DMSO	+	2035	15.28
	Figure 2f
		TAK	MG	PR
	Sig	2036	2589	7367
	identified	2558	7175	10377
	of identified	0.795934	0.360836	0.709935

## Sheet: Figure 2h
UbiSite DDA diGly sites per protein
Bin	# values
1	1515
2	1055
3	841
4	696
5	536
6	429
7	335
8	304
9	257
10	221
11	194
12	187
13	108
14	109
15	118
16	89
17	81
18	51
19	53
20	51
21	35
22	29
23	35
24	23
25	28
26	24
27	15
28	24
29	27
30	13
31	15
32	11
33	10
34	7
35	10
36	12
37	7
38	3
39	5
40	12
41	7
42	5
43	2
44	5
45	5
46	3
47	3
48	1
49	2
50	4
51	4
53	1
55	1
56	2
57	1
58	2
59	3
60	1
61	1
62	1
63	2
65	1
66	1
69	1
70	1
71	1
72	1
73	1
74	1
79	1
85	1
93	1
94	1
109	1
131	1
143	1
348	1

## Sheet: Figure 2i
UbiSite DDA Sites per Molecular Weight
	Sites	Mol Weight
TOMM7	1	62484					Sites vs. Mol Weight
OCC1	1	64069				Pearson r
USMG5	1	64575				r	0.4422
LINC00116	1	65266				95% confidence interval	0,4240 to 0,4601
COX14	1	65996				R squared	0.1956
SMIM11	1	68862
POLR2K	1	70041				P value
SEC61G	1	77412				P (two-tailed)	<0,0001
RPS28	1	78409				P value summary	****
GNG2	1	78501				Significant? (alpha = 0.05)	Yes
MZT1	1	84787
GNG11	1	84807				Number of XY Pairs	7645
ZNF706	1	84977
ANAPC13	1	85213
FXYD7	1	85238
COX6C	1	87813
SS18L2	1	88349
PET100	1	91135
CDC42SE2	1	92234
	1	93216
TIMM8B	1	93435
COX7A2	1	93959
SNN	1	9497
LAMTOR5	1	96138
COMMD6	1	9638
SNRPF	1	97251
MOCS2	1	97552
CDC26	1	97769
LSM5	1	99374
MLLT11	1	10061
COX6B1	1	10192
TIMM9	1	10378
S100P	1	10,4
SH3BGRL3	1	10438
LYRM2	1	10449
TIMM13	1	10,5
FXYD6	1	10542
ATXN7L3B	1	10771
SNRPE	1	10803
ATP5J2	1	10918
NDUFA2	1	10921
ASNSD1	1	11,25
C6orf1	1	11,55
ANAPC16	1	11667
C10orf32	1	11695
TMEM256	1	11741
PPDPF	1	11777
S100A16	1	11801
FKBP1A	1	11951
DNAL4	1	12009
PSENEN	1	12029
LBH	1	12217
RPL36	1	12254
POLR3K	1	12336
C8orf4	1	12337
POLD4	1	12433
MIF	1	12476
ATP5J	1	12587
RNF7	1	12683
CT83	1	12784
IFI6	1	12927
NATD1	1	13032
UBL3	1	13157
TMEM230	1	13188
FAM127C	1	13246
C8orf88	1	13372
ENSA	1	13389
UQCRB	1	13,53
TCEAL8	1	13616
COX5B	1	13696
B2M	1	13714
PIN4	1	13,81
TNFRSF12A	1	13911
HIST1H2BD	1	13936
PPP1R11	1	13952
HIST1H2BL	1	13952
HIST1H2BM	1	13989
LSM10	1	14,08
HIST1H2BA	1	14167
FAM103A1	1	14381
NUTF2	1	14478
KHDC1L	1	14546
KRTCAP2	1	14678
CHRAC1	1	14,71
UBA52	1	14728
RPL22	1	14787
MRFAP1L1	1	14808
TSC22D3	1	14,81
NDUFA11	1	14852
SNAPIN	1	14874
ACOT13	1	14,96
MRPS12	1	15173
ZNF593	1	15199
PFDN4	1	15314
GUSBP1	1	15381
RPS19BP1	1	15434
C20orf24	1	15487
MED21	1	15564
FKBP2	1	15649
NXT1	1	15847
CALML5	1	15892
SYNJ2BP	1	15928
MRPL14	1	15947
BLOC1S2	1	15961
CENPA	1	15,99
C14orf119	1	16009
CHURC1	1	16111
TRAPPC2L	1	16145
HSPB11	1	16297
TOMM20	1	16298
NINJ1	1	16345
JTB	1	16358
MCFD2	1	16,39
ZFAND2A	1	16477
MGST3	1	16516
UBE2D1	1	16602
CCDC58	1	16,62
UBE2D3	1	16687
NDUFA13	1	16698
MRI	1	16829
OSTC	1	16829
CRCP	1	16871
OCIAD2	1	16953
FAM174B	1	16966
PHLDA2	1	17092
NDUFA12	1	17114
POLR2H	1	17143
FUNDC1	1	17177
SSBP1	1	17259
BLOC1S1	1	17262
TTC32	1	17296
CLEC2B	1	17307
UBE2W	1	17331
SPA17	1	17406
EVA1A	1	17469
ATP5D	1	17,49
MAFK	1	17523
RPP21	1	17,57
SYS1	1	17615
C1orf100	1	17617
MAFF	1	17,76
UBL4A	1	17776
RNASEH2C	1	17,84
ISG15	1	17887
TAF12	1	17924
PLA2G16	1	17936
LMO4	1	17994
MTFP1	1	18,01
CDKN1A	1	18119
SREK1IP1	1	18177
MAX	1	18275
MRPL50	1	18325
TCEAL1	1	18354
C19orf43	1	18419
UBD	1	18472
SDHC	1	18,61
DCTPP1	1	18681
MYDGF	1	18795
ARL2BP	1	18822
CD99	1	18848
GCSH	1	18884
LGALSL	1	18986
MRPS24	1	19015
EIF1AD	1	19053
CUTA	1	19116
ARL17A	1	19387
CNBP	1	19463
UBE2G1	1	19509
MED28	1	19,52
PTP4A3	1	19535
CETN3	1	19,55
SDHAF2	1	19599
ARPC4	1	19667
CMTM3	1	19713
IMMP2L	1	19717
MPV17	1	19733
BST2	1	19769
PTP4A1	1	19815
MYL9	1	19827
NDUFAF2	1	19856
YAF2	1	19901
TMEM52B	1	20002
TTC9C	1	20012
EMC4	1	20086
SSR2	1	20135
SAYSD1	1	20163
TRAPPC3	1	20274
HDDC3	1	20329
NAA20	1	20368
FAM206A	1	20378
FAM219A	1	20399
RANGRF	1	20448
RNF185	1	20459
IFT27	1	20,48
TMEM154	1	20498
ARF4	1	20511
CNPY2	1	20652
C15orf57	1	20656
RHEBL1	1	20681
DCTN6	1	20747
C6orf120	1	20772
C17orf62	1	20774
MFAP2	1	20825
GM2A	1	20838
MRPS28	1	20843
CHAC2	1	20874
EID1	1	20875
ARL2	1	20878
TBPL1	1	20886
TSR2	1	20894
ARL16	1	20936
RGS5	1	20946
RAP1A	1	20987
GGCT	1	21007
PEBP1	1	21057
UBE2F	1	21077
ANAPC10	1	21252
MRPL12	1	21348
SSSCA1	1	21474
CBFB	1	21508
TMEM11	1	21541
TEX36	1	21544
CIB2	1	21643
RBM18	1	21649
TAF10	1	21711
GUK1	1	21725
SFT2D3	1	21789
RAB22A	1	21855
ZNF740	1	21857
PDCD6	1	21868
C1orf50	1	21876
ARMC7	1	21924
	1	21962
BID	1	21994
CDKN1B	1	22073
BLVRB	1	22119
GPX4	1	22174
FGF21	1	22,3
SELT	1	22324
DIRAS1	1	22329
ISOC2	1	22337
RNF152	1	22357
CRYBA4	1	22374
SAR1B	1	22,41
MRGBP	1	22417
C16orf13	1	22578
TAGLN	1	22611
RAB9B	1	22719
COMMD2	1	22745
RGS16	1	22748
CFAP20	1	22774
MRPL21	1	22814
FAM101B	1	22882
N6AMT1	1	22957
RER1	1	22958
ASF1A	1	22968
CDO1	1	22972
HMGB3	1	22,98
HBEGF	1	23067
RAB24	1	23124
COPS8	1	23225
TMEM222	1	23,23
BOK	1	23,28
PDDC1	1	23297
NUDT16L1	1	23338
ARL6IP1	1	23362
FCF1	1	23369
C8orf37	1	23,38
DTD1	1	23423
GFER	1	23449
RAB6B	1	23461
RRAS	1	23,48
CHMP6	1	23485
COPZ2	1	23548
SNX10	1	23598
RHOF	1	23625
FAM177A1	1	23757
EFNA1	1	23787
DUXA	1	23816
UBE2S	1	23845
TMA16	1	23864
CHMP2B	1	23906
MRPL48	1	23934
GCA	1	24,01
PITHD1	1	24178
DUSP19	1	24194
MRPS26	1	24211
MAPK1IP1L	1	24269
SCN2B	1	24326
RAB4A	1	24389
OVCA2	1	24418
MAGEH1	1	24,44
CCDC25	1	24479
MRPL40	1	24,49
ZCRB1	1	24591
RAB39B	1	24622
TCEAL4	1	24647
COMMD5	1	24,67
FAM3C	1	24,68
PDCD10	1	24701
PLEKHB2	1	24736
SOCS3	1	24,77
RPAIN	1	24,77
C18orf21	1	24826
FAHD1	1	24843
DGCR6	1	24988
PSPH	1	25007
TWSG1	1	25017
CHMP4A	1	25098
FAM3A	1	25152
C9orf9	1	25166
HDHD1	1	25249
EXOSC5	1	25249
AK4	1	25268
ATG10	1	25279
YAE1D1	1	25299
GRPEL2	1	25431
STYX	1	25492
TMEM65	1	25498
RNF141	1	25535
PRTFDC1	1	25673
DNAJB8	1	25686
SCAMP4	1	25728
PAFAH1B3	1	25734
NOG	1	25774
VCPKMT	1	25806
TMEM127	1	25841
TCEAL2	1	25849
ZNF22	1	25915
UBTD1	1	25938
TMEM126B	1	25943
SCNM1	1	25949
SPAG7	1	26034
MXI1	1	26062
FAM173B	1	26,11
CDCA4	1	26113
CCDC71L	1	26261
TMUB1	1	26261
RAB20	1	26277
NKX3-1	1	26,35
EBP	1	26352
RABL3	1	26422
EMC7	1	26,47
INO80E	1	26478
DCAKD	1	26,55
CLIC3	1	26648
STARD3NL	1	26654
TSPAN9	1	26779
ADTRP	1	26842
MOB2	1	26926
HSD17B8	1	26973
CFD	1	27033
JAZF1	1	27079
YIPF4	1	27082
MED7	1	27245
GSTT1	1	27335
CDV3	1	27335
EMC10	1	27347
SRSF7	1	27366
AKT1S1	1	27383
NDUFV2	1	27391
RNF182	1	27402
FTSJ2	1	27423
ARL10	1	27459
FAM64A	1	27,48
DERL2	1	27567
IAH1	1	27598
PDCL3	1	27614
PRNP	1	27661
PRKCDBP	1	27701
TRPT1	1	27742
ING5	1	27,75
C3orf70	1	27769
RTP4	1	27863
ETHE1	1	27873
TMEM33	1	27978
ZFAND2B	1	28022
XRCC6BP1	1	28,08
LRRC3	1	28107
CD58	1	28147
HSD17B14	1	28317
METTL7A	1	28319
EIF4E2	1	28362
AMN1	1	28408
PEX11B	1	28431
MRPL16	1	28449
APH1B	1	28,46
PSMB5	1	28,48
KCTD2	1	28527
HDHD2	1	28536
SYNDIG1	1	28551
CLDND1	1	28603
UROS	1	28627
GEMIN8	1	28636
XBP1	1	28695
NEURL3	1	28789
PSMB10	1	28936
CD320	1	28991
TMEM176B	1	29056
BAMBI	1	29107
APOOL	1	29159
LHPP	1	29165
STX6	1	29176
C19orf52	1	29233
RIMS4	1	29329
MRPS18B	1	29395
TTC33	1	29411
MMTAG2	1	29411
EGFL7	1	29617
KCTD21	1	29643
DDAH2	1	29644
TMEM41A	1	29665
PCGF5	1	29714
ADO	1	29751
ELP6	1	29793
PNPO	1	29988
ASB13	1	30007
THAP8	1	30081
NKX2-2	1	30132
MRPL28	1	30156
SYPL2	1	30156
CCSAP	1	30216
NDUFS3	1	30241
ZNF664	1	30283
R3HDM4	1	30349
GLIPR1	1	30366
UBXN8	1	30541
ZNF138	1	30591
CD40	1	30619
TSPAN14	1	30,69
DECR2	1	30777
AGPAT2	1	30914
C16orf72	1	30925
M6PR	1	30993
SIAH1	1	31123
GPM6A	1	31209
VPS37B	1	31307
IMPA2	1	31321
TRMT61A	1	31381
ECHS1	1	31387
FBXO17	1	31479
GEMIN2	1	31585
SDHB	1	31629
TMEM45A	1	31679
OSER1	1	31779
PBLD	1	31785
EXOSC7	1	31821
ASB9	1	31857
WBSCR22	1	31,88
ICMT	1	31938
TAF1D	1	32057
LYSMD4	1	32065
GTPBP8	1	32146
PPAP2A	1	32156
CDKN1C	1	32177
MLEC	1	32233
SSR1	1	32235
SLC39A9	1	32251
C15orf41	1	32264
PIH1D1	1	32363
C2orf47	1	32544
NUDT22	1	32,58
GNPDA1	1	32668
CNOT7	1	32745
GPN3	1	32761
NAT8L	1	32837
SLC25A6	1	32866
MPG	1	32868
DOHH	1	32904
CAMLG	1	32952
CCDC121	1	33,06
FAM221A	1	33082
C19orf66	1	33,11
AKTIP	1	33128
ARGLU1	1	33216
PUSL1	1	33232
CCNC	1	33242
TMEM38A	1	33,26
RPIA	1	33269
GPATCH11	1	33277
SURF1	1	33331
KLF7	1	33361
LRRC73	1	33409
MRPL15	1	33419
TAZ	1	33459
USF1	1	33538
DHRS3	1	33548
CFDP1	1	33592
TSR3	1	33596
SLC39A3	1	33,6
RSRP1	1	33613
IER5	1	33703
GBAS	1	33742
IMP4	1	33756
UPRT	1	33786
ALKBH4	1	33837
CTSZ	1	33868
SIRT5	1	33881
DNASE1L1	1	33892
PEX26	1	33898
TOMM40L	1	33916
ABHD10	1	33932
EURL	1	33948
GNPTG	1	33973
AFMID	1	33991
SLC25A11	1	34061
DCUN1D4	1	34067
SLC25A36	1	34282
HADH	1	34293
FN3KRP	1	34412
FAM84B	1	34474
NPDC1	1	34516
SLC25A17	1	34566
LZTFL1	1	34592
SIAH2	1	34614
SPARC	1	34632
SDSL	1	34674
RPUSD1	1	34755
PLCXD2	1	34777
SULT1C2	1	34,88
MAGEA6	1	34891
PURA	1	34,91
EPCAM	1	34932
SEC22A	1	34947
RAD51D	1	35049
MAGEA2	1	35054
RDH12	1	35093
PNRC1	1	35224
ELOVL5	1	35293
HOXC13	1	35378
DOK5	1	35463
SFXN3	1	35503
SNAPC2	1	35556
NFKBIA	1	35609
DDRGK1	1	35,61
POLR3F	1	35684
RMDN1	1	35808
FYTTD1	1	35818
ABHD17C	1	35,83
EFNB3	1	35834
NIT1	1	35896
RNF41	1	35905
ACOT8	1	35914
VGLL3	1	36009
BNIP2	1	36017
DEDD2	1	36178
ZNF330	1	36201
PAQR3	1	36216
ALAD	1	36294
RWDD2B	1	36332
ATPAF1	1	36436
DHRSX	1	36443
CTU1	1	36,45
BABAM1	1	36,56
CARKD	1	36576
AKR1E2	1	36589
TOB2	1	36632
SLC35A1	1	36778
BCL2L12	1	36821
GP6	1	36866
BMI1	1	36949
RAD51	1	36966
IL10RB	1	36995
MTFR1	1	37
FBXO8	1	37068
METAP1D	1	37087
B3GAT3	1	37121
MTG1	1	37236
OSTM1	1	37256
GNB2	1	37331
RBMX2	1	37335
C11orf49	1	37353
B4GALT7	1	37405
TMEM68	1	37424
TWISTNB	1	37432
PRPF38A	1	37476
MAP2K6	1	37492
RCN3	1	37493
2001-03-01	1	37499
CEBPA	1	37561
GNB4	1	37567
PCGF2	1	37788
RASSF2	1	37,79
CTSB	1	37821
DTX3	1	37988
SFXN4	1	37998
SLC25A40	1	38124
FKBPL	1	38176
CRELD2	1	38191
CCDC160	1	38276
NHLRC3	1	38282
YOD1	1	38322
ZNF367	1	38411
ST6GALNAC5	1	38442
RPUSD3	1	38,46
GRTP1	1	38553
INHBE	1	38561
PEX16	1	38628
MRPL39	1	38711
NEGR1	1	38719
OGG1	1	38782
RNF113A	1	38787
ABHD4	1	38794
PSTPIP2	1	38858
UBAC2	1	38963
EI24	1	38964
WDR53	1	38989
TARBP2	1	39039
F8A1	1	39103
VPS26B	1	39154
RHBDD2	1	39202
IGBP1	1	39221
ANKRD16	1	39283
HSPBP1	1	39302
FAM102B	1	39308
NAA30	1	39319
SERTAD4	1	39348
MGME1	1	39,42
ALDOC	1	39455
PCBP3	1	39465
LSM11	1	39499
FEZ2	1	39666
MUL1	1	39,8
HOMER3	1	39836
SHARPIN	1	39949
GLT8D2	1	40026
TMEM206	1	40043
POMK	1	40,05
ZADH2	1	40,14
WARS2	1	40146
LMAN2	1	40228
AUNIP	1	40252
CCNDBP1	1	40262
HOMER1	1	40276
CDC42EP1	1	40294
TRIM16L	1	40305
SLC35C2	1	40431
PTPN7	1	40529
VPS72	1	40594
HEXIM1	1	40623
FOS	1	40695
CYHR1	1	40703
NDUFA10	1	40,75
ZSCAN16	1	40792
NDRG2	1	40798
DHRS13	1	40848
PARD6G	1	40883
HAPLN3	1	40894
HLA-C	1	40912
ZDHHC9	1	40915
GNAZ	1	40923
PRPSAP2	1	40925
TRIB1	1	41008
NT5C1A	1	41,02
C11orf84	1	41036
COQ3	1	41054
PANK3	1	41094
RNF215	1	41,1
PARD6B	1	41182
SNX21	1	41365
CEP41	1	41368
CD55	1	41,4
CLN5	1	41496
DNAJC18	1	41,55
PARVB	1	41714
ACTG1	1	41792
RPP40	1	41833
LRRC28	1	41912
GLT8D1	1	41935
SLC30A3	1	41945
RBMXL1	1	42141
MTHFSD	1	42172
TPST1	1	42188
PAAF1	1	42,19
NUDT19	1	42233
NEU2	1	42253
GFOD2	1	42254
F2RL2	1	42508
RAD9A	1	42547
ADIPOR1	1	42615
SAPCD2	1	42636
CIPC	1	42692
SERPINB1	1	42741
FAM199X	1	42801
MIIP	1	42824
CAMK1D	1	42913
QPCTL	1	42924
KLHDC3	1	43087
NSUN4	1	43088
LPGAT1	1	43089
FAM53C	1	43091
TRAM2	1	43327
P2RX4	1	43369
HIBCH	1	43482
TMEM79	1	43519
SAC3D1	1	43553
EGLN2	1	43,65
AMDHD2	1	43747
PNMA6A	1	43875
B4GALT1	1	43,92
B4GALT3	1	43927
MTERF4	1	43957
INPP1	1	43998
SERPINE2	1	44002
PAFAH2	1	44035
QTRT1	1	44047
APOL3	1	44278
BCAT2	1	44287
NSMCE4A	1	44301
C2CD4C	1	44576
SLC35B3	1	44592
MRPL38	1	44596
ANKRD10	1	44767
SLC35E1	1	44772
ETNK2	1	44781
TEX9	1	44825
SLC22A18	1	44845
UGCG	1	44853
ELK1	1	44887
CERS6	1	44889
SLC16A13	1	44991
SERPINE1	1	45059
CHPT1	1	45096
OTUD3	1	45124
MPPE1	1	45,14
NGFR	1	45183
ACAT1	1	45199
EPT1	1	45228
MRPS31	1	45318
ELL3	1	45,36
NEU1	1	45467
ARRDC4	1	45479
ACTR6	1	45,81
CCDC51	1	45811
ZNF362	1	45814
FBXL14	1	45886
PPP4R1L	1	45907
COX15	1	46,03
TPBG	1	46031
SLC25A46	1	46173
SPATA2L	1	46178
TOR3A	1	46198
PLEKHO1	1	46236
ACOT1	1	46277
CASP9	1	46,28
PELI1	1	46286
ACOT4	1	46326
ARRDC3	1	46394
PHKG2	1	46442
C7orf25	1	46,45
SUCLG2	1	46,51
SYT12	1	46536
ZNF365	1	46542
BMP4	1	46554
STK17A	1	46558
NAGA	1	46564
SCRN2	1	46596
IVD	1	46,65
PISD	1	46671
WWOX	1	46676
LTBR	1	46709
ING3	1	46742
SNAPC3	1	46752
SMAP2	1	46785
ATAT1	1	46,81
ELK4	1	46899
TOR4A	1	46914
FBXL2	1	47061
ASB6	1	47135
FOXN2	1	47,16
PTEN	1	47166
NOL4L	1	47214
SOX4	1	47262
ABHD8	1	47331
AADAT	1	47351
WDR18	1	47405
CSNK1G2	1	47457
KCTD20	1	47,48
ENTPD5	1	47517
C16orf70	1	47524
TXNDC5	1	47628
SMPD2	1	47645
ZDHHC6	1	47662
KCNN4	1	47695
HSP90AA4P	1	47711
TRMU	1	47744
RNF135	1	47888
SDCCAG3	1	47961
UBR7	1	47998
MOK	1	48013
GCDH	1	48127
SCLY	1	48148
TBCEL	1	48194
ZBTB6	1	48235
FAM117A	1	48318
RASSF8	1	48326
TEAD4	1	48328
ACP2	1	48344
ERAL1	1	48349
IRF8	1	48356
NXN	1	48392
CCNJL	1	48405
PLAU	1	48507
RBM34	1	48564
MAZ	1	48607
SGMS1	1	48616
STK11	1	48635
GABPB2	1	48649
TEAD3	1	48676
DLST	1	48755
RENBP	1	48,83
OXSM	1	48842
HDAC3	1	48847
SLC18B1	1	48868
IFT57	1	49108
SPOCK1	1	49124
ZBTB12	1	49147
TSPYL1	1	49192
MIDN	1	49212
ZNF566	1	49219
ITFG2	1	49312
GPR180	1	49395
GRWD1	1	49419
C3orf58	1	49481
KCNJ4	1	49,5
TUBB4A	1	49585
BAG4	1	49593
RNFT1	1	49709
CRLF3	1	49765
ACOT9	1	49901
TUBB2A	1	49906
AP4M1	1	49976
RASSF9	1	50,02
NIPAL4	1	50057
SLC39A7	1	50117
CPOX	1	50151
ZNF713	1	50172
IP6K1	1	50235
SUCLA2	1	50317
MRPS30	1	50364
RSRC2	1	50559
DCAF12L2	1	50802
ZNF3	1	50915
SLC38A6	1	50928
GSK3A	1	50,98
SLC30A6	1	51115
MIEF1	1	51293
IFI44L	1	51322
GABRA2	1	51326
SLC38A5	1	51457
FBXW2	1	51511
MGAT2	1	51,55
KNOP1	1	51588
BMP5	1	51736
FAM63A	1	51777
PCED1A	1	51781
MKNK2	1	51874
HSPA13	1	51927
NUDT12	1	52075
GABRA5	1	52145
CHKA	1	52248
FOXG1	1	52352
CCNA1	1	52357
CYP20A1	1	52432
ZNF222	1	52484
DNAJA3	1	52488
JMJD4	1	52493
APBB3	1	52585
ZNF669	1	52596
ERMAP	1	52604
SLC25A25	1	52662
HIAT1	1	53027
IQCC	1	53032
CHRM4	1	53049
CD36	1	53053
DMRTA1	1	53124
AGT	1	53154
LPL	1	53162
TSEN2	1	53246
TRMT11	1	53,42
ULK3	1	53444
RPS6KB2	1	53455
PAIP1	1	53524
SRSF11	1	53542
ARSA	1	53588
WDR13	1	53695
NAF1	1	53716
BTBD10	1	53779
FOXRED1	1	53811
FOXN3	1	53834
C3AR1	1	53864
SNTA1	1	53895
PFKFB4	1	54039
SLC38A1	1	54047
FBXW9	1	54115
CYP39A1	1	54115
G3BP2	1	54,12
PDHX	1	54122
GABRG2	1	54162
MAPKAPK5	1	54,22
ANKH	1	54,24
CELF2	1	54284
C9orf72	1	54327
PMPCB	1	54366
YAP1	1	54461
CTSA	1	54465
ZNF766	1	54506
LRRC14	1	54513
CBLL1	1	54519
FGFRL1	1	54536
SLC2A6	1	54539
PRAMEF12	1	54633
SLC17A5	1	54639
WDR37	1	54665
SLC41A3	1	54766
ZSCAN18	1	54803
MEF2A	1	54811
ZNF302	1	54813
PPM1J	1	54834
SMARCD3	1	55015
UGDH	1	55023
MTL5	1	55024
SHB	1	55042
ABI1	1	55,08
LMBR1	1	55097
KLF11	1	55139
GABRA3	1	55164
PXYLP1	1	55239
PNPLA2	1	55315
ZNF772	1	55366
SLC19A2	1	55399
TMEM161B	1	55481
SLC16A10	1	55492
MKRN3	1	55644
SLC18A2	1	55712
PIGV	1	55712
ARHGAP19	1	55756
ZNF165	1	55,77
MB21D2	1	55,8
FUT11	1	55815
FSD1	1	55819
NPEPL1	1	55,86
IPPK	1	56016
SAMD1	1	56051
STEAP2	1	56055
OXCT1	1	56157
BACE2	1	56,18
PPP2R5A	1	56193
NAGLT1	1	56217
PPM1H	1	56447
KCNA1	1	56465
CDYL2	1	56,5
P4HTM	1	56,66
SLC7A6	1	56827
ADRA1B	1	56835
HARS2	1	56888
CREB5	1	56918
BMPR1B	1	56,93
LEMD2	1	56974
XPNPEP3	1	57033
SESN3	1	57,29
C15orf52	1	57324
PPP2R5B	1	57392
MBTPS2	1	57443
CLK4	1	57491
TTYH3	1	57544
ANKDD1A	1	57,55
SMG9	1	57,65
ACVR2B	1	57723
TBX22	1	57,91
KCNG1	1	57912
GALNS	1	58025
TCP11L2	1	58091
CYP1A1	1	58165
PCCB	1	58215
GTF2F1	1	58,24
SARS2	1	58282
SLC7A8	1	58381
FAM126B	1	58646
HECA	1	58836
CYP24A1	1	58875
B4GALNT1	1	58882
DAK	1	58946
UBOX5	1	58965
RORA	1	58974
API5	1	59004
ZNF35	1	59089
OASL	1	59225
WRAP53	1	59309
DEAF1	1	59327
RNF217	1	59371
SREK1	1	59,38
SLC16A2	1	59511
IKZF2	1	59573
DDX28	1	59,58
PLXDC2	1	59582
PDIA5	1	59594
CORO2A	1	59763
ARHGEF3	1	59782
ALG8	1	60087
PARP3	1	60088
OMA1	1	60,12
SUOX	1	60282
CENPT	1	60422
ZNF579	1	60509
GPR108	1	60632
NT5DC2	1	60718
ANKRD13C	1	60818
SCARB1	1	60877
PLA2G4C	1	60938
LRRC48	1	61054
PPP2R5C	1	61,06
HPSE	1	61148
EHD2	1	61161
KATNAL2	1	61252
PLD5	1	61312
GLUD2	1	61433
ZBTB7A	1	61438
ZFP69B	1	61481
TRIM8	1	61488
WASF1	1	61651
DCAF11	1	61669
ZNF480	1	61708
ALDH4A1	1	61719
TJAP1	1	61,82
ZBTB3	1	61827
ZNF76	1	61,83
DPYSL3	1	61963
FAM117B	1	61967
SPTLC3	1	62049
PHF1	1	62105
SYT14	1	62287
PRKAA2	1	62319
EEPD1	1	62402
SLC41A2	1	62472
TBL1X	1	62495
SLAIN2	1	62543
ZFP82	1	62577
CCDC102A	1	62595
EPHX2	1	62615
ZNF548	1	62727
PGS1	1	62,73
DONSON	1	62746
NACC2	1	62836
GLP2R	1	63001
CNOT6L	1	63001
GALNT16	1	63073
MGAT4B	1	63198
RIOK2	1	63282
LRRC47	1	63472
SLC30A9	1	63514
GRN	1	63544
TCTN1	1	63569
ZNF891	1	63591
NXPE3	1	63799
PAK4	1	64071
RBM47	1	64098
ACSF3	1	64129
RSPRY1	1	64,18
CCNK	1	64239
TAPT1	1	64259
PANK1	1	64339
SPPL2B	1	64643
MEX3D	1	64882
SP2	1	64899
RABGGTA	1	65071
PODXL2	1	65075
AOAH	1	65104
RFX5	1	65322
KIAA1328	1	65372
ME2	1	65443
RARS2	1	65505
FAM73B	1	65,53
NCOA5	1	65536
RIOK1	1	65582
ZNF587	1	65621
ZC3H12A	1	65698
JPH4	1	65,86
ZNF529	1	65864
MMP14	1	65893
MCOLN2	1	65941
TAF5L	1	66155
CCDC36	1	66342
NSRP1	1	66389
POMGNT2	1	66615
UNC93B1	1	66,63
GALNT4	1	66665
AHCYL2	1	66,72
RSC1A1	1	66789
SLC13A3	1	66,84
ZNF496	1	66907
KIAA1467	1	67038
DBF4B	1	67242
SETD3	1	67256
DTX1	1	67368
BCAM	1	67404
CCDC120	1	67567
TCF3	1	67,6
SYVN1	1	67684
TAF6L	1	67814
SENP2	1	67854
TMEM259	1	67888
TMCO4	1	67909
SUSD5	1	68,02
MEN1	1	68023
ITFG1	1	68107
GBP3	1	68113
SIX6OS1	1	68165
TDP1	1	68,42
ETFDH	1	68495
SYTL3	1	68559
PRICKLE3	1	68608
KBTBD8	1	68822
TM9SF1	1	68,86
ZNF284	1	69018
MAU2	1	69081
BTBD9	1	69187
SOX13	1	69228
RASGRP2	1	69248
SLC6A12	1	69368
MTM1	1	69931
CLGN	1	70038
ZNF667	1	70,16
ENTPD4	1	70255
SLC2A13	1	70,37
ACADVL	1	70389
PGM2L1	1	70441
GUCY1B3	1	70514
ZNF354B	1	70529
WAC	1	70723
ARNTL2	1	70886
MAP3K3	1	70897
MAN1C1	1	70,91
ZMYND11	1	70962
ZNF214	1	70991
NO66	1	71085
FZD1	1	71158
C6orf165	1	71192
FOXO3	1	71276
ATAD3A	1	71368
GOLGA8M	1	71497
KLHL22	1	71666
TNFRSF21	1	71844
PHLDB3	1	71911
ELL2	1	72324
ATAD3B	1	72572
GAS2L1	1	72716
TBC1D17	1	72727
MON1A	1	72894
C1orf106	1	72913
MAN1A1	1	72968
MAN1A2	1	73003
OLFML2A	1	73054
GALNT15	1	73063
COG6	1	73278
ATXN1L	1	73305
SCMH1	1	73353
MTMR2	1	73,38
CHM	1	73475
UNKL	1	73827
BRF1	1	73839
FLRT2	1	74048
NEK11	1	74192
FXR2	1	74222
ZBTB5	1	74277
SASS6	1	74396
ZNF780A	1	74,53
SLC25A12	1	74761
ACSS3	1	74777
NEK8	1	74805
GAS6	1	74925
KIZ	1	75,11
PROS1	1	75122
GAS2L3	1	75213
ANGEL1	1	75275
SORBS3	1	75,34
SAMD4B	1	75483
FBXL19	1	75706
TM9SF2	1	75775
GPCPD1	1	76034
SHKBP1	1	76343
PRKG1	1	76364
GAB1	1	76615
PRKCB	1	76868
HPS4	1	76918
FCHSD1	1	76941
GALC	1	77063
KBTBD7	1	77163
SLCO4A1	1	77193
SLCO1B3	1	77402
CUX1	1	77454
CCDC62	1	77747
RANBP9	1	77846
ZNF7	1	77886
C10orf90	1	77,91
ZNF283	1	77941
DLL1	1	78055
ZBED1	1	78155
SLC6A9	1	78259
ZNF408	1	78438
THOC5	1	78507
DNAJC14	1	78568
ARNT2	1	78,69
ZSCAN32	1	78727
ZBTB39	1	79
ZNF180	1	79,11
NADSYN1	1	79284
BRD3	1	79541
MTMR11	1	79544
SPIRE2	1	79,67
TLE2	1	79,84
MTSS1L	1	79928
ABCB8	1	79988
RNPEPL1	1	80
SLC9A7	1	80,13
PEG10	1	80172
MFI2	1	80214
ZNF234	1	80559
MIPEP	1	80,64
PDE1C	1	80759
MTA1	1	80785
AGGF1	1	80976
TRIM2	1	81529
GYLTL1B	1	81786
GOLIM4	1	81879
SP3	1	81924
KIAA1841	1	82006
NAGLU	1	82265
ZNF224	1	82279
ZNF225	1	82471
ABCB7	1	82,64
MUT	1	83134
CLCN5	1	83146
NPHP1	1	83298
TRIM46	1	83423
DCLK2	1	83605
PRKCE	1	83673
DTNA	1	83,9
PPM1E	1	83951
FCHSD2	1	84275
ABCB9	1	84474
LOXL4	1	84483
BAHD1	1	84651
CLCN4	1	84916
KIRREL3	1	85254
CHPF	1	85466
DYRK1A	1	85583
LINS	1	85856
SMURF1	1	86113
PDZD4	1	86,17
PCDHB15	1	86328
KAZN	1	86,35
ASCC2	1	86359
SMO	1	86396
PCDHB7	1	86706
DZIP1L	1	86847
ZNF337	1	86874
DRC1	1	87133
PLEKHM3	1	87165
STRN3	1	87208
PHTF1	1	87251
PCDHB2	1	87253
ACAD11	1	87263
JADE2	1	87465
PCDHB14	1	87547
PCDHB8	1	87638
ZBTB17	1	87927
NYAP1	1	87927
SUPV3L1	1	87,99
ITGB5	1	88053
MFSD6	1	88087
GOLGA1	1	88183
CARNS1	1	88483
CACTIN	1	88701
RBSN	1	88869
MARK1	1	89002
ARHGEF19	1	89196
ARHGAP10	1	89374
KIF3C	1	89425
TGM1	1	89786
KIF9	1	89985
ZNF33B	1	90682
SHROOM1	1	90785
CLCN3	1	90965
SNX29	1	91253
CASD1	1	91679
ZNF606	1	91811
EPS8	1	91,88
ZNF226	1	91,92
ADAM23	1	91925
ARHGAP26	1	92234
RABGAP1L	1	92512
NEDD9	1	92,86
SH3RF1	1	93128
EPC1	1	93462
AXIN2	1	93557
ZNF160	1	94111
SH2D3C	1	94,41
FBXO41	1	94495
THSD1	1	94583
JAKMIP2	1	94933
EML3	1	95196
SMEK1	1	95367
OSBPL7	1	95,43
ATXN7	1	95,45
BCL11B	1	95518
PAN3	1	95612
PRICKLE2	1	95614
PROSER1	1	95697
VLDLR	1	96098
IL17RA	1	96121
ATP6V0A4	1	96385
ATP6V0A1	1	96412
RUSC1	1	96443
ZSCAN29	1	96718
PALD1	1	96753
ZKSCAN5	1	96902
GAREM	1	97185
RBM15B	1	97204
SEZ6L2	1	97559
SNX25	1	97944
ZNF574	1	98899
ASAP3	1	99154
PRPF40B	1	99357
LPIN2	1	99398
SLC4A11	1	99,58
ESYT3	1	100,03
NFATC2	1	100,14
ERMP1	1	100,23
CDH4	1	100,28
PRKD3	1	100,47
PCDHGA6	1	100,87
TCAF2	1	100,9
SULF1	1	101,03
DGKQ	1	101,15
BCAS3	1	101,24
TJP3	1	101,4
ZZZ3	1	102,02
GPRIN1	1	102,4
HKDC1	1	102,54
HDAC7	1	102,93
DDX42	1	102,97
MAGEE1	1	103,25
GPATCH1	1	103,34
PCDHGA4	1	103,97
PEX6	1	104,06
LGR4	1	104,47
GBA2	1	104,65
PACS1	1	104,9
CTNNA2	1	105,31
LARP1B	1	105,32
TAOK3	1	105,4
LRRC37B	1	105,57
UNC5D	1	105,88
TRAK1	1	106,04
NCOA7	1	106,16
GALNT5	1	106,26
ANKRD44	1	107,6
INTS5	1	107,99
DLGAP4	1	108,01
MAML1	1	108,05
IQSEC1	1	108,31
DDX11	1	108,31
OSBPL1A	1	108,47
IGHMBP2	1	109,15
INPP4A	1	109,95
ZSWIM4	1	110,14
BICD1	1	110,75
EGFLAM	1	111,27
PDZD7	1	111,75
KCNH5	1	111,88
GRID1	1	112,13
ZNF845	1	113,13
SLC12A3	1	113,14
CNTN1	1	113,32
PHF20	1	115,38
ZMIZ1	1	115,48
RASA1	1	116,4
CARD6	1	116,47
FAM13A	1	116,93
MFHAS1	1	116,95
DGKI	1	117
PLEKHA6	1	117,13
KIF5A	1	117,38
CNKSR2	1	117,53
NLRP11	1	117,78
ANKRD18B	1	118,23
ZNF197	1	118,85
LRIG2	1	118,96
PPP1R13B	1	119,56
STK11IP	1	120,26
RAPGEF1	1	120,55
FAM214A	1	121,67
WDR60	1	122,57
USP43	1	122,81
XPO7	1	123,91
PDE3B	1	124,33
RANBP17	1	124,37
STARD13	1	124,97
ZNF850	1	125,43
FBF1	1	125,44
SLC12A5	1	126,18
KCNH2	1	126,65
AP4E1	1	127,29
POM121	1	127,72
CACNA2D4	1	127,94
ZFPM2	1	128,16
BMP2K	1	129,17
ATP9B	1	129,3
SGSM1	1	129,72
PRDM10	1	130,13
ZSWIM5	1	130,63
LAMC2	1	130,97
REXO1	1	131,51
IRS1	1	131,59
RC3H2	1	131,67
COBLL1	1	131,79
LEPR	1	132,49
PARD3B	1	132,49
SIN3B	1	133,06
RECQL4	1	133,07
NEK10	1	133,26
NHSL2	1	133,28
PPFIA3	1	133,49
AFF3	1	133,5
FKBP15	1	133,63
RTEL1	1	133,68
ATP2B3	1	134,2
NOMO1	1	134,32
PITPNM1	1	134,85
BRPF1	1	137,5
AGTPBP1	1	138,45
PLCB1	1	138,57
AUTS2	1	138,98
TRAPPC10	1	142,19
CACHD1	1	142,29
CSPP1	1	145,52
RFX7	1	146,89
KANK1	1	147,29
CGNL1	1	149,08
SGK223	1	149,62
MINK1	1	149,82
FLT1	1	150,77
ARHGEF18	1	151,64
ATRNL1	1	152,64
RPAP1	1	152,75
RTL1	1	155,05
PLEKHG1	1	155,44
NPHP4	1	157,6
COL16A1	1	157,75
CCNB3	1	157,91
SSH2	1	158,21
ABCC10	1	161,63
PTPRU	1	162,42
COL4A4	1	164,04
CECR2	1	164,21
CDK13	1	164,92
CPS1	1	164,94
GOLGA3	1	167,35
TULP4	1	169
PRDM15	1	169,27
DISP1	1	170,93
RERE	1	172,42
LRRC7	1	172,58
BAI2	1	172,65
LTBP4	1	173,43
ABCC9	1	174,22
IQGAP2	1	180,58
KIAA0556	1	180,92
CTTNBP2	1	181,05
ALS2	1	183,63
SAMD9L	1	184,53
PHLPP1	1	184,67
LTBP1	1	186,79
ADAMTSL3	1	188,69
LOC285556	1	190,07
KIF26A	1	194,59
ZC3H13	1	196,63
IFT172	1	197,57
KIAA1549L	1	199
MAP2	1	199,52
TUBGCP6	1	200,5
MYO16	1	206,13
PLXNA3	1	207,7
PRR12	1	211,04
PLXNA2	1	211,1
PTPRD	1	214,76
AGRN	1	217,32
MPDZ	1	221,62
SCN3A	1	226,29
PLXNB1	1	232,3
ATG2B	1	232,76
ANKRD12	1	235,65
SDK2	1	239,39
TNC	1	240,85
SDK1	1	242,11
APC2	1	243,95
SPTB	1	246,47
DOCK10	1	249,53
PDE4DIP	1	265,1
F8	1	267,01
TTC28	1	270,88
DOPEY1	1	277,35
CACNA1A	1	282,56
LRRK2	1	286,1
IGSF10	1	290,83
FRY	1	338,87
SPEG	1	354,28
CELSR3	1	358,18
CSMD2	1	380,03
MYO15A	1	395,29
LYST	1	429,13
PKHD1	1	446,7
FAT3	1	501,97
GPR98	1	693,06
TOMM5	2	60352
FAU	2	66478
GNG7	2	75217
GNGT2	2	77469
GNG4	2	83887
C18orf32	2	86693
BRK1	2	87448
CDC42SE1	2	89252
CEBPZOS	2	93358
NDUFA4	2	93697
RPS27	2	9461
RPS27L	2	94771
DBI	2	10044
CENPW	2	10061
BOLA2	2	10116
S100A6	2	10,18
TIMM10	2	10333
SUMO4	2	10685
LSM2	2	10834
FAM195B	2	10,92
TIMM8A	2	10998
RPL37	2	11078
SLC35A4	2	11133
CSTB	2	11139
ACYP2	2	11139
DPY30	2	11,25
INIP	2	11425
VAMP8	2	11438
CCDC167	2	11459
RPLP1	2	11514
PTMS	2	11,53
LYRM7	2	11955
PTMA	2	12203
RBX1	2	12274
COX16	2	12293
DYNLT1	2	12452
GTF2A2	2	12457
COX7A2L	2	12615
VAMP1	2	12902
QIL1	2	13087
C12orf57	2	13178
SUPT4H1	2	13193
SNRPD1	2	13281
COX20	2	13291
CHTF8	2	13313
MEF2BNB	2	13403
SSNA1	2	13596
TAX1BP3	2	13735
H2AFJ	2	14019
GABARAPL1	2	14044
CD59	2	14177
TRMT112	2	14199
MRPS6	2	14226
TAF13	2	14287
MRPS17	2	14502
PFDN6	2	14582
C2orf76	2	14609
ATP5G2	2	14637
C4orf32	2	14652
MMGT1	2	14686
TMEM242	2	14758
MTURN	2	14925
NDUFA6	2	15136
LLPH	2	15225
IFT20	2	15,28
LSM4	2	15,35
MRPL41	2	15383
PNRC2	2	15,59
FAM136A	2	15641
POP7	2	15651
	2	15763
CARHSP1	2	15892
APITD1	2	15893
SOD1	2	15936
C1D	2	16019
TCTEX1D2	2	16122
PDZD11	2	16131
SRP19	2	16156
UBE2V2	2	16363
NDUFB7	2	16402
UBE2V1	2	16495
CYB5B	2	16694
TXNL4A	2	16786
EIF5A2	2	16793
GMFG	2	16801
ARPC5L	2	16941
DNAJC24	2	17139
NME1	2	17149
RNF24	2	17209
FAM162A	2	17342
TMEM159	2	17522
ZNHIT1	2	17536
PLEKHJ1	2	17551
MGST1	2	17598
ZNHIT3	2	17607
RFK	2	17623
FAM96B	2	17663
PIGP	2	18089
DESI1	2	18262
CACFD1	2	18,47
ATP5H	2	18491
AP1S2	2	18615
SSR4	2	18998
TXNDC12	2	19206
PRAF2	2	19258
C20orf27	2	19291
SRSF3	2	19329
APRT	2	19608
ANKRD39	2	19651
CENPM	2	19737
SNX24	2	19818
RNF5	2	19881
RBM8A	2	19889
MRPS25	2	20116
MID1IP1	2	20201
PTTG1IP	2	20324
RAP2A	2	20615
RABAC1	2	20648
UBE2H	2	20655
MRPL11	2	20683
MANF	2	20,7
RAP2C	2	20745
GNPNAT1	2	20749
TRAPPC5	2	20783
GPX7	2	20996
PIGH	2	21,08
JAGN1	2	21125
COMMD1	2	21178
BAX	2	21184
CT45A1	2	21272
HRAS	2	21298
LZIC	2	21494
NKIRAS2	2	21508
MRPL35	2	21514
TMEM126A	2	21527
RAB31	2	21569
HSPB8	2	21604
SRI	2	21676
RHOA	2	21768
RBPMS	2	21802
COMMD9	2	21819
IMP3	2	21,85
CDIP1	2	21892
AP3S2	2	22017
PPIF	2	22,04
C7orf50	2	22083
ARL4D	2	22155
	2	22216
MED22	2	22,22
LOH12CR1	2	22222
DUSP14	2	22255
NABP2	2	22338
ABHD14B	2	22345
NUDT1	2	22519
COMMD7	2	22,54
HIST1H1B	2	22,58
ARFRP1	2	22614
BASP1	2	22693
B9D1	2	22775
APOBEC3C	2	22826
RAB9A	2	22837
PTPMT1	2	22843
UBE2E3	2	22912
POLR3H	2	22918
GINS1	2	22988
MRPS10	2	22999
CD83	2	23041
TSPAN31	2	23053
RAB30	2	23058
AKIP1	2	23114
ZFAND5	2	23132
SAP30	2	23306
NT5C	2	23382
BCL7C	2	23468
MAD2L1	2	23,51
TVP23B	2	23576
ZMAT2	2	23612
PLAC1	2	23616
RAB5A	2	23658
WDYHV1	2	23679
TPPP	2	23693
MND1	2	23753
GTF3C6	2	24048
MIS12	2	24,14
VHL	2	24152
FKBP14	2	24171
IER2	2	24195
TRAPPC4	2	24,34
TIMP2	2	24399
CHAC1	2	24417
TMEM98	2	24,61
PCMT1	2	24636
TESC	2	24,75
RAB3B	2	24758
GOSR2	2	24775
TMED3	2	24777
RAB28	2	24841
NDFIP1	2	24899
DGCR6L	2	24932
CSNK2B	2	24942
ARPIN	2	24943
MDFI	2	25029
PRELID1	2	25,18
VTI1A	2	25217
MXD1	2	25254
DDIT4	2	25,37
FAM207A	2	25456
MOB3B	2	25463
DNAJB9	2	25518
CXorf56	2	25624
THYN1	2	25697
DCXR	2	25913
POLR3G	2	25914
NQO2	2	25918
LIN7A	2	25996
MOB4	2	26032
MESDC2	2	26076
KCTD5	2	26092
RP9	2	26106
RNF166	2	26122
TSN	2	26183
CLNS1A	2	26215
ZC4H2	2	26244
LYPLAL1	2	26316
ZFYVE21	2	26505
LAT2	2	26,55
DUT	2	26563
MPDU1	2	26638
SMNDC1	2	26711
LAPTM4A	2	26,8
NRIP3	2	26975
TM2D3	2	27118
DIABLO	2	27131
NAA40	2	27194
RAB12	2	27248
RND3	2	27368
HSCB	2	27422
NANP	2	27813
BDNF	2	27818
RWDD1	2	27939
SPR	2	28048
CMBL	2	28048
HOXB9	2	28058
RFXANK	2	28102
STX10	2	28114
TIMM21	2	28202
SFR1	2	28261
ATP6V1D	2	28262
CAPNS1	2	28315
C21orf2	2	28,34
HACD2	2	28368
PSME1	2	28723
NUBP2	2	28825
TMEM70	2	28969
TAF9	2	28974
CTDSP1	2	29203
KCT2	2	29234
REEP3	2	29264
CUTC	2	29341
FGFR1OP2	2	29426
CA13	2	29443
MRPL47	2	29,45
CCDC90B	2	29505
NECAP1	2	29737
TMEM56	2	30,04
CLPP	2	30,18
PROSC	2	30344
PSMB8	2	30354
PQBP1	2	30472
RWDD3	2	30543
MLF1	2	30627
FBXO45	2	30632
HOXB13	2	30675
FAM210A	2	30776
SPSB1	2	30941
OLR1	2	30959
ARV1	2	31052
DDAH1	2	31121
TMEM106B	2	31127
TMEM189	2	31135
SLBP	2	31285
UCK1	2	31434
HMGN5	2	31524
TMEM53	2	31,63
APOA1BP	2	31674
C6orf47	2	31,71
METTL10	2	31,83
PGAM5	2	32004
ASRGL1	2	32054
TIMMDC1	2	32177
SIX1	2	32,21
ABHD17B	2	32214
MSANTD3	2	32363
TMEM38B	2	32509
PRSS3	2	32528
F11R	2	32583
ERGIC1	2	32592
ECI1	2	32816
PSMG1	2	32854
NXPH4	2	33065
TSNAX	2	33112
JAM2	2	33207
CCDC101	2	33238
PURB	2	33,24
MRPS2	2	33249
MTCH2	2	33331
BPNT1	2	33392
MRPL19	2	33535
NAPB	2	33557
PHF13	2	33581
PIGC	2	33582
RQCD1	2	33631
TSEN34	2	33652
HAGH	2	33805
CCNG1	2	34074
GDF15	2	34,14
ZDHHC3	2	34,17
TEX264	2	34188
TRADD	2	34247
ANKRA2	2	34271
YIPF1	2	34276
DCUN1D3	2	34291
NDNL2	2	34308
TIPIN	2	34555
AAGAB	2	34593
UQCC1	2	34,6
ZNF75A	2	34693
THG1L	2	34,83
ELP5	2	34841
TFPI	2	35015
AIDA	2	35023
PLSCR1	2	35049
FAM76A	2	35049
C11orf54	2	35117
RNASEH2B	2	35138
ZDHHC7	2	35,14
NPL	2	35162
JUND	2	35173
MSMO1	2	35215
MRPL45	2	35351
TSFM	2	35,39
MACROD1	2	35505
MVB12B	2	35619
OGFOD3	2	35646
RPRD1A	2	35719
MLST8	2	35876
ANXA4	2	35882
ASB7	2	36011
DECR1	2	36067
VSTM4	2	36146
JKAMP	2	36169
WDR5B	2	36338
	2	36396
GET4	2	36504
SRR	2	36566
TRUB2	2	36694
WDR77	2	36724
RASSF4	2	36748
UBIAD1	2	36831
USF2	2	36954
ASB1	2	37014
FBXL12	2	37026
SFXN5	2	37124
BUB3	2	37154
C2orf43	2	37318
NAGK	2	37375
GNB1	2	37377
SLAMF7	2	37421
EXTL2	2	37465
MRPL44	2	37535
FRA10AC1	2	37548
EIF3F	2	37563
SCD5	2	37,61
TMEM59L	2	37619
C5orf45	2	37743
IFNGR2	2	37806
TOR1A	2	37808
XRCC3	2	37849
PPA2	2	37,92
TOR1B	2	37978
HOXC10	2	38072
L3HYPDH	2	38137
KCNK1	2	38143
XRCC4	2	38286
AMD1	2	38339
TTPAL	2	38515
YBX2	2	38517
ABHD13	2	38548
KTI12	2	38615
MEF2B	2	38639
DHDDS	2	38657
VPS37C	2	38658
STX18	2	38673
CDK20	2	38694
FAM76B	2	38708
BAG1	2	38778
DCAF7	2	38926
ADPRHL2	2	38946
RNF146	2	38,95
STBD1	2	39007
MAGEB1	2	39037
ABHD5	2	39095
SIRT6	2	39118
RASSF1	2	39219
PDHB	2	39233
TBCC	2	39248
GPANK1	2	39314
CCNY	2	39336
PON2	2	39,38
SRSF6	2	39586
C8orf58	2	39,66
TMEM64	2	39664
TUSC3	2	39676
LRRC23	2	39,76
TXNDC15	2	39885
SNRNP48	2	39965
PTGFR	2	40054
RCCD1	2	40078
SLC25A3	2	40094
ADPRHL1	2	40104
HAPLN1	2	40165
CCDC86	2	40235
TMEM120B	2	40245
TAF7	2	40259
RFFL	2	40514
RABEPK	2	40564
TMEM120A	2	40,61
UROD	2	40786
DHPS	2	40,97
PCBP4	2	41481
ARPC1A	2	41569
SLC30A7	2	41625
RNF34	2	41,64
ASPHD2	2	41698
HDAC8	2	41757
KCMF1	2	41945
ACTBL2	2	42003
C9orf114	2	42008
NUP43	2	42,15
S1PR3	2	42,25
FANCF	2	42254
ACTR1B	2	42293
RGP1	2	42455
SERPINB6	2	42621
IDH3G	2	42794
SERPINB7	2	42904
SEPHS1	2	42,91
FGFR1OP	2	43064
MAPK3	2	43135
SIRT2	2	43182
MBD2	2	43254
FBXO25	2	43312
GALT	2	43363
DAZAP1	2	43383
MTFR2	2	43384
METTL2A	2	43537
TSSC1	2	43603
PHF23	2	43818
MTFMT	2	43832
PAK1IP1	2	43963
TRIML2	2	43983
CBWD2	2	44034
F2RL1	2	44126
CEP44	2	44139
CCDC113	2	44219
SDR42E1	2	44283
GNAL	2	44308
SAV1	2	44633
SPOPL	2	44647
C19orf47	2	44746
DNAJA4	2	44797
ARL6IP4	2	44915
FAM46C	2	44944
POC1A	2	45008
PHLDA1	2	45016
ACAD8	2	45069
GDF11	2	45,09
WDFY2	2	45154
HORMAD1	2	45,2
CRELD1	2	45439
ASCC1	2	45509
TMEM184B	2	45561
S100PBP	2	45581
[truncated: 5,649 more rows]

## Sheet: Figure 2j
	Replicate 1		anti-Ub 1:1000 (Santa Cruz, Cat: sc-8017)							Replicate 2															Repliate 3
			CHX = Cyclohexamide
								1	DMSO
								2	DMSO+CHX
								3	TAK243														1	DMSO
								4	TAK243+ CHX														2	DMSO+CHX																1	DMSO
								5	MG132														3	TAK243																2	DMSO+CHX
								6	MG132+CHX														4	TAK243+ CHX																3	TAK243
								7	PR619														5	MG132																4	TAK243+ CHX
								8	PR619+CHX														6	MG132+CHX																5	MG132
								9	TAK+MG														7	PR619																6	MG132+CHX
								10	TAK+MG+CHX														8	PR619+CHX																7	PR619
								11	TAK+PR														9	TAK+MG																8	PR619+CHX
								12	TAK+PR+CHX														10	TAK+MG+CHX																9	TAK+MG+CHX
								13	MG+PR														11	TAK+PR																10	TAK+MG
								14	MG+PR+CHX														12	TAK+PR+CHX																11	TAK+PR
																							13	MG+PR																12	TAK+PR+CHX
																							14	MG+PR+CHX																13	MG+PR
																																								14	MG+PR+CHX

## Sheet: Figure 3a-c,g-i
MG10_DMSO	MG30_DMSO	MG60_DMSO	MG180_DMSO	PR10_DMSO	PR30_DMSO	PR60_DMSO	PR180_DMSO	Sig MGorPR	MG_above1.5	MG_below-1.5	MG_NaN	MG_inbetween	PR_above1.5	PR_below-1.5	PR_NaN	PR_inbetween	Peptides	Razor + unique peptides	Unique peptides	Sequence coverage [%]	Unique + razor sequence coverage [%]	Unique sequence coverage [%]	Mol. weight [kDa]	Q-value	Score	Intensity	MS/MS count	GlyGly (K) site positions	-Log Student's T-test p-value MG10_DMSO	Student's T-test q-value MG10_DMSO	Student's T-test Test statistic MG10_DMSO	-Log Student's T-test p-value MG30_DMSO	Student's T-test q-value MG30_DMSO	Student's T-test Test statistic MG30_DMSO	-Log Student's T-test p-value MG60_DMSO	Student's T-test q-value MG60_DMSO	Student's T-test Test statistic MG60_DMSO	-Log Student's T-test p-value MG180_DMSO	Student's T-test q-value MG180_DMSO	Student's T-test Test statistic MG180_DMSO	-Log Student's T-test p-value PR10_DMSO	Student's T-test q-value PR10_DMSO	Student's T-test Test statistic PR10_DMSO	-Log Student's T-test p-value PR30_DMSO	Student's T-test q-value PR30_DMSO	Student's T-test Test statistic PR30_DMSO	-Log Student's T-test p-value PR60_DMSO	Student's T-test q-value PR60_DMSO	Student's T-test Test statistic PR60_DMSO
0.06027	-0.463218	-0.930471	-0.537541	-1.11894	-1.73737	-1.57635	-3.40541		0	0	0	1	0	1	0	0	37	37	37	47.3	47.3	47.3	102.36	0	217.39	25743000000	675	NaN	0.0263215	1	0.0687104	0.242697	1	-0.534736	0.512362	1	-1.01261	0.2649	0.836323	-0.581211	0.614466	0.680806	-1.1835	0.457236	0.609557	-0.97504	0.936328	0.163412	-1.69602
0.594777	0.921233	1.05741	0.754644	0.641079	0.771644	0.508206	0.102448		0	0	0	1	0	0	0	1	32	32	32	65.8	65.8	65.8	67.867	0	323.31	117370000000	973	NaN	0.224562	1	0.516273	0.418552	1	0.868838	0.601079	0.951275	1.15701	0.314938	0.802466	0.686381	0.400836	0.848401	0.808481	0.654113	0.500566	1.18156	0.400578	0.593522	0.782316
-0.417481	0.163386	0.00569073	0.516037	0.267437	0.495654	0.272021	0.261588		0	0	0	1	0	0	0	1	71	71	71	36.7	36.7	36.7	268.57	0	323.31	19520000000	697	NaN	0.204781	1	-0.463879	0.11067	1	0.254649	0.00428176	1	0.0105312	0.541203	0.671978	0.966746	0.300574	0.896697	0.570841	0.570075	0.59736	0.993533	0.090821	0.895442	0.230378
-2.16192	-1.84261	-1.82248	-2.65657	-2.35702	-3.77515	-5.37022	-5.25949	+	0	1	0	0	0	1	0	0	27	27	7	45.9	45.9	7.3	71.329	0	76.332	6179400000	300	NaN	0.674601	1	-1.34312	2.18272	0.6384	-3.59878	2.4349	1	-4.00364	2.17822	0.103091	-3.81964	1.15757	0.463704	-2.09743	2.59053	0.177067	-4.85422	4.4286	0	-10.9105
-0.73611	-0.11746	-0.214255	0.0759751	-1.56006	-2.15386	-2.47762	-2.42932		0	0	0	1	0	1	0	0	25	25	4	57.8	57.8	15	52.31	0	323.31	57741000000	640	NaN	0.392615	1	-0.809252	0.0426943	1	-0.111915	0.0992029	1	-0.242127	0.0299811	0.982562	0.0788626	0.605752	0.675866	-1.20653	0.527653	0.54754	-1.10486	0.772124	0.210644	-1.50899
-2.15689	0.389456	0.186056	-0.266143	-1.09517	-0.706614	-0.854816	-1.46379		0	1	0	0	0	0	0	1	34	12	10	73	28.5	24.6	52.746	0	323.31	15111000000	357	NaN	0.743738	1	-1.45139	0.148089	1	0.356321	0.0692743	1	0.177062	0.0601402	0.960206	-0.160968	0.224992	0.89953	-0.538442	0.135649	0.909789	-0.344897	0.177123	0.804089	-0.436164
				0.210387	1.67978	2.71301	2.13836	+	0	0	1	0	1	0	0	0	9	9	9	32.7	32.7	32.7	33.62	0	323.31	8598900000	169	NaN	NaN	NaN	NaN	NaN	NaN	NaN	NaN	NaN	NaN	NaN	NaN	NaN	0.114752	0.95724	0.271528	1.02314	0.282764	1.83248	1.74971	0.0482517	3.07876
				1.33696	2.72433	2.77	3.08875		0	0	1	0	1	0	0	0	73	73	73	43.8	43.8	43.8	226.37	0	323.31	11576000000	495	NaN	NaN	NaN	NaN	NaN	NaN	NaN	NaN	NaN	NaN	NaN	NaN	NaN	0.489161	0.75304	1.01043	1.30093	0.231282	2.34879	0.982691	0.13418	1.85126
-0.319798	-0.228482	1.14641	1.25595						0	0	0	1	0	0	1	0	15	15	15	36.1	36.1	36.1	51.557	0	148.93	2711900000	121	NaN	0.0834269	1	-0.216908	0.0817985	1	-0.207706	0.337324	1	0.747981	0.469538	0.67303	0.974289	NaN	NaN	NaN	NaN	NaN	NaN	NaN	NaN	NaN
				1.50449	1.53932	1.99012	1.41171		0	0	1	0	0	0	0	1	27	27	27	37.6	37.6	37.6	88.929	0	323.31	4916500000	185	NaN	NaN	NaN	NaN	NaN	NaN	NaN	NaN	NaN	NaN	NaN	NaN	NaN	0.640678	0.650871	1.25645	0.573102	0.517522	1.15454	1.50339	0.078819	2.57971
0	0	-1.00111	2.34317	1.50528	3.17049	3.29521	3.25695		1	0	0	0	1	0	0	0	38	38	8	47.1	47.1	12.5	108.31	0	323.31	22543000000	519	NaN	NaN	1	NaN	NaN	1	NaN	1.30898	0.74771	-2.05493	0.502191	0.615835	1.0665	0.468463	0.766629	0.985202	1.15252	0.2517	2.13835	1.10233	0.112204	2.06307
-0.138996	-0.878351	-0.544684	0.213911	-0.538692	-0.986149	-2.22196	-2.30986	+	0	0	0	1	0	1	0	0	23	23	5	23.8	23.8	7.9	125.09	0	166.05	4842500000	222	NaN	0.0564069	1	-0.144499	0.352634	1	-0.758931	0.152448	0.997354	-0.374779	0.0922062	0.942446	0.228023	0.162693	0.936031	-0.395121	0.508181	0.588668	-1.01262	2.21909	0.0357619	-3.78586
0	0	0	1.89383	0	0.997262	1.1866	1.28001		1	0	0	0	0	0	0	1	33	8	2	39.5	7.9	3.5	101.81	0	82.442	3379600000	86	NaN	NaN	1	NaN	NaN	1	NaN	NaN	1	NaN	0.564317	0.555767	1.15681	NaN	1	NaN	0.79964	0.398212	1.42019	0.413163	0.531349	0.878681
-0.289416	0.240379	-0.741566	0.689858	-1.40573	-0.792533	-2.14856	-2.90992		0	0	0	1	0	1	0	0	36	36	21	73	73	61.1	52.496	0	323.31	52527000000	707	NaN	0.231381	1	-0.483275	0.197624	1	0.417958	0.224704	1	-0.525566	0.75452	0.490303	1.28251	0.442106	0.792533	-0.937355	0.391695	0.694418	-0.814198	0.695762	0.254283	-1.37598
0.584256	0.798402	0.55703	0.343283	0.439954	0.336466	0.464284	0.248296		0	0	0	1	0	0	0	1	45	45	45	75.1	75.1	75.1	72.911	0	323.31	607850000000	2546	NaN	0.201286	1	0.472518	0.326984	1	0.710101	0.206264	1	0.479909	0.104946	0.933368	0.265202	0.201923	0.926318	0.461444	0.147945	0.910975	0.350986	0.236294	0.749559	0.524077
-1.62262	-0.480049	-2.87941	-2.83622	-0.585436	-0.188416	-0.678604	0.298126		0	1	0	0	0	0	0	1	32	32	17	69.6	69.6	50.6	49.129	0	323.31	29513000000	448	NaN	0.652076	1	-1.28161	0.413821	1	-0.793209	1.13516	0.746523	-2.09643	0.862015	0.320117	-1.66376	0.431393	0.827063	-0.842339	0.117056	0.92711	-0.27167	0.330714	0.640336	-0.705157
-0.43013	-0.245902	-0.16894	-0.355379	-0.351796	-0.455931	-0.586397	-1.06253	+	0	0	0	1	0	0	0	1	76	76	74	66	66	64.3	121.68	0	323.31	112940000000	1931	NaN	0.703061	1	-1.10291	0.243588	1	-0.486462	0.208067	0.994187	-0.402938	0.54625	0.695857	-0.896469	0.59183	0.792708	-0.939775	0.477203	0.65945	-0.867034	0.906408	0.242285	-1.40451
-0.107307	-0.549789	-1.08213	-0.330906	-0.51967	-0.72227	-1.98276	-3.36979	+	0	0	0	1	0	1	0	0	23	23	23	91.5	91.5	91.5	23.354	0	323.31	19808000000	531	NaN	0.0276108	1	-0.0755226	0.251001	1	-0.558989	0.237444	1	-0.562408	0.0604234	0.960645	-0.163583	0.155892	0.937911	-0.380487	0.192784	0.864481	-0.463325	0.886563	0.172301	-1.65972
				0	0	1.51802	1.76391		0	0	1	0	0	0	0	1	16	16	16	62.7	62.7	62.7	37.636	0	73.906	4473400000	115	NaN	NaN	NaN	NaN	NaN	NaN	NaN	NaN	NaN	NaN	NaN	NaN	NaN	NaN	1	NaN	NaN	1	NaN	0.773627	0.224929	1.45524
-1.90804	-1.79813	-1.52478	-2.00026	-1.30244	-1.67519	-1.7449	-2.18208		0	1	0	0	0	1	0	0	25	25	25	47	47	47	67.764	0	323.31	9887900000	431	NaN	0.557773	1	-1.14674	0.623627	1	-1.24714	0.673777	0.934091	-1.3079	0.810699	0.358774	-1.54623	0.417473	0.810311	-0.891703	0.584575	0.501538	-1.17973	0.768575	0.220927	-1.46604
-1.83584	-1.66207	-1.42008	-2.07573	-0.327285	-0.142194	-0.195664	-0.89263		0	1	0	0	0	0	0	1	48	48	48	60.5	60.5	60.5	104.64	0	323.31	17835000000	758	NaN	0.667182	1	-1.31697	0.623341	1	-1.23966	0.603478	0.944535	-1.19393	0.844411	0.331544	-1.60201	0.0663727	0.964549	-0.177777	0.0328531	0.967307	-0.090052	0.0593676	0.934102	-0.155777
-0.24215	-0.580122	-0.305642	-0.20495	0.122366	-0.058871	-0.463676	-1.00322		0	0	0	1	0	0	0	1	26	26	24	73.3	73.3	73.3	21.671	0	323.31	143090000000	961	NaN	0.0807875	1	-0.206586	0.23952	1	-0.541875	0.103542	1	-0.259762	0.0559259	0.964853	-0.148381	0.0649018	0.971006	0.160004	0.03383	0.967798	-0.0846752	0.254935	0.728852	-0.555118
				0	0	1.82451	2.08821		0	0	1	0	1	0	0	0	16	16	16	49.5	49.5	49.5	36.521	0	289.14	4016800000	90	NaN	NaN	NaN	NaN	NaN	NaN	NaN	NaN	NaN	NaN	NaN	NaN	NaN	NaN	1	NaN	NaN	1	NaN	0.563333	0.356777	1.15255
-0.609747	-1.42544	-0.385208	-0.767602	-0.835856	-1.9554	-2.65764	-2.64328		0	0	0	1	0	1	0	0	37	35	35	39.1	37.8	37.8	116.22	0	323.31	10734000000	333	NaN	0.992715	1	-1.5071	0.711015	1	-1.35513	0.405278	1	-0.751565	0.597662	0.594198	-1.10656	0.558845	0.746787	-1.06616	1.26314	0.243451	-2.2158	1.36069	0.083696	-2.43825
				-0.830949	-0.305604	0.87003	2.82666		0	0	1	0	1	0	0	0	16	16	16	68.9	68.9	68.9	26.922	0	135.45	4288200000	163	NaN	NaN	NaN	NaN	NaN	NaN	NaN	NaN	NaN	NaN	NaN	NaN	NaN	0.615453	0.701862	-1.14298	0.195723	0.87529	-0.430933	0.68735	0.306767	1.24655
-0.626804	0.351432	-0.673873	-1.81182						0	1	0	0	0	0	1	0	30	28	27	42.3	40.7	40.7	98.911	0	323.31	5569200000	127	NaN	0.253878	1	-0.571118	0.22032	1	0.480117	0.338232	1	-0.716709	0.777429	0.385836	-1.48395	NaN	NaN	NaN	NaN	NaN	NaN	NaN	NaN	NaN
				0.0033021	0.735502	1.34342	1.49855		0	0	1	0	0	0	0	1	32	32	32	50	50	50	63.887	0	198.06	6754100000	243	NaN	NaN	NaN	NaN	NaN	NaN	NaN	NaN	NaN	NaN	NaN	NaN	NaN	0.0010115	0.999657	0.00280398	0.197129	0.858528	0.472396	0.529512	0.399436	1.0746
				1.50639	1.92766	2.09775	1.45664		0	0	1	0	1	0	0	0	26	26	26	51.2	51.2	51.2	65.991	0	307.57	5292300000	251	NaN	NaN	NaN	NaN	NaN	NaN	NaN	NaN	NaN	NaN	NaN	NaN	NaN	0.487427	0.753305	1.01627	0.836394	0.330075	1.5805	0.920597	0.159273	1.71887
				-0.563599	0.593536	1.29348	2.52713		0	0	1	0	1	0	0	0	64	64	64	43.8	43.8	43.8	190.68	0	323.31	8570200000	303	NaN	NaN	NaN	NaN	NaN	NaN	NaN	NaN	NaN	NaN	NaN	NaN	NaN	0.465978	0.807248	-0.88476	0.482889	0.641282	0.914666	0.572104	0.364755	1.13679
2.04991	1.35066	1.92665	3.3843	1.30247	3.32365	3.91769	3.64502	+	1	0	0	0	1	0	0	0	40	40	40	57.5	57.5	57.5	84.685	0	323.31	43190000000	688	NaN	0.843043	1	1.59837	0.368806	1	0.810869	0.848667	0.802451	1.59889	2.34912	0.101793	4.27999	0.509964	0.745919	1.04133	2.53022	0.182588	4.64296	3.62366	0.0185455	7.53699
1.05712	0	0.660201	2.30522	0.823153	1.80339	3.12925	3.76915	+	1	0	0	0	1	0	0	0	15	15	15	63.2	63.2	63.2	34.577	0	323.31	19922000000	216	NaN	0.696947	1	1.29228	NaN	1	NaN	0.226497	1	0.524323	2.31038	0.107077	3.97121	0.245218	0.897164	0.567845	0.713374	0.410956	1.38628	1.4424	0.0772217	2.60645
				0.642171	1.45778	1.55696	1.62623		0	0	1	0	0	0	0	1	12	12	10	36.7	36.7	32.4	57.81	0	62.592	2219600000	129	NaN	NaN	NaN	NaN	NaN	NaN	NaN	NaN	NaN	NaN	NaN	NaN	NaN	0.300913	0.896726	0.652621	0.649851	0.463458	1.26692	1.27482	0.0986006	2.16968
0.150427	0.294668	0.182029	0.076618	-0.163812	0.23443	-0.102324	-0.153842		0	0	0	1	0	0	0	1	38	38	38	51.7	51.7	51.7	68.002	0	323.31	205010000000	1886	NaN	0.139089	1	0.297493	0.873488	1	1.11276	0.216255	0.996705	0.420717	0.0590022	0.96905	0.137968	0.339062	0.90148	-0.539156	0.854539	0.593919	1.00335	0.16531	0.871665	-0.303985
				0.585036	1.09823	2.37569	2.88093	+	0	0	1	0	1	0	0	0	14	14	14	70.8	70.8	70.8	32.444	0	323.31	12413000000	358	NaN	NaN	NaN	NaN	NaN	NaN	NaN	NaN	NaN	NaN	NaN	NaN	NaN	0.135262	0.943853	0.34061	0.294206	0.758383	0.669239	0.974665	0.141615	1.81863
0.737394	0.518317	0.60214	0.500688	0.426875	0.520031	0.177411	-0.0468373		0	0	0	1	0	0	0	1	58	58	58	81.3	81.3	81.3	66.049	0	323.31	119550000000	1789	NaN	0.594248	1	1.09556	0.556801	1	0.98643	0.651503	0.972149	1.12962	0.317411	0.812996	0.659897	0.625548	0.749925	1.02192	0.554199	0.60773	0.983911	0.151014	0.859696	0.325807
				-0.820291	0.536786	1.42325	3.92447	+	0	0	1	0	1	0	0	0	39	38	38	62.7	62.7	62.7	73.243	0	323.31	15527000000	261	NaN	NaN	NaN	NaN	NaN	NaN	NaN	NaN	NaN	NaN	NaN	NaN	NaN	0.370192	0.860457	-0.782801	0.229923	0.838466	0.520992	0.53597	0.39175	1.08962
-0.712418	-1.32514	-1.1072	-1.27292	-1.10621	-1.23382	-2.50137	-3.6937		0	0	0	1	0	1	0	0	15	15	15	24	24	24	58.635	0	242.78	22740000000	419	NaN	0.209045	1	-0.494432	0.428493	1	-0.911096	0.332912	1	-0.738557	0.255047	0.835509	-0.601066	0.474138	0.776646	-0.971369	0.550465	0.552775	-1.09916	0.644614	0.283733	-1.30609
0	0	0	1.4753						0	0	0	1	0	0	1	0	11	11	11	31.2	31.2	31.2	42.026	0.00021716	22.129	810170000	42	NaN	NaN	1	NaN	NaN	1	NaN	NaN	1	NaN	0.504182	0.627617	1.04189	NaN	NaN	NaN	NaN	NaN	NaN	NaN	NaN	NaN
				0.592394	0.250355	0.0161174	1.8547		0	0	1	0	0	0	0	1	12	12	12	73.7	73.7	73.7	19.652	0	69.979	2212200000	81	NaN	NaN	NaN	NaN	NaN	NaN	NaN	NaN	NaN	NaN	NaN	NaN	NaN	0.220997	0.907049	0.509604	0.0897076	0.939115	0.226348	0.00446845	0.99191	0.0124423
1.5216	1.9887	1.62376	1.82245						1	0	0	0	0	0	1	0	46	39	39	25	24	24	242.04	0	74.788	6646200000	234	NaN	0.748814	1	1.4192	2.5702	0.7608	4.31551	0.904766	0.759403	1.65588	1.7046	0.140701	2.84893	NaN	NaN	NaN	NaN	NaN	NaN	NaN	NaN	NaN
0.267333	0.0709995	2.521	4.143	1.29621	2.16735	2.37654	0		1	0	0	0	1	0	0	0	23	17	17	57	47.3	47.3	45.51	0	323.31	20634000000	260	NaN	0.0792975	1	0.204962	0.0127895	1	0.0362805	0.775322	0.865154	1.51562	1.12517	0.210289	2.12753	0.2715	0.898876	0.633025	0.633071	0.465303	1.27721	0.569043	0.34356	1.17916
0.571235	0.819482	0.177044	0.71499	1.50678	0.975957	0.682226	0.0298753		0	0	0	1	0	0	0	1	55	55	38	47.6	47.6	36.5	142.1	0	323.31	35759000000	601	NaN	0.231235	1	0.526403	0.412367	1	0.849237	0.0472968	1	0.126656	0.228466	0.849963	0.5312	0.825772	0.582264	1.52982	0.473482	0.612737	0.959114	0.296674	0.672281	0.649422
0.957781	1.1841	1.07736	0.843891						0	0	0	1	0	0	1	0	91	91	91	77	77	77	87.687	0	323.31	1768900000000	4782	NaN	0.321422	1	0.711155	0.455968	1	0.948096	0.409074	1	0.865473	0.272082	0.826629	0.617923	NaN	NaN	NaN	NaN	NaN	NaN	NaN	NaN	NaN
				0.973419	1.1323	2.37019	0.86137	+	0	0	1	0	1	0	0	0	16	16	16	75	75	75	24.775	0	323.31	18292000000	268	NaN	NaN	NaN	NaN	NaN	NaN	NaN	NaN	NaN	NaN	NaN	NaN	NaN	0.686176	0.64969	1.26421	0.47079	0.610593	0.968075	1.98059	0.0409818	3.41294
-0.0616927	0.102595	0.277377	0.0244913	-0.00284815	-0.408406	-0.736433	-1.18468		0	0	0	1	0	0	0	1	32	32	32	44.1	44.1	44.1	84.141	0	323.31	23474000000	562	NaN	0.0453356	1	-0.108063	0.105821	1	0.225843	0.221006	0.997302	0.464262	0.0137009	0.994381	0.0350604	0.00237213	1	-0.00573106	0.471139	0.677597	-0.841092	1.38296	0.117068	-1.99034
0.0392809	1.6623	2.34386	5.3562	0.837228	1.94804	3.80049	3.03678		1	0	0	0	1	0	0	0	42	42	41	68.4	68.4	67.2	66.129	0	323.31	28001000000	562	NaN	0.0135221	0.999257	0.0366258	1.24542	1	2.14719	0.661204	0.942584	1.32819	2.52855	0.104632	4.89894	0.280435	0.897358	0.632486	0.499244	0.575563	1.05183	1.61105	0.0555583	2.93603
				1.09393	1.6236	2.34533	3.27375		0	0	1	0	1	0	0	0	35	35	35	63.9	63.9	63.9	72.683	0	323.31	73076000000	490	NaN	NaN	NaN	NaN	NaN	NaN	NaN	NaN	NaN	NaN	NaN	NaN	NaN	0.262135	0.900776	0.609842	0.403251	0.652993	0.879461	0.601161	0.314715	1.23111
-0.148997	-0.146445	-0.223836	-0.0422037						0	0	0	1	0	0	1	0	9	9	9	16.6	16.6	16.6	103.13	0	76.428	2535700000	177	NaN	0.045495	1	-0.120794	0.0488532	1	-0.128358	0.0505831	1	-0.136554	0.00805556	0.995272	-0.0228956	NaN	NaN	NaN	NaN	NaN	NaN	NaN	NaN	NaN
				1.23576	1.56881	1.74116	2.64887		0	0	1	0	1	0	0	0	16	16	16	67.7	67.7	67.7	27.887	0	261.52	5852700000	156	NaN	NaN	NaN	NaN	NaN	NaN	NaN	NaN	NaN	NaN	NaN	NaN	NaN	0.673466	0.650023	1.28173	0.844731	0.333826	1.56349	0.713027	0.251587	1.38196
-0.69409	-0.848399	-1.11968	-0.543001	-1.678	-0.660367	-1.47411	-2.29325		0	0	0	1	0	1	0	0	9	9	9	32.3	32.3	32.3	38.287	0	323.31	27232000000	450	NaN	0.190053	1	-0.456764	0.381767	1	-0.803918	0.232335	1	-0.553436	0.229554	0.852222	-0.520917	0.413745	0.806096	-0.899161	0.333588	0.743879	-0.707744	0.346133	0.595522	-0.774799
				1.0211	0.355695	0.642615	0.503177		0	0	1	0	0	0	0	1	21	21	21	37.5	37.5	37.5	81.957	0	112.47	2445600000	119	NaN	NaN	NaN	NaN	NaN	NaN	NaN	NaN	NaN	NaN	NaN	NaN	NaN	0.359476	0.857544	0.779786	0.103385	0.92922	0.262568	0.330084	0.644612	0.700071
1.10119	0.461721	1.03304	0.72554	1.3048	0.280234	1.04559	1.05248		0	0	0	1	0	0	0	1	35	35	35	76.9	76.9	76.9	46.36	0	323.31	191410000000	582	NaN	0.212706	1	0.514196	0.0708952	1	0.191666	0.181417	0.994291	0.448998	0.140448	0.905958	0.355731	0.246047	0.900631	0.584301	0.0386163	0.965581	0.108014	0.172224	0.806646	0.429959
				0.268493	0.991849	1.08887	1.7235		0	0	1	0	0	0	0	1	16	16	16	42.7	42.7	42.7	55.984	0	75.412	1490200000	85	NaN	NaN	NaN	NaN	NaN	NaN	NaN	NaN	NaN	NaN	NaN	NaN	NaN	0.337662	0.899785	0.616867	0.588521	0.531936	1.13079	0.359054	0.593965	0.782792
				-1.15738	-0.243921	0.925937	1.12311		0	0	1	0	0	0	0	1	29	28	28	41.9	40.9	40.9	86.563	0	207.67	3643700000	113	NaN	NaN	NaN	NaN	NaN	NaN	NaN	NaN	NaN	NaN	NaN	NaN	NaN	0.766326	0.611142	-1.40297	0.14079	0.913437	-0.324946	0.574305	0.384871	1.1016
				1.52069	0.434084	0.747336	3.07345		0	0	1	0	1	0	0	0	40	40	40	72.4	72.4	72.4	55.671	0	323.31	71532000000	528	NaN	NaN	NaN	NaN	NaN	NaN	NaN	NaN	NaN	NaN	NaN	NaN	NaN	0.374613	0.833581	0.826555	0.0795703	0.938131	0.211824	0.113265	0.874748	0.295896
0.443309	0.824284	0.593891	0.0710654	-0.452643	-0.766217	-2.03519	-3.78047	+	0	0	0	1	0	1	0	0	52	52	52	49.9	49.9	49.9	105.12	0	323.31	101380000000	840	NaN	0.14812	1	0.360387	0.380251	1	0.79928	0.217961	1	0.504158	0.0190941	0.989881	0.0525031	0.630864	0.747736	-1.04176	0.724811	0.46366	-1.26992	1.27069	0.0938608	-2.23697
				-0.00701078	-0.00361951	-0.0792402	0.477687		0	0	1	0	0	0	0	1	12	12	7	55	55	21.6	19.794	0	275.68	4890500000	226	NaN	NaN	NaN	NaN	NaN	NaN	NaN	NaN	NaN	NaN	NaN	NaN	NaN	0.00177662	1	-0.00499419	0.00109469	0.997607	-0.0030376	0.0218223	0.972663	-0.0597326
				-0.390936	2.02817	3.98558	4.78578	+	0	0	1	0	1	0	0	0	44	44	44	41.3	41.3	41.3	86.191	0	323.31	29973000000	537	NaN	NaN	NaN	NaN	NaN	NaN	NaN	NaN	NaN	NaN	NaN	NaN	NaN	0.129716	0.948995	-0.319813	0.581902	0.493196	1.19005	1.84282	0.0417895	3.36516
-0.947835	0.426407	-0.440061	-0.336481						0	0	0	1	0	0	1	0	13	12	12	28	26.1	26.1	70.038	0	145.8	2594600000	131	NaN	0.387754	1	-0.821745	0.171102	0.998989	0.40362	0.113558	1	-0.288566	0.0915044	0.939609	-0.235687	NaN	NaN	NaN	NaN	NaN	NaN	NaN	NaN	NaN
-0.733465	-0.88382	-2.22733	-3.46217	-0.535582	-1.54728	-0.674368	-0.462835		0	1	0	0	0	0	0	1	16	14	14	30.2	27.9	27.9	46.437	0	201.54	10309000000	382	NaN	0.343761	1	-0.73192	0.494539	1	-0.980689	1.04169	0.717378	-1.9111	1.16253	0.212072	-2.1668	0.59838	0.748102	-1.04236	0.546128	0.544074	-1.11249	0.61255	0.384325	-1.10392
				1.5238	3.16024	4.1259	4.84083	+	0	0	1	0	1	0	0	0	30	30	30	85.7	85.7	85.7	25.035	0	323.31	27997000000	465	NaN	NaN	NaN	NaN	NaN	NaN	NaN	NaN	NaN	NaN	NaN	NaN	NaN	0.681579	0.640706	1.31954	1.45047	0.209908	2.62191	2.21936	0.0339692	4.10947
-1.02248	-0.866011	-0.895116	-0.751112	-1.37964	-2.31052	-2.59408	-3.30057	+	0	0	0	1	0	1	0	0	55	55	55	36	36	36	205.12	0	323.31	42314000000	1208	NaN	0.42481	1	-0.887048	0.361424	1	-0.772461	0.394866	1	-0.828974	0.271024	0.830803	-0.610515	0.57515	0.704233	-1.14775	0.610371	0.47809	-1.24513	1.4376	0.0802963	-2.55476
				1.54273	1.74773	1.67877	2.08049		0	0	1	0	1	0	0	0	21	21	21	65.2	65.2	65.2	49.512	0	323.31	12542000000	360	NaN	NaN	NaN	NaN	NaN	NaN	NaN	NaN	NaN	NaN	NaN	NaN	NaN	0.809974	0.587842	1.51052	0.816469	0.342371	1.53773	0.885389	0.178532	1.63322
				0.294152	0.74672	0.801292	0.897031		0	0	1	0	0	0	0	1	34	34	34	33.7	33.7	33.7	118.29	0	96.725	5285600000	200	NaN	NaN	NaN	NaN	NaN	NaN	NaN	NaN	NaN	NaN	NaN	NaN	NaN	0.12751	0.950114	0.307153	0.450861	0.646603	0.898148	0.244051	0.72446	0.564621
1.26702	1.25631	1.22814	1.13724	1.54442	1.86762	2.19176	1.952	+	0	0	0	1	1	0	0	0	25	25	25	53	53	53	61.589	0	323.31	47646000000	444	NaN	0.291188	1	0.669138	0.293464	1	0.673043	0.286254	1	0.658894	0.256625	0.835036	0.6007	1.1455	0.473848	1.98675	0.887203	0.31635	1.65215	1.93318	0.042281	3.29513
1.50063	2.29709	2.03941	2.31193	1.54555	2.07217	2.29179	2.20139		1	0	0	0	1	0	0	0	36	36	36	50.1	50.1	50.1	70.193	0	323.31	41015000000	810	NaN	0.516476	1	1.06288	0.919154	0.961528	1.72897	0.786385	0.859544	1.51137	0.911522	0.299364	1.71809	0.728021	0.615443	1.3905	1.03504	0.285911	1.88894	1.12368	0.114413	2.04054
0.190351	-0.256957	-0.292989	0.66885						0	0	0	1	0	0	1	0	12	12	12	11.4	11.4	11.4	142.17	0	55.16	4504400000	176	NaN	0.0509515	1	0.135973	0.0751374	1	-0.195091	0.0803613	1	-0.208735	0.251953	0.837351	0.570988	NaN	NaN	NaN	NaN	NaN	NaN	NaN	NaN	NaN
-1.22005	-1.09055	-0.855831	-0.601429	-0.859912	-1.24591	-2.38898	-2.27288		0	0	0	1	0	1	0	0	8	8	8	22.9	22.9	22.9	37.866	0	156.38	7842500000	261	NaN	0.406151	1	-0.868817	0.277783	1	-0.638893	0.301897	1	-0.671322	0.168881	0.887319	-0.410619	0.371246	0.855472	-0.787967	0.519458	0.575574	-1.05235	1.11941	0.114898	-2.0414
				-0.358994	-1.48942	-1.97172	-1.33961		0	0	1	0	0	0	0	1	6	6	6	20.1	20.1	20.1	36.648	0	323.31	3862300000	144	NaN	NaN	NaN	NaN	NaN	NaN	NaN	NaN	NaN	NaN	NaN	NaN	NaN	0.204885	0.926835	-0.455806	0.68558	0.437788	-1.32289	1.24437	0.0965988	-2.19006
				-1.29672	-0.899936	0.594554	2.0776		0	0	1	0	1	0	0	0	15	15	15	43.5	43.5	43.5	54.864	0	323.31	5134500000	136	NaN	NaN	NaN	NaN	NaN	NaN	NaN	NaN	NaN	NaN	NaN	NaN	NaN	0.663706	0.644547	-1.27374	0.60175	0.528123	-1.13621	0.149438	0.835768	0.370733
				0.656414	1.04705	1.37013	0.746318		0	0	1	0	0	0	0	1	20	20	20	24	24	24	116.83	0	113.49	3604800000	157	NaN	NaN	NaN	NaN	NaN	NaN	NaN	NaN	NaN	NaN	NaN	NaN	NaN	0.746317	0.650183	1.26091	0.859095	0.354152	1.50836	0.636	0.310783	1.23925
-0.0869956	-0.362431	-0.0125942	-1.56608	-0.229874	-0.338252	-0.759706	-0.992769		0	1	0	0	0	0	0	1	16	14	14	60.5	60.5	60.5	23.818	0	112.45	36263000000	585	NaN	0.028695	1	-0.0768818	0.174874	0.999801	-0.403835	0.00409385	1	-0.0112538	0.384384	0.731172	-0.844987	0.150486	0.94372	-0.339158	0.355448	0.758177	-0.670513	0.922765	0.210905	-1.50459
2.01042	1.22757	1.96793	1.47066	0.995933	1.95927	1.5226	1.98854	+	1	0	0	0	0	0	0	1	33	33	33	56.4	56.4	56.4	68.07	0	323.31	20638000000	308	NaN	0.901658	1	1.68434	0.352242	1	0.777375	0.679522	0.945438	1.34264	0.524797	0.614977	1.07461	0.549987	0.74216	1.07556	1.94522	0.159729	3.25651	1.35217	0.0906887	2.27032
				0.463823	0.874894	1.92237	2.19862		0	0	1	0	1	0	0	0	21	21	21	39.3	39.3	39.3	77.672	0	84.247	4270500000	111	NaN	NaN	NaN	NaN	NaN	NaN	NaN	NaN	NaN	NaN	NaN	NaN	NaN	0.173158	0.932083	0.410651	0.524432	0.582186	1.02315	0.932704	0.158887	1.72412
-0.129681	0.358535	0.0394719	-0.655276						0	0	0	1	0	0	1	0	32	32	32	46	46	46	77.187	0	314.53	11105000000	401	NaN	0.0911221	1	-0.211323	0.34503	1	0.664441	0.0227703	1	0.0575266	0.229889	0.849925	-0.530236	NaN	NaN	NaN	NaN	NaN	NaN	NaN	NaN	NaN
				0.692273	0.63897	2.62108	1.87769	+	0	0	1	0	1	0	0	0	45	45	45	61.5	61.5	61.5	73.525	0	302	7797000000	195	NaN	NaN	NaN	NaN	NaN	NaN	NaN	NaN	NaN	NaN	NaN	NaN	NaN	0.584005	0.744547	1.07175	0.247834	0.818395	0.561427	1.85456	0.042784	3.24344
-0.583746	-0.582991	-0.713165	-0.929064	-1.18914	-1.09153	-1.40099	-1.52946		0	0	0	1	0	0	0	1	42	42	42	74.4	74.4	74.4	52.743	0	323.31	96124000000	1393	NaN	0.501488	1	-0.93692	0.585515	1	-1.04338	0.530076	1	-1.00442	0.523988	0.637468	-1.02952	0.492591	0.750436	-1.0064	0.342711	0.72146	-0.754875	0.382011	0.55996	-0.835552
0.273344	0.447783	0.944239	0.945027	0.141837	0.256981	-0.145132	-0.831054		0	0	0	1	0	0	0	1	30	30	29	63.5	63.5	62.3	62.924	0	323.31	79344000000	560	NaN	0.0556176	1	0.150373	0.103141	1	0.266073	0.27541	1	0.628834	0.263229	0.834054	0.606552	0.0572476	0.971288	0.14663	0.114793	0.925873	0.278115	0.0889371	0.903282	-0.210984
				1.54655	1.29498	0.739133	0.611801		0	0	1	0	0	0	0	1	24	24	24	30.9	30.9	30.9	82.015	0	122.09	11754000000	274	NaN	NaN	NaN	NaN	NaN	NaN	NaN	NaN	NaN	NaN	NaN	NaN	NaN	1.19714	0.46621	2.05926	0.899782	0.323401	1.60725	0.298972	0.671083	0.658137
				1.54811	1.42646	1.00295	0.623542		0	0	1	0	0	0	0	1	18	18	17	47.9	47.9	47.9	42.258	0	141.2	5444900000	199	NaN	NaN	NaN	NaN	NaN	NaN	NaN	NaN	NaN	NaN	NaN	NaN	NaN	0.431988	0.792029	0.926116	0.468937	0.607413	0.982426	0.276142	0.680772	0.632637
				1.04671	1.86569	1.51219	1.96069		0	0	1	0	0	0	0	1	36	36	35	34.2	34.2	33.6	138.6	0	173.57	8933400000	155	NaN	NaN	NaN	NaN	NaN	NaN	NaN	NaN	NaN	NaN	NaN	NaN	NaN	0.419643	0.810852	0.880531	1.10669	0.280807	1.97502	0.666204	0.287695	1.29558
				-0.271788	-0.951392	0.340511	0.299349		0	0	1	0	0	0	0	1	25	25	25	51.5	51.5	51.5	63.972	0	323.31	5633500000	138	NaN	NaN	NaN	NaN	NaN	NaN	NaN	NaN	NaN	NaN	NaN	NaN	NaN	0.0973822	0.962184	-0.244257	0.548725	0.57081	-1.06832	0.0993521	0.889452	0.253039
				1.55338	1.47061	0.78347	0.0286984		0	0	1	0	0	0	0	1	42	42	37	30.7	30.7	28.5	197.3	0	98.804	3258200000	143	NaN	NaN	NaN	NaN	NaN	NaN	NaN	NaN	NaN	NaN	NaN	NaN	NaN	0.768485	0.604313	1.45088	0.564341	0.527924	1.13686	0.257335	0.710443	0.587994
-0.684014	-1.93402	-1.57149	-1.5876						0	1	0	0	0	0	1	0	23	23	23	77.4	77.4	77.4	29.815	0	323.31	27826000000	725	NaN	0.353714	1	-0.742451	0.456898	1	-0.98006	0.318601	1	-0.727203	0.373515	0.737994	-0.826518	NaN	NaN	NaN	NaN	NaN	NaN	NaN	NaN	NaN
0.749286	-0.0889529	0.702326	0.728862						0	0	0	1	0	0	1	0	31	31	31	29.2	29.2	29.2	149.52	0	158.85	3911600000	200	NaN	0.205038	1	0.488383	0.0189312	1	-0.0528761	0.220252	1	0.515163	0.168391	0.888909	0.414574	NaN	NaN	NaN	NaN	NaN	NaN	NaN	NaN	NaN
0.165168	0.937677	1.52626	3.41949	0	-0.0833286	0.828753	1.55295		1	0	0	0	0	0	0	1	29	29	29	55.5	55.5	55.5	60.901	0	261.95	11411000000	254	NaN	0.122217	1	0.275108	0.668809	1	1.2345	1.45824	0.640889	2.41887	2.04963	0.102939	3.69992	NaN	1	NaN	0.0799516	0.946883	-0.176345	1.16214	0.143222	1.80693
-1.59713	-1.14833	-1.99077	-2.01812	-0.808686	-0.76068	-2.22144	-0.743549		0	1	0	0	0	1	0	0	13	13	12	44.8	44.8	42.6	35.277	0.00022502	25.383	2213800000	183	NaN	0.879947	1	-1.61728	0.589226	1	-1.14968	1.03457	0.712842	-1.88123	1.68297	0.140417	-2.85928	0.360921	0.861296	-0.766793	0.575583	0.568061	-1.07556	1.11959	0.113628	-2.02859
-0.132565	0.124894	0.840077	1.34256						0	0	0	1	0	0	1	0	18	18	18	40.8	40.8	40.8	47.625	0	204.44	87197000000	260	NaN	0.0190907	1	-0.0543574	0.0177248	1	0.0505699	0.141819	0.9951	0.361117	0.29042	0.808383	0.669701	NaN	NaN	NaN	NaN	NaN	NaN	NaN	NaN	NaN
0.50576	0.82053	0.876919	0.630498	1.18217	1.19103	1.18757	1.03191		0	0	0	1	0	0	0	1	106	106	105	83.6	83.6	83.6	90.932	0	323.31	4290900000000	10020	NaN	0.136559	1	0.340237	0.272074	1	0.616623	0.278852	1	0.63182	0.186619	0.883892	0.447072	0.407292	0.818877	0.86873	0.403352	0.663083	0.86266	0.399181	0.547657	0.855531
				1.33611	1.89933	1.83818	1.16955		0	0	1	0	0	0	0	1	23	23	23	44.7	44.7	44.7	54.843	0	113.3	6012000000	220	NaN	NaN	NaN	NaN	NaN	NaN	NaN	NaN	NaN	NaN	NaN	NaN	NaN	0.562325	0.709146	1.12499	0.864333	0.32101	1.62044	0.745834	0.232137	1.43784
-0.584565	-0.834148	-1.55728	-1.11169	-0.322529	-0.973498	-1.44047	-2.24801		0	1	0	0	0	1	0	0	11	11	11	73.3	73.3	73.3	16.694	0	323.31	45651000000	538	NaN	0.129098	1	-0.327389	0.213093	1	-0.507376	0.557558	0.972952	-1.13109	0.337113	0.770958	-0.746094	0.108664	0.957772	-0.271689	0.210755	0.842817	-0.507205	0.431206	0.503583	-0.920685
-0.313338	-0.178075	-1.03309	1.12415	0.989751	1.85931	3.60072	5.11362		0	0	0	1	1	0	0	0	36	36	36	65.1	65.1	65.1	56.65	0	323.31	47776000000	671	364	0.086365	1	-0.223157	0.0402654	1	-0.109741	0.388539	1	-0.828959	0.299698	0.803034	0.680153	0.243583	0.896888	0.57141	0.51288	0.570329	1.07168	1.24278	0.0872877	2.30332
				0.931785	0.928034	1.19695	1.13699		0	0	1	0	0	0	0	1	39	39	39	63.7	63.7	63.7	60.977	0	323.31	34330000000	574	NaN	NaN	NaN	NaN	NaN	NaN	NaN	NaN	NaN	NaN	NaN	NaN	NaN	0.595709	0.704891	1.13266	0.57874	0.546573	1.10818	0.734853	0.257776	1.3646
-0.209975	0.977694	0.354463	0.510164	0.765242	1.18919	1.41906	1.81081		0	0	0	1	0	0	0	1	45	45	45	62.1	62.1	62.1	88.828	0	323.31	60590000000	966	NaN	0.0526374	1	-0.140897	0.824894	1	1.44901	0.140032	0.994765	0.337552	0.194129	0.883688	0.453795	0.99081	0.573114	1.58464	1.55935	0.224696	2.44409	1.402	0.0878616	2.31368
0	0	0	2.44773	1.55625	1.94504	1.47703	1.82806		1	0	0	0	0	0	0	1	37	37	37	29.5	29.5	29.5	198.8	0	323.31	5012800000	217	NaN	NaN	1	NaN	NaN	1	NaN	NaN	1	NaN	1.14076	0.222396	2.07848	0.711338	0.621577	1.36653	0.948301	0.289376	1.74914	0.407232	0.529424	0.881562
				-0.0486404	0.392372	1.52466	-0.0952064		0	0	1	0	0	0	0	1	13	13	13	36.2	36.2	36.2	49.814	0	323.31	5025800000	101	NaN	NaN	NaN	NaN	NaN	NaN	NaN	NaN	NaN	NaN	NaN	NaN	NaN	0.0172697	0.990427	-0.0464678	0.172794	0.887498	0.403463	1.54492	0.0817455	2.53963
0	-0.447993	0	1.69809						1	0	0	0	0	0	1	0	21	21	21	35.1	35.1	35.1	88.604	0	173.05	2481000000	116	NaN	NaN	1	NaN	0.544319	1	-0.943577	NaN	1	NaN	1.07331	0.249927	1.90674	NaN	NaN	NaN	NaN	NaN	NaN	NaN	NaN	NaN
				0	-0.0561975	1.68114	1.82655		0	0	1	0	0	0	0	1	37	37	37	56.7	56.7	56.7	90.457	0	216.48	5069900000	177	NaN	NaN	NaN	NaN	NaN	NaN	NaN	NaN	NaN	NaN	NaN	NaN	NaN	NaN	1	NaN	0.0166757	0.983127	-0.0456119	0.890353	0.176897	1.64068
-0.890405	-1.45089	-1.65668	-2.84459	-0.298058	-0.761503	-1.03801	-0.498632		0	1	0	0	0	0	0	1	35	35	28	58.5	58.5	51.7	70.942	0	323.31	27731000000	892	NaN	0.479631	1	-0.959345	0.537225	1	-1.09319	0.726635	0.925947	-1.39686	1.30561	0.192555	-2.36485	0.210062	0.926722	-0.452544	0.546526	0.582251	-1.0362	0.551132	0.39505	-1.08197
				-0.874687	-0.133116	1.0321	1.75293		0	0	1	0	0	0	0	1	14	14	14	49.5	49.5	49.5	32.251	0	199.73	3877100000	147	NaN	NaN	NaN	NaN	NaN	NaN	NaN	NaN	NaN	NaN	NaN	NaN	NaN	0.539385	0.750773	-1.04459	0.0522293	0.957905	-0.134744	0.475178	0.468826	0.966888
-1.36454	-1.62275	-1.84631	-2.80883	-1.65827	-2.057	-2.63856	-4.50465	+	0	1	0	0	0	1	0	0	80	80	73	74.3	74.3	69.1	112.59	0	323.31	57879000000	1976	NaN	0.895833	1	-1.61199	0.955005	0.941407	-1.72807	1.12664	0.70841	-2.00193	1.34249	0.188913	-2.42122	1.09421	0.496434	-1.93141	1.65758	0.194978	-2.82753	2.15177	0.0353023	-3.76793
-0.531584	-1.00071	-1.18433	-2.16174	-1.99829	-1.77225	-2.14271	-2.47301	+	0	1	0	0	0	1	0	0	8	8	8	28.6	28.6	28.6	45.879	0	69.646	1410500000	131	NaN	0.202016	1	-0.470112	0.403174	1	-0.850651	0.670798	0.953845	-1.27216	1.04362	0.251321	-1.90905	0.680111	0.629423	-1.34495	1.01262	0.281645	-1.82768	1.32768	0.0870143	-2.33557
				-0.190326	-0.696549	-0.0655139	1.34614		0	0	1	0	0	0	0	1	23	23	23	31.8	31.8	31.8	109.96	0	323.31	4245400000	115	NaN	NaN	NaN	NaN	NaN	NaN	NaN	NaN	NaN	NaN	NaN	NaN	NaN	0.113942	0.958961	-0.266406	0.251245	0.814285	-0.571665	0.0242803	0.970487	-0.0646202
-0.173346	1.10226	-0.295894	0.0526339	1.5614	1.56797	1.68931	1.24911		0	0	0	1	0	0	0	1	17	17	17	45.8	45.8	45.8	57.47	0	66.221	14300000000	282	NaN	0.049776	1	-0.132289	0.499317	1	1.0101	0.0814136	1	-0.211239	0.0124625	0.993625	0.0348056	0.786817	0.588198	1.47847	0.778283	0.37038	1.46654	0.847363	0.192866	1.57855
				0.167506	0.965666	0.772883	1.53839		0	0	1	0	0	0	0	1	31	31	31	51.9	51.9	51.9	71.606	0	297.71	7195900000	300	NaN	NaN	NaN	NaN	NaN	NaN	NaN	NaN	NaN	NaN	NaN	NaN	NaN	0.051646	0.970079	0.136263	0.525215	0.580847	1.03567	0.205333	0.775267	0.489931
2.17264	1.60282	1.94797	2.00166						1	0	0	0	0	0	1	0	8	8	8	31.2	31.2	31.2	21.75	0	116.12	14735000000	180	NaN	1.36094	1	2.3897	0.959827	0.964864	1.73269	1.44208	0.701158	2.48065	1.94264	0.121415	3.26388	NaN	NaN	NaN	NaN	NaN	NaN	NaN	NaN	NaN
				0	0	0.901733	1.8339		0	0	1	0	0	0	0	1	14	14	14	46.8	46.8	46.8	38.792	0	94.334	3916100000	107	NaN	NaN	NaN	NaN	NaN	NaN	NaN	NaN	NaN	NaN	NaN	NaN	NaN	NaN	1	NaN	NaN	1	NaN	0.412979	0.546397	0.858305
				-0.879117	0.0737125	0.68321	0.886234		0	0	1	0	0	0	0	1	35	35	35	41.1	41.1	41.1	122.37	0	323.31	6242700000	207	NaN	NaN	NaN	NaN	NaN	NaN	NaN	NaN	NaN	NaN	NaN	NaN	NaN	0.227118	0.900427	-0.536091	0.0176127	0.981772	0.0489022	0.195514	0.789155	0.466949
				-0.164703	-0.231259	1.05207	0.734478		0	0	1	0	0	0	0	1	18	18	18	62.2	62.2	62.2	37.154	0	229.73	10729000000	181	NaN	NaN	NaN	NaN	NaN	NaN	NaN	NaN	NaN	NaN	NaN	NaN	NaN	0.0606393	0.972695	-0.156286	0.0909869	0.939564	-0.227334	1.05736	0.151436	1.76368
0.85351	1.04486	0.898286	0.550431	1.05874	0.949452	0.855368	0.254315		0	0	0	1	0	0	0	1	100	64	63	92	70.9	70.9	104.85	0	323.31	1131300000000	2727	NaN	0.229249	1	0.539175	0.309658	1	0.694821	0.269992	1	0.61688	0.131329	0.912594	0.331022	0.453011	0.793069	0.934543	0.323549	0.738855	0.714371	0.308915	0.656511	0.683452
-1.06754	0.516487	0.438188	1.00411						0	0	0	1	0	0	1	0	18	18	16	51.3	51.3	45.2	42.132	0	236.47	6649500000	237	NaN	0.362918	1	-0.78822	0.197632	1	0.460805	0.103245	1	0.265959	0.244096	0.839482	0.57286	NaN	NaN	NaN	NaN	NaN	NaN	NaN	NaN	NaN
-0.214635	-0.400625	-0.621448	-1.09448	-0.471849	-0.788414	-1.11334	-2.08954	+	0	0	0	1	0	1	0	0	81	81	76	65.3	65.3	62.2	131.98	0	323.31	146320000000	2282	NaN	0.312561	1	-0.555915	1.48648	0.979319	-1.6924	2.42962	0.787091	-2.8061	3.25391	0.102435	-4.55188	0.762816	0.679617	-1.18938	1.88083	0.21319	-2.54587	2.45663	0.0358846	-3.54011
				1.0679	-0.0480315	0.0977257	0.418123		0	0	1	0	0	0	0	1	7	7	7	44.5	44.5	44.5	26.227	0.00021286	20.007	1774300000	42	NaN	NaN	NaN	NaN	NaN	NaN	NaN	NaN	NaN	NaN	NaN	NaN	NaN	1.42273	0.432957	2.22135	0.0353231	0.968318	-0.0848855	0.0683874	0.931701	0.161404
				1.3104	2.1072	1.93864	1.12759	+	0	0	1	0	1	0	0	0	17	17	17	34	34	34	76.107	0	216.52	7729000000	156	NaN	NaN	NaN	NaN	NaN	NaN	NaN	NaN	NaN	NaN	NaN	NaN	NaN	1.04014	0.524079	1.80076	2.86572	0.173143	4.92002	2.59793	0.038566	4.34016
-0.272637	-0.160514	-0.191227	-0.439316	-1.31169	-2.13071	-2.82631	-2.63305		0	0	0	1	0	1	0	0	47	47	46	60.2	60.2	58.5	68.608	0	323.31	181810000000	2628	NaN	0.18484	1	-0.406091	0.112721	1	-0.257532	0.154804	0.99376	-0.336257	0.52786	0.695418	-0.920803	0.77804	0.601647	-1.43988	0.711334	0.40735	-1.39966	0.622313	0.292658	-1.27725
				0	-0.0641271	1.39587	0.379684		0	0	1	0	0	0	0	1	21	21	21	45	45	45	50.377	0	255.21	9061300000	128	NaN	NaN	NaN	NaN	NaN	NaN	NaN	NaN	NaN	NaN	NaN	NaN	NaN	NaN	1	NaN	0.0378026	0.967735	-0.0939432	0.665305	0.289874	1.28506
-0.92193	-0.400282	-0.679461	-1.15966	-1.60451	-2.33099	-2.04876	-3.88831	+	0	0	0	1	0	1	0	0	42	42	39	59.7	59.7	56.7	71.689	0	259.4	19313000000	816	NaN	0.273538	1	-0.624424	0.106989	1	-0.272588	0.208848	1	-0.4924	0.388003	0.735583	-0.835383	0.503166	0.750375	-1.0462	0.846906	0.320714	-1.61952	1.07814	0.120888	-1.9513
-1.69583	-0.640578	-1.78148	-2.62168	-0.11206	0.174609	0.0705512	0.367647		0	1	0	0	0	0	0	1	63	63	41	58.6	58.6	43.5	121.9	0	323.31	20010000000	770	NaN	0.471384	1	-0.997373	0.179176	1	-0.432921	0.517368	0.984685	-1.07634	0.758734	0.382116	-1.49279	0.0283749	0.982925	-0.0776419	0.045057	0.961499	0.121201	0.0148498	0.974919	0.0416769
-0.290407	0.274567	0.0877595	0.019383	-0.443291	-0.700755	-0.928125	-1.0529		0	0	0	1	0	0	0	1	75	74	74	50.4	50	50	171.29	0	323.31	69352000000	1186	NaN	0.282922	1	-0.557099	0.481548	1	0.774486	0.0985951	1	0.207318	0.0150711	0.994168	0.0364834	0.518585	0.79673	-0.911738	0.975829	0.342574	-1.53861	1.25161	0.122052	-1.95539
1.01247	0.883135	0.476893	0.681511						0	0	0	1	0	0	1	0	29	29	29	34.7	34.7	34.7	111.63	0	210.13	3594700000	159	NaN	0.688431	1	1.27367	0.574072	1	1.09495	0.228841	1	0.512849	0.337704	0.784187	0.716718	NaN	NaN	NaN	NaN	NaN	NaN	NaN	NaN	NaN
0	0	0	1.12434						0	0	0	1	0	0	1	0	16	16	16	36.6	36.6	36.6	57.645	0	274.49	2891600000	110	NaN	NaN	1	NaN	NaN	1	NaN	NaN	1	NaN	0.38985	0.735452	0.83658	NaN	NaN	NaN	NaN	NaN	NaN	NaN	NaN	NaN
-0.551026	-1.55436	-1.50625	-1.84379	-0.481657	-1.24176	-1.36269	-1.19931		0	1	0	0	0	0	0	1	43	39	39	57.4	55	55	79.187	0	323.31	13388000000	584	NaN	0.670097	1	-1.13156	0.602824	1	-1.20166	0.705392	0.93922	-1.35373	0.753413	0.410591	-1.44969	0.160966	0.934365	-0.388328	0.367845	0.701552	-0.80497	0.701995	0.270503	-1.33607
-1.04441	-1.09856	-0.838683	0.830183	1.31605	2.09198	2.8383	3.48415		0	0	0	1	1	0	0	0	42	42	42	50.2	50.2	50.2	102.91	0	323.31	17993000000	449	NaN	0.674725	1	-1.25958	1.29853	1	-2.08002	0.965821	0.817444	-1.58443	0.274778	0.825886	0.622004	0.479498	0.75897	0.993771	0.583699	0.492099	1.1951	0.754805	0.213113	1.493
-1.80104	-1.45089	-1.64265	-3.05822	-0.441588	-0.853331	-1.76515	-2.19604	+	0	1	0	0	0	1	0	0	26	19	19	40.8	32.6	32.6	69.602	0	284.37	8370100000	365	NaN	1.08054	1	-1.92955	0.632982	1	-1.24096	0.728932	0.933543	-1.3993	2.28103	0.110971	-4.09004	0.2603	0.89462	-0.56049	0.775639	0.424557	-1.35667	2.0185	0.0430847	-3.31097
				0	0.791212	0	1.84188	+	0	0	1	0	0	0	0	1	39	39	39	43.9	43.9	43.9	119.54	0	323.31	2348700000	118	NaN	NaN	NaN	NaN	NaN	NaN	NaN	NaN	NaN	NaN	NaN	NaN	NaN	NaN	1	NaN	1.03398	0.317272	1.64482	NaN	1	NaN
1.0057	0.323289	1.14655	0.11308	0.389751	0.290833	-0.452654	0.098345		0	0	0	1	0	0	0	1	58	58	58	66.4	66.4	66.4	84.784	0	323.31	216770000000	1145	NaN	0.189901	1	0.465959	0.0453362	1	0.12591	0.211645	1	0.513016	0.0157499	0.991564	0.0450618	0.0548247	0.97284	0.1509	0.0403391	0.96604	0.112617	0.0557891	0.934973	-0.154156
0.0338276	1.46242	0.638502	0.721691	1.03322	0.501914	0.68909	0.645231		0	0	0	1	0	0	0	1	38	34	34	54.8	51.8	51.8	81.028	0	323.31	108030000000	482	NaN	0.00628428	1	0.0179209	0.425262	1	0.911582	0.143123	0.994883	0.359046	0.154306	0.899198	0.385122	0.259247	0.901801	0.602445	0.0962903	0.931602	0.252262	0.12923	0.856934	0.330483
0.468729	1.34368	0.814894	-1.29632						0	0	0	1	0	0	1	0	14	14	14	42.9	42.9	42.9	47.074	0	150.73	1859800000	88	NaN	0.144955	1	0.355596	0.584466	1	1.15942	0.273358	1	0.618598	0.570618	0.576044	-1.13475	NaN	NaN	NaN	NaN	NaN	NaN	NaN	NaN	NaN
				0.359872	1.37291	2.07126	2.00338		0	0	1	0	1	0	0	0	26	26	14	56.7	56.7	35.6	60.029	0	323.31	10392000000	271	NaN	NaN	NaN	NaN	NaN	NaN	NaN	NaN	NaN	NaN	NaN	NaN	NaN	0.0996198	0.961655	0.254638	0.539113	0.559459	1.09149	0.76381	0.218818	1.47837
-1.54524	-1.15477	-1.44583	-1.97593	-1.26241	-2.09488	-2.4432	-3.29439		0	1	0	0	0	1	0	0	98	98	98	83	83	83	108.17	0	323.31	142910000000	3100	NaN	1.75645	1	-2.84521	1.61479	0.9	-2.49923	2.2706	0.8008	-3.54391	3.61624	0.1048	-6.32323	0.816428	0.5832	-1.48736	1.11506	0.273188	-2.01069	1.41903	0.0824279	-2.51013
				0.0915526	0.346685	0.143841	1.14824		0	0	1	0	0	0	0	1	12	11	11	9.9	9.9	9.9	123.64	0	89.246	5514400000	201	NaN	NaN	NaN	NaN	NaN	NaN	NaN	NaN	NaN	NaN	NaN	NaN	NaN	0.0515169	0.967586	0.127387	0.152948	0.905554	0.361551	0.0496408	0.945952	0.129943
-2.00135	-1.42945	-1.53171	-4.05558	0.827227	0.286265	0.66553	0.257767		0	1	0	0	0	0	0	1	24	24	24	58.3	58.3	58.3	53.818	0	323.31	32197000000	645	NaN	0.73946	1	-1.43724	0.38028	1	-0.833546	0.880563	0.792201	-1.6112	1.33013	0.186433	-2.46629	0.256868	0.903294	0.589484	0.0735721	0.946093	0.193053	0.227884	0.7486	0.527212
-1.67948	-2.01668	-2.33814	-4.06393	-1.1623	-2.34988	-2.54485	-3.32706	+	0	1	0	0	0	1	0	0	28	28	0	84.9	84.9	0	13.89	0	323.31	2343700000000	4130	NaN	0.98162	1	-1.77272	1.10185	0.985164	-1.9836	1.51741	0.808769	-2.6525	2.33747	0.107407	-4.34793	0.873517	0.588831	-1.54962	1.74033	0.192932	-3.01045	1.85861	0.0424444	-3.23831
-0.107753	0.724723	0.829275	0.738084	0.0869619	0.340305	0.370089	0.586755		0	0	0	1	0	0	0	1	29	29	29	52.1	52.1	52.1	57.673	0	323.31	26892000000	590	191	0.0967707	1	-0.213868	1.43466	1	2.03426	1.13257	0.792462	1.7737	1.60548	0.205475	2.21776	0.090483	0.965911	0.194678	0.381678	0.743686	0.704169	0.691949	0.416547	1.04866
				1.00665	0.80927	1.56347	2.22071		0	0	1	0	1	0	0	0	17	17	17	34.4	34.4	34.4	45.373	0	84.575	3359800000	110	NaN	NaN	NaN	NaN	NaN	NaN	NaN	NaN	NaN	NaN	NaN	NaN	NaN	0.603236	0.700886	1.15374	0.446678	0.644789	0.900314	0.76345	0.229741	1.44434
0.741061	0.87617	0.581438	-0.9091	0.764994	0.0245727	-0.47472	-1.54139		0	0	0	1	0	0	0	1	22	22	12	39.4	39.4	26.2	71.355	0	323.31	42952000000	359	NaN	0.466592	1	0.920208	0.448391	1	0.910639	0.313663	1	0.666245	0.245887	0.838473	-0.572828	0.369487	0.856708	0.77632	0.00795063	0.990152	0.0217786	0.172151	0.819842	-0.40956
-0.453964	-0.047497	-0.425656	-0.731491						0	0	0	1	0	0	1	0	38	38	38	51.9	51.9	51.9	82.64	0	323.31	94992000000	1095	NaN	0.663941	1	-1.07754	0.0364941	1	-0.0869264	0.352168	1	-0.694413	0.66581	0.545833	-1.18654	NaN	NaN	NaN	NaN	NaN	NaN	NaN	NaN	NaN
1.27008	0.591431	0.306103	0.839608	1.26033	1.62332	1.20756	0.894405		0	0	0	1	0	0	0	1	24	24	24	55.7	55.7	55.7	46.432	0	323.31	68573000000	515	NaN	0.385806	1	0.836913	0.129355	0.999995	0.328157	0.0638984	1	0.171248	0.210233	0.862589	0.502006	0.289322	0.899509	0.665495	0.378003	0.681407	0.835385	0.266128	0.690425	0.620629
1.3415	1.62802	2.28562	6.13527	1.56443	1.59219	1.87611	3.03407		1	0	0	0	1	0	0	0	52	52	48	51.3	51.3	49.7	86.16	0	323.31	75647000000	1090	NaN	0.283942	1	0.657563	0.319004	1	0.729118	0.453001	1	0.981007	1.52357	0.141432	2.86402	0.340163	0.86075	0.766393	0.309378	0.741595	0.710555	0.34256	0.593576	0.777081
1.28882	1.64759	1.4339	1.45919	1.57005	1.05221	0.939665	-2.39121		1	0	0	0	0	1	0	0	28	28	18	75.3	75.3	63.4	40.089	0	323.31	23402000000	594	NaN	0.2999	1	0.685823	0.363158	1	0.809685	0.331339	1	0.747117	0.339946	0.768644	0.763305	0.405476	0.810276	0.881671	0.242113	0.814675	0.570558	0.220755	0.749745	0.525867
				0.839267	0.859025	1.10865	2.44833		0	0	1	0	1	0	0	0	17	17	17	38.9	38.9	38.9	60.13	0	73.441	2549200000	73	NaN	NaN	NaN	NaN	NaN	NaN	NaN	NaN	NaN	NaN	NaN	NaN	NaN	0.591773	0.719178	1.11229	0.371983	0.706382	0.789087	0.456948	0.484925	0.944509
				1.57073	2.42395	2.23006	2.2312		0	0	1	0	1	0	0	0	21	21	21	47.1	47.1	47.1	72.695	0	277.1	4807400000	209	NaN	NaN	NaN	NaN	NaN	NaN	NaN	NaN	NaN	NaN	NaN	NaN	NaN	0.557383	0.704851	1.13152	1.47108	0.207862	2.58993	1.02844	0.129821	1.89121
				1.57612	1.4683	1.67709	1.25986		0	0	1	0	0	0	0	1	29	28	27	36.9	36.9	35.6	118.32	0	147.01	5736500000	196	NaN	NaN	NaN	NaN	NaN	NaN	NaN	NaN	NaN	NaN	NaN	NaN	NaN	2.3087	0.240138	3.67552	0.735505	0.407977	1.39493	0.64767	0.292467	1.27812
0.246027	-0.349566	0.693311	1.91086	1.40208	1.71508	2.08421	2.4509		1	0	0	0	1	0	0	0	39	39	37	40.4	40.4	39.8	120.66	0	201.78	11332000000	379	NaN	0.0943814	1	0.235777	0.108201	1	-0.272493	0.249144	1	0.567675	0.579692	0.549615	1.18223	0.583829	0.696523	1.16262	0.870135	0.320854	1.61424	0.570002	0.346352	1.17258
-1.14412	-0.75225	-0.722661	-0.366122	-1.28127	-1.30363	-1.47312	-1.47545		0	0	0	1	0	0	0	1	78	78	78	41	41	41	254.41	0	323.31	12745000000	615	NaN	0.711233	1	-1.32448	0.330501	1	-0.712053	0.314244	1	-0.682474	0.191834	0.891836	-0.434453	0.482247	0.75678	-0.996123	0.862151	0.335791	-1.55661	0.832756	0.201409	-1.53629
0.94363	1.23668	0.473131	1.00171	1.04297	1.32678	1.41352	1.05659		0	0	0	1	0	0	0	1	41	41	41	78.5	78.5	78.5	43.71	0	323.31	336890000000	1209	NaN	0.250266	1	0.582386	0.344473	1	0.764148	0.0893161	1	0.235507	0.240432	0.836671	0.565794	0.263035	0.901653	0.609867	0.493043	0.586802	1.01603	0.67454	0.285767	1.30026
-0.842288	-0.980952	-1.6452	-3.34448	-0.606989	-0.843443	-1.12154	-1.43608	+	0	1	0	0	0	0	0	1	37	37	35	77.7	77.7	75.3	39.617	0	323.31	606640000000	3674	NaN	0.480882	1	-0.955323	0.622354	1	-1.17724	0.971733	0.789481	-1.75463	2.238	0.109111	-4.05252	0.54695	0.752303	-1.00205	0.880768	0.36493	-1.48408	1.20854	0.118974	-1.97475
				0.949586	1.41233	1.04269	1.57407	+	0	0	1	0	0	0	0	1	88	77	77	42.9	39.1	39.1	278.16	0	323.31	25985000000	593	NaN	NaN	NaN	NaN	NaN	NaN	NaN	NaN	NaN	NaN	NaN	NaN	NaN	0.801167	0.61035	1.41208	0.911473	0.31396	1.64037	0.525387	0.41892	1.0442
1.42433	1.12767	1.6369	1.69458	0.977959	1.30081	1.11802	-0.0879715		1	0	0	0	0	0	0	1	25	25	25	54.1	54.1	54.1	51.712	0	323.31	187660000000	663	NaN	0.282952	1	0.657573	0.245247	1	0.57868	0.350776	1	0.787245	0.416475	0.695309	0.90434	0.237591	0.894516	0.559592	0.351535	0.711242	0.778915	0.286131	0.671021	0.655204
-0.618173	-0.515114	-0.733753	-0.763204	-1.07122	-0.783888	-1.14193	-1.41371		0	0	0	1	0	0	0	1	21	21	21	53	53	53	24.593	0	323.31	662670000000	3115	NaN	0.45653	1	-0.884126	0.275718	1	-0.596284	0.439553	1	-0.879647	0.561807	0.623526	-1.05741	0.925603	0.567371	-1.60023	0.737938	0.456258	-1.29113	1.08442	0.140904	-1.82218
1.83464	2.18358	2.03861	1.13344	1.58304	1.62428	1.60423	2.46337	+	1	0	0	0	1	0	0	0	55	55	53	59.6	59.6	57.7	87.343	0	323.31	39972000000	825	NaN	1.28032	1	2.22446	1.27925	0.902316	2.26677	1.38357	0.599673	2.40655	0.365571	0.76099	0.796144	1.61438	0.366471	2.65408	1.58157	0.210473	2.61833	1.28905	0.098135	2.19869
-0.57482	0.272164	-0.13688	0.503754	-0.608887	-0.61589	-0.621827	-1.25132	+	0	0	0	1	0	0	0	1	24	24	24	31.7	31.7	31.7	110.3	0	305.15	5889900000	238	NaN	0.353387	1	-0.726956	0.131783	1	0.312704	0.0517955	1	-0.134159	0.232115	0.852553	0.521514	0.259236	0.900293	-0.578902	0.446298	0.658797	-0.869394	0.35753	0.617312	-0.740351
				0.484812	0.317676	0.308845	0.282153		0	0	1	0	0	0	0	1	16	16	16	35.8	35.8	35.8	60.103	0	123.34	2347200000	213	NaN	NaN	NaN	NaN	NaN	NaN	NaN	NaN	NaN	NaN	NaN	NaN	NaN	0.293249	0.89865	0.619834	0.124314	0.919558	0.303208	0.0928196	0.895196	0.237081
0.00209204	0.14417	0.412407	0.570984						0	0	0	1	0	0	1	0	20	20	18	56	56	52.6	39.171	0	323.31	49360000000	787	NaN	0.00154304	0.999172	0.0038188	0.193577	1	0.369515	0.846582	0.961056	1.22364	0.893278	0.436762	1.38202	NaN	NaN	NaN	NaN	NaN	NaN	NaN	NaN	NaN
				0	0	0.679126	2.2359		0	0	1	0	1	0	0	0	10	10	10	62.9	62.9	62.9	10.058	0	108.5	2023700000	40	NaN	NaN	NaN	NaN	NaN	NaN	NaN	NaN	NaN	NaN	NaN	NaN	NaN	NaN	1	NaN	NaN	1	NaN	0.363882	0.605343	0.757785
-0.00678953	0.485243	0.601526	0.34763						0	0	0	1	0	0	1	0	99	99	99	70.9	70.9	70.9	145.83	0	323.31	266230000000	2695	NaN	0.00424324	1	-0.0107745	0.399155	1	0.774713	0.69416	0.9352	1.17954	0.300449	0.834128	0.60023	NaN	NaN	NaN	NaN	NaN	NaN	NaN	NaN	NaN
				-0.870278	0.0784898	1.3663	3.31791		0	0	1	0	1	0	0	0	51	51	51	61.5	61.5	61.5	88.884	0	323.31	19384000000	524	758	NaN	NaN	NaN	NaN	NaN	NaN	NaN	NaN	NaN	NaN	NaN	NaN	0.314492	0.89284	-0.694011	0.0210667	0.978955	0.0578181	0.288781	0.666421	0.667219
				0	-0.252655	1.93845	2.68142		0	0	1	0	1	0	0	0	19	19	19	66.1	66.1	66.1	34.404	0	267.12	7795600000	155	191	NaN	NaN	NaN	NaN	NaN	NaN	NaN	NaN	NaN	NaN	NaN	NaN	NaN	1	NaN	0.140382	0.91342	-0.325712	0.661579	0.281708	1.31322
0.405699	0.0710306	0.406691	1.0974						0	0	0	1	0	0	1	0	24	23	22	18.7	18.2	17.7	180.43	0	81.95	2820100000	158	NaN	0.11407	1	0.288066	0.0217055	1	0.0589328	0.243242	1	0.527176	0.52616	0.626775	1.05061	NaN	NaN	NaN	NaN	NaN	NaN	NaN	NaN	NaN
-0.223215	0.171648	0.129455	0.149658	0.215442	0.0699573	0.0851126	0.0364122		0	0	0	1	0	0	0	1	187	187	187	72.4	72.4	72.4	244.5	0	323.31	441570000000	5196	NaN	0.158381	1	-0.350907	0.205525	1	0.401163	0.147097	1	0.299627	0.123837	0.931185	0.273086	0.336751	0.900537	0.582867	0.084024	0.945505	0.175479	0.132051	0.890479	0.249985
				0.561714	0.954549	2.40049	2.11764		0	0	1	0	1	0	0	0	13	13	13	70.2	70.2	70.2	31.444	0	117.62	15420000000	188	NaN	NaN	NaN	NaN	NaN	NaN	NaN	NaN	NaN	NaN	NaN	NaN	NaN	0.168559	0.932392	0.408008	0.371474	0.701412	0.795568	1.31051	0.0871111	2.33661
0.769741	1.43708	2.03853	3.51947	1.58434	2.32082	2.48255	1.71657		1	0	0	0	1	0	0	0	62	59	58	43.4	41.7	41.7	175.66	0	219.71	13753000000	602	NaN	0.45179	1	0.902762	0.863479	0.971624	1.57595	1.06335	0.72614	1.92832	1.20252	0.202101	2.23414	0.432296	0.794427	0.927905	0.589368	0.486013	1.21116	0.79468	0.201833	1.54467
-0.0291924	0.198643	0.0235801	0.0970759	-0.192774	-0.502496	-0.813387	-1.35435		0	0	0	1	0	0	0	1	69	69	69	62	62	62	155.2	0	323.31	129780000000	2291	NaN	0.084114	1	-0.13003	1.07385	1	1.03223	0.135269	1	0.14274	0.195891	0.911858	0.330911	0.192374	0.935452	-0.393333	0.431843	0.68803	-0.8234	0.585592	0.385407	-1.0992
				0.546804	2.40255	2.98802	3.53296		0	0	1	0	1	0	0	0	61	61	61	64.5	64.5	64.5	125.97	0	323.31	14867000000	455	NaN	NaN	NaN	NaN	NaN	NaN	NaN	NaN	NaN	NaN	NaN	NaN	NaN	0.135882	0.943085	0.340538	0.961616	0.284528	1.80011	0.649135	0.2754	1.32475
0.624922	1.28009	0.547008	0.847931	1.5864	1.54195	2.90962	5.03399	+	0	0	0	1	1	0	0	0	52	52	49	51.2	51.2	47.5	88.255	0	323.31	78296000000	543	NaN	0.436507	1	0.857341	1.34341	0.978462	2.19645	0.202183	1	0.471597	0.436205	0.698804	0.888973	1.48656	0.416861	2.47352	0.595729	0.492441	1.18993	1.86549	0.0427227	3.30284
-1.51485	-0.0341271	-1.54543	-1.05143	1.25056	1.87688	2.92405	3.46582	+	0	1	0	0	1	0	0	0	26	26	24	41.7	41.7	39.8	58.164	0	323.31	14552000000	325	NaN	0.484631	1	-1.0121	0.0124514	1	-0.033574	0.685446	0.936607	-1.32696	0.384363	0.741082	-0.82321	0.325075	0.882541	0.730282	0.60335	0.482134	1.21867	1.34926	0.0834859	2.44037
-0.637296	-2.63668	-1.80961	-1.00072	0.212439	0.27605	0.487402	-0.340091		0	1	0	0	0	0	0	1	15	15	15	37.8	37.8	37.8	21.614	0	323.31	81069000000	653	NaN	0.107907	1	-0.281763	0.540834	1	-1.13763	0.340792	1	-0.772665	0.182728	0.883576	-0.451085	0.0516829	0.970958	0.138736	0.0638355	0.9463	0.170064	0.109965	0.879395	0.282531
2.20006	0.790062	1.42628	2.65557	1.59203	1.87429	1.23899	0.68008		1	0	0	0	0	0	0	1	18	18	18	74.8	74.8	74.8	28.612	0	183.85	31065000000	190	NaN	0.75511	1	1.47103	0.170961	1	0.421716	0.331679	1	0.747523	0.943233	0.279645	1.78435	0.494909	0.746126	1.03221	0.763718	0.371983	1.46722	0.353374	0.593166	0.7798
				0	0.840643	0.427854	2.79536	+	0	0	1	0	1	0	0	0	24	24	24	61.5	61.5	61.5	39.133	0	70.503	4901300000	148	NaN	NaN	NaN	NaN	NaN	NaN	NaN	NaN	NaN	NaN	NaN	NaN	NaN	NaN	1	NaN	0.483643	0.614072	0.959174	0.203154	0.792222	0.462259
-0.127742	-0.40446	-0.353665	-0.481533	-0.225154	-0.3579	-0.962937	-2.43196		0	0	0	1	0	1	0	0	41	41	41	88.3	88.3	88.3	47.355	0	323.31	34493000000	915	NaN	0.0567479	1	-0.143914	0.219076	1	-0.48677	0.149063	0.995748	-0.354914	0.260529	0.838003	-0.56683	0.149516	0.945017	-0.336459	0.167003	0.895021	-0.388951	0.766047	0.256407	-1.36908
				1.59275	1.97834	2.12488	1.25203		0	0	1	0	1	0	0	0	21	21	21	31.8	31.8	31.8	81.372	0	323.31	4908400000	147	NaN	NaN	NaN	NaN	NaN	NaN	NaN	NaN	NaN	NaN	NaN	NaN	NaN	0.882096	0.565004	1.61994	1.04867	0.285449	1.90102	1.4763	0.0808037	2.55955
-1.07182	-0.289956	-1.19746	-0.583996						0	0	0	1	0	0	1	0	26	26	26	22.5	22.5	22.5	152.93	0	86.574	3138900000	131	NaN	0.454229	1	-0.937471	0.182886	0.9999	-0.406467	0.596709	0.948394	-1.16554	0.295628	0.821634	-0.637482	NaN	NaN	NaN	NaN	NaN	NaN	NaN	NaN	NaN
				0.625419	1.8723	1.65807	1.90128		0	0	1	0	0	0	0	1	23	23	23	44.9	44.9	44.9	54.972	0	189.82	7073300000	260	NaN	NaN	NaN	NaN	NaN	NaN	NaN	NaN	NaN	NaN	NaN	NaN	NaN	0.169124	0.933521	0.412185	1.28577	0.242854	2.23788	1.03875	0.134008	1.85221
				0.0688602	-0.0899342	0.715715	1.57574		0	0	1	0	0	0	0	1	28	28	28	51.1	51.1	51.1	74.605	0	323.31	5912700000	174	NaN	NaN	NaN	NaN	NaN	NaN	NaN	NaN	NaN	NaN	NaN	NaN	NaN	0.0161706	0.990908	0.0450152	0.0225493	0.978324	-0.0620973	0.184403	0.800325	0.446471
				1.59477	1.6796	2.07753	0.938998		0	0	1	0	1	0	0	0	22	22	22	53.3	53.3	53.3	52.999	0	323.31	39650000000	334	NaN	NaN	NaN	NaN	NaN	NaN	NaN	NaN	NaN	NaN	NaN	NaN	NaN	1.06581	0.523121	1.88234	1.35322	0.233437	2.30392	1.1328	0.114237	2.03559
				0.890567	0.340383	0.468869	0.294067		0	0	1	0	0	0	0	1	23	23	20	44.6	44.6	40.4	75.022	0	157.51	4721300000	243	NaN	NaN	NaN	NaN	NaN	NaN	NaN	NaN	NaN	NaN	NaN	NaN	NaN	0.467803	0.794308	0.941624	0.117498	0.918495	0.29127	0.189395	0.80135	0.441551
-1.06907	-1.48133	-0.35669	-0.0491967	0.117632	0.223105	-0.302696	-0.530134		0	0	0	1	0	0	0	1	28	28	28	60.7	60.7	60.7	67.454	0	323.31	12348000000	418	NaN	0.301201	1	-0.680743	0.720778	1	-1.37442	0.062391	1	-0.168965	0.00896037	0.995209	-0.0255063	0.0206837	0.989768	0.0582696	0.0743651	0.946278	0.191178	0.0935293	0.894852	-0.238246
0.673099	1.29644	0.876138	0.304848	0.881615	-0.781755	-0.114474	-0.388194		0	0	0	1	0	0	0	1	37	37	35	43.3	43.3	43.3	116.2	0	248.97	13276000000	246	NaN	0.282663	1	0.624858	0.87345	0.963496	1.57121	0.483399	1	0.963266	0.110823	0.931867	0.274816	1.04563	0.56259	1.69445	0.542574	0.578963	-1.03439	0.101575	0.897727	-0.224294
-1.34386	-0.18599	-0.0550035	0.159728	-1.49269	-1.18354	-1.7926	-1.38204		0	0	0	1	0	0	0	1	32	32	30	37	37	34.7	126.69	0	307.45	12992000000	427	NaN	0.613871	1	-1.20393	0.191251	1	-0.388849	0.0406071	1	-0.097089	0.143898	0.918995	0.308457	0.476051	0.756976	-0.997098	0.40928	0.658667	-0.872097	0.739407	0.235634	-1.42524
0.151889	-0.0103512	1.84723	-0.229041	1.59832	2.03628	0.585354	0.0197824		1	0	0	0	1	0	0	0	31	31	31	66.5	66.5	66.5	29.411	0	323.31	386270000000	744	NaN	0.0211273	1	0.0601143	0.0013395	1	-0.0039033	0.463242	1	0.988474	0.0279963	0.982967	-0.0794838	0.335119	0.864443	0.758032	0.438386	0.616234	0.950686	0.0867891	0.895584	0.231801
-0.734635	-1.10255	-0.631036	-0.66262	-0.909149	-1.02484	-2.03964	-3.35397		0	0	0	1	0	1	0	0	37	37	37	54.1	54.1	54.1	90.063	0	323.31	64379000000	1046	NaN	0.231867	1	-0.538592	0.349926	1	-0.767852	0.179814	0.998198	-0.433738	0.140284	0.905736	-0.353733	0.295697	0.89678	-0.663502	0.283162	0.768575	-0.646331	0.834106	0.19216	-1.58417
				-0.710186	0.779155	1.50114	2.05205		0	0	1	0	1	0	0	0	59	59	59	57	57	57	106.92	0	323.31	17295000000	414	NaN	NaN	NaN	NaN	NaN	NaN	NaN	NaN	NaN	NaN	NaN	NaN	NaN	0.331511	0.889628	-0.709729	0.291556	0.769343	0.648357	0.504354	0.418555	1.04344
0.518529	0.06422	1.05161	-0.807495						0	0	0	1	0	0	1	0	16	16	16	43.8	43.8	43.8	55.016	0	289.01	7806800000	247	NaN	0.11382	1	0.292035	0.0137149	1	0.0385035	0.361036	1	0.784159	0.220085	0.852384	-0.519812	NaN	NaN	NaN	NaN	NaN	NaN	NaN	NaN	NaN
0	0	0	0.961304						0	0	0	1	0	0	1	0	35	35	35	59.6	59.6	59.6	71.682	0	217.66	4898300000	142	208	NaN	1	NaN	NaN	1	NaN	NaN	1	NaN	0.348904	0.771261	0.758349	NaN	NaN	NaN	NaN	NaN	NaN	NaN	NaN	NaN
-1.21306	-0.237433	-0.795112	-0.95889	-0.926614	-1.41667	-1.77087	-2.94347	+	0	0	0	1	0	1	0	0	48	30	30	53	38.6	38.6	103.96	0	323.31	28974000000	737	NaN	1.3114	1	-2.13449	0.217652	1	-0.446722	1.78741	0.63293	-2.45623	2.9002	0.108195	-3.88527	0.970227	0.564508	-1.61875	1.34282	0.243039	-2.23258	1.40444	0.0836241	-2.39467
				-1.00387	-0.693265	-0.553683	0.833297		0	0	1	0	0	0	0	1	35	35	35	30.6	30.6	30.6	133.01	0	157.93	9764300000	173	NaN	NaN	NaN	NaN	NaN	NaN	NaN	NaN	NaN	NaN	NaN	NaN	NaN	0.651777	0.672747	-1.2217	0.327261	0.745005	-0.7011	0.188078	0.799753	-0.445504
0.796238	0.940226	0.770645	1.40537	-0.162624	0.306831	0.632197	0.0249513		0	0	0	1	0	0	0	1	53	53	53	34.3	34.3	34.3	195.62	0	211.4	4656000000	275	NaN	0.30133	1	0.666428	0.338282	1	0.739059	0.233235	1	0.543	0.41995	0.692294	0.900365	0.0605064	0.972395	-0.155805	0.119087	0.919631	0.291768	0.348335	0.625397	0.727548
-0.291347	0.857133	0.749118	-0.767031	1.6054	2.50475	2.14851	1.65895		0	0	0	1	1	0	0	0	33	33	33	74.1	74.1	74.1	56.89	0	323.31	14872000000	474	NaN	0.0633908	1	-0.169562	0.252991	1	0.583818	0.154127	0.999676	0.385498	0.241593	0.84081	-0.558325	0.388123	0.820741	0.852644	0.947506	0.282441	1.78378	0.492265	0.418545	1.04538
-0.178422	0.0360667	-0.326432	-0.0247176	-0.327825	-0.364046	-0.609206	-1.21726	+	0	0	0	1	0	0	0	1	55	55	53	54.8	54.8	54.8	86.401	0	323.31	70086000000	1286	NaN	0.168912	1	-0.353459	0.0673907	1	0.12474	0.258592	1	-0.533946	0.0165488	0.992852	-0.0410811	1.0143	0.651243	-1.25782	1.40569	0.329021	-1.57357	1.96423	0.0839396	-2.39602
				1.06903	1.94301	1.90984	1.5988		0	0	1	0	0	0	0	1	56	56	56	52.1	52.1	52.1	146.18	0	323.31	19980000000	611	NaN	NaN	NaN	NaN	NaN	NaN	NaN	NaN	NaN	NaN	NaN	NaN	NaN	0.281565	0.897147	0.645094	0.707525	0.411387	1.38494	0.511648	0.401208	1.07128
0.443319	1.08518	1.3678	0.508484	0.705953	0.929303	0.248127	-0.176759		0	0	0	1	0	0	0	1	13	13	13	63.4	63.4	63.4	21.766	0	61.993	41050000000	326	NaN	0.098121	1	0.254717	0.388922	1	0.8328	0.521639	0.989423	1.06376	0.109289	0.930326	0.281712	0.15536	0.93482	0.386872	0.208658	0.844047	0.501809	0.0467466	0.947397	0.127945
0.106143	-1.35274	-0.88331	0.720019	-0.294023	-1.82272	-0.296939	-1.1982		0	0	0	1	0	0	0	1	10	10	10	12.8	12.8	12.8	112.61	0	145.59	8260500000	201	NaN	0.0226192	1	0.0629377	0.349864	1	-0.777762	0.166511	0.996772	-0.414799	0.193421	0.879729	0.464482	0.0847939	0.961097	-0.218654	0.606549	0.481795	-1.22139	0.0713423	0.916727	-0.188385
0.20515	-0.821155	-0.336012	-1.84812	0.749857	0.245849	0.287163	-1.91556		0	1	0	0	0	0	0	1	27	27	26	38.4	38.4	38.4	68.481	0	323.31	10649000000	414	NaN	0.0629358	1	0.164486	0.1442	0.998108	-0.365931	0.100354	1	-0.254946	0.663178	0.474698	-1.31137	0.28448	0.89869	0.634013	0.0655367	0.94517	0.172714	0.127663	0.870199	0.306672
-0.408314	-0.789395	-1.47956	-2.01278	0.0599313	-0.306357	0.208288	0.439161		0	1	0	0	0	0	0	1	59	59	59	75.3	75.3	75.3	100.28	0	323.31	39519000000	1067	NaN	0.0612763	1	-0.167238	0.150492	1	-0.378779	0.338952	1	-0.762065	0.664636	0.468135	-1.32132	0.0116583	0.992032	0.0329761	0.0619266	0.947585	-0.166548	0.0324207	0.966789	0.0907807
				1.60693	3.17979	4.09147	4.52546	+	0	0	1	0	1	0	0	0	25	25	25	61.3	61.3	61.3	30.84	0	323.31	51627000000	655	106	NaN	NaN	NaN	NaN	NaN	NaN	NaN	NaN	NaN	NaN	NaN	NaN	1.28999	0.426656	2.20052	2.06582	0.201	3.7001	1.99294	0.0363077	3.6568
				1.61058	2.13989	1.15878	-0.0447138		0	0	1	0	1	0	0	0	19	4	4	42.5	16	16	21.865	0	111.86	35375000000	324	NaN	NaN	NaN	NaN	NaN	NaN	NaN	NaN	NaN	NaN	NaN	NaN	NaN	0.302767	0.891917	0.698571	0.425079	0.631152	0.929612	0.202147	0.771696	0.494013
0.52387	1.5216	0.763117	1.79237	1.61685	1.9702	1.81606	0.711468		1	0	0	0	0	0	0	1	32	32	32	46.3	46.3	46.3	72.043	0	234.83	20530000000	408	NaN	0.175318	1	0.419053	1.02891	0.986054	1.82002	0.322676	1	0.700028	0.842138	0.341149	1.57932	0.685544	0.628844	1.33216	0.845652	0.32438	1.59728	0.661742	0.283096	1.3075
				1.61716	2.31806	2.37149	2.33768		0	0	1	0	1	0	0	0	77	77	77	36.8	36.8	36.8	265.39	0	323.31	11739000000	440	NaN	NaN	NaN	NaN	NaN	NaN	NaN	NaN	NaN	NaN	NaN	NaN	NaN	0.660668	0.654304	1.29439	0.910808	0.29971	1.71733	0.492463	0.415011	1.05052
1.18746	0.546844	0.65659	2.54991						1	0	0	0	0	0	1	0	16	16	16	33.9	33.9	33.9	63.083	0	80.446	6755500000	173	NaN	0.640615	1	1.22895	0.16123	1	0.392626	0.167468	0.992856	0.410124	0.585137	0.533776	1.20987	NaN	NaN	NaN	NaN	NaN	NaN	NaN	NaN	NaN
				0	-0.00885153	1.00076	0.266624		0	0	1	0	0	0	0	1	26	26	26	25.6	25.6	25.6	135.65	0	70.694	1554900000	75	NaN	NaN	NaN	NaN	NaN	NaN	NaN	NaN	NaN	NaN	NaN	NaN	NaN	NaN	1	NaN	0.0033293	0.995123	-0.00903243	0.856192	0.212639	1.49463
				1.61778	0	0.260794	1.03459		0	0	1	0	0	0	0	1	31	31	30	34.3	34.3	33.2	135.26	0	323.31	7627900000	117	NaN	NaN	NaN	NaN	NaN	NaN	NaN	NaN	NaN	NaN	NaN	NaN	NaN	1.77169	0.337283	2.89108	NaN	1	NaN	0.121579	0.876517	0.291773
				0	0	0	0.930501		0	0	1	0	0	0	0	1	17	17	17	40.1	40.1	40.1	68.386	0	288.9	2416200000	91	NaN	NaN	NaN	NaN	NaN	NaN	NaN	NaN	NaN	NaN	NaN	NaN	NaN	NaN	1	NaN	NaN	1	NaN	NaN	1	NaN
				0.643919	0.33812	-0.948712	-0.719956		0	0	1	0	0	0	0	1	13	13	13	50.4	50.4	50.4	30.065	0.00021263	19.877	6256300000	110	NaN	NaN	NaN	NaN	NaN	NaN	NaN	NaN	NaN	NaN	NaN	NaN	NaN	0.33556	0.889528	0.708946	0.124953	0.919813	0.306255	0.336859	0.618229	-0.737156
2.16823	2.18541	3.16498	1.93493						1	0	0	0	0	0	1	0	51	51	51	66.4	66.4	66.4	88.892	0	323.31	105990000000	572	NaN	0.545283	1	1.13448	0.635572	1	1.28184	1.09289	0.748686	2.04269	0.549972	0.577156	1.13502	NaN	NaN	NaN	NaN	NaN	NaN	NaN	NaN	NaN
				1.62828	2.00074	0.912084	1.3315		0	0	1	0	1	0	0	0	3	1	1	6.4	2.4	2.4	63.704	0.00021758	22.29	50713000000	184	NaN	NaN	NaN	NaN	NaN	NaN	NaN	NaN	NaN	NaN	NaN	NaN	NaN	0.387978	0.821314	0.853026	0.559641	0.517881	1.15299	0.160523	0.821191	0.402746
-0.608702	-0.410235	-0.571744	-0.563766	-0.868206	-0.8571	-1.04741	-1.62206		0	0	0	1	0	0	0	1	62	62	58	72.8	72.8	70.4	80.419	0	323.31	349670000000	4278	NaN	0.716759	1	-1.20845	0.316272	1	-0.639618	0.428538	1	-0.835472	0.454855	0.714903	-0.869823	0.724584	0.655671	-1.29485	0.648375	0.493245	-1.19221	0.656464	0.313407	-1.23449
0.36797	1.29726	0.693347	1.95591	0.873154	0.480036	0.802366	0.15766		1	0	0	0	0	0	0	1	88	88	87	58.7	58.7	58.7	194.81	0	323.31	32528000000	863	NaN	0.163654	1	0.383906	1.33785	0.9594	2.19409	0.449354	1	0.887737	2.31944	0.105619	3.86795	1.50411	0.427933	2.21358	0.182856	0.875368	0.430298	0.618975	0.362503	1.14211
-0.785805	-0.625777	-0.691197	-0.712938	-1.27783	-1.3668	-2.20797	-3.0388	+	0	0	0	1	0	1	0	0	66	66	48	66.7	66.7	55.9	107.54	0	323.31	143330000000	2355	NaN	0.743516	1	-1.29861	0.454517	1	-0.882858	0.485427	1	-0.938578	0.525813	0.653885	-0.998557	0.816754	0.589228	-1.48993	1.21084	0.269571	-2.04229	1.3496	0.0844015	-2.37659
				0	-0.570952	1.91507	2.02623		0	0	1	0	1	0	0	0	30	30	30	32	32	32	106.6	0	323.31	3931400000	146	NaN	NaN	NaN	NaN	NaN	NaN	NaN	NaN	NaN	NaN	NaN	NaN	NaN	NaN	1	NaN	0.533701	0.608954	-0.97499	1.5251	0.0779122	2.59918
				0.148509	1.18739	2.39467	2.64201		0	0	1	0	1	0	0	0	22	22	22	71.1	71.1	71.1	44.678	0	175.4	7787400000	219	NaN	NaN	NaN	NaN	NaN	NaN	NaN	NaN	NaN	NaN	NaN	NaN	NaN	0.0660167	0.968411	0.16612	0.593732	0.514345	1.16016	1.1556	0.107405	2.09735
				-1.51616	-0.369781	-0.261914	-1.92972		0	0	1	0	0	0	0	1	11	11	11	43.1	43.1	43.1	23.772	0	123.95	3042000000	150	NaN	NaN	NaN	NaN	NaN	NaN	NaN	NaN	NaN	NaN	NaN	NaN	NaN	0.666344	0.655661	-1.29608	0.140119	0.912247	-0.33906	0.0964771	0.892676	-0.241545
0.695237	2.44697	2.93341	2.68595	1.62927	1.94356	2.13515	2.60479	+	1	0	0	0	1	0	0	0	20	20	12	70.6	70.6	39.3	24.604	0	323.31	89114000000	825	NaN	0.128394	1	0.328787	0.921423	1	1.74048	1.33036	0.623574	2.41058	1.30234	0.191413	2.34813	1.07196	0.517825	1.89581	1.44361	0.218718	2.48221	1.54744	0.0729741	2.67052
0.34643	0.542417	0.902369	1.10152						0	0	0	1	0	0	1	0	28	28	28	50.9	50.9	50.9	63.243	0	87.258	18550000000	487	NaN	0.198834	1	0.443513	0.392205	1	0.778099	0.732862	0.933505	1.31304	0.918672	0.33188	1.59776	NaN	NaN	NaN	NaN	NaN	NaN	NaN	NaN	NaN
0.941115	1.40448	1.31793	1.04899						0	0	0	1	0	0	1	0	16	16	16	70.9	70.9	70.9	19.206	0	323.31	394020000000	1343	NaN	0.339721	1	0.741557	0.638024	1	1.24503	0.556075	0.985579	1.11408	0.388213	0.73701	0.82943	NaN	NaN	NaN	NaN	NaN	NaN	NaN	NaN	NaN
1.42206	0.670583	1.22521	1.95019						1	0	0	0	0	0	1	0	7	7	7	30.2	30.2	30.2	37.893	0	122.47	5348100000	141	NaN	0.816306	1	1.50712	0.377443	1	0.777611	0.530053	0.993759	1.06721	0.911938	0.30403	1.69535	NaN	NaN	NaN	NaN	NaN	NaN	NaN	NaN	NaN
				1.04331	1.04615	2.17866	2.91034	+	0	0	1	0	1	0	0	0	14	14	14	48.5	48.5	48.5	47.46	0	215.06	4509800000	155	NaN	NaN	NaN	NaN	NaN	NaN	NaN	NaN	NaN	NaN	NaN	NaN	NaN	0.520839	0.747772	1.03744	0.520122	0.582497	1.03664	1.85293	0.0465538	3.1613
2.17866	2.05191	0.0533826	2.28812	1.62932	1.58814	0.953349	0.281676		1	0	0	0	0	0	0	1	22	22	22	45.6	45.6	45.6	78.549	0	320.17	30764000000	267	NaN	0.497564	1	1.05504	0.589167	1	1.20261	0.0083883	1	0.0240637	0.691776	0.438918	1.37505	0.645323	0.645982	1.27167	0.650196	0.464401	1.27655	0.283586	0.676397	0.644054
0.42177	-0.914355	0.578842	2.5651	1.46035	1.27081	2.01707	1.16724		1	0	0	0	1	0	0	0	26	26	24	82.8	82.8	78.9	36.688	0	323.31	18085000000	433	NaN	0.155236	1	0.372854	0.406202	1	-0.848694	0.264925	1	0.585771	1.01374	0.2517	1.88959	0.787252	0.588936	1.46948	0.657214	0.467527	1.26171	1.03569	0.130504	1.88521
1.59442	1.15328	1.09406	3.00538						1	0	0	0	0	0	1	0	24	24	24	47.8	47.8	47.8	61.397	0	105.95	15014000000	157	NaN	0.702823	1	1.35663	0.461461	1	0.954813	0.36516	1	0.793438	2.74643	0.0952941	5.02875	NaN	NaN	NaN	NaN	NaN	NaN	NaN	NaN	NaN
0	0	0	1.66376						1	0	0	0	0	0	1	0	15	15	11	81.3	81.3	65.8	21.452	0	258.61	4831400000	137	NaN	NaN	1	NaN	NaN	1	NaN	NaN	1	NaN	0.353503	0.762709	0.792768	NaN	NaN	NaN	NaN	NaN	NaN	NaN	NaN	NaN
-0.182706	0.022826	-0.0632555	-0.0727398	-0.320674	-0.207137	-0.214093	-0.266754		0	0	0	1	0	0	0	1	21	21	21	67.4	67.4	67.4	34.234	0	323.31	255980000000	1707	NaN	0.0535052	1	-0.141513	0.00542935	1	0.0152701	0.0181018	1	-0.0495852	0.0205792	0.993368	-0.0562833	0.0964353	0.963673	-0.245607	0.0579309	0.950634	-0.153153	0.0618462	0.931188	-0.162552
-0.21679	-0.765535	-0.335102	-0.599283	-0.742303	-0.868944	-1.10526	-1.57937		0	0	0	1	0	0	0	1	8	8	8	48	48	48	25.565	0	323.31	109210000000	665	NaN	0.0586412	1	-0.155311	0.32492	1	-0.70397	0.0998938	1	-0.253903	0.164196	0.891549	-0.401108	0.257563	0.901465	-0.585966	0.331099	0.735406	-0.722233	0.595658	0.356249	-1.15462
1.88104	0.199403	1.45631	2.04269	0.908943	0.744462	-0.0927719	-0.141968		1	0	0	0	0	0	0	1	23	23	23	66	66	66	47.517	0	163	41775000000	276	NaN	0.487449	1	1.03015	0.0343736	1	0.0956174	0.341392	1	0.76582	0.541407	0.585066	1.12448	0.238133	0.893449	0.558199	0.193343	0.863854	0.465314	0.0176519	0.973327	-0.0496803
				1.63265	2.31501	2.79571	2.85123	+	0	0	1	0	1	0	0	0	38	38	38	53.4	53.4	53.4	82.285	0	154.57	8884400000	363	NaN	NaN	NaN	NaN	NaN	NaN	NaN	NaN	NaN	NaN	NaN	NaN	NaN	0.763397	0.603556	1.44994	1.08158	0.282519	1.97815	1.46191	0.07799	2.61238
				-1.41506	-0.753945	0.648228	1.54804		0	0	1	0	0	0	0	1	24	24	24	67.9	67.9	67.9	44.614	0	233.02	4302000000	142	NaN	NaN	NaN	NaN	NaN	NaN	NaN	NaN	NaN	NaN	NaN	NaN	NaN	0.855567	0.594058	-1.56208	0.462614	0.640864	-0.916382	0.303753	0.670143	0.657939
0.0619273	1.3749	0.695998	1.63073	1.17495	0.448626	0.186458	-0.385392		1	0	0	0	0	0	0	1	17	17	17	24.8	24.8	24.8	48.804	0	89.973	6637700000	254	NaN	0.0146728	1	0.040884	0.405207	1	0.874243	0.220974	1	0.516171	0.509013	0.621939	1.05681	1.04995	0.522918	1.78549	0.196325	0.86801	0.452307	0.0462586	0.949034	0.12463
-0.218624	-0.725555	-0.58434	-0.58633	-0.234817	-0.312874	-1.61117	-2.69092		0	0	0	1	0	1	0	0	12	12	4	58.2	58.2	15.3	21.229	0	115.53	15445000000	362	NaN	0.10182	1	-0.24787	0.378464	1	-0.786092	0.318985	1	-0.675084	0.244902	0.841507	-0.551898	0.161167	0.940684	-0.358324	0.133039	0.914969	-0.319892	0.603472	0.331591	-1.20595
-1.28941	-0.993841	-0.986723	-0.328433	-1.45817	-2.06127	-2.48486	-2.66895	+	0	0	0	1	0	1	0	0	24	24	23	30.7	30.7	29.9	95.375	0	95.18	4587500000	171	NaN	0.71041	1	-1.3408	0.343459	1	-0.751055	0.37426	1	-0.802353	0.141969	0.911055	-0.33874	0.720945	0.617702	-1.37265	0.972263	0.284623	-1.79403	1.79756	0.0468657	-3.1263
				1.05182	1.72381	0	0		0	0	1	0	0	0	0	1	12	4	4	36.5	16.6	16.6	40.46	0	65.178	8996000000	113	NaN	NaN	NaN	NaN	NaN	NaN	NaN	NaN	NaN	NaN	NaN	NaN	NaN	0.429417	0.808891	0.896583	1.03989	0.285569	1.86177	NaN	1	NaN
				0	0	1.2954	3.75854	+	0	0	1	0	1	0	0	0	16	16	16	72	72	72	20.159	0	155.29	10012000000	100	NaN	NaN	NaN	NaN	NaN	NaN	NaN	NaN	NaN	NaN	NaN	NaN	NaN	NaN	1	NaN	NaN	1	NaN	0.87939	0.193628	1.57925
-0.494739	-0.491286	-0.621898	-1.25897	-0.254907	-0.467512	-0.897486	-1.53817		0	0	0	1	0	0	0	1	115	115	114	91.1	91.1	91.1	74.139	0	323.31	719890000000	6616	NaN	0.630272	1	-1.0619	1.50985	1	-1.85364	1.0927	0.791391	-1.61596	1.47761	0.194963	-2.36543	0.720373	0.793612	-0.94995	1.28156	0.316425	-1.64318	1.78746	0.079726	-2.54599
-0.45554	-0.701854	-0.499288	-0.566645	-0.852859	-1.10207	-1.47934	-2.10028		0	0	0	1	0	1	0	0	81	81	81	72.9	72.9	72.9	84.87	0	323.31	483310000000	4322	NaN	0.173574	1	-0.410781	0.309748	1	-0.673101	0.184425	0.999681	-0.434758	0.191702	0.883032	-0.453245	0.536989	0.748545	-1.038	0.764609	0.408432	-1.39214	0.911334	0.175306	-1.64885
0.404091	0.90262	1.53313	2.63263						1	0	0	0	0	0	1	0	23	23	23	29.6	29.6	29.6	97.475	0	263.26	2761200000	170	NaN	0.203871	1	0.460591	0.427215	1	0.880698	0.697248	0.946317	1.34371	1.34083	0.191132	2.40471	NaN	NaN	NaN	NaN	NaN	NaN	NaN	NaN	NaN
-0.323673	0.718326	0.787	0.671331	0.174889	0.0387657	1.30156	1.06478		0	0	0	1	0	0	0	1	26	26	24	78	78	70.6	39.42	0	254.57	22820000000	362	NaN	0.0827875	1	-0.215645	0.258456	1	0.58602	0.332162	1	0.7178	0.161898	0.892496	0.399297	0.0514719	0.970713	0.136329	0.0104344	0.988479	0.0289402	0.564838	0.370475	1.12632
-1.38517	-1.52108	-1.58031	-1.41034	-1.27579	-1.44089	-0.522951	-0.62118		0	1	0	0	0	0	0	1	29	29	29	69.4	69.4	69.4	38.714	0	323.31	11161000000	561	NaN	0.396663	1	-0.860122	0.630464	1	-1.24203	0.606501	0.964	-1.20889	0.584039	0.556363	-1.16351	0.357693	0.856277	-0.788756	0.456697	0.612957	-0.963022	0.269032	0.710998	-0.586317
				0.365503	1.74167	2.51603	2.39786		0	0	1	0	1	0	0	0	22	22	21	33.6	33.6	32.7	85.658	0	323.31	6673000000	266	NaN	NaN	NaN	NaN	NaN	NaN	NaN	NaN	NaN	NaN	NaN	NaN	NaN	0.278415	0.901253	0.573311	0.887973	0.315626	1.64277	1.31405	0.0867985	2.35265
-0.267409	0.935901	0.63573	0.311442	0.67613	1.09138	0.725331	1.17495		0	0	0	1	0	0	0	1	22	22	22	88.7	88.7	88.7	24.75	0	323.31	324030000000	1434	NaN	0.0472015	1	-0.129556	0.234908	1	0.55304	0.138475	0.997466	0.349079	0.0643366	0.958022	0.172457	0.163625	0.933925	0.403012	0.30666	0.750161	0.691435	0.178594	0.803176	0.435195
-0.183259	-0.207386	-0.276129	0.94656	0.479655	0.484554	0.749121	0.87449		0	0	0	1	0	0	0	1	31	31	31	84.5	84.5	84.5	36.053	0	323.31	163720000000	1414	NaN	0.0705483	1	-0.179549	0.180053	1	-0.380698	0.183921	0.994172	-0.405344	1.02091	0.307674	1.68697	0.347956	0.89346	0.701312	0.611386	0.581652	1.03609	0.547301	0.423354	1.03493
0.166009	-0.801705	-1.64542	0.158898	0.788732	0.218692	0.0478522	-1.72249		0	1	0	0	0	0	0	1	17	12	11	38.9	25.8	22.5	40.84	0	256.05	145150000000	497	NaN	0.0299839	1	0.0835744	0.137173	0.99873	-0.350246	0.276285	1	-0.648886	0.0264075	0.984249	0.0741665	0.27584	0.897322	0.621446	0.0477587	0.958763	0.12953	0.0105309	0.980558	0.0296082
-1.59341	-1.67737	-1.50012	-0.480782	-0.113775	0.0422292	-0.0602903	-1.8161		0	1	0	0	0	0	0	1	28	26	25	27	25.3	24.7	137.91	0	252.63	6160500000	218	NaN	0.707556	1	-1.36366	0.751021	1	-1.4349	0.57764	0.952014	-1.15934	0.121931	0.918153	-0.308268	0.0251144	0.985511	-0.0695596	0.00856805	0.989192	0.0242562	0.015887	0.973915	-0.0438879
				0.443093	0.851051	1.06059	0.0373295		0	0	1	0	0	0	0	1	18	18	18	47.1	47.1	47.1	43.653	0	138.85	2391600000	164	NaN	NaN	NaN	NaN	NaN	NaN	NaN	NaN	NaN	NaN	NaN	NaN	NaN	0.11667	0.951402	0.295391	0.339428	0.735184	0.734935	0.389581	0.561398	0.83241
-2.18961	-2.69689	-1.38291	-0.386412	-2.34388	-0.766802	0.0699755	3.0172	+	0	1	0	0	1	1	0	0	22	22	22	94.1	94.1	94.1	22.782	0	323.31	38870000000	557	114	1.41483	1	-2.47417	2.159	0.617333	-3.79276	0.550208	0.979947	-1.10941	0.131996	0.913589	-0.324132	1.63149	0.336897	-2.83414	0.307437	0.759071	-0.674695	0.0290106	0.972889	0.0759795
-0.434457	-0.263312	-0.346133	-0.449639	-0.751348	-0.722723	-0.893742	-1.1085	+	0	0	0	1	0	0	0	1	85	85	85	80.6	80.6	80.6	68.569	0	323.31	2107600000000	11208	NaN	0.785507	1	-1.18571	0.242569	1	-0.491466	0.318941	1	-0.625303	0.518408	0.695551	-0.914184	0.850544	0.61365	-1.41739	0.801766	0.427306	-1.34981	1.0159	0.172195	-1.66339
-0.640341	-0.492937	-0.309684	-0.346979	-0.585068	-0.553376	-0.755035	-1.01327		0	0	0	1	0	0	0	1	53	53	53	80.2	80.2	80.2	69.283	0	323.31	967270000000	4551	NaN	0.445631	1	-0.873162	0.386375	1	-0.758947	0.153581	0.994727	-0.358263	0.194986	0.890306	-0.437041	0.529727	0.778056	-0.97393	0.735791	0.48708	-1.20588	1.05	0.175276	-1.64641
-0.830792	-1.21231	-1.3478	-1.97845	-1.09743	-1.58039	-2.12256	-3.34164	+	0	1	0	0	0	1	0	0	35	25	24	74.9	52.7	48.7	40.45	0	323.31	75867000000	1169	NaN	0.496376	1	-0.976463	1.09893	1	-1.85825	1.00075	0.782789	-1.75399	1.22584	0.211881	-2.16342	0.770606	0.611712	-1.39957	1.06927	0.28192	-1.88522	1.39139	0.0843004	-2.42972
				1.24184	1.07242	-0.0694567	0.314356		0	0	1	0	0	0	0	1	23	23	23	28	28	28	137.01	0	323.31	8832700000	171	NaN	NaN	NaN	NaN	NaN	NaN	NaN	NaN	NaN	NaN	NaN	NaN	NaN	0.520937	0.747073	1.05435	0.441876	0.639691	0.917957	0.0192903	0.973421	-0.0529006
1.26937	1.05023	1.1177	0.195454	0.813052	0.338758	-2.00156	-0.874805		0	0	0	1	0	1	0	0	31	31	29	43.8	43.8	43.6	86.942	0	323.31	73211000000	634	NaN	0.418615	1	0.892011	0.302165	1	0.681692	0.380061	1	0.819838	0.0785712	0.948095	0.197815	0.296099	0.896242	0.658526	0.101733	0.93092	0.258068	0.404071	0.52488	-0.889996
-1.77413	-1.23784	0.505183	0.510566	-0.43054	0.421618	1.97095	3.10194	+	0	1	0	0	1	0	0	0	30	30	30	76.2	76.2	76.2	36.112	0	323.31	23406000000	416	NaN	1.23128	1	-2.14438	0.907225	0.972587	-1.60819	0.209772	1	0.482061	0.144003	0.906851	0.355867	0.136536	0.944448	-0.336238	0.142498	0.911276	0.347701	0.795785	0.204737	1.5218
-0.899229	-2.35766	-1.45068	-1.61964	-0.664237	-1.64448	-2.55051	-2.22346	+	0	1	0	0	0	1	0	0	10	10	10	25.9	25.9	25.9	57.825	0.00056001	10.599	963960000	68	NaN	0.555756	1	-1.07144	2.62373	1	-4.56938	1.04806	0.753143	-1.83598	1.12027	0.24199	-1.96299	1.27723	0.527074	-1.82981	1.16442	0.269778	-2.02929	2.0538	0.0360792	-3.57571
-1.16564	-1.00121	-2.13292	-2.23487	-0.778538	-1.49904	-1.0336	-0.777203	+	0	1	0	0	0	0	0	1	15	15	15	52.1	52.1	52.1	34.273	0	216.9	7264300000	315	NaN	0.642634	1	-1.22949	0.471558	1	-0.958541	1.0028	0.749526	-1.84533	0.947949	0.283586	-1.76925	0.734022	0.653264	-1.28478	1.09897	0.285494	-1.91444	2.36297	0.0413675	-3.34086
				-0.865212	-1.08791	-1.02626	0.965485		0	0	1	0	0	0	0	1	19	19	19	44.6	44.6	44.6	46.836	0	91.306	2707400000	146	NaN	NaN	NaN	NaN	NaN	NaN	NaN	NaN	NaN	NaN	NaN	NaN	NaN	0.49387	0.776137	-0.977371	0.80907	0.379159	-1.44991	0.287715	0.670659	-0.654664
-0.747573	-0.74598	-0.667332	-0.601909	-0.931247	-0.802047	-1.38708	-2.09607	+	0	0	0	1	0	1	0	0	47	47	47	46.7	46.7	46.7	88.414	0	323.31	1167500000000	5344	NaN	0.358905	1	-0.757678	0.344569	1	-0.734457	0.258811	1	-0.583014	0.198618	0.877279	-0.468587	0.556322	0.74195	-1.07666	0.533652	0.582028	-1.02538	1.08555	0.131772	-1.8766
-1.15711	-0.0665536	-0.305443	1.30084	-0.144499	-0.713588	-0.441788	-0.603368		0	0	0	1	0	0	0	1	44	43	27	90.9	90.9	69.5	48.057	0	323.31	16248000000	581	NaN	0.722218	1	-1.34161	0.0166006	1	-0.0460051	0.138995	0.995907	-0.330504	0.667127	0.491688	1.27914	0.113319	0.960766	-0.254039	0.307228	0.758119	-0.669948	0.472811	0.547693	-0.856433
-0.387643	1.12606	2.12372	4.65924	0.756996	0.940937	2.56346	4.28784	+	1	0	0	0	1	0	0	0	32	31	30	85.5	82.8	79.1	34.095	0	323.31	41502000000	638	NaN	0.134366	1	-0.329001	0.401936	1	0.856733	0.902869	0.797748	1.69373	1.0206	0.241549	1.96569	0.279752	0.897101	0.626267	0.232965	0.823481	0.549497	0.707124	0.239709	1.40861
1.02715	0.278299	-0.749458	1.57503	-2.26502	-0.567753	-1.75549	-1.47945		1	0	0	0	0	1	0	0	40	40	40	88.8	88.8	88.8	56.559	0	323.31	23600000000	514	NaN	0.13219	1	0.342465	0.0374485	1	0.104962	0.0871521	1	-0.234704	0.218779	0.849293	0.53398	0.377817	0.821579	-0.847407	0.0968282	0.930972	-0.254984	0.346533	0.592695	-0.78211
-1.2315	-1.96475	-1.16425	0.414333	-0.417831	0.516419	2.01555	4.20984	+	0	1	0	0	1	0	0	0	46	46	42	88	88	79	47.168	0	323.31	65909000000	1175	NaN	0.453334	1	-0.946781	0.44766	1	-0.965028	0.420547	1	-0.889552	0.0860574	0.94321	0.226392	0.0740525	0.968103	-0.198386	0.109152	0.923485	0.281648	0.706983	0.249443	1.38766
0	3.06378	3.00407	3.02757	1.64067	2.94455	4.0659	2.38302	+	1	0	0	0	1	0	0	0	25	25	25	82.4	82.4	82.4	33.067	0	323.31	25108000000	549	NaN	NaN	1	NaN	1.52144	0.808727	2.73243	1.36656	0.6723	2.47384	1.31045	0.191609	2.3846	0.646983	0.647294	1.27491	0.988383	0.285814	1.86762	2.15318	0.03248	3.96961
-4.87451	-2.66246	-3.17577	-4.74194	-1.80737	-6.85079	-3.20131	-4.30958	+	0	1	0	0	0	1	0	0	28	5	0	84.9	11.1	0	13.904	0	122.51	167500000000	470	NaN	1.08417	1	-2.07541	1.39133	0.878857	-2.48737	1.58748	0.811	-2.85213	2.85668	0.0981818	-5.6306	1.28601	0.439434	-2.22866	1.40624	0.207885	-2.66478	2.23043	0.0314444	-4.01599
-0.345023	0.179216	-0.604986	-0.320526	-0.181484	-0.228047	-0.466915	-2.19987		0	0	0	1	0	1	0	0	35	35	35	71.2	71.2	71.2	52.948	0	323.31	109250000000	1135	NaN	0.221989	1	-0.481605	0.168447	1	0.353079	0.316723	1	-0.674139	0.284109	0.838018	-0.568994	0.164086	0.944361	-0.347388	0.173383	0.902313	-0.376574	0.46952	0.544381	-0.861348
-0.839411	-0.899104	-0.775551	-0.0361724	-0.203755	-0.304749	0.0801358	-0.00867462		0	0	0	1	0	0	0	1	25	23	23	68.9	68.9	68.9	36.638	0	323.31	32295000000	679	NaN	0.520031	1	-1.01181	0.578279	1	-1.10329	0.42446	1	-0.862675	0.0128785	0.992721	-0.0347937	0.118428	0.955605	-0.277172	0.18738	0.881643	-0.416856	0.0556618	0.945961	0.132847
				1.39872	1.55925	0.802534	-0.121761		0	0	1	0	0	0	0	1	21	21	21	32.7	32.7	32.7	65.171	0	139.72	9872400000	210	NaN	NaN	NaN	NaN	NaN	NaN	NaN	NaN	NaN	NaN	NaN	NaN	NaN	1.26063	0.455609	2.11679	1.48133	0.222559	2.45946	0.306281	0.66208	0.675371
-1.15096	-1.6798	-1.2566	-2.71303	-0.992097	-0.953318	-0.998217	-0.951345		0	1	0	0	0	0	0	1	12	12	12	37.1	37.1	37.1	20.863	0	226.08	55058000000	996	NaN	0.380738	1	-0.82272	0.633672	1	-1.25666	0.453177	1	-0.947982	0.789337	0.358752	-1.54439	0.535292	0.746756	-1.05354	0.51996	0.582293	-1.0265	0.678963	0.300457	-1.25841
-1.15573	-0.650488	-0.851833	-0.785078	-0.412251	-0.350264	-0.0477608	0.202926		0	0	0	1	0	0	0	1	51	51	51	83.8	83.8	83.8	38.604	0	323.31	313390000000	3613	NaN	0.644379	1	-1.2309	0.288975	1	-0.63352	0.445702	1	-0.903866	0.41654	0.726627	-0.851784	0.284907	0.900544	-0.593605	0.269559	0.820262	-0.556387	0.0307447	0.972266	-0.0758476
-0.803981	-0.296543	-0.615268	-0.300742	0.761113	2.82936	4.10485	4.90478	+	0	0	0	1	1	0	0	0	54	13	10	76.8	32.4	23.2	49.67	0	323.31	294960000000	1427	NaN	0.709514	1	-1.26045	0.553879	1	-0.860827	1.15816	0.757612	-1.67597	0.12889	0.920149	-0.310548	0.273971	0.898111	0.616379	1.43335	0.207433	2.56898	1.98105	0.0366737	3.63496
-0.870471	0.0180327	0.422971	-0.263489	0.410569	-0.00977468	-0.342742	-0.713944		0	0	0	1	0	0	0	1	20	20	20	45.8	45.8	45.8	58.112	0	303.62	19536000000	314	NaN	0.214799	1	-0.511992	0.00421964	1	0.0118958	0.124327	1	0.310614	0.0618832	0.9605	-0.164986	0.154806	0.937461	0.371124	0.00216206	0.996381	-0.00613073	0.0972563	0.890852	-0.248613
-1.75106	-1.33993	-1.37726	-1.32782	-0.764428	-0.712221	0.185987	1.18105		0	1	0	0	0	0	0	1	68	68	67	55.8	55.8	55.8	170.59	0	323.31	14984000000	679	NaN	1.54347	1	-2.5934	1.00971	1	-1.76486	0.9264	0.765113	-1.65627	1.0857	0.2583	-1.86555	0.262172	0.900045	-0.595598	0.177184	0.876474	-0.431877	0.114378	0.887706	0.266331
-1.54314	-0.624084	-1.68939	-1.85372	-1.35596	-1.39146	-2.40105	-0.779303	+	0	1	0	0	0	1	0	0	44	27	27	61.3	47	47	84.659	0	177.52	3246400000	179	NaN	0.783404	1	-1.47183	0.331202	1	-0.699587	0.753822	0.926292	-1.43996	1.10905	0.238956	-1.97711	0.948708	0.562788	-1.68394	1.10029	0.286451	-1.89752	2.10283	0.0359175	-3.62979
-1.31611	-1.65019	-1.7897	-3.80333	-0.632663	-1.03971	-1.18611	-1.30957	+	0	1	0	0	0	0	0	1	22	22	14	49.7	49.7	40.8	33.67	0	208.25	69338000000	1108	NaN	0.458861	1	-0.960475	0.632594	1	-1.25331	0.724836	0.941945	-1.40293	1.37391	0.181009	-2.52975	0.456818	0.808885	-0.887435	0.863489	0.35347	-1.51257	1.14913	0.12605	-1.91714
-0.825116	-1.56803	-2.04069	-1.86386	-0.701739	-0.282796	-1.41532	-1.65544		0	1	0	0	0	0	0	1	36	36	21	71.5	71.5	57.8	60.801	0	323.31	27595000000	764	NaN	0.376977	1	-0.794128	0.777384	1	-1.46523	0.560098	0.949135	-1.15504	0.42943	0.69044	-0.931186	0.534712	0.753248	-1.00841	0.153411	0.908171	-0.35406	0.549485	0.37985	-1.11033
-1.44705	-1.5282	-1.3339	-1.13471	-0.986324	-1.19343	-2.05947	-2.51151	+	0	1	0	0	0	1	0	0	25	23	22	56.6	53.7	51.8	58.573	0	143.34	4913000000	245	NaN	1.6387	1	-2.64653	0.902935	0.977255	-1.64278	0.975357	0.805416	-1.71698	0.949943	0.319804	-1.64575	0.80757	0.608349	-1.42832	1.01372	0.290453	-1.74207	1.54775	0.0740308	-2.65878
-1.05658	-0.794517	-0.908179	-0.166403	-1.40615	-1.61208	-1.96832	-2.58189	+	0	0	0	1	0	1	0	0	49	49	41	38.6	38.6	34.9	154.79	0	129.63	10894000000	540	NaN	0.234807	1	-0.556603	0.218829	1	-0.516863	0.334285	1	-0.730249	0.0345889	0.98167	-0.0952562	0.710389	0.627927	-1.35245	0.570039	0.517908	-1.15363	0.774856	0.213889	-1.48975
-1.18273	-1.44139	0.624404	-0.991894	0.0274959	-0.873624	0.478352	-4.66776		0	0	0	1	0	1	0	0	30	30	24	29	29	24.4	141.48	0	323.31	74057000000	256	NaN	0.130261	1	-0.339587	0.182536	0.999551	-0.456979	0.07931	1	0.214391	0.108547	0.925269	-0.28779	0.00308902	1	0.00902893	0.10232	0.927316	-0.272076	0.0616735	0.927606	0.169238
-1.82897	-1.59529	-1.84931	-2.21197	-1.20376	-1.73143	-0.516728	0.671336		0	1	0	0	0	0	0	1	73	73	51	70.3	70.3	56.4	83.263	0	323.31	135560000000	2444	624	0.554068	1	-1.13779	0.585092	1	-1.17639	0.995363	0.765624	-1.81025	1.20513	0.207584	-2.15729	0.765836	0.611392	-1.40887	0.696961	0.424922	-1.3569	0.319529	0.666579	-0.665867
-1.26617	-0.625993	-0.171504	3.09786	-1.1878	0.86468	1.95918	2.66956		1	0	0	0	1	0	0	0	49	49	49	72.4	72.4	72.4	64.369	0	323.31	39481000000	791	NaN	0.593306	1	-1.16662	0.281032	1	-0.617771	0.0572431	1	-0.14929	1.71742	0.127532	3.06697	0.549467	0.733182	-1.09386	0.272046	0.78412	0.618948	1.0595	0.125936	1.91527
				1.64621	1.44828	1.94832	2.33594		0	0	1	0	1	0	0	0	71	71	64	27.5	27.5	26	346.9	0	323.31	38443000000	612	NaN	NaN	NaN	NaN	NaN	NaN	NaN	NaN	NaN	NaN	NaN	NaN	NaN	0.605946	0.670888	1.21173	0.455992	0.613675	0.962188	0.844664	0.189435	1.59434
-0.395803	-0.700063	-0.759801	-0.251411	-0.705604	-1.61498	-1.42813	-1.64012	+	0	0	0	1	0	0	0	1	23	22	20	20.4	20.4	19.7	155.54	0	68.683	5862800000	200	NaN	0.311944	1	-0.629797	0.424183	1	-0.852041	0.663133	0.937436	-1.19033	0.193616	0.890494	-0.414933	0.325988	0.891552	-0.700261	0.772497	0.372568	-1.462	0.699767	0.269077	-1.33882
				1.65044	0.997245	2.38941	1.78773		0	0	1	0	1	0	0	0	50	50	43	45.2	45.2	41.4	113.66	0	323.31	7106400000	198	NaN	NaN	NaN	NaN	NaN	NaN	NaN	NaN	NaN	NaN	NaN	NaN	NaN	0.651158	0.651299	1.28191	0.317609	0.744447	0.706593	1.2565	0.0933204	2.25213
-1.40447	-1.16815	-1.27113	-1.92027	-0.984512	-1.39268	-1.81534	-1.76835	+	0	1	0	0	0	0	0	1	106	106	92	98.1	98.1	90.3	53.651	0	323.31	807280000000	8288	NaN	0.855966	1	-1.56135	0.667591	1	-1.26568	0.687855	0.932217	-1.3063	1.33641	0.198069	-2.31936	1.25264	0.473125	-1.9805	1.8266	0.198554	-2.88561	2.55098	0.0364746	-4.19524
-0.762752	0.104744	-1.03217	-2.2878	0.806008	-0.372874	-0.702352	-0.226249		0	1	0	0	0	0	0	1	14	14	14	70.4	70.4	70.4	15.55	0	139.69	6717100000	294	NaN	0.146847	1	-0.370368	0.0187633	1	0.0529138	0.239264	1	-0.564495	0.783557	0.367466	-1.51923	0.175258	0.934602	0.431002	0.0704868	0.944218	-0.188817	0.157076	0.824248	-0.390343
-0.678127	-1.08891	-1.16666	-1.50194	-1.40164	-1.63609	-2.36374	-3.61619	+	0	1	0	0	0	1	0	0	38	38	27	73.2	73.2	47.5	40.532	0	323.31	163300000000	1819	NaN	0.247014	1	-0.562819	0.411895	1	-0.870816	0.439143	1	-0.919937	0.520631	0.616399	-1.06959	0.564555	0.706894	-1.13289	0.915276	0.307874	-1.67234	1.23827	0.0957994	-2.22178
-0.952862	-1.78968	-2.5303	-0.640718	-0.364924	-0.653763	-0.363944	-0.891705		0	1	0	0	0	0	0	1	16	16	16	63.7	63.7	63.7	32.854	0	313.28	7679500000	307	NaN	0.614131	1	-1.16161	1.18166	1	-2.07478	3.53898	0.332	-6.61562	0.236016	0.844982	-0.540387	0.214371	0.924907	-0.472703	0.229918	0.832987	-0.530189	0.466196	0.573229	-0.814855
				0	-0.142688	-0.0982302	1.78386		0	0	1	0	0	0	0	1	16	16	16	71.9	71.9	71.9	23.356	0	323.31	2688500000	113	NaN	NaN	NaN	NaN	NaN	NaN	NaN	NaN	NaN	NaN	NaN	NaN	NaN	NaN	1	NaN	0.0589012	0.951749	-0.1503	0.0276497	0.971688	-0.0751293
-0.960083	-1.62106	-0.427235	-1.15448	-0.203563	-2.30626	-1.50176	-1.28778		0	1	0	0	0	1	0	0	7	7	7	64.4	64.4	64.4	14.716	0	311.11	11804000000	187	NaN	0.235907	1	-0.555778	0.527828	1	-1.08682	0.123165	1	-0.308407	0.454814	0.689558	-0.944312	0.0685779	0.963299	-0.176987	0.786277	0.348434	-1.52427	0.527253	0.395142	-1.08015
				0	0	-0.216117	1.60029		0	0	1	0	0	0	0	1	12	12	12	67.4	67.4	67.4	15.85	0	55.545	2535900000	83	NaN	NaN	NaN	NaN	NaN	NaN	NaN	NaN	NaN	NaN	NaN	NaN	NaN	NaN	1	NaN	NaN	1	NaN	0.105499	0.88967	-0.254747
-1.10191	-1.18939	-0.746511	-1.18494	-0.704207	-0.295187	-1.63471	-1.9286	+	0	0	0	1	0	0	0	1	12	8	8	38.1	29.7	29.7	40.05	0	67.328	2880400000	142	NaN	0.322526	1	-0.720081	0.605157	1	-1.17725	0.311789	1	-0.68042	0.442987	0.690448	-0.927275	0.316679	0.891674	-0.68482	0.13246	0.916121	-0.316832	0.520603	0.398583	-1.07577
-0.394723	-1.55097	-1.27429	-1.49207	1.40795	1.07486	0.497497	0.771849		0	1	0	0	0	0	0	1	25	25	25	59.6	59.6	59.6	47.578	0	323.31	8440900000	192	NaN	0.0804998	1	-0.212962	0.475024	1	-0.997918	0.301099	1	-0.687608	0.465202	0.668438	-0.97927	0.445935	0.794168	0.94379	0.291257	0.76162	0.663005	0.107905	0.881637	0.278301
-0.741678	-0.273191	-0.332569	0.860928	-0.757118	-0.515646	-0.0559487	-2.35231		0	0	0	1	0	1	0	0	23	23	23	74.3	74.3	74.3	32.818	0	323.31	51638000000	1020	NaN	0.322898	1	-0.698546	0.0925698	1	-0.234197	0.118973	1	-0.293699	0.352164	0.769866	0.756831	0.38921	0.847467	-0.806446	0.15668	0.900635	-0.38185	0.0292892	0.970688	-0.074563
0.68132	0.167938	1.42188	-0.200617						0	0	0	1	0	0	1	0	23	23	22	25.9	25.9	25	123.97	0	124.45	6551400000	240	NaN	0.185496	1	0.447232	0.0558757	1	0.145937	0.666816	0.931304	1.28948	0.0424377	0.97456	-0.115885	NaN	NaN	NaN	NaN	NaN	NaN	NaN	NaN	NaN
0.295296	0.105827	-0.564858	-0.723126	0.928617	0.722766	0.418852	0.601406		0	0	0	1	0	0	0	1	36	36	36	57.5	57.5	57.5	38.746	0	323.31	116600000000	1072	350	0.078746	1	0.205219	0.0260633	1	0.0716138	0.116555	1	-0.299444	0.170589	0.889681	-0.418884	0.397413	0.830234	0.835847	0.282678	0.778992	0.628896	0.178289	0.816747	0.416328
0.568706	0.570063	0.271095	0.0297319	1.03364	2.32087	3.61096	4.87843	+	0	0	0	1	1	0	0	0	76	76	76	72.2	72.2	72.2	113.08	0	323.31	94501000000	1462	NaN	0.814731	1	1.29866	0.757904	1	1.238	0.228821	1	0.474112	0.0299407	0.98648	0.0678321	0.972633	0.569289	1.65163	1.98057	0.171592	3.40249	2.39463	0.0385306	4.40831
				0	-0.237635	-0.107961	0.971151		0	0	1	0	0	0	0	1	16	16	16	26.4	26.4	26.4	77.982	0	223.9	1563200000	83	NaN	NaN	NaN	NaN	NaN	NaN	NaN	NaN	NaN	NaN	NaN	NaN	NaN	NaN	1	NaN	0.090004	0.938113	-0.225879	0.0339789	0.967299	-0.090953
-0.799565	-0.932995	-1.86801	-2.55248	-0.0621115	-0.303724	-0.288456	-0.710401		0	1	0	0	0	0	0	1	29	27	5	87.5	87.5	50	13.553	0	323.31	3234300000000	11191	121	0.689612	1	-1.23391	1.09462	1	-1.77155	0.92411	0.792684	-1.70692	1.2606	0.201093	-2.27218	0.0589925	0.967777	-0.132383	0.341107	0.773006	-0.638063	0.287082	0.725539	-0.561982
-1.23151	-1.65965	-1.94657	-3.12735	-1.0645	-1.23581	-1.35235	-1.37764		0	1	0	0	0	0	0	1	47	47	0	89.2	89.2	0	14.091	0	323.31	7977900000000	13762	NaN	0.600608	1	-1.17449	0.957926	0.983116	-1.73638	1.13265	0.747444	-2.02205	2.9665	0.0916923	-5.55454	0.869072	0.584566	-1.52504	1.10216	0.286681	-1.86794	1.21984	0.113899	-2.05113
-0.56902	-0.453767	-0.288043	-0.436177	-1.16931	-1.19343	-2.33845	-2.35258		0	0	0	1	0	1	0	0	35	25	4	72.1	63.9	13.1	52.933	0	323.31	70021000000	801	NaN	0.783956	1	-1.26584	0.723595	1	-1.13862	0.994352	0.940736	-1.18209	0.985806	0.438968	-1.36628	0.878275	0.590657	-1.55726	0.907458	0.323074	-1.60077	0.605221	0.311381	-1.23754
				1.66056	3.11125	4.83916	5.05228	+	0	0	1	0	1	0	0	0	47	47	47	72.8	72.8	72.8	74.403	0	323.31	36682000000	607	NaN	NaN	NaN	NaN	NaN	NaN	NaN	NaN	NaN	NaN	NaN	NaN	NaN	1.32708	0.435178	2.26307	1.67284	0.189526	2.99173	3.46787	0.017	7.34079
-1.2246	-0.940045	-0.745976	0.202776	0.0906159	0.316784	0.367138	-0.199031		0	0	0	1	0	0	0	1	53	48	32	82.5	76.6	56.9	70.051	0	323.31	95998000000	2147	NaN	0.38332	1	-0.830658	0.313508	1	-0.696429	0.288157	1	-0.640104	0.0778906	0.947639	0.197096	0.0435263	0.971605	0.110625	0.193687	0.875168	0.429682	0.291955	0.708238	0.593561
				1.6623	2.15123	2.97518	2.34203		0	0	1	0	1	0	0	0	38	37	37	51.3	51.3	51.3	93.44	0	198.85	10038000000	229	NaN	NaN	NaN	NaN	NaN	NaN	NaN	NaN	NaN	NaN	NaN	NaN	NaN	0.676507	0.640329	1.32141	0.995114	0.282707	1.83509	1.13547	0.107956	2.10185
				0	1.24026	2.33151	3.37099		0	0	1	0	1	0	0	0	48	12	7	80.2	22.9	13.1	49.959	0	255.81	25791000000	206	NaN	NaN	NaN	NaN	NaN	NaN	NaN	NaN	NaN	NaN	NaN	NaN	NaN	NaN	1	NaN	0.95141	0.310214	1.66829	1.45057	0.0804608	2.54697
-0.160656	0.183159	0.335961	1.90369	1.66549	2.12964	2.26425	2.0837		1	0	0	0	1	0	0	0	29	29	29	59.9	59.9	59.9	66.855	0	323.31	10648000000	415	NaN	0.108215	1	-0.249637	0.144069	1	0.316548	0.191519	0.995337	0.429334	0.612315	0.518322	1.23404	0.65147	0.652948	1.28329	0.727909	0.395046	1.4255	1.01704	0.131484	1.8763
-1.70756	-2.04448	-1.73245	-1.20309	-2.00817	-1.49903	-2.17307	-1.73753	+	0	1	0	0	0	1	0	0	10	7	7	53.2	48.2	48.2	23.48	0	30.524	1711400000	93	NaN	0.667217	1	-1.30996	1.94197	0.860364	-3.27398	1.1188	0.735038	-1.97648	0.879426	0.348091	-1.56466	2.35878	0.309412	-3.95521	0.881176	0.322973	-1.60839	1.83807	0.0475758	-3.13609
1.15794	0.570235	1.05051	0.142671	0.55276	0.990606	0.789318	0.0563504		0	0	0	1	0	0	0	1	19	19	10	46.7	46.7	30.6	40.648	0	323.31	74427000000	596	NaN	0.223249	1	0.536427	0.104173	1	0.27186	0.189843	0.999373	0.466764	0.0206481	0.993541	0.0586857	0.1022	0.959183	0.266972	0.241074	0.817224	0.56666	0.195506	0.785595	0.471265
0.558771	0.935111	1.02764	0.0862581	1.66682	2.29384	3.82996	3.55099		0	0	0	1	1	0	0	0	63	63	63	53.1	53.1	53.1	128.25	0	323.31	29138000000	762	NaN	0.134565	1	0.338204	0.221144	1	0.526481	0.332728	1	0.734445	0.0195914	0.992276	0.0544659	0.531317	0.733594	1.09446	0.545994	0.526891	1.13892	1.27603	0.0854815	2.3673
-0.956697	-0.567541	-0.521552	-0.77296	-1.57353	-1.24433	-1.24108	-1.1766		0	0	0	1	0	0	0	1	57	57	46	32	32	27.6	212.88	0	323.31	42369000000	977	NaN	0.306574	1	-0.685171	0.188006	1	-0.446242	0.158883	0.999921	-0.386584	0.261554	0.834552	-0.594999	0.31416	0.884339	-0.719046	0.32122	0.735594	-0.723166	0.319579	0.629699	-0.72011
-0.199705	-0.609311	-0.186649	-0.887836	-0.0641055	-1.32893	-1.76963	-1.7668		0	0	0	1	0	0	0	1	10	10	10	45.2	45.2	45.2	17.598	0	178.06	15483000000	411	NaN	0.114613	1	-0.269411	0.168848	1	-0.410916	0.0586661	1	-0.153591	0.263914	0.834993	-0.605307	0.0364187	0.979337	-0.0910973	0.344327	0.714953	-0.767181	0.479928	0.438447	-1.0141
0.580401	2.09045	1.87516	2.37077						1	0	0	0	0	0	1	0	23	23	23	61.7	61.7	61.7	42.981	0	163.73	16464000000	235	NaN	0.104253	1	0.272269	0.506173	1	1.06734	0.327551	1	0.749371	0.573919	0.546247	1.18707	NaN	NaN	NaN	NaN	NaN	NaN	NaN	NaN	NaN
1.18424	-0.358382	-0.916313	-0.0323817	-0.682774	-0.97364	-1.74299	-2.27631		0	0	0	1	0	1	0	0	65	65	65	83.1	83.1	83.1	61.054	0	323.31	119270000000	1815	NaN	0.205704	1	0.501717	0.0619097	1	-0.167832	0.130964	0.996258	-0.338348	0.00340333	0.998388	-0.00996529	0.151904	0.937706	-0.378927	0.234238	0.821155	-0.553023	0.525446	0.392448	-1.08807
				1.28772	0.424581	0.523915	0		0	0	1	0	0	0	0	1	12	12	12	31	31	31	52.494	0	59.067	3720300000	90	NaN	NaN	NaN	NaN	NaN	NaN	NaN	NaN	NaN	NaN	NaN	NaN	NaN	0.763859	0.612069	1.4169	0.236413	0.839009	0.518801	0.190341	0.800435	0.447747
				0.3778	0.800447	-0.322283	-0.282363		0	0	1	0	0	0	0	1	48	47	47	59.2	59.2	59.2	72.332	0	323.31	19221000000	747	NaN	NaN	NaN	NaN	NaN	NaN	NaN	NaN	NaN	NaN	NaN	NaN	NaN	0.184252	0.932185	0.422607	0.334711	0.73487	0.723137	0.178664	0.820528	-0.40494
0.125881	1.03033	1.19063	2.53165						1	0	0	0	0	0	1	0	37	37	35	26.2	26.2	25.3	177.6	0	323.31	4217900000	164	NaN	0.0354344	1	0.0955691	0.440316	1	0.912294	0.6418	0.953092	1.23101	0.674871	0.447424	1.35586	NaN	NaN	NaN	NaN	NaN	NaN	NaN	NaN	NaN
-1.18645	-0.989518	-1.0359	-0.761523	-0.099627	-0.0843449	-0.0245738	-0.307099		0	0	0	1	0	0	0	1	59	59	42	82.5	82.5	67.6	70.897	0	323.31	381350000000	4992	3	0.431762	1	-0.909162	0.356588	1	-0.773037	0.404688	1	-0.855578	0.325743	0.791959	-0.704995	0.0445243	0.972986	-0.114031	0.0491853	0.962145	-0.121245	0.0152518	0.976435	-0.0383719
0.000272433	-0.255478	0.288421	1.04281	0.666595	0.904723	-0.888984	-1.02975		0	0	0	1	0	0	0	1	15	15	15	15.9	15.9	15.9	54.083	0	222.2	15687000000	308	NaN	4.66253e-05	0.999805	0.000134423	0.0657239	1	-0.173606	0.0683653	1	0.181139	0.282279	0.818659	0.645421	0.149964	0.938023	0.374354	0.205521	0.846354	0.494871	0.298878	0.666793	-0.668
-1.68816	-1.63495	-1.24113	-4.01587	-0.667664	-0.525936	-1.69524	-3.44601	+	0	1	0	0	0	1	0	0	12	12	5	60.2	60.2	22.3	23.567	0	234.81	7167500000	234	NaN	0.558906	1	-1.13964	1.02729	1	-1.83293	1.14891	0.731671	-1.93069	1.83901	0.130483	-3.36024	1.08651	0.562948	-1.63884	0.562324	0.596632	-0.995825	0.987605	0.147521	-1.7831
0.694445	0.816123	0.832487	0.530248	0.894819	0.816483	0.715705	0.305663		0	0	0	1	0	0	0	1	133	133	125	75.2	75.2	74	90.725	0	323.31	5552800000000	9500	NaN	0.306904	1	0.667679	0.405308	1	0.837927	0.381335	1	0.801775	0.198343	0.8797	0.463197	0.319004	0.891652	0.703309	0.263382	0.795314	0.600761	0.236129	0.733715	0.545413
-1.24974	-1.26168	-1.51222	-1.00498	-0.812111	-1.12118	-1.48299	-1.73194		0	1	0	0	0	0	0	1	100	100	84	58.6	58.6	51.7	174.38	0	323.31	92424000000	2792	NaN	0.37071	1	-0.810231	0.533584	1	-1.07536	0.472233	1	-0.991696	0.330458	0.779575	-0.729342	0.256618	0.902538	-0.588248	0.368353	0.701846	-0.800258	0.436617	0.495549	-0.93145
0	-0.140224	0	1.39325	0.385761	1.85357	2.90723	3.62176	+	0	0	0	1	1	0	0	0	57	57	55	74	74	72.9	101.56	0	323.31	16326000000	413	NaN	NaN	1	NaN	0.0767927	1	-0.186756	NaN	1	NaN	1.07305	0.258077	1.86065	0.180965	0.935648	0.41766	0.958653	0.288035	1.75667	1.76366	0.0465185	3.12616
-0.357563	-1.6788	-1.1888	-0.899404	-0.196215	-0.34673	-0.966049	-2.45326		0	1	0	0	0	1	0	0	74	74	74	37.4	37.4	37.4	274.37	0	323.31	18804000000	746	NaN	0.0781702	1	-0.206401	0.506046	1	-1.05393	0.278251	1	-0.642873	0.195334	0.872134	-0.474387	0.0496369	0.969111	-0.133145	0.0879142	0.940256	-0.228176	0.325393	0.630145	-0.718484
				-0.120984	0	1.87534	3.46439		0	0	1	0	1	0	0	0	18	18	18	51.3	51.3	51.3	39.724	0	323.31	10145000000	173	NaN	NaN	NaN	NaN	NaN	NaN	NaN	NaN	NaN	NaN	NaN	NaN	NaN	0.051742	0.967101	-0.132338	NaN	1	NaN	0.798513	0.205663	1.51995
-1.39406	-1.68201	-1.80915	-2.69625	-0.836102	-2.59822	-2.64354	-3.73855	+	0	1	0	0	0	1	0	0	33	33	18	55	55	34.3	70.67	0	323.31	20385000000	849	NaN	0.644754	1	-1.25429	0.582557	1	-1.17688	0.629771	0.968102	-1.25731	1.00629	0.25314	-1.88475	0.338645	0.881394	-0.7325	1.21651	0.243587	-2.20679	1.74273	0.0486259	-3.05791
-1.37444	-0.855714	-1.1513	-1.02326	0.988683	2.19452	2.80012	1.21567	+	0	0	0	1	1	0	0	0	35	35	35	98.9	98.9	98.9	28.768	0	323.31	685370000000	3548	NaN	0.485269	1	-1.00627	0.382411	1	-0.805603	0.527009	0.992327	-1.05663	0.541061	0.615407	-1.0655	0.830884	0.597136	1.45918	1.59059	0.19299	2.74689	2.35162	0.0352787	4.17478
-0.874393	0.37863	-1.0635	1.43378	-0.442942	-0.0703297	-0.103852	2.06569		0	0	0	1	1	0	0	0	25	25	24	51.4	51.4	49.8	55.804	0	198.32	9849800000	385	NaN	0.292873	1	-0.656612	0.160199	1	0.378548	0.305329	1	-0.687911	0.77398	0.410172	1.4476	0.117149	0.950948	-0.296411	0.0183773	0.980914	-0.0506713	0.0203421	0.97364	-0.0570052
-1.18518	-2.6033	-3.11811	-2.89192	-0.188878	-1.48299	-2.03337	-2.4772	+	0	1	0	0	0	1	0	0	51	51	51	26.3	26.3	26.3	267.29	0	152.82	4912800000	236	NaN	0.698518	1	-1.3118	1.3228	0.9604	-2.37382	1.28557	0.6464	-2.34979	1.77343	0.126457	-3.14114	0.0779396	0.967974	-0.195799	0.61106	0.485538	-1.20983	0.882293	0.172677	-1.65674
-1.02052	-0.0352181	1.1052	0.974086	-3.48783	-3.15212	-3.63393	-3.58527	+	0	0	0	1	0	1	0	0	42	42	42	56.4	56.4	56.4	76.975	0	323.31	13920000000	570	569	0.231806	1	-0.549767	0.00549676	1	-0.0158224	0.282645	1	0.648357	0.290736	0.81419	0.657865	2.68928	0.216	-5.02	4.25902	0.052	-9.02182	2.22602	0.033791	-4.06808
0.652308	0.827568	0.607044	0.439521	0.754864	0.774778	0.83035	0.421356		0	0	0	1	0	0	0	1	110	110	72	91.8	91.8	72.3	103.06	0	323.31	2257100000000	6177	NaN	0.211096	1	0.495161	0.292415	1	0.653032	0.192101	0.996702	0.456437	0.124908	0.918829	0.312695	0.368983	0.85777	0.774466	0.368442	0.712801	0.775652	0.430535	0.531143	0.87836
-0.660035	-0.270189	-0.4307	-0.353576	0.547127	0.711996	1.43931	3.00939	+	0	0	0	1	1	0	0	0	46	46	46	59.4	59.4	59.4	69.842	0	323.31	37093000000	1066	NaN	0.194728	1	-0.46431	0.0622452	1	-0.166097	0.138801	0.998751	-0.34085	0.0614201	0.959922	-0.166534	0.216875	0.914613	0.498561	0.205463	0.850999	0.487539	0.724329	0.253944	1.37592
				1.67066	1.67665	2.7745	2.12836		0	0	1	0	1	0	0	0	19	19	19	44.5	44.5	44.5	46.671	0	155.61	65477000000	349	NaN	NaN	NaN	NaN	NaN	NaN	NaN	NaN	NaN	NaN	NaN	NaN	NaN	0.344346	0.85777	0.776383	0.481297	0.588112	1.01316	0.724639	0.230626	1.44277
0.961508	0.587557	0.936116	1.61121	0.322993	-0.248317	-1.90271	-2.06601		1	0	0	0	0	1	0	0	16	16	16	56.2	56.2	56.2	19.576	0	251.16	51787000000	613	NaN	0.36007	1	0.777105	0.245308	1	0.552718	0.393345	1	0.829897	0.770354	0.404348	1.45852	0.112615	0.956156	0.279924	0.0622669	0.9475	-0.165253	0.530495	0.38488	-1.10209
-2.69595	-2.37369	-1.97034	-1.75902	-1.20627	-1.53316	-2.56369	-4.09713	+	0	1	0	0	0	1	0	0	8	8	8	16.6	16.6	16.6	44.96	0	101.05	11827000000	185	NaN	1.76438	1	-3.10126	1.69439	0.6926	-2.93974	0.824501	0.827432	-1.56533	0.854679	0.33212	-1.59523	0.637772	0.669239	-1.22679	1.02641	0.283364	-1.81816	1.11041	0.113901	-2.03939
				1.67253	1.65958	0.79839	2.43694	+	0	0	1	0	1	0	0	0	14	11	11	34.2	29.7	29.7	48.944	0	111.98	7643600000	126	NaN	NaN	NaN	NaN	NaN	NaN	NaN	NaN	NaN	NaN	NaN	NaN	NaN	1.57801	0.367606	2.6254	2.20056	0.171238	3.55048	0.425717	0.540364	0.867343
-0.989573	0.140291	0.163978	0.451687	1.40157	1.76218	3.28564	3.56478	+	0	0	0	1	1	0	0	0	84	84	82	82.2	82.2	81	95.337	0	323.31	127990000000	1876	NaN	0.444851	1	-0.916084	0.0494127	1	0.129132	0.0748857	1	0.186521	0.117976	0.921429	0.29857	0.521427	0.746859	1.06543	0.45122	0.6116	0.965644	1.6244	0.0552485	2.92375
-0.49838	0.185571	0.0857005	0.884598						0	0	0	1	0	0	1	0	16	16	16	34.3	34.3	34.3	72.932	0	68.765	2445100000	83	NaN	0.155181	1	-0.377879	0.0697778	1	0.178107	0.0237935	1	0.0649624	0.443473	0.694772	0.90402	NaN	NaN	NaN	NaN	NaN	NaN	NaN	NaN	NaN
0.501577	0.272833	0.520269	1.6453	-0.179997	1.00023	1.00363	2.00743	+	1	0	0	0	1	0	0	0	19	19	19	40.3	40.3	40.3	61.049	0	192.99	6611000000	118	NaN	0.285418	1	0.610045	0.144826	0.999339	0.336992	0.198204	0.995594	0.462165	1.42607	0.191385	2.40104	0.0752267	0.965575	-0.189144	0.526242	0.580421	1.04105	0.484246	0.461608	0.978202
1.51316	-2.21359	-0.386481	-1.68068						1	1	0	0	0	0	1	0	6	6	6	28.1	28.1	28.1	14.177	0	40.608	18284000000	263	NaN	0.274437	1	0.643121	0.638879	1	-1.2881	0.05947	1	-0.162404	0.305947	0.792272	-0.705807	NaN	NaN	NaN	NaN	NaN	NaN	NaN	NaN	NaN
-0.852551	-0.556041	-0.35015	-0.0364108	-0.548868	0.118925	0.0649519	-0.66348		0	0	0	1	0	0	0	1	34	34	33	59.3	59.3	57.3	58.489	0	323.31	24994000000	766	NaN	0.572249	1	-1.08757	0.601057	1	-1.05308	0.187287	0.997301	-0.424219	0.0202616	0.989747	-0.0515723	0.180367	0.932627	-0.43039	0.0367079	0.968616	0.0981667	0.015957	0.974162	0.0442964
0.696888	-0.231895	0.0555948	2.78936	1.49336	2.03246	2.7757	3.38553	+	1	0	0	0	1	0	0	0	46	46	46	83.1	83.1	83.1	57.936	0	323.31	83393000000	1499	NaN	0.378469	1	0.782613	0.0621933	1	-0.164308	0.0187818	1	0.0506962	1.61947	0.144304	2.87	0.858723	0.580029	1.57569	1.05829	0.284391	1.92024	1.67522	0.0550692	2.96133
0.156529	-1.21746	-0.199539	0.493575	-0.88143	-0.802398	-1.72488	-1.82344		0	0	0	1	0	0	0	1	40	38	35	55.7	55.7	53.9	92.468	0	323.31	9693000000	402	NaN	0.0284441	1	0.0793789	0.27184	1	-0.631671	0.0342593	1	-0.0953285	0.0783487	0.941436	0.210164	0.209975	0.912369	-0.502929	0.178939	0.87517	-0.438419	0.57874	0.346744	-1.17288
-0.0772134	0.53374	0.148338	1.0773						0	0	0	1	0	0	1	0	14	14	14	31.9	31.9	31.9	48.337	0	102.01	8484400000	194	NaN	0.0264273	1	-0.0707235	0.228468	1	0.518131	0.0457306	1	0.121299	0.357482	0.77048	0.779512	NaN	NaN	NaN	NaN	NaN	NaN	NaN	NaN	NaN
				1.67383	2.86	2.48811	1.83995		0	0	1	0	1	0	0	0	28	28	28	58.6	58.6	58.6	56.503	0	323.31	17288000000	295	NaN	NaN	NaN	NaN	NaN	NaN	NaN	NaN	NaN	NaN	NaN	NaN	NaN	0.608377	0.673034	1.217	1.23905	0.24046	2.25986	0.652017	0.278614	1.31772
0.540636	0.524066	0.66633	0.20381	0.650846	0.466011	0.377857	0.298089		0	0	0	1	0	0	0	1	88	88	87	95.8	95.8	95.8	64.132	0	323.31	5438200000000	11592	NaN	0.198161	1	0.463636	0.2103	1	0.484685	0.269807	1	0.602157	0.0615046	0.961986	0.161155	0.240716	0.897034	0.549584	0.154143	0.902835	0.373843	0.133052	0.859268	0.325644
0.847103	1.37148	-0.119253	0.942163	0.283249	0.369789	0.549137	1.85915		0	0	0	1	0	0	0	1	39	39	39	71.7	71.7	71.7	57.136	0	323.31	50260000000	366	NaN	0.233988	1	0.5479	0.378267	1	0.82802	0.0219415	1	-0.0615927	0.274697	0.823532	0.627445	0.0743879	0.967328	0.194773	0.0879275	0.940937	0.229146	0.109886	0.879067	0.284209
0.815451	0.605989	0.97907	1.14383						0	0	0	1	0	0	1	0	27	23	23	43.2	39.5	39.5	81.744	0	266.75	5001200000	197	NaN	0.236186	1	0.550652	0.160526	1	0.393965	0.292602	1	0.66144	0.349188	0.77336	0.768509	NaN	NaN	NaN	NaN	NaN	NaN	NaN	NaN	NaN
-1.35309	-2.60443	-2.45373	-1.89832	-2.17998	-2.38578	-3.82831	-4.36003	+	0	1	0	0	0	1	0	0	7	7	7	11.8	11.8	11.8	45.302	0	42.429	9607700000	230	NaN	0.469609	1	-0.97986	1.06229	1	-1.96714	0.764509	0.88095	-1.4961	0.650376	0.486327	-1.29382	0.639059	0.656743	-1.28723	1.16429	0.256563	-2.11001	2.4825	0.0349767	-4.62646
-1.00515	-1.90996	-2.32877	-3.03997	-0.741466	-1.58662	-0.761299	-1.4		0	1	0	0	0	0	0	1	21	21	21	62.5	62.5	62.5	31.324	0	323.31	37539000000	868	NaN	0.242778	1	-0.570382	0.392214	1	-0.867184	0.514291	0.977401	-1.08666	0.698072	0.43037	-1.40608	0.209231	0.914758	-0.496139	0.340904	0.714555	-0.768259	0.288964	0.677025	-0.64261
-0.632416	-1.02196	-0.819112	-1.00005	-0.962536	-0.92735	-1.84705	-2.30152	+	0	0	0	1	0	1	0	0	21	21	21	16.3	16.3	16.3	81.537	0	303.29	114140000000	1437	NaN	0.37648	1	-0.770752	0.597578	1	-1.14762	0.399942	1	-0.829869	0.490164	0.66445	-0.986867	0.699853	0.649581	-1.28086	0.584243	0.542337	-1.11586	1.04492	0.130317	-1.88265
				0.600339	0.624435	0.255489	0.014691		0	0	1	0	0	0	0	1	26	26	26	78	78	78	36.223	0	323.31	107750000000	353	NaN	NaN	NaN	NaN	NaN	NaN	NaN	NaN	NaN	NaN	NaN	NaN	NaN	0.110552	0.955604	0.286968	0.130474	0.90993	0.331547	0.0399033	0.957083	0.110906
-1.09669	-0.821206	-0.7335	-1.9077	-0.481247	-0.435715	-0.509676	-0.737434		0	1	0	0	0	0	0	1	20	20	5	48.8	48.8	15.5	21.364	0	323.31	680730000000	2104	NaN	0.45855	1	-0.946161	0.332804	1	-0.721609	0.324711	1	-0.700808	0.912312	0.304848	-1.69263	0.339206	0.893291	-0.688876	0.410344	0.712128	-0.775573	0.440827	0.559041	-0.8373
0.739439	0.81098	0.864312	0.683791	0.355767	0.191367	0.150177	-0.434326		0	0	0	1	0	0	0	1	68	68	68	73.4	73.4	73.4	76.689	0	323.31	549600000000	2562	NaN	0.208864	1	0.495343	0.284035	1	0.637296	0.312798	1	0.690716	0.205732	0.866853	0.48668	0.124869	0.95052	0.307466	0.0631802	0.947918	0.164089	0.0519347	0.945209	0.135648
				1.68264	1.04341	1.33147	0.162428		0	0	1	0	0	0	0	1	43	42	42	43.1	42.5	42.5	137.53	0	323.31	39105000000	430	NaN	NaN	NaN	NaN	NaN	NaN	NaN	NaN	NaN	NaN	NaN	NaN	NaN	0.509233	0.742863	1.05929	0.32995	0.734379	0.730414	0.961975	0.162843	1.69828
-0.162104	-0.843391	0.295936	0.379209	-1.28581	-0.89767	-1.9339	-2.37712		0	0	0	1	0	1	0	0	35	35	35	35.9	35.9	35.9	129.29	0	314.35	18208000000	733	NaN	0.0273941	1	-0.0768012	0.16459	1	-0.409858	0.0543802	1	0.147982	0.067437	0.95084	0.181674	0.21768	0.902644	-0.527725	0.172962	0.875722	-0.428601	0.476132	0.43915	-1.01267
				-1.33782	-0.225601	1.53523	1.72004		0	0	1	0	0	0	0	1	34	34	34	43.8	43.8	43.8	89.405	0	248.28	15904000000	297	NaN	NaN	NaN	NaN	NaN	NaN	NaN	NaN	NaN	NaN	NaN	NaN	NaN	0.284224	0.895529	-0.658003	0.0441297	0.961165	-0.12084	0.624839	0.313038	1.23436
				0.567271	1.52227	2.78459	2.6116	+	0	0	1	0	1	0	0	0	31	31	31	66.3	66.3	66.3	48.473	0	323.31	31727000000	341	NaN	NaN	NaN	NaN	NaN	NaN	NaN	NaN	NaN	NaN	NaN	NaN	NaN	0.320026	0.89636	0.674383	1.01978	0.28273	1.8073	2.4255	0.0371636	4.31415
				1.68748	1.76692	2.064	0.29772		0	0	1	0	1	0	0	0	15	15	15	33.8	33.8	33.8	76.003	0	269.57	3227600000	76	NaN	NaN	NaN	NaN	NaN	NaN	NaN	NaN	NaN	NaN	NaN	NaN	NaN	0.50558	0.745662	1.05351	0.885073	0.314576	1.64072	1.13887	0.114642	2.04335
0	0	1.14252	2.4503						1	0	0	0	0	0	1	0	12	12	12	54.8	54.8	54.8	28.695	0	68.533	1029800000	50	NaN	NaN	1	NaN	NaN	1	NaN	0.442945	1	0.924521	0.641437	0.483477	1.29953	NaN	NaN	NaN	NaN	NaN	NaN	NaN	NaN	NaN
-1.68786	-1.11861	-2.38372	-2.08484	0.381733	0.952669	1.27546	1.138		0	1	0	0	0	0	0	1	39	39	39	86.1	86.1	86.1	49.203	0	323.31	78004000000	1917	NaN	0.422314	1	-0.914182	0.331809	1	-0.737128	0.494802	0.992508	-1.05475	0.586607	0.538321	-1.19958	0.181588	0.93555	0.418307	0.671683	0.478955	1.24098	1.11579	0.129094	1.89487
-1.69711	-1.68463	-1.51982	-2.67577	-1.62799	-2.24267	-1.7633	-0.779575		0	1	0	0	0	1	0	0	37	37	37	76.4	76.4	76.4	60.343	0	323.31	26259000000	948	NaN	0.437515	1	-0.940416	0.370636	1	-0.823891	0.443627	1	-0.944614	0.836032	0.32972	-1.61701	0.783515	0.588745	-1.47935	0.919047	0.298294	-1.72565	1.72697	0.058907	-2.86743
				1.69368	1.0438	1.76715	1.87646	+	0	0	1	0	0	0	0	1	58	58	58	40.4	40.4	40.4	218.97	0	323.31	14360000000	357	NaN	NaN	NaN	NaN	NaN	NaN	NaN	NaN	NaN	NaN	NaN	NaN	NaN	0.959505	0.544521	1.74233	0.432321	0.645157	0.90063	1.31815	0.0909835	2.26891
-0.000840028	-0.538412	-1.06101	-1.2161	-0.581055	-0.572246	-1.85352	-2.64564		0	0	0	1	0	1	0	0	23	23	23	40.7	40.7	40.7	88.053	0	323.31	17967000000	462	NaN	0.000239092	1	-0.000667342	0.170069	0.998192	-0.4097	0.236616	1	-0.560225	0.265669	0.825638	-0.619985	0.158542	0.935536	-0.388848	0.139789	0.911343	-0.349734	0.553975	0.364389	-1.13858
-1.01103	-0.247673	-0.277697	-0.327507	-0.0933142	-0.178484	0.0834846	0.417051		0	0	0	1	0	0	0	1	23	23	23	56.9	56.9	56.9	29.225	0	280.21	25375000000	773	NaN	0.260419	1	-0.603866	0.0709689	1	-0.185194	0.0822035	1	-0.212003	0.123174	0.920389	-0.301791	0.0312493	0.980995	-0.083411	0.0682153	0.945536	-0.174069	0.0330674	0.968208	0.0866992
-1.76499	-2.14263	-1.65948	-2.44122	-0.841727	-1.23546	-1.55116	-1.86191	+	0	1	0	0	0	0	0	1	18	18	18	22	22	22	123.8	0	42.333	1808800000	109	NaN	0.94725	1	-1.73171	1.8719	0.894	-3.18424	1.54295	0.791448	-2.57163	1.22826	0.205516	-2.21296	0.469293	0.793276	-0.938098	0.723593	0.4264	-1.35351	1.94247	0.0472174	-3.11604
				0.0159345	0.540922	0.661615	-0.0131993		0	0	1	0	0	0	0	1	26	26	26	16	16	16	263.83	0	87.386	3807900000	241	NaN	NaN	NaN	NaN	NaN	NaN	NaN	NaN	NaN	NaN	NaN	NaN	NaN	0.00641667	0.997879	0.0172302	0.250894	0.820386	0.557876	0.454202	0.524801	0.889209
-0.0302145	-0.454199	0.097144	-1.32073	0.386606	0.621464	0.134991	0.275508		0	0	0	1	0	0	0	1	11	11	11	49.5	49.5	49.5	21.397	0	129.41	15311000000	508	NaN	0.00712216	1	-0.0200075	0.113463	1	-0.288952	0.0296617	1	0.0799232	0.484853	0.651514	-1.00261	0.121747	0.949425	0.303146	0.258769	0.80932	0.579207	0.0374732	0.961811	0.10098
				1.11684	1.39337	1.09868	2.29038		0	0	1	0	1	0	0	0	18	18	18	67.7	67.7	67.7	44.969	0	323.31	24748000000	231	NaN	NaN	NaN	NaN	NaN	NaN	NaN	NaN	NaN	NaN	NaN	NaN	NaN	0.58494	0.703625	1.14014	0.951384	0.30333	1.69328	0.536404	0.404362	1.06618
0	0.795723	1.3898	4.13958						1	0	0	0	0	0	1	0	18	18	18	34.8	34.8	34.8	38.589	0	104.22	10334000000	220	NaN	NaN	1	NaN	0.218076	1	0.515474	0.294868	1	0.679139	1.01117	0.244226	1.93985	NaN	NaN	NaN	NaN	NaN	NaN	NaN	NaN	NaN
0.389805	0.594232	1.50956	2.30636						1	0	0	0	0	0	1	0	27	27	27	40.3	40.3	40.3	74.584	0	92.724	5517400000	286	NaN	0.183696	1	0.423066	0.270748	1	0.597222	0.720054	0.937479	1.37574	0.831192	0.331841	1.59402	NaN	NaN	NaN	NaN	NaN	NaN	NaN	NaN	NaN
0.848673	0.60382	-0.201832	0.402744	-0.0387303	0.71069	-0.11478	0.171747		0	0	0	1	0	0	0	1	55	55	55	56.2	56.2	56.2	108.33	0	323.31	100100000000	681	NaN	0.257046	1	0.590874	0.151778	0.998818	0.375937	0.0377359	1	-0.104208	0.0999905	0.934902	0.257389	0.00549826	0.997568	-0.0158913	0.145262	0.906525	0.36568	0.0165573	0.973214	-0.0472648
-0.62604	-0.686078	-0.721694	-0.706643	-0.807386	-0.735649	-1.56436	-2.2973		0	0	0	1	0	1	0	0	34	34	32	40.1	40.1	38.3	99.808	0	323.31	143390000000	1729	NaN	0.22549	1	-0.52022	0.269087	1	-0.60247	0.22676	1	-0.528387	0.202365	0.872005	-0.481317	0.328702	0.887662	-0.71368	0.304912	0.758101	-0.667931	0.855306	0.192746	-1.57834
-1.67149	-1.76765	-2.11758	-2.47694	-1.26657	-1.07901	0.0988345	0.470717		0	1	0	0	0	0	0	1	40	40	40	41.1	41.1	41.1	76.613	0	323.31	44146000000	1198	NaN	0.495229	1	-1.03593	0.432862	1	-0.934544	0.585673	0.954242	-1.19913	0.864447	0.317822	-1.65351	0.221635	0.900698	-0.535337	0.186169	0.86469	-0.459716	0.0270829	0.970579	0.0737792
0.149902	0.279319	0.126853	0.246709	0.202727	0.205234	-0.0614227	-0.493887		0	0	0	1	0	0	0	1	53	53	48	58	58	52.1	102.48	0	323.31	110210000000	1428	NaN	0.0518028	1	0.135327	0.100145	0.999502	0.250644	0.0415347	1	0.110031	0.0892942	0.940246	0.225172	0.0968038	0.960752	0.235859	0.0882062	0.93805	0.218871	0.0305259	0.972338	-0.0781519
				1.696	1.74626	1.99142	2.2344		0	0	1	0	1	0	0	0	29	29	29	33.5	33.5	33.5	133.5	0	323.31	5190500000	188	NaN	NaN	NaN	NaN	NaN	NaN	NaN	NaN	NaN	NaN	NaN	NaN	NaN	0.876349	0.565457	1.62163	0.989447	0.283407	1.79127	0.732214	0.235651	1.42556
				-0.810251	0.272073	1.96382	2.94112		0	0	1	0	1	0	0	0	23	23	23	39	39	39	62.094	0	271.29	8134700000	271	NaN	NaN	NaN	NaN	NaN	NaN	NaN	NaN	NaN	NaN	NaN	NaN	NaN	0.364916	0.857105	-0.773389	0.066303	0.946079	0.175677	0.714132	0.245205	1.39622
				0	0	0.310637	1.23512		0	0	1	0	0	0	0	1	15	15	15	63.9	63.9	63.9	33.824	0	112.58	2300400000	61	NaN	NaN	NaN	NaN	NaN	NaN	NaN	NaN	NaN	NaN	NaN	NaN	NaN	NaN	1	NaN	NaN	1	NaN	0.101981	0.89004	0.256823
1.94965	1.65002	2.36498	1.50653	1.70349	1.7159	1.84542	0.830349		1	0	0	0	0	0	0	1	28	24	24	37.8	34.2	34.2	86.244	0	323.31	62853000000	387	NaN	0.46268	1	0.990305	0.388707	1	0.854891	0.637716	0.934895	1.29104	0.326495	0.772434	0.74019	0.369788	0.835995	0.822829	0.511427	0.570279	1.06417	0.584522	0.342071	1.18736
0.45812	-0.320379	0.264018	0.00412035						0	0	0	1	0	0	1	0	47	47	33	43.6	43.6	33.9	134.68	0	323.31	29343000000	931	NaN	0.101548	1	0.26288	0.0773159	1	-0.203074	0.0632774	1	0.168281	0.00065174	0.999388	0.0018848	NaN	NaN	NaN	NaN	NaN	NaN	NaN	NaN	NaN
				0	0.282112	2.10207	2.8112		0	0	1	0	1	0	0	0	24	24	24	65.5	65.5	65.5	38.388	0	236.75	3604900000	141	NaN	NaN	NaN	NaN	NaN	NaN	NaN	NaN	NaN	NaN	NaN	NaN	NaN	NaN	1	NaN	0.0894246	0.939719	0.228063	1.13111	0.113943	2.0354
				0.74556	0.560784	-0.423559	-1.4978		0	0	1	0	0	0	0	1	10	8	8	60.7	51.1	51.1	24.758	0	323.31	5377300000	156	NaN	NaN	NaN	NaN	NaN	NaN	NaN	NaN	NaN	NaN	NaN	NaN	NaN	0.184328	0.930141	0.447439	0.134474	0.910906	0.338084	0.125292	0.866206	-0.312662
-0.335522	0.498138	0.0348581	-0.69131	-0.754525	0.252292	0.113741	-0.219595		0	0	0	1	0	0	0	1	11	11	11	36.5	36.5	36.5	30.993	0	323.31	16172000000	348	NaN	0.0574827	1	-0.156513	0.10093	1	0.262703	0.00533807	1	0.0153813	0.114769	0.920804	-0.29835	0.114663	0.949823	-0.299192	0.0601088	0.947068	0.160361	0.0238773	0.971078	0.0664135
-0.755736	-1.05398	-1.55269	-3.2353	-0.471862	-1.25085	-2.00911	-4.74537	+	0	1	0	0	0	1	0	0	85	84	79	86.2	86.2	82.3	66.408	0	323.31	118040000000	2614	NaN	0.273318	1	-0.614873	0.360169	1	-0.782822	0.417872	1	-0.902332	0.680741	0.436077	-1.38151	0.224066	0.912384	-0.503996	0.473046	0.607851	-0.97959	1.01787	0.133569	-1.85799
				0	0	1.09997	2.98999		0	0	1	0	1	0	0	0	10	10	10	64.8	64.8	64.8	20.567	0	149.24	4241100000	81	NaN	NaN	NaN	NaN	NaN	NaN	NaN	NaN	NaN	NaN	NaN	NaN	NaN	NaN	1	NaN	NaN	1	NaN	0.264075	0.69582	0.613676
				0.851336	1.19511	1.31043	1.42859	+	0	0	1	0	0	0	0	1	157	157	147	65.7	65.7	62.6	280.74	0	323.31	302990000000	4179	NaN	NaN	NaN	NaN	NaN	NaN	NaN	NaN	NaN	NaN	NaN	NaN	NaN	1.44565	0.446473	2.13501	2.05924	0.182588	3.09227	1.95726	0.0503046	3.02523
0	1.03438	0.00896184	2.55587						1	0	0	0	0	0	1	0	30	30	29	41.6	41.6	40.8	98.398	0	203.29	8487200000	161	NaN	NaN	1	NaN	0.327616	1	0.725907	0.00244691	1	0.00683586	0.949194	0.279012	1.78895	NaN	NaN	NaN	NaN	NaN	NaN	NaN	NaN	NaN
-0.321651	-0.218677	0.0514723	-0.227852	0.130479	0.0252768	-0.591809	-0.808264		0	0	0	1	0	0	0	1	23	23	23	82.3	82.3	82.3	30.772	0	219.36	22989000000	689	NaN	0.0635111	1	-0.170786	0.0829164	1	-0.209233	0.0139261	1	0.0384724	0.0388529	0.978038	-0.107666	0.0516185	0.968434	0.133128	0.0106795	0.987967	0.0284049	0.339243	0.638455	-0.707861
-0.703241	-0.812617	-1.00065	-0.84352	-0.710018	-0.52296	-0.895969	-1.78649		0	0	0	1	0	0	0	1	34	34	34	78.6	78.6	78.6	30.037	0	323.31	157050000000	2059	NaN	0.266736	1	-0.599636	0.315505	1	-0.691827	0.474789	1	-0.963453	0.352968	0.768698	-0.756783	0.339827	0.886318	-0.723185	0.22778	0.840352	-0.515884	0.269754	0.693626	-0.616338
0.226723	0.79913	0.110151	-0.391781	1.12378	1.30013	1.38078	1.74865		0	0	0	1	0	0	0	1	25	25	23	71.7	71.7	68.2	33.784	0	323.31	216130000000	799	NaN	0.0506792	1	0.136892	0.250869	1	0.577062	0.0183926	1	0.0520668	0.0587702	0.95944	-0.160764	0.343212	0.863029	0.757247	0.486934	0.593954	1.00473	0.605106	0.338499	1.19355
				-1.07637	-0.110192	0.562143	1.46151		0	0	1	0	0	0	0	1	40	40	40	49	49	49	107.77	0	323.31	7362200000	311	NaN	NaN	NaN	NaN	NaN	NaN	NaN	NaN	NaN	NaN	NaN	NaN	NaN	1.26246	0.463709	-2.02727	0.0663868	0.947466	-0.160619	0.165304	0.820956	0.401555
				0.80886	0.629277	0.706921	1.51673		0	0	1	0	0	0	0	1	20	20	20	40.2	40.2	40.2	47.079	0	323.31	5764200000	209	NaN	NaN	NaN	NaN	NaN	NaN	NaN	NaN	NaN	NaN	NaN	NaN	NaN	0.731161	0.655418	1.28916	0.282367	0.785171	0.620345	0.21809	0.757417	0.511338
-0.541057	0.171901	-0.895421	-0.0619094						0	0	0	1	0	0	1	0	9	9	9	15.2	15.2	15.2	58.993	0	75.43	5464700000	259	NaN	0.165952	1	-0.401725	0.0401074	1	0.109112	0.198487	1	-0.480597	0.0201761	0.993192	-0.0545612	NaN	NaN	NaN	NaN	NaN	NaN	NaN	NaN	NaN
-2.05128	-1.52419	-2.21929	-2.54744	-0.976564	-1.15043	-0.512252	-0.475648		0	1	0	0	0	0	0	1	51	51	51	56.2	56.2	56.2	117.85	0	323.31	71522000000	1599	NaN	0.608699	1	-1.23402	0.561411	1	-1.13537	0.943988	0.789121	-1.76224	1.0093	0.252035	-1.88176	0.453127	0.793355	-0.927831	0.56173	0.54592	-1.10902	0.457905	0.544711	-0.860532
				0.674558	0.934697	1.02423	1.18262		0	0	1	0	0	0	0	1	28	28	28	62.3	62.3	62.3	53.836	0	323.31	22580000000	186	NaN	NaN	NaN	NaN	NaN	NaN	NaN	NaN	NaN	NaN	NaN	NaN	NaN	0.26958	0.900869	0.602427	0.616075	0.513622	1.16157	0.699251	0.288398	1.29038
-0.254115	-0.515441	-1.3097	-2.50971	0.226088	0.125098	0.0244875	-0.482179		0	1	0	0	0	0	0	1	44	44	44	78.5	78.5	78.5	37.429	0	323.31	85451000000	1484	NaN	0.492328	1	-0.76718	1.23206	0.99102	-1.65636	1.3993	0.688308	-2.27902	1.08925	0.232241	-2.00321	0.427771	0.89167	0.682191	0.179536	0.911543	0.339056	0.0282139	0.9722	0.0619681
-1.36773	0.230365	-0.138038	0.290528	1.70391	1.97923	1.81764	0.872877		0	0	0	1	0	0	0	1	39	39	37	40.2	40.2	38.5	134.28	0	251.79	17473000000	561	NaN	0.410933	1	-0.883626	0.0698957	1	0.181758	0.0336719	1	-0.0918994	0.0739122	0.947612	0.194022	0.338009	0.860661	0.765549	0.445546	0.613779	0.961742	0.426836	0.500454	0.925536
				0.331314	0.876898	2.49926	2.41717		0	0	1	0	1	0	0	0	12	12	10	38.9	38.9	31.2	33.969	0	42.126	1521100000	68	NaN	NaN	NaN	NaN	NaN	NaN	NaN	NaN	NaN	NaN	NaN	NaN	NaN	0.128854	0.950293	0.313466	0.287006	0.769253	0.646368	1.4489	0.080939	2.56314
0.0499849	0.333069	0.236093	-0.0828738	0.302072	0.212127	0.0557671	0.0593634		0	0	0	1	0	0	0	1	92	88	88	66.5	66.5	66.5	76.149	0	323.31	1616600000000	5305	NaN	0.0194409	1	0.0517283	0.22377	1	0.482048	0.118989	1	0.2835	0.0320726	0.98528	-0.0843694	0.151892	0.940698	0.354134	0.0863531	0.937463	0.215798	0.0209797	0.973854	0.0559296
-0.615374	-1.03818	-0.958418	-1.39831	-0.422448	-0.560612	-0.782142	-1.58054	+	0	0	0	1	0	0	0	1	43	43	43	94.2	94.2	94.2	26.688	0	323.31	243830000000	2561	214	0.306229	1	-0.658432	0.581406	1	-1.12627	0.827756	0.912071	-1.44838	1.00192	0.28573	-1.76389	0.299341	0.899596	-0.617507	0.509776	0.62315	-0.941454	1.21153	0.138327	-1.83785
-0.838317	-0.762278	-0.755004	-0.787801	-1.34224	-2.19278	-2.60931	-3.21232		0	0	0	1	0	1	0	0	85	85	82	67.1	67.1	66.4	133.28	0	323.31	64350000000	1638	NaN	0.491948	1	-0.971037	0.53759	1	-1.02403	0.433917	1	-0.874237	0.606687	0.586004	-1.12275	0.499396	0.746643	-1.02705	0.595566	0.481987	-1.21756	0.791338	0.201046	-1.54407
-0.41707	0.113803	0.418798	1.53654	0.509342	1.0502	0.665161	-0.373247		1	0	0	0	0	0	0	1	35	31	29	37.7	36.4	34.6	100.42	0	259.38	8876800000	415	NaN	0.241365	1	-0.525812	0.0464103	1	0.119864	0.134313	0.996708	0.330985	0.767036	0.408959	1.44727	0.151229	0.937177	0.370536	0.275869	0.775714	0.633934	0.16987	0.816264	0.415326
				0.277986	0.618902	2.05346	1.76865	+	0	0	1	0	1	0	0	0	20	20	20	40.7	40.7	40.7	47.716	0	257.97	7261100000	165	NaN	NaN	NaN	NaN	NaN	NaN	NaN	NaN	NaN	NaN	NaN	NaN	NaN	0.148674	0.943447	0.344771	0.456359	0.652805	0.884037	2.55453	0.0378519	4.31713
-2.55126	-1.96178	-2.0059	-2.40513	-1.04594	0.440993	2.61083	3.67482	+	0	1	0	0	1	0	0	0	28	28	21	88	88	68.1	18.502	0	323.31	85992000000	961	NaN	0.909151	1	-1.72646	1.30819	0.919778	-2.2834	0.73002	0.930523	-1.4229	1.83309	0.125275	-3.17211	0.189677	0.923449	-0.46633	0.0996169	0.929679	0.257989	1.37424	0.0840331	2.45569
-0.536068	-0.288385	-0.952052	1.18047	0.619182	0.480858	0.219279	1.59042		0	0	0	1	0	0	0	1	30	30	30	52.3	52.3	52.3	90.069	0	264.94	4832500000	162	NaN	0.2114	1	-0.487696	0.0963279	0.99721	-0.243291	0.283134	1	-0.643179	0.270428	0.82525	0.627995	0.270242	0.901475	0.598785	0.184203	0.876143	0.432895	0.0709212	0.920782	0.183312
				0	1.10742	1.59242	0.782872		0	0	1	0	0	0	0	1	15	15	15	51.9	51.9	51.9	33.729	0	110.56	2975700000	104	NaN	NaN	NaN	NaN	NaN	NaN	NaN	NaN	NaN	NaN	NaN	NaN	NaN	NaN	1	NaN	0.535463	0.571111	1.06558	0.562296	0.363395	1.1404
0	0	1.23512	2.77957						1	0	0	0	0	0	1	0	3	3	3	21.8	21.8	21.8	18.336	0.00057056	11.657	872090000	26	NaN	NaN	1	NaN	NaN	1	NaN	0.857629	0.850447	1.54018	1.00766	0.252106	1.89086	NaN	NaN	NaN	NaN	NaN	NaN	NaN	NaN	NaN
				0	1.39667	2.15613	2.83789		0	0	1	0	1	0	0	0	17	17	17	84.2	84.2	84.2	18.042	0	283.61	11428000000	181	NaN	NaN	NaN	NaN	NaN	NaN	NaN	NaN	NaN	NaN	NaN	NaN	NaN	NaN	1	NaN	0.575413	0.52057	1.14932	0.797043	0.202537	1.5339
1.00127	1.47342	1.46204	3.03247	0.61559	1.68913	2.46429	2.45759		1	0	0	0	1	0	0	0	109	109	109	57.5	57.5	57.5	217.17	0	323.31	36964000000	1299	NaN	0.912382	1	1.56687	0.786237	1	1.46932	0.672305	0.934117	1.30091	0.919304	0.28422	1.76135	0.171023	0.934653	0.415555	0.473861	0.595752	1.00126	0.676297	0.261898	1.35617
0.500934	0.813479	-0.159612	-0.139285	1.70391	1.63454	2.06451	2.27479		0	0	0	1	1	0	0	0	30	30	30	33.4	33.4	33.4	106.12	0	147.2	29201000000	560	NaN	0.183879	1	0.433851	0.330904	1	0.717836	0.0413054	1	-0.111474	0.0389925	0.977623	-0.104859	0.913524	0.563624	1.67662	0.904374	0.314047	1.65643	1.2274	0.0987647	2.17567
				0	0.498634	2.16915	2.93789		0	0	1	0	1	0	0	0	24	24	24	73.4	73.4	73.4	33.178	0	323.31	17526000000	260	NaN	NaN	NaN	NaN	NaN	NaN	NaN	NaN	NaN	NaN	NaN	NaN	NaN	NaN	1	NaN	0.239592	0.832601	0.53385	0.716239	0.239406	1.40898
				0.432061	0.463911	-1.17661	0.239456		0	0	1	0	0	0	0	1	10	10	10	75.8	75.8	75.8	14.515	0	323.31	14016000000	192	NaN	NaN	NaN	NaN	NaN	NaN	NaN	NaN	NaN	NaN	NaN	NaN	NaN	0.0932838	0.96207	0.24344	0.129039	0.914151	0.322565	0.259146	0.700784	-0.606566
-0.354678	-0.36677	-0.669698	-0.766848	-1.11659	-0.843401	-1.0355	-2.14998	+	0	0	0	1	0	1	0	0	11	11	11	38.5	38.5	38.5	37.732	0	323.31	18017000000	302	NaN	0.215685	1	-0.473111	0.235186	1	-0.507034	0.440725	1	-0.871363	0.463813	0.694988	-0.920011	0.872415	0.585338	-1.53975	0.953052	0.330183	-1.57094	1.13086	0.134494	-1.8505
-0.269788	0.358982	0.14256	0.0727733	0.666491	1.10843	1.06162	1.34997		0	0	0	1	0	0	0	1	35	35	34	66.4	66.4	66.4	35.58	0	323.31	48403000000	873	NaN	0.0800244	1	-0.206718	0.118446	1	0.294531	0.0406451	1	0.108984	0.0206193	0.994205	0.0563843	0.294332	0.897145	0.644037	0.668424	0.468836	1.25951	0.474112	0.468386	0.967758
0.575999	-1.11432	0.67983	1.09864	-2.00183	-0.962855	-2.49024	-2.21271		0	0	0	1	0	1	0	0	31	31	31	51.2	51.2	51.2	59.75	0	323.31	12927000000	226	NaN	0.0754012	1	0.204298	0.211214	1	-0.511488	0.112247	1	0.29243	0.132494	0.908883	0.343897	0.488083	0.746747	-1.03464	0.208493	0.844169	-0.502426	0.751727	0.218696	-1.47723
0.198068	0.888285	-0.186961	3.18294	-0.0490227	0.895666	0.98221	1.01962		1	0	0	0	0	0	0	1	16	16	16	65.8	65.8	65.8	25.898	0	323.31	10575000000	391	NaN	0.0525033	1	0.140016	0.338008	1	0.735216	0.042559	1	-0.115695	1.0347	0.243388	1.95047	0.0146001	0.992061	-0.0400058	0.44945	0.640829	0.914323	0.355566	0.596438	0.770869
-0.0110739	-0.0774787	-0.254608	0.555092	-0.114631	1.10925	1.42417	1.62944		0	0	0	1	0	0	0	1	18	18	18	77.8	77.8	77.8	29.483	0	323.31	17038000000	380	NaN	0.0024675	0.999944	-0.0069913	0.0184419	1	-0.0511744	0.0586083	1	-0.156903	0.113632	0.921853	0.292706	0.0216285	0.989057	-0.0606533	0.345805	0.718299	0.761066	0.368803	0.57348	0.813384
0.795106	0.653944	0.786044	0.929857	1.34964	0.589209	-1.02048	-0.743028		0	0	0	1	0	0	0	1	5	5	5	17.7	17.7	17.7	30.619	0	309.95	4996300000	153	NaN	0.340116	1	0.731631	0.283955	1	0.625357	0.256408	1	0.586457	0.450681	0.694325	0.919663	0.539994	0.733862	1.09136	0.176585	0.876513	0.425299	0.447274	0.502361	-0.92247
-0.396416	-0.799115	-0.182201	-0.117673	-0.770698	-0.847497	-1.67935	-2.42801	+	0	0	0	1	0	1	0	0	30	30	30	30	30	30	116.61	0	323.31	109480000000	1036	NaN	0.193022	1	-0.44054	0.548514	1	-1.04564	0.073098	1	-0.184887	0.0417082	0.977257	-0.109688	0.394698	0.842271	-0.816501	0.450167	0.640402	-0.910132	1.32492	0.0920784	-2.26343
-2.20216	-2.11898	-2.72551	-2.4721	-1.78638	-2.37607	-2.76798	-4.68268	+	0	1	0	0	0	1	0	0	47	47	31	74.2	74.2	53.6	67.819	0	272.86	17984000000	773	NaN	0.741432	1	-1.4498	0.657877	1	-1.31497	0.658586	0.934038	-1.33454	1.84471	0.126788	-3.20293	0.984089	0.522971	-1.78759	1.50767	0.207245	-2.64195	2.51224	0.0397391	-4.48057
				-0.0490103	1.70321	2.09999	1.86089		0	0	1	0	1	0	0	0	73	73	73	44.4	44.4	44.4	183.16	0	294.49	11840000000	357	NaN	NaN	NaN	NaN	NaN	NaN	NaN	NaN	NaN	NaN	NaN	NaN	NaN	0.0164378	0.990531	-0.044501	1.09185	0.285072	1.93399	1.58815	0.0671702	2.72773
-0.253074	-0.578311	-1.49738	-2.33577	0.431807	1.18274	2.34494	2.42096		0	1	0	0	1	0	0	0	14	14	14	51.2	51.2	51.2	53.5	0	266.91	12895000000	429	NaN	0.293147	1	-0.554746	0.680428	1	-1.15457	2.38958	0.7765	-3.75269	3.20238	0.1048	-5.73262	0.121283	0.9504	0.304677	0.341796	0.720446	0.757323	1.26945	0.0908289	2.26801
				1.30371	0.0278737	0.987853	1.28431		0	0	1	0	0	0	0	1	26	26	26	65.9	65.9	65.9	24.261	0	287.86	49292000000	813	NaN	NaN	NaN	NaN	NaN	NaN	NaN	NaN	NaN	NaN	NaN	NaN	NaN	0.450966	0.792898	0.946973	0.00509894	0.993096	0.0145709	0.39546	0.558626	0.837209
				0.954381	0.742243	0.691374	0.343506		0	0	1	0	0	0	0	1	40	40	36	81.9	81.9	79.7	57.221	0	323.31	862070000000	3194	NaN	NaN	NaN	NaN	NaN	NaN	NaN	NaN	NaN	NaN	NaN	NaN	NaN	0.443002	0.796267	0.910094	0.300368	0.760972	0.660759	0.289028	0.679753	0.63728
0	0.771353	1.17641	2.25703	0.223423	0.958131	1.63416	2.47797	+	1	0	0	0	1	0	0	0	35	35	31	51.5	51.5	46.7	83.434	0	262.57	9876800000	271	NaN	NaN	1	NaN	0.463145	1	0.919679	0.710234	0.940648	1.32729	1.22095	0.209512	2.18557	0.129379	0.949222	0.300721	0.42761	0.652503	0.886327	1.34914	0.0884746	2.28938
-0.225665	0.65384	0.133641	0.17013	1.41916	1.87514	1.96179	2.75744	+	0	0	0	1	1	0	0	0	41	41	41	39.2	39.2	39.2	140.47	0	323.31	18138000000	332	NaN	0.0808091	1	-0.205352	0.468097	1	0.907317	0.0578693	1	0.147037	0.0720836	0.950173	0.181439	0.757787	0.611757	1.42271	1.00804	0.282278	1.83134	1.22073	0.1003	2.15387
				0.328728	0.0237869	0.577808	0.831198		0	0	1	0	0	0	0	1	25	25	25	51.7	51.7	51.7	50.118	0	323.31	27434000000	571	NaN	NaN	NaN	NaN	NaN	NaN	NaN	NaN	NaN	NaN	NaN	NaN	NaN	0.58675	0.795085	0.917679	0.0485918	0.96829	0.0881192	0.360944	0.617079	0.738836
				0.2763	0.718529	1.61737	0.8821		0	0	1	0	0	0	0	1	16	10	10	64.5	53.9	53.9	27.764	0	268.81	6904000000	223	NaN	NaN	NaN	NaN	NaN	NaN	NaN	NaN	NaN	NaN	NaN	NaN	NaN	0.0657782	0.964628	0.174626	0.188186	0.866696	0.454097	0.987185	0.149419	1.77351
2.40864	2.14408	1.99057	1.86414	-0.217307	0.989341	0.502288	-1.19094		1	0	0	0	0	0	0	1	2	2	2	31.6	31.6	31.6	15.736	0	314.02	14040000000	170	NaN	0.494253	1	1.05429	0.434844	1	0.946756	0.388248	1	0.861719	0.338757	0.773257	0.769892	0.0330005	0.980717	-0.0924494	0.206501	0.844054	0.499156	0.0837159	0.897621	0.223071
1.6004	1.163	1.68017	1.04648	1.70657	1.89959	2.62341	2.06067		1	0	0	0	1	0	0	0	48	48	48	62.5	62.5	62.5	80.224	0	323.31	70733000000	573	NaN	0.388815	1	0.853709	0.248421	1	0.5857	0.387716	1	0.853949	0.195768	0.872351	0.478816	0.481758	0.752608	1.01499	0.485538	0.581849	1.0275	0.719312	0.234467	1.42993
				0.0982451	0.945751	2.54573	4.45628	+	0	0	1	0	1	0	0	0	38	38	38	63.1	63.1	63.1	68.137	0	323.31	11891000000	303	NaN	NaN	NaN	NaN	NaN	NaN	NaN	NaN	NaN	NaN	NaN	NaN	NaN	0.0436008	0.972916	0.111846	0.534598	0.579306	1.04707	1.24984	0.0930554	2.25484
-0.219341	0.194293	-0.676079	1.65834	1.40544	2.09012	2.8875	3.74599	+	1	0	0	0	1	0	0	0	103	103	103	55.9	55.9	55.9	242.98	0	323.31	66481000000	1493	NaN	0.0609782	1	-0.160851	0.0522043	1	0.139122	0.200506	1	-0.476265	0.75601	0.413059	1.44093	0.549755	0.719284	1.11014	1.10997	0.276383	2.00264	1.54259	0.0658579	2.75247
-0.243145	-0.392842	-0.224002	-0.177949						0	0	0	1	0	0	1	0	62	62	61	68.9	68.9	68.9	67.567	0	323.31	485150000000	3990	NaN	0.157095	1	-0.353297	0.453103	1	-0.81302	0.174731	0.998607	-0.377591	0.143257	0.920098	-0.313648	NaN	NaN	NaN	NaN	NaN	NaN	NaN	NaN	NaN
-0.206845	1.08049	0.846935	4.27216	0.700064	2.40528	4.54151	5.11507	+	1	0	0	0	1	0	0	0	17	17	17	67.6	67.6	67.6	26.411	0	323.31	36480000000	543	NaN	0.396955	1	-0.635641	0.346044	1	0.76009	0.465505	1	0.933096	2.35133	0.106154	4.40024	0.206457	0.918187	0.488878	0.753953	0.366834	1.47765	2.94904	0.032	5.83485
-1.72411	-0.791585	-0.69359	-0.754966	-1.01732	-1.00855	-1.86055	-2.09796		0	1	0	0	0	1	0	0	42	42	42	49.5	49.5	49.5	75.475	0	323.31	83720000000	1058	NaN	0.46122	1	-0.981317	0.519699	1	-1.00403	0.356788	1	-0.748417	0.50061	0.67409	-0.97107	1.12523	0.531849	-1.83768	1.13212	0.283162	-1.84325	0.815127	0.200777	-1.54396
				0.493561	1.29764	1.43057	0		0	0	1	0	0	0	0	1	28	28	28	26.8	26.8	26.8	138.38	0	226.5	3082700000	129	NaN	NaN	NaN	NaN	NaN	NaN	NaN	NaN	NaN	NaN	NaN	NaN	NaN	0.161096	0.936	0.389343	0.73186	0.418932	1.3725	0.827562	0.204335	1.52414
				1.71109	2.90893	3.81691	3.66118	+	0	0	1	0	1	0	0	0	31	31	31	53.9	53.9	53.9	55.859	0	323.31	21467000000	535	NaN	NaN	NaN	NaN	NaN	NaN	NaN	NaN	NaN	NaN	NaN	NaN	NaN	0.924946	0.560123	1.69395	0.881729	0.303185	1.6975	1.10693	0.107804	2.0884
-0.432166	1.64375	-0.065798	1.40132	0.748432	0.953229	-0.257814	0.337821		1	0	0	0	0	0	0	1	14	14	7	37.6	37.6	27.9	47.945	0	300.38	41942000000	507	NaN	0.0854901	1	-0.225591	0.844418	0.958367	1.57017	0.0131312	1	-0.0370326	0.505737	0.627888	1.0405	0.382023	0.850485	0.79427	0.584029	0.539619	1.11922	0.0681614	0.923258	-0.179331
				0.82476	1.581	1.2594	0.980327		0	0	1	0	0	0	0	1	55	33	33	44.8	28.8	28.8	122.6	0	68.898	3521500000	182	NaN	NaN	NaN	NaN	NaN	NaN	NaN	NaN	NaN	NaN	NaN	NaN	NaN	0.302445	0.896666	0.670292	1.75928	0.195172	2.86119	0.657996	0.299149	1.26171
0.359918	0.00791931	-0.174807	-0.379235	1.36427	-0.103128	-0.0798383	-0.323346		0	0	0	1	0	0	0	1	17	17	17	29.2	29.2	29.2	63.544	0	183.41	105380000000	519	NaN	0.0985947	1	0.252405	0.00166208	1	0.00473069	0.032536	1	-0.0903226	0.0938358	0.936768	-0.242775	0.488613	0.754338	1.01108	0.0205653	0.978452	-0.0575604	0.0169593	0.973659	-0.0474687
-0.901364	-0.803086	-0.69648	-0.860771	0.022651	-0.421928	-0.984925	-2.07632		0	0	0	1	0	1	0	0	52	52	50	54.8	54.8	52.9	108.27	0	323.31	43121000000	963	NaN	0.293549	1	-0.659288	0.415879	1	-0.852846	0.302446	1	-0.660408	0.343499	0.771113	-0.742448	0.00611961	0.997429	0.0170441	0.0877965	0.940432	-0.230614	0.291631	0.671045	-0.659963
0	-0.314136	-0.042429	1.8644	1.40083	2.38198	2.4083	2.1959		1	0	0	0	1	0	0	0	51	48	48	34.3	31.7	31.7	192.09	0	323.31	8083800000	335	NaN	NaN	1	NaN	0.137218	0.998892	-0.328092	0.0161069	1	-0.0431033	0.748487	0.412094	1.44346	0.684209	0.645225	1.31347	1.17761	0.251723	2.13014	0.91586	0.158064	1.72991
0.28928	0.742666	-0.285426	0.518186	0.531619	0.96897	1.95082	1.83238		0	0	0	1	0	0	0	1	31	31	31	65.8	65.8	65.8	67.877	0	323.31	16522000000	482	NaN	0.103685	1	0.258816	0.253882	1	0.579361	0.0954624	1	-0.24124	0.168546	0.891832	0.405508	0.234847	0.903347	0.52915	0.354592	0.71516	0.768407	1.4414	0.0835404	2.48008
-1.24251	-0.646423	0.648807	-1.2045	0.520758	0.592239	-0.723965	-1.06073		0	0	0	1	0	0	0	1	37	37	37	43.8	43.8	43.8	97.55	0	323.31	14974000000	427	NaN	0.302004	1	-0.688315	0.178737	0.998487	-0.432314	0.249057	1	0.56435	0.365121	0.75925	-0.798683	0.0929138	0.963179	0.244943	0.150531	0.902852	0.372905	0.157832	0.823616	-0.392572
				1.72232	0.868987	2.11505	1.62151	+	0	0	1	0	1	0	0	0	29	29	29	55.2	55.2	55.2	61.494	0	157.03	5994200000	228	NaN	NaN	NaN	NaN	NaN	NaN	NaN	NaN	NaN	NaN	NaN	NaN	NaN	1.26941	0.426645	2.19134	0.269465	0.786864	0.6145	1.77565	0.0499737	3.02416
-2.57802	-2.32318	-2.81527	-1.78287	-1.89004	-2.58877	-3.66331	-3.42209	+	0	1	0	0	0	1	0	0	17	17	17	73	73	73	31.121	0	315.02	5939200000	249	NaN	1.24667	1	-2.2524	0.999082	1	-1.85282	1.40708	0.748485	-2.5254	1.59997	0.155266	-2.68359	0.600831	0.66972	-1.21521	1.06894	0.280895	-1.97658	1.49892	0.0675243	-2.73444
-0.620494	-0.875232	-1.0794	-1.30452	-1.68043	-1.70839	-2.31566	-4.59887	+	0	0	0	1	0	1	0	0	25	25	23	67.1	67.1	64.1	42.123	0	323.31	25698000000	615	NaN	0.210965	1	-0.492997	0.350605	1	-0.755336	0.389919	1	-0.83411	0.502225	0.637006	-1.02926	0.662098	0.650505	-1.3005	0.772186	0.371125	-1.46881	1.25172	0.0938854	-2.23806
0.595393	0.610857	1.28037	0.411782	1.72257	2.13877	1.7201	2.71177	+	0	0	0	1	1	0	0	0	16	16	16	49	49	49	41.401	0	93.423	12650000000	223	NaN	0.245062	1	0.552971	0.28558	1	0.623884	0.962993	0.776943	1.69105	0.14163	0.909184	0.345286	1.3885	0.44	2.36264	1.67784	0.195765	2.87426	1.00568	0.1426	1.81195
				0.574344	0.272283	1.43097	3.29897	+	0	0	1	0	1	0	0	0	11	11	11	57	57	57	22.086	0	96.096	4067900000	126	NaN	NaN	NaN	NaN	NaN	NaN	NaN	NaN	NaN	NaN	NaN	NaN	NaN	0.261559	0.900314	0.57958	0.134657	0.915921	0.318127	0.723033	0.255445	1.37325
-1.51237	-1.07548	-0.985017	-2.84414	-0.682317	-0.703011	-1.76013	-1.67486		0	1	0	0	0	0	0	1	3	3	3	24.2	24.2	24.2	17.818	0	63.142	2894600000	200	NaN	0.764138	1	-1.44085	0.646677	1	-1.22445	0.621059	0.938021	-1.176	1.67365	0.135317	-2.96631	0.433441	0.819908	-0.862893	0.310887	0.759287	-0.675103	0.837456	0.194016	-1.56984
1.379	1.0445	0.917933	-0.810409	0.516384	-0.600774	0.166035	0.884075		0	0	0	1	0	0	0	1	27	21	21	51.4	40.4	40.4	65.308	0	71.83	8029700000	175	NaN	0.536291	1	1.08746	0.368922	1	0.797042	0.256367	1	0.592737	0.184203	0.884193	-0.449346	0.162267	0.934803	0.393027	0.179608	0.875795	-0.431837	0.0372366	0.961872	0.101829
0	0.466292	0.0171401	2.23469	1.02216	2.52345	3.30246	4.52348		1	0	0	0	1	0	0	0	33	33	27	63.7	63.7	53.6	66.213	0	323.31	24927000000	408	145	NaN	1	NaN	0.232703	1	0.518217	0.00865202	1	0.0225636	1.22782	0.208393	2.19391	0.44748	0.794781	0.922929	1.069	0.280669	1.97276	0.823521	0.183938	1.61557
0.472205	0.240197	-0.0960999	1.70627	1.46766	1.45257	1.1181	2.35016	+	1	0	0	0	1	0	0	0	23	23	23	35.3	35.3	35.3	91.866	0	188.63	6834000000	281	NaN	0.224863	1	0.50542	0.126437	1	0.298119	0.035421	1	-0.0933415	1.38106	0.192761	2.34886	0.488542	0.75453	1.01627	0.378978	0.6826	0.832057	0.41238	0.53541	0.87343
				1.7228	1.13313	0.944927	0.327023		0	0	1	0	0	0	0	1	21	21	21	45	45	45	69.437	0	323.31	11994000000	202	NaN	NaN	NaN	NaN	NaN	NaN	NaN	NaN	NaN	NaN	NaN	NaN	NaN	2.16794	0.246303	3.52738	0.586011	0.524867	1.1434	0.509082	0.442128	1.00944
				0	0.689993	1.15032	1.05877		0	0	1	0	0	0	0	1	17	17	17	43.1	43.1	43.1	53.364	0	134.27	2460900000	83	NaN	NaN	NaN	NaN	NaN	NaN	NaN	NaN	NaN	NaN	NaN	NaN	NaN	NaN	1	NaN	0.54756	0.58287	1.02317	0.694121	0.285543	1.30122
-0.156772	-1.35278	-0.11193	0.458699	-0.893045	-0.931013	-1.30956	-1.38445		0	0	0	1	0	0	0	1	38	38	35	45	45	42.3	98.336	0	323.31	22142000000	862	NaN	0.046013	1	-0.122497	0.386639	1	-0.841728	0.0349283	1	-0.0934781	0.159086	0.900228	0.383095	0.262876	0.902668	-0.603647	0.271762	0.785191	-0.621603	0.456317	0.477647	-0.955992
				-0.0705646	0.534254	1.74412	1.79517	+	0	0	1	0	0	0	0	1	25	25	25	62.6	62.6	62.6	54.889	0	149.45	5702900000	173	NaN	NaN	NaN	NaN	NaN	NaN	NaN	NaN	NaN	NaN	NaN	NaN	NaN	0.0360138	0.979572	-0.0914375	0.230353	0.838523	0.52151	2.77596	0.0381333	4.53662
				1.72298	2.39384	1.68734	2.9776	+	0	0	1	0	1	0	0	0	18	18	18	35.1	35.1	35.1	76.493	0	311.53	13470000000	166	NaN	NaN	NaN	NaN	NaN	NaN	NaN	NaN	NaN	NaN	NaN	NaN	NaN	1.31595	0.434111	2.2583	1.59152	0.199495	2.7773	0.648807	0.291803	1.28047
-2.35741	-1.04777	-0.657043	-1.00094	0.670822	1.14324	1.8145	2.00645		0	1	0	0	1	0	0	0	33	33	33	75.8	75.8	75.8	44.868	0	323.31	44724000000	872	NaN	1.06217	1	-1.95151	0.264393	1	-0.612568	0.370765	1	-0.76555	0.400279	0.731099	-0.845974	0.352039	0.877587	0.738238	0.853782	0.349727	1.51973	1.12826	0.115502	2.00049
2.34885	1.42183	1.8105	2.6736	1.15471	0.780152	0.447693	0.409706		1	0	0	0	0	0	0	1	24	24	24	54.4	54.4	54.4	52.645	0	323.31	54941000000	375	NaN	0.696538	1	1.38476	0.326151	1	0.737407	0.449422	1	0.964002	0.676294	0.441326	1.36203	0.407278	0.818745	0.867192	0.30737	0.760376	0.6756	0.216468	0.776115	0.487961
				-0.273813	-0.0733337	0.928009	1.42807		0	0	1	0	0	0	0	1	36	36	36	66.6	66.6	66.6	64.615	0	290.18	4646100000	188	NaN	NaN	NaN	NaN	NaN	NaN	NaN	NaN	NaN	NaN	NaN	NaN	NaN	0.216803	0.926333	-0.456884	0.0572478	0.957616	-0.133717	1.01348	0.168882	1.67196
-0.660851	-0.173967	-0.47598	-1.61401	0.655346	0.137457	1.31996	1.66337		0	1	0	0	0	0	0	1	28	17	17	69.9	50.3	50.3	49.229	0	207.48	16430000000	373	NaN	0.398897	1	-0.808651	0.145232	1	-0.315534	0.19409	0.995792	-0.450842	0.962863	0.29059	-1.73833	0.707996	0.670887	1.21537	0.0349239	0.9684	0.09494	1.03648	0.144873	1.79761
-1.10229	-1.23238	-1.88613	-2.74218	-1.22214	-1.41552	-0.630679	-3.08531	+	0	1	0	0	0	1	0	0	16	11	9	64.2	56.5	47.2	28.082	0	323.31	5782200000	252	NaN	0.749127	1	-1.371	0.456205	1	-0.951462	0.883501	0.763763	-1.64807	1.3703	0.186612	-2.46051	0.50654	0.74518	-1.03055	0.527343	0.568756	-1.07558	0.565542	0.424117	-1.03228
				-2.39848	-0.310618	-1.00603	-1.81206		0	0	1	0	0	1	0	0	23	23	19	71	71	64.1	27.774	0	192.59	7126600000	170	NaN	NaN	NaN	NaN	NaN	NaN	NaN	NaN	NaN	NaN	NaN	NaN	NaN	1.12529	0.468222	-2.05112	0.109019	0.926625	-0.27155	0.377012	0.575933	-0.808172
				0	0.176743	-0.307049	3.17669	+	0	0	1	0	1	0	0	0	17	17	17	35.4	35.4	35.4	62.639	0.00023414	29.157	1604800000	85	NaN	NaN	NaN	NaN	NaN	NaN	NaN	NaN	NaN	NaN	NaN	NaN	NaN	NaN	1	NaN	0.112027	0.929861	0.260134	0.235019	0.77183	-0.493504
-1.43008	-0.984026	-1.35767	-0.787604	-1.52125	-1.01533	-1.75117	-2.34295	+	0	0	0	1	0	1	0	0	24	24	24	22.3	22.3	22.3	140	0	90.519	5915100000	302	NaN	0.366739	1	-0.809963	0.404186	1	-0.85106	0.495946	1	-1.02244	0.22392	0.850414	-0.526265	0.546611	0.718388	-1.11189	0.404701	0.666873	-0.854169	1.27827	0.0974161	-2.20872
				1.73002	2.17261	2.14699	2.19923		0	0	1	0	1	0	0	0	38	22	22	41.3	33.2	33.2	80.272	0	187.94	8885000000	295	NaN	NaN	NaN	NaN	NaN	NaN	NaN	NaN	NaN	NaN	NaN	NaN	NaN	0.687647	0.628307	1.34259	1.00162	0.283156	1.84647	0.926208	0.157917	1.73061
0	0	-0.392643	0.656952	0.19796	0.825883	2.44079	1.81043	+	0	0	0	1	1	0	0	0	13	13	13	48.4	48.4	48.4	44.508	0	127.51	5274500000	91	NaN	NaN	1	NaN	NaN	1	NaN	0.178717	0.994792	-0.414365	0.406633	0.740897	0.81955	0.0995885	0.96027	0.240646	0.417917	0.665085	0.8585	3.11345	0.0366957	5.60121
-0.492056	-0.905732	-1.03646	-1.72526	-2.15961	-1.25888	-1.70048	-1.88703		0	1	0	0	0	1	0	0	8	8	8	65.6	65.6	65.6	21.863	0	158.97	4182700000	236	NaN	0.192373	1	-0.44906	0.2777	1	-0.631195	0.577594	0.981899	-1.12053	0.866995	0.329081	-1.61052	0.874217	0.570855	-1.65236	0.655967	0.467973	-1.2587	0.893487	0.175591	-1.64708
0.13548	-0.400987	0.0497131	0.472812						0	0	0	1	0	0	1	0	29	29	28	28.2	28.2	27.6	171.59	0	322.19	6378900000	232	NaN	0.0265604	1	0.0739646	0.143237	0.994568	-0.3477	0.0105185	1	0.0296443	0.0925645	0.937509	0.24298	NaN	NaN	NaN	NaN	NaN	NaN	NaN	NaN	NaN
				1.46418	2.35654	2.9403	3.32913		0	0	1	0	1	0	0	0	30	30	30	46.2	46.2	46.2	97.071	0	323.31	13760000000	382	NaN	NaN	NaN	NaN	NaN	NaN	NaN	NaN	NaN	NaN	NaN	NaN	NaN	0.574158	0.703162	1.15175	0.887969	0.30316	1.68422	0.85254	0.173979	1.65215
-0.600143	-0.219435	-0.725547	0.867075	0.962014	0.425683	1.73283	2.83167	+	0	0	0	1	1	0	0	0	49	49	48	60.4	60.4	60.4	96.557	0	323.31	18763000000	602	NaN	0.289644	1	-0.629495	0.117229	1	-0.277646	0.530574	1	-1.00753	0.360229	0.775051	0.770585	1.33023	0.467859	2.063	0.104391	0.927747	0.268007	1.30004	0.0941587	2.23708
				1.7399	3.58592	5.08485	4.97132		0	0	1	0	1	0	0	0	32	32	32	75.6	75.6	75.6	32.193	0	185.09	42571000000	537	NaN	NaN	NaN	NaN	NaN	NaN	NaN	NaN	NaN	NaN	NaN	NaN	NaN	0.733539	0.611479	1.41296	1.06894	0.272581	2.01945	1.58984	0.05505	2.95594
-1.75296	-1.56193	-2.01582	-0.304089	-0.382171	-0.123901	0.701549	0.727759		0	1	0	0	0	0	0	1	72	72	72	79.1	79.1	79.1	81.307	0	323.31	78003000000	1628	NaN	0.671445	1	-1.31908	0.478847	1	-1.00466	0.888691	0.768338	-1.6652	0.0855745	0.938602	-0.220925	0.151879	0.939957	-0.363031	0.0361362	0.968897	-0.0971314	0.263626	0.707943	0.594036
-0.299996	-0.22977	-0.369664	2.07763						1	0	0	0	0	0	1	0	23	22	22	62.3	59.4	59.4	53.082	0	110.35	5584900000	126	NaN	0.223762	1	-0.474466	0.26414	1	-0.506712	0.515123	1	-0.872115	1.97255	0.127733	3.33202	NaN	NaN	NaN	NaN	NaN	NaN	NaN	NaN	NaN
				1.74181	1.81339	1.6364	2.07934		0	0	1	0	1	0	0	0	33	33	32	30.7	30.7	29.9	150.56	0	323.31	5406000000	205	NaN	NaN	NaN	NaN	NaN	NaN	NaN	NaN	NaN	NaN	NaN	NaN	NaN	0.477608	0.753295	1.00931	0.935474	0.300078	1.71895	0.676008	0.278319	1.31899
-1.71032	-2.02028	-2.38215	-1.13005	0.0564164	0.284227	0.0744122	-0.236966		0	1	0	0	0	0	0	1	34	34	31	46.4	46.4	45.4	94.33	0	249.73	5550500000	325	NaN	1.37238	1	-2.33715	1.46501	0.906308	-2.52661	2.06405	0.876444	-3.55829	0.562766	0.593598	-1.10864	0.0210343	0.988649	0.0561223	0.123935	0.920465	0.299102	0.0187781	0.9738	0.0518836
0.956964	-0.51382	0.178333	0.407005	0.863774	-0.472918	-1.24059	-3.84111		0	0	0	1	0	1	0	0	30	30	30	52.9	52.9	52.9	61.68	0	323.31	41380000000	636	NaN	0.210563	1	0.506369	0.0973851	1	-0.255061	0.0357647	1	0.0985813	0.0838377	0.939373	0.221057	0.295514	0.898226	0.660646	0.0665564	0.945804	-0.181253	0.404436	0.540265	-0.866976
-1.47112	-2.27369	-1.91274	-2.5296	-1.419	-1.64383	-1.89595	-2.96176		0	1	0	0	0	1	0	0	65	65	56	76.7	76.7	68.3	100.07	0	323.31	74071000000	1737	NaN	0.780904	1	-1.46137	0.474631	1	-1.01808	0.580187	0.945847	-1.18309	0.866169	0.318029	-1.6585	0.42934	0.795667	-0.916677	0.495712	0.580084	-1.03564	0.593871	0.332144	-1.20436
0.488987	1.03233	1.09089	1.0113	0.0519134	0.0523302	-0.563549	-1.13548		0	0	0	1	0	0	0	1	49	49	45	65.2	65.2	63.3	85.496	0	323.31	196390000000	1943	NaN	0.440383	1	0.830937	1.81914	0.824	2.68202	1.28641	0.760179	2.06219	1.37249	0.20762	2.13557	0.0732714	0.972466	0.147593	0.0740678	0.950981	0.149001	0.68009	0.358503	-1.14818
-0.666757	0.368312	0.364555	1.03814	0.230086	-0.45159	-0.814393	-1.002		0	0	0	1	0	0	0	1	23	23	23	86	86	86	29.804	0	261.59	20290000000	429	NaN	0.0996619	1	-0.263308	0.0679148	1	0.182562	0.059833	1	0.162886	0.166181	0.889553	0.417022	0.0508383	0.970363	0.137398	0.096099	0.931014	-0.250424	0.235155	0.733071	-0.548671
-1.06672	-0.547634	-0.299319	0.333467	-0.490317	-1.5258	-1.24871	-1.7732		0	0	0	1	0	0	0	1	34	33	33	52.1	52.1	52.1	69.689	0	102.54	5591700000	258	NaN	0.258129	1	-0.601446	0.105146	1	-0.273525	0.0629548	1	-0.168788	0.0808678	0.942302	0.21171	0.106261	0.956699	-0.274422	0.419214	0.642754	-0.90369	0.367074	0.577565	-0.803931
-1.55362	-1.4057	-1.48324	-2.695	-1.50978	-1.93141	-3.67563	-4.52986	+	0	1	0	0	0	1	0	0	37	21	20	58.3	39.8	39.8	68.563	0	83.11	7013800000	248	NaN	0.630121	1	-1.24363	0.486558	1	-1.00998	0.566742	0.958962	-1.14136	1.44159	0.177357	-2.57063	0.54543	0.718917	-1.1094	0.683977	0.426899	-1.34784	1.34453	0.0838644	-2.47486
-0.875161	0.691706	-0.0363436	-0.851505	1.74467	1.40043	1.38085	0.978491		0	0	0	1	0	0	0	1	49	49	46	66.1	66.1	60.7	90.071	0	323.31	156150000000	856	NaN	0.142632	1	-0.363518	0.227462	1	0.528017	0.00609096	1	-0.0174638	0.13171	0.91164	-0.339062	0.546169	0.710537	1.12168	0.491007	0.587291	1.01687	0.394568	0.547335	0.856379
-1.08069	-0.0577157	-1.55112	-0.778566						0	1	0	0	0	0	1	0	12	12	12	37.3	37.3	37.3	39.157	0	66.741	5195900000	115	NaN	0.346945	1	-0.76165	0.0129081	1	-0.0361662	0.900053	0.771353	-1.64127	0.232331	0.844678	-0.541698	NaN	NaN	NaN	NaN	NaN	NaN	NaN	NaN	NaN
				1.75105	1.16304	2.54218	3.70306	+	0	0	1	0	1	0	0	0	25	25	25	55.1	55.1	55.1	59.271	0	323.31	17251000000	338	NaN	NaN	NaN	NaN	NaN	NaN	NaN	NaN	NaN	NaN	NaN	NaN	NaN	0.554241	0.706266	1.13493	0.331888	0.733622	0.739127	1.60312	0.0614157	2.81503
0.0983817	0.268033	2.45353	4.24644						1	0	0	0	0	0	1	0	34	34	34	14.1	14.1	14.1	314.77	0	323.31	3766300000	176	NaN	0.0440802	1	0.112905	0.0841293	1	0.215639	0.810296	0.833123	1.568	0.902565	0.285075	1.76356	NaN	NaN	NaN	NaN	NaN	NaN	NaN	NaN	NaN
-1.41764	-1.32299	-2.53929	-1.38476	-1.11004	-1.67346	-1.12667	-0.0031716		0	1	0	0	0	0	0	1	29	29	29	47.4	47.4	47.4	102.49	0	323.31	15634000000	240	NaN	0.953688	1	-1.70002	0.67448	1	-1.29204	1.0279	0.709495	-1.91011	0.836287	0.360528	-1.53113	0.592451	0.702051	-1.15044	0.946907	0.299763	-1.72197	0.670768	0.299093	-1.26516
-0.649107	0.677809	0.605383	2.24743	0.632068	1.63493	2.68708	2.62132		1	0	0	0	1	0	0	0	54	54	54	87.5	87.5	87.5	48.633	0	323.31	50487000000	1096	NaN	0.182827	1	-0.440528	0.24067	1	0.551354	0.178866	0.995831	0.430617	0.621542	0.500998	1.26131	0.14051	0.940378	0.353302	0.330225	0.724411	0.749897	0.735791	0.224614	1.4582
0.683079	1.05784	0.971155	0.682855	1.25329	1.35184	1.28431	1.34201		0	0	0	1	0	0	0	1	38	38	38	55.5	55.5	55.5	47.697	0	323.31	128070000000	1726	NaN	0.472647	1	0.919159	0.688061	1	1.28007	0.550344	0.985093	1.07312	0.465308	0.696216	0.908752	0.9368	0.568033	1.65088	1.21198	0.269104	2.04045	1.13321	0.12617	1.91999
0	-0.533764	1.31834	1.71537						1	0	0	0	0	0	1	0	27	26	26	30.2	30.2	30.2	121.67	0	323.31	9993800000	207	NaN	NaN	1	NaN	0.230429	1	-0.521599	0.319787	1	0.722943	0.553907	0.577115	1.13287	NaN	NaN	NaN	NaN	NaN	NaN	NaN	NaN	NaN
-1.43554	-0.803725	-0.796848	-0.73945	-0.923416	-1.27552	-1.9156	-1.11175		0	0	0	1	0	0	0	1	9	9	9	25.3	25.3	25.3	53.254	0	323.31	12797000000	343	NaN	0.425018	1	-0.910108	0.219705	1	-0.518928	0.217596	1	-0.5146	0.138958	0.905668	-0.352837	0.32695	0.883624	-0.718696	0.350018	0.711679	-0.775334	0.651005	0.288015	-1.2956
-0.238561	0.183437	-0.414002	0.231064	-0.453333	-0.552648	-0.703677	-2.36427		0	0	0	1	0	1	0	0	34	34	34	67.1	67.1	67.1	48.115	0	323.31	78378000000	1369	NaN	0.409702	1	-0.675479	0.395775	1	0.610638	0.273096	1	-0.575834	0.464603	0.783032	0.720482	0.499375	0.80964	-0.893032	0.537096	0.608461	-0.973763	0.41229	0.560032	-0.834881
				0.997162	1.04557	0.305904	-0.141456		0	0	1	0	0	0	0	1	19	19	17	24.8	24.8	22.3	124.07	0	135.73	3562300000	224	NaN	NaN	NaN	NaN	NaN	NaN	NaN	NaN	NaN	NaN	NaN	NaN	NaN	0.29409	0.896849	0.664923	0.348286	0.718687	0.762145	0.0726491	0.914901	0.191762
				-0.206071	0.351567	1.18438	4.84777	+	0	0	1	0	1	0	0	0	23	23	22	93	93	93	22.391	0	323.31	7585700000	182	NaN	NaN	NaN	NaN	NaN	NaN	NaN	NaN	NaN	NaN	NaN	NaN	NaN	0.118864	0.955548	-0.278395	0.143698	0.909544	0.344403	0.544124	0.393484	1.08547
-0.381369	-1.69075	-3.05265	-2.90133	-0.591075	-0.911152	-2.36256	-2.84062	+	0	1	0	0	0	1	0	0	22	22	10	46	46	21.2	42.331	0	157.01	9539200000	335	22	0.236239	1	-0.511436	1.09981	1	-1.94377	2.1291	0.860571	-3.79982	2.27449	0.106162	-4.04819	1.31717	0.5234	-1.80632	2.31039	0.170646	-3.14285	1.01632	0.130031	-1.88169
1.24336	1.47595	0.105669	0.543342	1.75379	2.10339	1.84813	2.00145		0	0	0	1	1	0	0	0	66	66	66	35	35	35	276.9	0	323.31	12232000000	385	NaN	0.47088	1	0.975668	0.636974	1	1.24881	0.0252915	1	0.0696785	0.166639	0.892072	0.403213	0.643745	0.648664	1.2763	0.570331	0.504695	1.17372	0.458746	0.459211	0.98089
				1.75609	2.34192	2.21577	2.06705	+	0	0	1	0	1	0	0	0	15	15	15	37.3	37.3	37.3	65.853	0	251.41	6129100000	125	NaN	NaN	NaN	NaN	NaN	NaN	NaN	NaN	NaN	NaN	NaN	NaN	NaN	1.18967	0.466029	2.08173	2.15394	0.207484	3.70475	1.54802	0.0729053	2.68364
0.565263	-0.276683	-0.901061	0.21257						0	0	0	1	0	0	1	0	56	56	56	75.1	75.1	75.1	73.68	0	323.31	29316000000	710	NaN	0.0544714	1	0.151828	0.0287279	1	-0.0819286	0.0919701	1	-0.24763	0.0183941	0.990848	0.0532844	NaN	NaN	NaN	NaN	NaN	NaN	NaN	NaN	NaN
				0	-0.384727	0.381552	1.46106		0	0	1	0	0	0	0	1	20	18	18	47	43.1	43.1	46.871	0	102.87	3566900000	96	NaN	NaN	NaN	NaN	NaN	NaN	NaN	NaN	NaN	NaN	NaN	NaN	NaN	NaN	1	NaN	0.248907	0.831115	-0.532318	0.170387	0.822228	0.397859
-0.291452	1.71684	2.68696	2.79702	0.527691	1.61714	0.282324	-1.09398		1	0	0	0	0	0	0	1	19	19	19	86.6	86.6	86.6	18.119	0	257.6	12024000000	333	NaN	0.0861417	1	-0.221479	0.773358	1	1.47118	1.14986	0.748812	2.10855	1.30105	0.193971	2.35425	0.129485	0.947194	0.326249	0.750761	0.390707	1.42995	0.0727964	0.914873	0.1911
				1.75998	2.4275	1.89917	2.87515		0	0	1	0	1	0	0	0	24	24	24	54.4	54.4	54.4	48.197	0	323.31	11834000000	285	NaN	NaN	NaN	NaN	NaN	NaN	NaN	NaN	NaN	NaN	NaN	NaN	NaN	0.68121	0.628586	1.33449	1.07973	0.282188	1.98317	0.447709	0.470877	0.963477
-0.19875	0.0507323	-0.0748762	-0.0998505	-0.353084	-0.543063	-1.02089	-1.33601		0	0	0	1	0	0	0	1	27	27	27	64.5	64.5	64.5	50.8	0	323.31	600620000000	1884	NaN	0.138055	1	-0.310762	0.0518764	1	0.115148	0.0525253	1	-0.125469	0.084611	0.946529	-0.19072	0.339872	0.895513	-0.655734	0.489119	0.640185	-0.909846	0.890511	0.200528	-1.54348
1.18133	2.37188	1.47469	2.10155	1.76061	1.73717	2.29929	2.44279		1	0	0	0	1	0	0	0	50	50	50	53.8	53.8	53.8	120.84	0	323.31	23568000000	759	NaN	0.296696	1	0.676676	0.926393	1	1.74422	0.436674	1	0.931216	0.479567	0.642362	1.02275	0.697903	0.622733	1.3601	0.617821	0.478935	1.23504	0.869673	0.17384	1.65308
-1.56832	-1.01653	-1.25747	-1.47263	-1.42646	-1.57782	-1.45597	-0.626941		0	1	0	0	0	0	0	1	32	32	25	66.1	66.1	52	58.024	0	323.31	35553000000	971	NaN	0.348208	1	-0.780984	0.243495	1	-0.572113	0.328461	1	-0.736568	0.426637	0.69671	-0.914291	0.427519	0.795948	-0.913937	0.921805	0.307034	-1.67541	0.816392	0.21008	-1.51097
-0.0619696	-0.0530279	-0.333224	-1.1871	0.279021	0.217004	0.33752	1.04253		0	0	0	1	0	0	0	1	11	11	11	46.3	46.3	46.3	23.577	0	54.415	7295100000	274	NaN	0.0146201	0.999101	-0.0407507	0.0125707	1	-0.0351011	0.0878276	1	-0.227376	0.378374	0.741104	-0.82051	0.0868249	0.963757	0.222221	0.0748975	0.946358	0.191879	0.112146	0.880707	0.279997
-1.44142	0.0358669	-1.46345	-1.43328						0	0	0	1	0	0	1	0	7	7	7	45.9	45.9	45.9	20.417	0	227.26	4674600000	174	NaN	0.681428	1	-1.31282	0.0066907	1	0.0190675	0.619243	0.958222	-1.221	0.810459	0.377779	-1.50001	NaN	NaN	NaN	NaN	NaN	NaN	NaN	NaN	NaN
1.47594	0.787995	-0.229791	1.88128	0.177861	-0.333524	-1.1895	-1.38337		1	0	0	0	0	0	0	1	17	17	17	54.4	54.4	54.4	35.503	0	245.7	7783600000	264	NaN	0.550425	1	1.11539	0.387781	1	0.807584	0.0622803	1	-0.164402	0.627359	0.504325	1.25687	0.0758614	0.965778	0.190232	0.12502	0.919319	-0.306006	0.632341	0.325124	-1.21713
				0	0	1.16766	0.782958		0	0	1	0	0	0	0	1	9	9	9	32.9	32.9	32.9	38.496	0	64.891	1407600000	60	NaN	NaN	NaN	NaN	NaN	NaN	NaN	NaN	NaN	NaN	NaN	NaN	NaN	NaN	1	NaN	NaN	1	NaN	0.595014	0.353852	1.16015
				0.287577	0.751218	1.43479	1.53564		0	0	1	0	0	0	0	1	12	12	12	33.4	33.4	33.4	40.556	0	197.19	4597500000	108	NaN	NaN	NaN	NaN	NaN	NaN	NaN	NaN	NaN	NaN	NaN	NaN	NaN	0.1989	0.933859	0.432296	0.613795	0.533711	1.12436	1.90788	0.050026	3.0173
0.48575	-1.3824	-0.856417	0.594072	-0.799258	-0.398211	-0.944232	-1.11737		0	0	0	1	0	0	0	1	44	44	44	61.9	61.9	61.9	82.999	0	323.31	18475000000	572	NaN	0.0699646	1	0.189792	0.238382	1	-0.570684	0.143895	0.996053	-0.365938	0.077472	0.941267	0.209561	0.179148	0.933892	-0.438752	0.0854406	0.937987	-0.224478	0.243154	0.721367	-0.569014
-1.02488	-1.02824	-2.29505	-1.94078	-1.00303	0.0282346	-0.676	-1.46586		0	1	0	0	0	0	0	1	18	18	14	77.3	77.3	70.3	19.738	0	323.31	8912600000	401	NaN	0.430982	1	-0.897069	0.397486	1	-0.843319	0.725879	0.92869	-1.42922	1.04724	0.251929	-1.89538	0.256806	0.902568	-0.596824	0.00993394	0.988402	0.0269481	0.145788	0.838906	-0.365832
				1.76143	1.31597	0.792417	1.0931		0	0	1	0	0	0	0	1	28	28	28	43.8	43.8	43.8	88.206	0	309.94	47294000000	250	NaN	NaN	NaN	NaN	NaN	NaN	NaN	NaN	NaN	NaN	NaN	NaN	NaN	0.583507	0.679221	1.18212	0.384596	0.68067	0.836773	0.15688	0.823117	0.392413
				0.674368	0.715123	2.61384	3.48662		0	0	1	0	1	0	0	0	23	23	23	52.9	52.9	52.9	64.706	0	323.31	5095700000	164	NaN	NaN	NaN	NaN	NaN	NaN	NaN	NaN	NaN	NaN	NaN	NaN	NaN	0.34094	0.883863	0.721087	0.44935	0.65051	0.891206	1.11638	0.11384	2.05181
				1.76231	1.32199	1.13527	0.938855		0	0	1	0	0	0	0	1	33	33	33	45.4	45.4	45.4	62.223	0	323.31	92442000000	357	NaN	NaN	NaN	NaN	NaN	NaN	NaN	NaN	NaN	NaN	NaN	NaN	NaN	0.454186	0.776049	0.970665	0.322556	0.735096	0.728055	0.243347	0.718576	0.575215
1.38772	1.40011	0.504824	0.304567	0.966135	1.00189	0.268769	0.245099		0	0	0	1	0	0	0	1	24	24	23	48.7	48.7	47.3	68.262	0	323.31	19033000000	338	NaN	0.562857	1	1.12935	0.5612	1	1.12759	0.130489	0.995054	0.327461	0.0866665	0.940685	0.223366	0.390819	0.835363	0.828086	0.407472	0.665612	0.857683	0.0913691	0.895283	0.231312
0.00691239	-0.581399	-0.0702957	0.29751	0.421313	-0.223154	0.174505	-0.113121		0	0	0	1	0	0	0	1	55	55	55	52	52	52	117.8	0	323.31	27739000000	591	NaN	0.00310727	1	0.00826731	0.142233	1	-0.355209	0.0259284	1	-0.0689308	0.153766	0.908062	0.356913	0.167267	0.935939	0.39592	0.0734813	0.94445	-0.18924	0.0766449	0.914539	0.191467
-1.66918	-1.16644	-1.33691	-1.76579	1.2535	1.18632	0.807631	0.492525		0	1	0	0	0	0	0	1	77	77	77	78.2	78.2	78.2	98.655	0	323.31	123440000000	2731	NaN	0.293274	1	-0.68172	0.220173	1	-0.530493	0.261382	1	-0.614638	0.485418	0.642714	-1.02311	0.320124	0.885349	0.721504	0.274741	0.774486	0.636248	0.155042	0.824928	0.388885
				1.77279	2.64128	3.15314	2.76955		0	0	1	0	1	0	0	0	27	27	27	43.7	43.7	43.7	54.56	0	323.31	13855000000	282	NaN	NaN	NaN	NaN	NaN	NaN	NaN	NaN	NaN	NaN	NaN	NaN	NaN	0.709859	0.618825	1.37909	0.940716	0.282251	1.77977	1.17966	0.097911	2.18107
0.852778	-0.161933	0.0743969	0.105545						0	0	0	1	0	0	1	0	7	7	7	19	19	19	55.722	0	89.514	4680400000	194	NaN	0.199281	1	0.480889	0.0348153	1	-0.0956708	0.0143131	1	0.0403979	0.019003	0.991676	0.0535629	NaN	NaN	NaN	NaN	NaN	NaN	NaN	NaN	NaN
-0.617967	-1.3362	-1.29948	-1.93602	0.568427	0.633188	0.751136	0.992681		0	1	0	0	0	0	0	1	69	69	69	66.5	66.5	66.5	94.622	0	323.31	162180000000	1874	3	0.304357	1	-0.655672	0.56179	1	-1.12417	0.829942	0.854566	-1.51125	0.887952	0.316889	-1.65845	0.872761	0.621932	1.35938	0.766792	0.464841	1.27555	0.820797	0.251844	1.38213
				1.37149	2.75616	4.18593	5.35176	+	0	0	1	0	1	0	0	0	56	56	56	62	62	62	104.74	0	323.31	28041000000	667	NaN	NaN	NaN	NaN	NaN	NaN	NaN	NaN	NaN	NaN	NaN	NaN	NaN	0.573458	0.704008	1.14458	1.00251	0.281036	1.88169	1.35437	0.0829381	2.51202
				-0.374932	-0.0960232	0.584937	1.87219		0	0	1	0	0	0	0	1	20	20	13	45.1	45.1	33.8	34.899	0	217.64	13850000000	332	286	NaN	NaN	NaN	NaN	NaN	NaN	NaN	NaN	NaN	NaN	NaN	NaN	0.12256	0.950265	-0.304085	0.0272459	0.971201	-0.0740155	0.179795	0.806096	0.431365
				0	1.82552	1.47657	4.71487	+	0	0	1	0	1	0	0	0	13	13	13	70.6	70.6	70.6	23.31	0	98.272	4791800000	103	NaN	NaN	NaN	NaN	NaN	NaN	NaN	NaN	NaN	NaN	NaN	NaN	NaN	NaN	1	NaN	1.38492	0.228212	2.37582	0.501393	0.422941	1.03747
-1.46807	-0.813246	-1.3859	-1.45066	-0.31286	-1.6883	-1.16212	-0.152905		0	0	0	1	0	0	0	1	18	18	18	54.3	54.3	54.3	47.366	0	157.1	6007000000	164	NaN	0.532369	1	-1.08648	0.240879	1	-0.559314	0.54905	0.97975	-1.10781	0.454699	0.676744	-0.96016	0.0778021	0.96441	-0.203874	0.615325	0.480571	-1.22861	0.296832	0.661765	-0.676284
				0.596564	0.164198	-0.31607	-0.0580093		0	0	1	0	0	0	0	1	18	18	18	65	65	65	31.566	0	323.31	51154000000	1068	NaN	NaN	NaN	NaN	NaN	NaN	NaN	NaN	NaN	NaN	NaN	NaN	NaN	0.319547	0.89452	0.67758	0.0638557	0.948093	0.163258	0.165123	0.831006	-0.380075
-0.996434	-1.66468	-1.71866	-3.56532	-1.22906	-1.01924	-0.506585	-1.56232		0	1	0	0	0	0	0	1	11	10	10	59.7	53.4	53.4	22.225	0	160.93	15631000000	440	NaN	0.224212	1	-0.534309	0.361896	1	-0.80784	0.520546	0.985505	-1.07915	1.32818	0.18432	-2.44261	0.268601	0.896552	-0.625868	0.305242	0.755112	-0.685829	0.880667	0.274059	-1.32853
-1.9702	-1.11395	-1.05557	-2.28965	-0.00326316	0.931519	2.11949	3.02642	+	0	1	0	0	1	0	0	0	97	97	95	79.4	79.4	78.2	95.785	0	323.31	391490000000	3450	NaN	0.398061	1	-0.878755	0.26648	1	-0.61862	0.326396	1	-0.724799	0.435333	0.68359	-0.950279	0.000918447	0.999166	-0.00256395	0.393644	0.683312	0.830015	1.14198	0.113899	2.05333
				1.77358	1.40147	2.32585	2.31855		0	0	1	0	1	0	0	0	18	18	18	44.2	44.2	44.2	63.876	0	323.31	12896000000	193	NaN	NaN	NaN	NaN	NaN	NaN	NaN	NaN	NaN	NaN	NaN	NaN	NaN	1.29377	0.439321	2.23466	0.666354	0.458845	1.28709	1.35032	0.0837603	2.39073
-2.24132	-1.66538	-2.92092	-1.35099	-2.66911	-1.40758	-1.86877	-1.45809		0	1	0	0	0	1	0	0	26	26	26	59.8	59.8	59.8	63.541	0	224.79	4441800000	178	NaN	1.44823	1	-2.53219	0.697157	1	-1.35299	1.23944	0.695698	-2.26422	1.22086	0.223109	-2.05218	0.886959	0.561469	-1.69685	0.669976	0.457046	-1.29299	0.581217	0.342371	-1.18302
-1.60949	-0.580424	-1.51584	-1.067	0.394052	1.88261	2.97893	4.02445	+	0	1	0	0	1	0	0	0	35	35	35	63	63	63	73.457	0	323.31	37073000000	987	NaN	0.547745	1	-1.11817	0.130576	0.999697	-0.330437	0.395177	1	-0.862187	0.230231	0.844051	-0.547993	0.0699377	0.96544	0.188018	0.630995	0.467174	1.26265	1.35833	0.0840996	2.4588
0.099994	-0.0861856	2.52657	1.90334						1	0	0	0	0	0	1	0	30	30	30	31.8	31.8	31.8	119.41	0	243.43	19161000000	262	NaN	0.0204784	1	0.0572362	0.0159854	1	-0.045128	0.649847	0.933548	1.31526	0.4115	0.693425	0.90098	NaN	NaN	NaN	NaN	NaN	NaN	NaN	NaN	NaN
0.194784	1.03846	1.22809	0.921008	1.42083	1.52256	2.43874	2.18158		0	0	0	1	1	0	0	0	19	19	19	64.9	64.9	64.9	36.072	0	323.31	93898000000	411	NaN	0.038442	1	0.105783	0.231198	1	0.5491	0.268772	1	0.626167	0.173947	0.890957	0.431173	0.260096	0.899564	0.613827	0.292381	0.759307	0.67737	0.753403	0.218659	1.47803
-0.969587	-0.327222	-0.378895	-0.985497	-0.164323	-0.580172	-0.505234	-0.739732		0	0	0	1	0	0	0	1	17	17	17	63	63	63	34.362	0	230.21	21499000000	835	NaN	0.290895	1	-0.657945	0.101344	1	-0.256545	0.124612	1	-0.308568	0.443768	0.694662	-0.914041	0.0583498	0.973243	-0.15119	0.237927	0.830415	-0.539062	0.287141	0.695419	-0.613339
				1.21265	0.305609	0.603143	1.71175		0	0	1	0	0	0	0	1	11	11	11	60.6	60.6	60.6	18.565	0	203.11	27429000000	278	NaN	NaN	NaN	NaN	NaN	NaN	NaN	NaN	NaN	NaN	NaN	NaN	NaN	0.320876	0.884303	0.721454	0.0598332	0.94826	0.161494	0.171185	0.815721	0.415299
				0.472797	1.18489	1.85802	1.48649		0	0	1	0	0	0	0	1	14	14	14	54.9	54.9	54.9	22.876	0	86.325	3843800000	165	NaN	NaN	NaN	NaN	NaN	NaN	NaN	NaN	NaN	NaN	NaN	NaN	NaN	0.278656	0.900164	0.594854	0.967133	0.30746	1.67873	1.74397	0.0549222	2.91723
-2.621	-1.57237	-2.35357	-4.1315	-1.17853	-1.54609	-2.1544	-4.11034	+	0	1	0	0	0	1	0	0	24	23	23	84.8	84.8	84.8	18.898	0	323.31	107180000000	1131	NaN	1.24637	1	-2.25517	0.699593	1	-1.35017	1.40153	0.655902	-2.4731	1.79755	0.124063	-3.29131	0.610064	0.679509	-1.1834	0.885171	0.32001	-1.61939	1.2174	0.0988889	-2.17019
-0.777918	-1.53211	-0.702652	-1.4689	0.00490141	-1.39265	-1.9384	-2.73539	+	0	1	0	0	0	1	0	0	64	64	63	24.5	24.5	24.3	394.46	0	211.01	9214900000	364	NaN	0.311799	1	-0.682949	0.640021	1	-1.25734	0.274155	1	-0.612575	0.740255	0.429898	-1.40195	0.00243483	1	0.00640207	0.520751	0.569714	-1.06384	1.04192	0.130619	-1.8873
-1.93642	-1.25244	-1.50509	-2.78892	-1.18647	-1.76665	-2.73765	-3.96407	+	0	1	0	0	0	1	0	0	69	66	65	56.7	54.9	54.5	189.25	0	323.31	24016000000	1069	NaN	0.553224	1	-1.14036	0.546648	1	-1.09477	1.41032	0.639059	-2.34697	0.877467	0.306745	-1.68652	0.377504	0.840346	-0.819004	0.536825	0.545764	-1.10747	1.05994	0.119196	-1.97073
-3.46815	-1.01013	-2.92828	-1.16858	-1.73825	-1.11091	-1.70751	-2.58506		0	1	0	0	0	1	0	0	24	24	24	25.1	25.1	25.1	80.529	0	323.31	39469000000	545	NaN	1.00668	1	-1.91517	0.735393	1	-1.33715	0.826748	0.786771	-1.61068	0.493376	0.651527	-1.00613	2.42483	0.296444	-3.94504	1.14173	0.284088	-1.88702	1.75307	0.0570651	-2.89088
-0.357893	-0.0416749	-0.0829767	-0.0395583	-0.537948	-0.473695	-0.8452	-1.07109	+	0	0	0	1	0	0	0	1	65	65	65	72.3	72.3	72.3	83.308	0	323.31	186480000000	1971	NaN	0.415661	1	-0.75307	0.0528301	1	-0.111139	0.139253	1	-0.256477	0.0433642	0.982532	-0.095308	1.92077	0.434667	-2.244	2.01172	0.243079	-2.18607	1.95251	0.0735079	-2.67907
				0	0.201967	-0.308331	1.77355		0	0	1	0	0	0	0	1	8	8	8	33.9	33.9	33.9	30.727	0	323.31	3687000000	85	NaN	NaN	NaN	NaN	NaN	NaN	NaN	NaN	NaN	NaN	NaN	NaN	NaN	NaN	1	NaN	0.0634203	0.948003	0.165371	0.0799422	0.904757	-0.208532
-0.911634	-1.06486	0.21018	0.150256						0	0	0	1	0	0	1	0	7	7	7	20.2	20.2	20.2	28.295	0.00070709	8.0824	4485500000	121	NaN	0.635463	1	-1.18459	0.491218	1	-0.994449	0.0961748	1	0.23558	0.029975	0.98479	0.083113	NaN	NaN	NaN	NaN	NaN	NaN	NaN	NaN	NaN
-0.630526	-0.00534328	-1.46399	-0.619422	-1.00856	-0.809313	-0.675267	-0.30759		0	0	0	1	0	0	0	1	40	40	40	79.5	79.5	79.5	59.67	0	323.31	17732000000	581	NaN	0.145914	1	-0.364675	0.00118969	0.999627	-0.0033756	0.329764	1	-0.745066	0.146412	0.907876	-0.365341	0.441304	0.797491	-0.912108	0.296301	0.762876	-0.658631	0.213039	0.766343	-0.500114
-1.96394	-2.15005	-2.39077	-2.30924	-1.39789	-1.16409	-3.27514	-3.65998	+	0	1	0	0	0	1	0	0	51	51	51	40.2	40.2	40.2	177.44	0	323.31	10203000000	638	NaN	0.74871	1	-1.44949	0.843728	0.971818	-1.60525	0.701161	0.917495	-1.39356	1.38728	0.185065	-2.44605	0.796624	0.587089	-1.47631	1.83253	0.198255	-2.78036	1.78754	0.0455748	-3.20646
				0	0	0.611723	2.13831		0	0	1	0	1	0	0	0	16	16	16	33	33	33	64.505	0	279.58	4509900000	86	NaN	NaN	NaN	NaN	NaN	NaN	NaN	NaN	NaN	NaN	NaN	NaN	NaN	NaN	1	NaN	NaN	1	NaN	0.207934	0.776977	0.486768
0.257082	-0.00697947	0.27972	0.277897	-0.195957	-0.111173	-0.633729	-0.775437		0	0	0	1	0	0	0	1	40	40	40	57.1	57.1	57.1	57.548	0	323.31	236480000000	1952	NaN	0.21829	1	0.454187	0.00692023	1	-0.0160384	0.425764	1	0.72197	0.279559	0.843057	0.547833	0.170282	0.939325	-0.361938	0.096087	0.937418	-0.214054	0.973684	0.211836	-1.50145
				0	1.67446	0.366438	1.23665		0	0	1	0	0	0	0	1	15	15	15	23.9	23.9	23.9	85.237	0.00023229	28.241	1124600000	65	NaN	NaN	NaN	NaN	NaN	NaN	NaN	NaN	NaN	NaN	NaN	NaN	NaN	NaN	1	NaN	1.2753	0.24182	2.19178	0.115724	0.877596	0.289354
				0.405422	0.211969	1.72465	2.94802	+	0	0	1	0	1	0	0	0	132	132	132	58.7	58.7	58.7	273.42	0	323.31	143850000000	2261	NaN	NaN	NaN	NaN	NaN	NaN	NaN	NaN	NaN	NaN	NaN	NaN	NaN	0.20714	0.924287	0.466451	0.0491477	0.957622	0.132643	1.47765	0.0825	2.49191
-1.29009	-1.41252	-1.55328	-1.1903	-0.668652	-1.71333	-0.594233	0.604512		0	1	0	0	0	0	0	1	48	48	48	68.3	68.3	68.3	60.533	0	323.31	42056000000	1074	NaN	0.468799	1	-0.975103	0.319204	1	-0.724533	0.421701	1	-0.908871	0.40319	0.716823	-0.862353	0.269214	0.90095	-0.601316	0.412017	0.646535	-0.897168	0.256674	0.719406	-0.573126
2.13206	1.09135	1.70773	2.15044	0.461287	0.986571	0.82894	0.528075		1	0	0	0	0	0	0	1	37	37	37	78.8	78.8	78.8	49.541	0	323.31	227450000000	837	NaN	0.410829	1	0.904394	0.168858	1	0.423553	0.309996	1	0.713863	0.409961	0.69432	0.903185	0.0707447	0.965861	0.191293	0.181686	0.867912	0.448636	0.14578	0.836206	0.369505
0.403807	0.77914	1.32671	2.31823	-0.432722	-0.268005	-0.920871	-1.64785		1	0	0	0	0	0	0	1	100	100	100	35.9	35.9	35.9	357.52	0	323.31	8910300000	533	NaN	0.0941627	1	0.244458	0.199416	1	0.478605	0.339056	1	0.757755	0.466061	0.651814	1.0042	0.130479	0.946804	-0.323939	0.085513	0.936883	-0.218651	0.355577	0.599799	-0.766879
				1.11442	3.80426	4.77457	6.14903	+	0	0	1	0	1	0	0	0	83	83	83	71.9	71.9	71.9	106.81	0	323.31	115030000000	1432	762	NaN	NaN	NaN	NaN	NaN	NaN	NaN	NaN	NaN	NaN	NaN	NaN	0.383291	0.835449	0.825075	1.0046	0.285082	1.92117	1.01573	0.121804	1.9596
				0.780802	1.58475	1.91875	2.66335		0	0	1	0	1	0	0	0	36	36	36	60.7	60.7	60.7	58.777	0	303.77	8394100000	308	NaN	NaN	NaN	NaN	NaN	NaN	NaN	NaN	NaN	NaN	NaN	NaN	NaN	0.495607	0.776159	0.968069	0.872548	0.321273	1.60533	0.597098	0.329046	1.21042
-1.72417	-0.905324	-0.443117	1.83542	0.585655	1.55228	3.00173	3.95496	+	1	1	0	0	1	0	0	0	27	27	27	63.8	63.8	63.8	49.901	0	271.12	11855000000	317	NaN	0.8273	1	-1.55192	0.574941	1	-1.09952	0.258521	1	-0.557864	0.471228	0.651386	1.00159	0.273077	0.901486	0.600274	0.806586	0.354739	1.5065	1.9532	0.0398879	3.4703
				0.283129	0.657423	2.09377	2.51732	+	0	0	1	0	1	0	0	0	23	23	23	55.6	55.6	55.6	58.805	0	277.3	7530000000	208	NaN	NaN	NaN	NaN	NaN	NaN	NaN	NaN	NaN	NaN	NaN	NaN	NaN	0.146954	0.943142	0.342413	0.349542	0.73455	0.732671	1.67738	0.0589595	2.86525
-0.361873	-0.403293	0.328161	2.44944						1	0	0	0	0	0	1	0	12	12	12	57.6	57.6	57.6	22.949	0	212.86	4131600000	111	NaN	0.195902	1	-0.440902	0.131151	0.999415	-0.323552	0.168171	1	0.387257	1.00421	0.257828	1.86836	NaN	NaN	NaN	NaN	NaN	NaN	NaN	NaN	NaN
0.439583	0.954594	0.769872	1.03558	1.28043	1.48034	1.62043	1.72006		0	0	0	1	0	0	0	1	70	70	70	65.3	65.3	65.3	101.89	0	323.31	284810000000	1735	NaN	0.126663	1	0.316375	0.31859	1	0.706068	0.193023	0.998881	0.465642	0.329156	0.779404	0.728648	0.425995	0.803602	0.904789	0.511973	0.575924	1.05465	0.499343	0.420493	1.04063
1.78695	1.13203	1.41518	2.22914						1	0	0	0	0	0	1	0	37	37	11	88	88	32.7	53.218	0	323.31	79088000000	444	NaN	0.458115	1	0.978046	0.205923	1	0.501181	0.285765	1	0.662679	0.602946	0.518344	1.23065	NaN	NaN	NaN	NaN	NaN	NaN	NaN	NaN	NaN
				0.33986	1.52822	2.04321	2.05741	+	0	0	1	0	1	0	0	0	24	24	24	30.2	30.2	30.2	98.565	0	114.99	6584900000	145	NaN	NaN	NaN	NaN	NaN	NaN	NaN	NaN	NaN	NaN	NaN	NaN	NaN	0.135033	0.947816	0.326431	1.12095	0.284574	1.94981	1.779	0.0501419	3.0143
1.47081	1.36526	1.90352	1.93136						1	0	0	0	0	0	1	0	37	37	34	54.5	54.5	48.6	57.29	0	323.31	139790000000	665	NaN	0.286717	1	0.665652	0.290458	1	0.670329	0.490641	1	1.03616	0.497157	0.629093	1.04786	NaN	NaN	NaN	NaN	NaN	NaN	NaN	NaN	NaN
				1.23473	1.30946	2.00072	0.793168		0	0	1	0	1	0	0	0	47	47	47	48.6	48.6	48.6	73.514	0	323.31	385470000000	1176	NaN	NaN	NaN	NaN	NaN	NaN	NaN	NaN	NaN	NaN	NaN	NaN	NaN	0.226442	0.899092	0.544334	0.298235	0.756145	0.68333	0.70559	0.251698	1.38479
				1.11707	0.612431	1.82396	1.81676		0	0	1	0	0	0	0	1	10	10	10	79.4	79.4	79.4	13.802	0	214.73	53599000000	269	NaN	NaN	NaN	NaN	NaN	NaN	NaN	NaN	NaN	NaN	NaN	NaN	NaN	0.216933	0.902806	0.522985	0.114008	0.919761	0.295	0.368944	0.568478	0.823949
-1.61206	-2.48922	-2.4901	-3.57035	-0.375931	-0.413739	-1.07554	-1.75697		0	1	0	0	0	0	0	1	51	51	51	43.6	43.6	43.6	153.94	0	260.99	9957100000	505	NaN	0.536114	1	-1.09971	1.08689	1	-1.99825	1.14114	0.751212	-2.08207	2.59229	0.0979048	-4.82251	0.086685	0.963168	-0.226562	0.0827975	0.937463	-0.218842	0.246171	0.715259	-0.579013
				0.541327	0.601264	0.60954	0.719771		0	0	1	0	0	0	0	1	188	188	117	63.3	63.3	44.3	358.2	0	323.31	184330000000	3685	NaN	NaN	NaN	NaN	NaN	NaN	NaN	NaN	NaN	NaN	NaN	NaN	NaN	3.10871	0.334146	3.09963	1.24422	0.289303	1.74748	0.901095	0.239028	1.41179
				0.0469149	0.228233	1.21778	0.315327		0	0	1	0	0	0	0	1	22	22	22	39.9	39.9	39.9	72.668	0	323.31	5300200000	173	NaN	NaN	NaN	NaN	NaN	NaN	NaN	NaN	NaN	NaN	NaN	NaN	NaN	0.0204743	0.987917	0.0537456	0.102788	0.931191	0.250986	1.52797	0.0840308	2.41545
				1.4251	2.89068	4.24898	4.13512	+	0	0	1	0	1	0	0	0	49	49	49	74.5	74.5	74.5	76.715	0	323.31	17702000000	502	NaN	NaN	NaN	NaN	NaN	NaN	NaN	NaN	NaN	NaN	NaN	NaN	NaN	0.53327	0.736151	1.08548	0.95233	0.283463	1.80852	1.68993	0.0466383	3.10163
				0.854565	2.26655	3.49577	4.12813		0	0	1	0	1	0	0	0	63	63	63	57.5	57.5	57.5	112.91	0	323.31	33555000000	790	NaN	NaN	NaN	NaN	NaN	NaN	NaN	NaN	NaN	NaN	NaN	NaN	NaN	0.364735	0.858179	0.776941	0.591669	0.485304	1.2134	0.777168	0.201594	1.54448
0.599656	0.40745	0.316227	0.395858						0	0	0	1	0	0	1	0	27	27	27	36.6	36.6	36.6	65.893	0	109.33	12767000000	388	NaN	0.194578	1	0.460758	0.102063	1	0.26215	0.0768064	1	0.201739	0.0845084	0.939505	0.222263	NaN	NaN	NaN	NaN	NaN	NaN	NaN	NaN	NaN
-1.50891	-0.880491	-1.58493	0.086442	-0.972323	0.0912482	0.463071	0.212392		0	1	0	0	0	0	0	1	28	28	18	77.8	77.8	55.5	50.663	0	323.31	6931800000	250	NaN	0.842568	1	-1.55422	0.537507	1	-1.04272	0.870303	0.80017	-1.6021	0.0299347	0.983619	0.0797579	0.376026	0.848808	-0.804302	0.0265898	0.972209	0.072129	0.199293	0.794103	0.459122
-0.547276	-0.792473	-0.87161	-0.645789	-1.09086	-1.11147	-1.65054	-2.47759		0	0	0	1	0	1	0	0	29	29	29	66.9	66.9	66.9	28.994	0	323.31	146210000000	1643	NaN	0.23871	1	-0.537438	0.317329	1	-0.693416	0.320793	1	-0.704899	0.216714	0.860588	-0.505299	0.60396	0.694786	-1.16509	0.591405	0.520136	-1.14907	1.00503	0.143633	-1.80302
0.527623	0.686575	1.13948	1.24606	1.38803	0.811905	1.15879	1.57832		0	0	0	1	0	0	0	1	31	31	31	74.4	74.4	74.4	46.44	0	323.31	213620000000	1034	NaN	0.157869	1	0.384883	0.229215	1	0.530956	0.496807	1	1.00924	0.535582	0.613331	1.07729	0.511642	0.751676	1.04915	0.264126	0.794824	0.601855	0.39119	0.556903	0.840677
0	0	0.106904	1.39754	-1.15615	0.0913251	0.807408	2.20196		0	0	0	1	1	0	0	0	30	30	30	66.4	66.4	66.4	70.864	0	323.31	7782300000	187	NaN	NaN	1	NaN	NaN	1	NaN	0.0338078	1	0.0904729	0.665359	0.48957	1.28528	1.42879	0.43834	-2.26484	0.0525951	0.958139	0.129514	0.253825	0.712963	0.582904
				1.77686	1.49761	3.68513	4.40181		0	0	1	0	1	0	0	0	27	27	27	74.1	74.1	74.1	34.833	0	323.31	7408700000	154	NaN	NaN	NaN	NaN	NaN	NaN	NaN	NaN	NaN	NaN	NaN	NaN	NaN	0.913609	0.5605	1.68355	0.688148	0.436454	1.32736	1.29855	0.0839848	2.39885
-0.385881	-0.769231	-0.344028	-0.580131	-1.1587	-1.23207	-2.13281	-2.96659	+	0	0	0	1	0	1	0	0	33	33	33	53.3	53.3	53.3	67.404	0	323.31	57032000000	1154	NaN	0.168295	1	-0.394445	0.434978	1	-0.877703	0.129124	1	-0.315104	0.184123	0.889726	-0.439513	0.473351	0.779101	-0.974007	0.443001	0.631519	-0.930082	1.3086	0.0874777	-2.30553
				0.869463	1.38351	1.07124	1.2362		0	0	1	0	0	0	0	1	9	9	9	27.9	27.9	27.9	23.432	0	58.441	10084000000	345	NaN	NaN	NaN	NaN	NaN	NaN	NaN	NaN	NaN	NaN	NaN	NaN	NaN	0.265831	0.901887	0.607928	0.632414	0.478153	1.23496	0.39957	0.552022	0.849529
-0.898818	-0.625805	-1.1784	-2.0018	-0.969737	-1.51704	-1.77183	-1.31743		0	1	0	0	0	0	0	1	46	46	46	79	79	79	59.62	0	323.31	74240000000	1878	NaN	0.607741	1	-1.14433	0.331186	1	-0.699778	0.957306	0.764672	-1.66441	2.14179	0.110667	-3.5877	0.630023	0.678891	-1.18632	1.33741	0.241205	-2.2486	1.74568	0.0565	-2.89768
0.397414	-0.258208	-2.11586	-0.844274	-1.17585	-0.76752	0.634325	1.70127		0	1	0	0	0	0	0	1	38	38	38	78.3	78.3	78.3	57.924	0	323.31	17223000000	468	NaN	0.143687	1	0.348318	0.0541631	1	-0.146384	0.787496	0.86689	-1.51714	0.270143	0.829962	-0.614453	0.293649	0.896975	-0.670923	0.243583	0.818742	-0.562015	0.239821	0.734386	0.546775
-0.821989	-1.31987	-0.657163	-3.07833	0.295227	0.491319	0.620189	0.39933		0	1	0	0	0	0	0	1	30	30	28	49.3	49.3	48	69.72	0	323.31	22731000000	667	NaN	0.151804	1	-0.38231	0.308362	1	-0.702217	0.162837	0.993052	-0.400708	1.31296	0.191848	-2.39176	0.0534216	0.97119	0.145612	0.0902568	0.936874	0.238123	0.108459	0.879928	0.282672
				1.77732	1.37873	1.89131	0.384729		0	0	1	0	0	0	0	1	12	11	8	31.7	31.7	26.4	55.674	0	260.88	11674000000	137	NaN	NaN	NaN	NaN	NaN	NaN	NaN	NaN	NaN	NaN	NaN	NaN	NaN	0.687468	0.630563	1.34509	0.549184	0.546296	1.10755	1.01636	0.135983	1.84513
				0.62092	1.42535	0.814435	1.06379		0	0	1	0	0	0	0	1	25	25	25	60.6	60.6	60.6	45.566	0	323.31	70307000000	355	NaN	NaN	NaN	NaN	NaN	NaN	NaN	NaN	NaN	NaN	NaN	NaN	NaN	0.111078	0.955786	0.288609	0.31608	0.735346	0.719162	0.186123	0.796287	0.453347
				0	0.96746	0.132531	1.6488		0	0	1	0	0	0	0	1	9	9	9	63.2	63.2	63.2	20.478	0.00021044	18.991	1934500000	34	NaN	NaN	NaN	NaN	NaN	NaN	NaN	NaN	NaN	NaN	NaN	NaN	NaN	NaN	1	NaN	1.35439	0.254957	2.09401	0.0593331	0.936748	0.150012
0	0	0.857672	3.41035	0.85832	1.94439	2.46974	2.09063		1	0	0	0	1	0	0	0	55	55	55	54.9	54.9	54.9	120.41	0	323.31	16109000000	431	NaN	NaN	1	NaN	NaN	1	NaN	0.469328	1	0.940098	1.85537	0.129898	3.34054	0.322868	0.889184	0.707552	0.610826	0.478358	1.23334	0.815723	0.192757	1.57716
-0.308464	0.0166287	-0.142509	0.134949	-1.27494	-1.49472	-1.71264	-1.72704		0	0	0	1	0	0	0	1	9	9	9	41.6	41.6	41.6	18.998	0	157.94	23893000000	477	NaN	0.257808	1	-0.527766	0.0136494	1	0.03274	0.118671	1	-0.262259	0.11844	0.934467	0.259212	0.415381	0.808094	-0.886908	0.498799	0.578426	-1.03417	0.454417	0.467223	-0.969506
				1.77732	0.226133	0.843841	-0.0717332		0	0	1	0	0	0	0	1	20	20	19	24.1	24.1	23.4	134.26	0	45.214	2059700000	120	NaN	NaN	NaN	NaN	NaN	NaN	NaN	NaN	NaN	NaN	NaN	NaN	NaN	1.38495	0.440711	2.3675	0.122073	0.920131	0.287775	0.614591	0.361332	1.14422
-0.0680168	-0.507628	0.163332	0.834173	0.584817	0.553406	0.426604	0.194438		0	0	0	1	0	0	0	1	33	33	32	21.2	21.2	20.8	208.73	0	323.31	7510800000	332	NaN	0.0188313	1	-0.0516778	0.202356	1	-0.468781	0.0557202	1	0.145231	0.269328	0.830697	0.612445	0.222728	0.906709	0.512184	0.300827	0.770393	0.642016	0.188776	0.804584	0.436345
1.21388	1.57176	1.07387	1.82741	0.86868	1.22974	1.30156	1.22254		1	0	0	0	0	0	0	1	33	33	32	56.9	56.9	56.9	54.847	0	323.31	74421000000	719	NaN	0.423142	1	0.89661	0.585988	1	1.1765	0.327179	1	0.727021	0.802708	0.368	1.52302	0.399226	0.832572	0.833561	0.595075	0.511801	1.16609	0.697465	0.276215	1.32339
-0.52967	-0.480398	-1.10857	-0.868437	-0.895955	-1.35079	-1.11157	-0.962672		0	0	0	1	0	0	0	1	31	31	31	52.2	52.2	52.2	79.685	0	221.27	10399000000	497	NaN	0.366502	1	-0.738482	0.296581	1	-0.624305	0.416474	1	-0.879527	0.617118	0.5595	-1.15208	0.434298	0.809888	-0.891048	0.405003	0.658804	-0.872908	0.896545	0.193784	-1.57072
				0.205862	2.33738	2.43086	0.924209		0	0	1	0	1	0	0	0	45	45	43	46.5	46.5	46.5	109.82	0	323.31	43704000000	345	NaN	NaN	NaN	NaN	NaN	NaN	NaN	NaN	NaN	NaN	NaN	NaN	NaN	0.0260654	0.984177	0.0740543	0.422	0.632395	0.927596	0.463799	0.445079	1.0023
0.0619834	-0.367124	-0.249504	-0.620241	-1.37052	-2.26032	-2.11182	-2.66974		0	0	0	1	0	1	0	0	11	11	11	47.7	47.7	47.7	24.935	0	304.64	13129000000	403	NaN	0.0389251	1	0.0957244	0.366243	1	-0.69521	0.230961	1	-0.470103	0.374303	0.771309	-0.765636	0.729834	0.616524	-1.37733	1.06122	0.286416	-1.94315	1.20853	0.100057	-2.15246
0.663334	-0.196231	0.200835	0.166489	1.78063	1.43504	1.05292	0.421854		0	0	0	1	0	0	0	1	16	16	16	52.5	52.5	52.5	40.929	0	231.54	9207000000	273	NaN	0.276015	1	0.612627	0.0358048	1	-0.0991826	0.0642238	1	0.1671	0.0460484	0.972126	0.123142	0.519403	0.741501	1.07964	0.424786	0.639668	0.909698	0.326845	0.627168	0.725459
-0.522784	-0.462698	-1.25945	-1.43376	0.278927	0.852823	1.97697	2.89022		0	0	0	1	1	0	0	0	33	33	33	56.9	56.9	56.9	39.594	0	323.31	37879000000	830	NaN	0.125162	1	-0.316825	0.11307	1	-0.288435	0.382126	1	-0.830185	0.441413	0.690072	-0.937427	0.0519731	0.971302	0.141644	0.230128	0.829578	0.540819	0.713454	0.245274	1.39583
				0	-0.456778	0.382911	0.90478		0	0	1	0	0	0	0	1	14	14	14	35.6	35.6	35.6	53.139	0	88.48	2934900000	95	NaN	NaN	NaN	NaN	NaN	NaN	NaN	NaN	NaN	NaN	NaN	NaN	NaN	NaN	1	NaN	0.221491	0.844003	-0.49777	0.170205	0.821751	0.397671
				1.79046	1.95727	2.16979	3.79253		0	0	1	0	1	0	0	0	20	20	20	58.9	58.9	58.9	44.522	0	248.15	5041000000	177	NaN	NaN	NaN	NaN	NaN	NaN	NaN	NaN	NaN	NaN	NaN	NaN	NaN	1.17678	0.471257	2.06782	1.30783	0.236749	2.28224	0.814348	0.19675	1.56124
-1.47074	-1.18468	-0.997324	-0.249931	0.0457919	0.303252	1.02534	1.64963		0	0	0	1	0	0	0	1	39	39	39	81.9	81.9	81.9	57.861	0	323.31	70879000000	938	300	0.592727	1	-1.18087	1.74516	0.792167	-2.67975	0.738615	0.940956	-1.33921	0.23655	0.870999	-0.47818	0.0651493	0.965901	0.131631	0.267033	0.830493	0.539437	0.95261	0.181384	1.62407
-0.403726	-0.585154	-0.620396	-1.75923	1.05189	0.828656	1.25892	1.35664		0	1	0	0	0	0	0	1	32	32	30	79	79	76.6	45.671	0	323.31	137290000000	1133	167	0.181373	1	-0.420428	0.226608	1	-0.519236	0.301861	1	-0.651857	0.453412	0.674011	-0.969263	1.62726	0.399286	2.46253	1.14744	0.282712	1.79027	1.59211	0.0833067	2.5151
				1.79913	2.35809	3.00057	3.77897		0	0	1	0	1	0	0	0	43	43	43	53.1	53.1	53.1	100.83	0	323.31	8039700000	265	NaN	NaN	NaN	NaN	NaN	NaN	NaN	NaN	NaN	NaN	NaN	NaN	NaN	1.19602	0.460735	2.09686	1.16477	0.255536	2.10855	1.03912	0.120765	1.95024
				1.8061	2.59879	2.3928	2.08435		0	0	1	0	1	0	0	0	6	6	6	22.6	22.6	22.6	41.513	0	323.31	88213000000	288	NaN	NaN	NaN	NaN	NaN	NaN	NaN	NaN	NaN	NaN	NaN	NaN	NaN	0.29995	0.890952	0.696533	0.512615	0.559344	1.0891	0.433161	0.483279	0.94816
-2.46169	-1.52469	-2.49347	-0.763583						0	1	0	0	0	0	1	0	12	12	12	48.1	48.1	48.1	41.268	0	84.956	47666000000	200	NaN	0.561581	1	-1.1688	0.261318	1	-0.618014	0.634772	0.934341	-1.28989	0.136514	0.907786	-0.348048	NaN	NaN	NaN	NaN	NaN	NaN	NaN	NaN	NaN
				0	0	0	1.96877		0	0	1	0	0	0	0	1	8	8	8	49.5	49.5	49.5	22.492	0	101.07	692020000	27	NaN	NaN	NaN	NaN	NaN	NaN	NaN	NaN	NaN	NaN	NaN	NaN	NaN	NaN	1	NaN	NaN	1	NaN	NaN	1	NaN
0.0342433	0.296991	0.0924837	0.267859	-0.179511	-0.361124	-0.708922	-1.45108		0	0	0	1	0	0	0	1	90	90	90	45.6	45.6	45.6	197.58	0	323.31	76965000000	1507	NaN	0.0226567	1	0.0560451	0.351137	1	0.647323	0.0896396	1	0.195978	0.240653	0.868611	0.490289	0.0930247	0.963583	-0.225056	0.252345	0.831194	-0.532875	0.618686	0.374197	-1.1207
				0	-1.19621	-0.93703	0.206994		0	0	1	0	0	0	0	1	10	10	10	25.9	25.9	25.9	56.878	0	72.461	2101200000	55	NaN	NaN	NaN	NaN	NaN	NaN	NaN	NaN	NaN	NaN	NaN	NaN	NaN	NaN	1	NaN	0.782455	0.390374	-1.4309	0.636186	0.340992	-1.18978
				-1.00426	1.86665	1.05615	1.30905		0	0	1	0	0	0	0	1	38	38	38	61.2	61.2	61.2	68.254	0	285.06	18437000000	362	NaN	NaN	NaN	NaN	NaN	NaN	NaN	NaN	NaN	NaN	NaN	NaN	NaN	0.233544	0.895648	-0.552644	1.41375	0.227574	2.42513	0.344928	0.605914	0.756942
				1.8112	2.4145	2.56821	2.95377		0	0	1	0	1	0	0	0	33	33	7	67.6	67.6	29.9	40.313	0	323.31	13169000000	381	NaN	NaN	NaN	NaN	NaN	NaN	NaN	NaN	NaN	NaN	NaN	NaN	NaN	1.6588	0.354733	2.77757	1.04138	0.286688	1.92342	0.94731	0.147581	1.78662
				1.81395	-0.0266183	0.041731	2.57965	+	0	0	1	0	1	0	0	0	21	21	21	34.4	34.4	34.4	81.074	0	269.87	6966700000	171	NaN	NaN	NaN	NaN	NaN	NaN	NaN	NaN	NaN	NaN	NaN	NaN	NaN	1.70433	0.338035	2.84645	0.0111423	0.988567	-0.029653	0.0134483	0.976946	0.0366466
				0.520888	0.548293	0.796815	1.47847		0	0	1	0	0	0	0	1	111	111	111	74.2	74.2	74.2	138.34	0	323.31	418310000000	3012	NaN	NaN	NaN	NaN	NaN	NaN	NaN	NaN	NaN	NaN	NaN	NaN	NaN	0.412371	0.849495	0.801621	0.339732	0.745215	0.701948	0.409613	0.555924	0.842498
				0.270732	0.71117	1.31875	1.21899		0	0	1	0	0	0	0	1	57	32	32	38.8	28	28	187.03	0	122.64	4252100000	160	NaN	NaN	NaN	NaN	NaN	NaN	NaN	NaN	NaN	NaN	NaN	NaN	NaN	0.153789	0.940168	0.352767	0.326841	0.74582	0.702203	0.762281	0.238294	1.41833
-1.18986	0.171226	-0.719741	-1.05072	-1.08211	-1.52849	-1.51643	-2.17962		0	0	0	1	0	1	0	0	6	6	6	34.5	34.5	34.5	17.018	0	39.362	17313000000	399	NaN	0.423472	1	-0.895816	0.0688608	1	0.174732	0.246418	1	-0.564452	0.345897	0.770085	-0.758325	0.414655	0.81389	-0.874869	0.464044	0.606858	-0.978891	0.569037	0.358991	-1.14688
-1.52778	-1.00294	-0.893794	-1.25689	-1.51426	-1.74036	-1.75942	-2.51732		0	1	0	0	0	1	0	0	15	15	15	42	42	42	39.75	0	227.33	8064500000	300	NaN	0.437637	1	-0.934881	0.389574	1	-0.828661	0.3563	1	-0.766145	0.369861	0.751859	-0.80907	0.542451	0.722723	-1.10493	0.851751	0.328284	-1.58937	0.836085	0.195186	-1.56775
				1.81519	1.69345	2.02357	2.18001		0	0	1	0	1	0	0	0	40	40	40	41.3	41.3	41.3	117.97	0	290.28	18358000000	274	NaN	NaN	NaN	NaN	NaN	NaN	NaN	NaN	NaN	NaN	NaN	NaN	NaN	1.22884	0.443781	2.14671	1.28812	0.243148	2.21333	0.886365	0.171548	1.66222
0.567398	0	-0.0596496	2.32061	1.81581	3.1286	3.51263	2.96261		1	0	0	0	1	0	0	0	78	78	51	50.5	50.5	37.4	175.72	0	323.31	19517000000	485	NaN	0.398956	1	0.79276	NaN	1	NaN	0.030599	1	-0.0780142	1.09921	0.232242	2.00546	1.15995	0.465589	2.0467	1.18681	0.241305	2.19135	1.18018	0.0978349	2.19747
				1.81714	1.61009	1.91324	1.97257		0	0	1	0	0	0	0	1	52	52	52	54.9	54.9	54.9	90.254	0	323.31	22632000000	633	NaN	NaN	NaN	NaN	NaN	NaN	NaN	NaN	NaN	NaN	NaN	NaN	NaN	0.818367	0.58842	1.54575	0.734686	0.405354	1.40548	0.906158	0.166208	1.6839
				0.319798	0.340078	1.32536	3.68574	+	0	0	1	0	1	0	0	0	41	41	41	68.4	68.4	68.4	59.143	0	195.45	8893400000	289	NaN	NaN	NaN	NaN	NaN	NaN	NaN	NaN	NaN	NaN	NaN	NaN	NaN	0.167782	0.935503	0.385372	0.123407	0.920205	0.303294	0.490566	0.4397	1.012
-0.665842	-0.369653	-1.36895	2.65458	1.81954	3.28834	3.01146	2.69203		1	0	0	0	1	0	0	0	29	29	29	71.7	71.7	71.7	40.085	0	323.31	36503000000	706	NaN	0.190031	1	-0.455448	0.0851718	1	-0.222893	0.289436	1	-0.668508	0.735541	0.403689	1.45684	0.383517	0.821872	0.849849	0.775281	0.342402	1.53712	0.675216	0.256375	1.36809
-0.316993	-0.62176	-0.306805	-0.716789	-0.47938	-0.878488	-1.33423	-1.65001	+	0	0	0	1	0	0	0	1	32	32	32	81.4	81.4	81.4	31.512	0	323.31	58755000000	845	NaN	0.0979963	1	-0.248747	0.258592	1	-0.578924	0.0890956	1	-0.228836	0.211303	0.864102	-0.49896	0.182104	0.932475	-0.42883	0.312653	0.749442	-0.691358	0.79308	0.221821	-1.46389
-0.535649	0.124704	-1.69244	-1.54702	-0.174828	-0.0917821	-0.673135	0.21958		0	1	0	0	0	0	0	1	11	7	7	31.1	22	22	39.609	0	202.38	7356300000	178	NaN	0.0977501	1	-0.256415	0.0239815	1	0.0670247	0.472869	1	-0.999729	0.417084	0.692356	-0.900798	0.0280405	0.982807	-0.0787526	0.0181555	0.981885	-0.0509633	0.117255	0.871215	-0.303592
-1.20857	-1.47463	-1.93443	-2.82019	-0.659974	-1.57751	-1.24465	-0.692675		0	1	0	0	0	0	0	1	17	17	13	39.9	39.9	38.1	43.171	0	323.31	38224000000	774	NaN	0.346325	1	-0.76629	0.333823	1	-0.752687	0.396186	1	-0.874717	0.550931	0.555507	-1.15793	0.513102	0.775233	-0.970373	0.439342	0.624493	-0.939561	0.588474	0.35481	-1.15753
1.35262	0.976558	1.11223	1.12894	0.731783	0.24723	0.317251	-0.858385		0	0	0	1	0	0	0	1	65	65	65	82.6	82.6	82.6	87.301	0	323.31	421140000000	1979	NaN	0.498536	1	1.02628	0.308022	1	0.688724	0.381984	1	0.822767	0.392379	0.733198	0.841048	0.242838	0.89371	0.558652	0.0637744	0.946412	0.16871	0.0786338	0.905797	0.205955
				0	0	-0.126554	2.43149		0	0	1	0	1	0	0	0	17	17	17	40.4	40.4	40.4	49.222	0	89.179	1881500000	69	NaN	NaN	NaN	NaN	NaN	NaN	NaN	NaN	NaN	NaN	NaN	NaN	NaN	NaN	1	NaN	NaN	1	NaN	0.051488	0.945595	-0.132422
0.0117782	-0.99283	-0.313671	-0.0371138	-0.471488	-0.724517	-1.73575	-3.23233	+	0	0	0	1	0	1	0	0	35	35	35	31.8	31.8	31.8	131.45	0	323.31	20427000000	745	NaN	0.00313311	1	0.00876374	0.511934	1	-1.01894	0.089709	1	-0.230559	0.00938244	0.995829	-0.0261696	0.230376	0.906069	-0.51486	0.374674	0.710902	-0.780064	0.847974	0.19222	-1.58341
-0.330361	0.199922	1.09136	-0.19748	1.14247	2.57578	3.1967	3.48431	+	0	0	0	1	1	0	0	0	34	34	27	56	56	46.2	40.736	0	323.31	139240000000	1582	NaN	0.0479266	1	-0.132601	0.0269112	1	0.0762189	0.25914	1	0.604121	0.0386229	0.978229	-0.106314	0.264954	0.898895	0.616608	1.74064	0.189183	3.04516	2.23627	0.0323429	4.02659
-0.994838	-0.864103	-0.927156	-1.29222	0.557533	0.887973	1.15902	9.88642e-05		0	0	0	1	0	0	0	1	112	112	112	86	86	86	89.321	0	323.31	668730000000	7175	NaN	0.398108	1	-0.842014	0.317743	1	-0.699191	0.358268	1	-0.771791	0.557337	0.587852	-1.11415	0.306557	0.895633	0.651725	0.672327	0.48013	1.23017	0.842984	0.21055	1.50791
-0.941675	-0.643626	-0.566616	-1.04449	-0.912717	-1.24503	-2.23513	-2.73348		0	0	0	1	0	1	0	0	65	65	65	43.7	43.7	43.7	206.8	0	323.31	21161000000	975	NaN	0.286697	1	-0.649109	0.167557	0.999436	-0.409789	0.165286	0.994647	-0.401746	0.254336	0.834466	-0.593579	0.285325	0.897991	-0.645238	0.367434	0.700826	-0.804399	0.587867	0.331642	-1.20629
0.587737	1.61172	0.92134	0.430106	1.13202	0.613117	-0.108296	-0.863725		1	0	0	0	0	0	0	1	49	49	44	44.2	44.2	41.8	137.5	0	323.31	60383000000	539	NaN	0.121499	1	0.310962	0.573811	1	1.15956	0.244772	1	0.571211	0.0855944	0.942522	0.225776	0.303546	0.893406	0.687398	0.164985	0.886864	0.403309	0.026451	0.970199	-0.0726919
				0.837301	1.09095	1.29691	1.95862		0	0	1	0	0	0	0	1	13	13	11	42.2	42.2	39.6	45.374	0	323.31	10783000000	208	NaN	NaN	NaN	NaN	NaN	NaN	NaN	NaN	NaN	NaN	NaN	NaN	NaN	0.195237	0.924544	0.472347	0.345321	0.719862	0.759355	0.452017	0.483591	0.948324
				1.82375	1.31622	1.09277	0.590878		0	0	1	0	0	0	0	1	18	18	18	34.2	34.2	34.2	66.606	0	43.04	3853700000	178	NaN	NaN	NaN	NaN	NaN	NaN	NaN	NaN	NaN	NaN	NaN	NaN	NaN	0.987198	0.523744	1.79582	0.539864	0.558992	1.08893	0.397243	0.552967	0.847022
0.722327	1.30868	1.0725	2.48053	0.609541	0.413356	-0.72403	-0.675619		1	0	0	0	0	0	0	1	79	79	79	44.2	44.2	44.2	195.98	0	323.31	91229000000	1255	NaN	0.268414	1	0.603953	0.803028	1	1.47477	0.794428	0.927269	1.42753	2.39958	0.0987879	4.18521	0.212176	0.915237	0.494548	0.138693	0.912457	0.339503	0.162522	0.821056	-0.402326
				-0.0614416	-0.121309	0.507368	1.2978		0	0	1	0	0	0	0	1	9	9	9	37.9	37.9	37.9	35.54	0	323.31	25166000000	159	NaN	NaN	NaN	NaN	NaN	NaN	NaN	NaN	NaN	NaN	NaN	NaN	NaN	0.014116	0.990989	-0.0394341	0.0352038	0.967799	-0.0947452	0.159914	0.825068	0.387835
				0.933553	0	1.05996	2.44523	+	0	0	1	0	1	0	0	0	6	6	6	44.5	44.5	44.5	14.173	0	71.98	2842500000	93	NaN	NaN	NaN	NaN	NaN	NaN	NaN	NaN	NaN	NaN	NaN	NaN	NaN	0.399397	0.828669	0.839429	NaN	1	NaN	0.661051	0.309191	1.24266
-0.520626	0.255155	0.105138	0.262136	0.00288947	0.0295504	0.758211	-0.45811		0	0	0	1	0	0	0	1	30	30	30	40.3	40.3	40.3	103.28	0	109.14	4711400000	236	NaN	0.346574	1	-0.707422	0.425784	1	0.704485	0.0712785	1	0.168725	0.180323	0.892724	0.396319	0.00164463	1	0.0042468	0.0149967	0.985561	0.0388453	0.808512	0.25668	1.36982
				1.82735	2.54267	3.59878	3.21868		0	0	1	0	1	0	0	0	24	24	24	68.6	68.6	68.6	39.681	0	323.31	11845000000	241	NaN	NaN	NaN	NaN	NaN	NaN	NaN	NaN	NaN	NaN	NaN	NaN	NaN	1.18946	0.46073	2.0911	1.41866	0.215776	2.51966	1.22751	0.0896533	2.2782
				1.82912	1.68737	1.5117	1.53477		0	0	1	0	0	0	0	1	11	10	10	35.3	33.4	33.4	48.847	0	290.12	18307000000	173	NaN	NaN	NaN	NaN	NaN	NaN	NaN	NaN	NaN	NaN	NaN	NaN	NaN	1.00104	0.522883	1.81661	0.691265	0.426976	1.34547	0.534255	0.390415	1.0918
-1.92993	-1.74218	-1.07874	-1.77762	-0.378322	-0.596039	0.417558	1.6472		0	1	0	0	0	0	0	1	46	46	46	58.6	58.6	58.6	92.48	0	323.31	29313000000	681	NaN	0.819604	1	-1.55534	0.598675	1	-1.20522	0.590371	0.959315	-1.14397	0.483531	0.643646	-1.02036	0.151201	0.939074	-0.361376	0.204155	0.854616	-0.478677	0.149383	0.842046	0.361079
-0.778161	-0.55005	-0.39445	-0.688637	-0.909574	-1.1816	-1.28682	-2.41916	+	0	0	0	1	0	1	0	0	32	32	32	56.6	56.6	56.6	52.839	0	323.31	37616000000	776	NaN	0.422231	1	-0.859619	0.231796	1	-0.525534	0.161533	1	-0.382604	0.320973	0.801276	-0.690366	0.529526	0.747119	-1.03513	0.539222	0.567316	-1.07778	0.740323	0.251849	-1.38336
0.297411	0.857128	0.602706	1.53177	1.83481	1.54709	0.796445	-0.0156285		1	0	0	0	0	0	0	1	77	77	77	61.2	61.2	61.2	149.56	0	323.31	106640000000	2126	NaN	0.0846732	1	0.218572	0.448208	1	0.908263	0.230962	1	0.528456	0.872021	0.332508	1.59897	2.17109	0.245677	3.57708	0.661515	0.455686	1.291	0.162735	0.819994	0.404814
				0.383272	0.846075	1.67771	1.6981		0	0	1	0	0	0	0	1	15	15	15	44.4	44.4	44.4	59.536	0	256.79	3821600000	154	NaN	NaN	NaN	NaN	NaN	NaN	NaN	NaN	NaN	NaN	NaN	NaN	NaN	0.177713	0.933244	0.411475	0.422731	0.659555	0.868082	0.699583	0.261563	1.35748
				1.83899	2.32033	2.15193	2.76464		0	0	1	0	1	0	0	0	44	44	43	38.3	38.3	37.4	119.52	0	323.31	55195000000	789	NaN	NaN	NaN	NaN	NaN	NaN	NaN	NaN	NaN	NaN	NaN	NaN	NaN	0.590552	0.681	1.19671	0.773748	0.35397	1.50532	0.643627	0.287253	1.29354
-1.39566	-0.947021	-1.80399	-1.42477	-1.69848	-1.79274	-1.38633	-0.956432		0	1	0	0	0	0	0	1	18	18	18	64.6	64.6	64.6	42.139	0	323.31	14281000000	446	NaN	0.414559	1	-0.890892	0.422382	1	-0.87713	0.539361	0.980518	-1.11303	0.525017	0.615223	-1.07243	0.526688	0.7327	-1.08831	0.931259	0.298758	-1.71089	0.501624	0.423631	-1.03311
-0.486458	-1.33979	0.142075	-0.540093						0	0	0	1	0	0	1	0	18	18	18	48.2	48.2	48.2	27.978	0	180.83	20905000000	301	NaN	0.116553	1	-0.296904	0.237904	1	-0.568993	0.0310169	1	0.0854688	0.107091	0.930856	-0.27771	NaN	NaN	NaN	NaN	NaN	NaN	NaN	NaN	NaN
				0	0	1.52346	-1.15054		0	0	1	0	0	0	0	1	8	7	7	29.3	27.3	27.3	41.481	0	235.73	3180100000	91	NaN	NaN	NaN	NaN	NaN	NaN	NaN	NaN	NaN	NaN	NaN	NaN	NaN	NaN	1	NaN	NaN	1	NaN	0.822587	0.204737	1.52692
				0	0	0.582831	2.24055		0	0	1	0	1	0	0	0	29	29	29	45.2	45.2	45.2	100.6	0	208.03	3695800000	105	NaN	NaN	NaN	NaN	NaN	NaN	NaN	NaN	NaN	NaN	NaN	NaN	NaN	NaN	1	NaN	NaN	1	NaN	0.309126	0.670964	0.659175
-0.0908092	0.466072	0.116655	-0.0923327	-0.125897	-0.466061	-0.655525	-1.04831	+	0	0	0	1	0	0	0	1	60	60	60	63.4	63.4	63.4	106.37	0	323.31	202910000000	1979	NaN	0.0807906	1	-0.180874	1.10065	1	1.49351	0.0820829	1	0.191571	0.0681273	0.959475	-0.159391	0.26404	0.931817	-0.428616	1.7531	0.280762	-1.99239	1.06355	0.186195	-1.60772
				-0.998952	-1.31007	-1.462	-2.06347	+	0	0	1	0	0	1	0	0	6	6	6	52.9	52.9	52.9	7.7412	0	323.31	27520000000	665	NaN	NaN	NaN	NaN	NaN	NaN	NaN	NaN	NaN	NaN	NaN	NaN	NaN	0.664871	0.662853	-1.23911	0.814902	0.359932	-1.49162	1.39909	0.0872	-2.32081
				0.471026	0.687432	1.46769	2.60814	+	0	0	1	0	1	0	0	0	17	17	17	67.8	67.8	67.8	30.791	0	282.58	4968300000	220	NaN	NaN	NaN	NaN	NaN	NaN	NaN	NaN	NaN	NaN	NaN	NaN	NaN	0.128556	0.948109	0.321891	0.307607	0.758426	0.668194	0.747292	0.239596	1.41213
-3.02777	-1.34772	-2.87018	-1.49566	-2.11053	-2.19279	-3.33701	-3.87566	+	0	1	0	0	0	1	0	0	7	7	7	46.9	46.9	46.9	9.9743	0	239.46	62623000000	432	NaN	0.633098	1	-1.299	0.559386	1	-1.12128	1.00163	0.717915	-1.88542	0.675017	0.476804	-1.30758	0.807516	0.588309	-1.54762	1.02509	0.280751	-1.88342	0.750156	0.212903	-1.49725
				-0.260961	0.349483	1.8333	0.924973		0	0	1	0	0	0	0	1	15	15	13	45.9	45.9	41	35.08	0	323.31	9297600000	186	NaN	NaN	NaN	NaN	NaN	NaN	NaN	NaN	NaN	NaN	NaN	NaN	NaN	0.0740479	0.965993	-0.19287	0.0995484	0.931485	0.253948	1.18897	0.108153	2.09116
-2.77882	-2.10538	-3.43419	-4.3034	-0.446686	-0.793103	-0.793515	-2.12357	+	0	1	0	0	0	1	0	0	8	8	8	54.5	54.5	54.5	18.566	0	141.53	14368000000	307	NaN	1.04376	1	-1.94744	0.831874	0.976526	-1.58462	1.76045	0.813429	-3.17293	2.03061	0.10025	-3.74659	0.541925	0.793449	-0.940251	0.412451	0.672791	-0.846448	0.750676	0.281838	-1.30964
				1.43221	1.48729	3.20735	3.44879	+	0	0	1	0	1	0	0	0	12	12	12	69.5	69.5	69.5	16.93	0	154.64	10195000000	245	NaN	NaN	NaN	NaN	NaN	NaN	NaN	NaN	NaN	NaN	NaN	NaN	NaN	0.604709	0.679827	1.19666	0.425459	0.640734	0.912864	1.86715	0.0417241	3.34098
-2.23031	-1.16032	-1.58172	0.534381	-2.03497	-1.08055	-0.264996	1.89726		0	1	0	0	0	1	0	0	36	36	19	76.8	76.8	47.3	46.153	0	323.31	31476000000	826	369	0.716131	1	-1.41132	0.443037	1	-0.925818	0.571435	0.946938	-1.15424	0.172701	0.889829	0.414618	0.776067	0.590923	-1.49531	0.490763	0.59636	-0.995099	0.164976	0.836132	-0.371215
-2.23559	-1.73981	-1.82071	-4.58014	-0.933526	-1.77902	-2.15061	-4.45019	+	0	1	0	0	0	1	0	0	11	11	11	68.1	68.1	68.1	13.373	0	112.19	30622000000	514	NaN	0.969284	1	-1.80176	0.68455	1	-1.33844	1.01168	0.74652	-1.83133	1.25371	0.192596	-2.35374	0.508754	0.752958	-1.00764	1.06886	0.285308	-1.91006	1.38515	0.0844202	-2.42385
				0.417223	0.274843	1.00538	-0.82109		0	0	1	0	0	0	0	1	5	5	5	58.8	58.8	58.8	11.203	0.00020606	17.29	3217000000	142	NaN	NaN	NaN	NaN	NaN	NaN	NaN	NaN	NaN	NaN	NaN	NaN	NaN	0.16645	0.936392	0.394009	0.111478	0.926944	0.273457	0.574889	0.379539	1.11289
				0.548983	3.46813	4.60636	4.3839		0	0	1	0	1	0	0	0	21	19	19	89.1	82.4	82.4	18.506	0	323.31	33191000000	406	NaN	NaN	NaN	NaN	NaN	NaN	NaN	NaN	NaN	NaN	NaN	NaN	NaN	0.463464	0.813989	0.877735	1.36775	0.218362	2.50338	1.24099	0.0868511	2.33292
-2.87052	-1.8245	-2.18305	-2.84846	-1.2921	-2.66303	-2.97308	-4.7849	+	0	1	0	0	0	1	0	0	30	30	30	61.1	61.1	61.1	55.704	0	323.31	10391000000	409	NaN	1.13048	1	-2.08856	0.636093	1	-1.26795	1.11772	0.757972	-2.02253	2.15217	0.0986087	-3.80874	0.666134	0.651426	-1.27684	0.841781	0.318923	-1.6256	1.06245	0.116966	-1.98599
-0.467347	-0.479462	-0.638773	-0.44572	-0.612973	-0.712007	-0.653417	-1.10495		0	0	0	1	0	0	0	1	21	20	18	77.5	72	72	22.541	0	157.51	48189000000	766	NaN	0.246301	1	-0.541321	0.339373	1	-0.688753	0.473919	1	-0.912417	0.277567	0.835097	-0.588634	0.461038	0.808999	-0.889289	0.404478	0.687612	-0.824279	0.530558	0.45112	-0.992295
-2.36417	-3.93921	-3.54272	-4.93533	-0.789302	-0.397495	0.637774	-0.730406		0	1	0	0	0	0	0	1	6	6	5	49	49	36.7	16.687	0	323.31	23838000000	192	NaN	0.748989	1	-1.46827	1.11299	1	-2.10189	1.55493	0.803429	-2.82298	3.26522	0.104	-6.76263	0.182723	0.930814	-0.445693	0.0786656	0.93897	-0.208764	0.309458	0.666835	0.666204
0.078893	-0.966974	-1.63042	1.6745						1	1	0	0	0	0	1	0	17	17	17	47.6	47.6	47.6	47.371	0	83.302	4176900000	118	NaN	0.019764	1	0.0545814	0.415027	1	-0.86712	0.83313	0.842443	-1.55245	0.508038	0.622808	1.05702	NaN	NaN	NaN	NaN	NaN	NaN	NaN	NaN	NaN
-0.549842	-0.370821	-0.606517	2.05958	0.126419	-0.417703	-1.54935	0.5986		1	0	0	0	0	0	0	1	14	14	14	42.4	42.4	42.4	44.76	0	69.269	3252900000	151	NaN	0.168629	1	-0.407508	0.145671	0.997619	-0.350005	0.280906	1	-0.615609	0.702786	0.438144	1.38316	0.0410939	0.971857	0.108975	0.231534	0.843435	-0.509655	1.05076	0.132589	-1.8547
-0.982426	-1.83868	-1.57261	-1.9811	-1.31633	-1.51665	-1.69865	-2.26853	+	0	1	0	0	0	1	0	0	1	1	1	10.1	10.1	10.1	9.0788	0.002432	2.3552	7568600000	261	NaN	0.368344	1	-0.792257	0.945908	0.994682	-1.73657	0.601421	0.962651	-1.20056	0.489591	0.630879	-1.03661	0.413524	0.806665	-0.885745	0.530031	0.561992	-1.08534	0.929383	0.163335	-1.69917
				0.150047	1.03324	0.68033	1.43771		0	0	1	0	0	0	0	1	30	30	30	57.9	57.9	57.9	67.314	0	236.58	3472300000	96	NaN	NaN	NaN	NaN	NaN	NaN	NaN	NaN	NaN	NaN	NaN	NaN	NaN	0.0618671	0.972424	0.157494	1.58579	0.227283	2.40234	0.385114	0.588657	0.790638
				1.83906	1.47952	0.493492	0.310015		0	0	1	0	0	0	0	1	17	14	13	74.9	69.5	65.5	22.774	0	146.87	10744000000	224	NaN	NaN	NaN	NaN	NaN	NaN	NaN	NaN	NaN	NaN	NaN	NaN	NaN	0.725432	0.612101	1.4068	0.735579	0.408953	1.39604	0.129188	0.859477	0.32423
0.255293	0.530584	0.520795	-0.0118818	0.330661	0.201392	0.308783	0.173584		0	0	0	1	0	0	0	1	56	56	56	95.1	95.1	95.1	24.146	0	323.31	1846600000000	2358	140	0.084555	1	0.215698	0.192209	0.997702	0.451748	0.171002	0.993835	0.410471	0.00302505	0.997838	-0.00848957	0.100729	0.96304	0.255437	0.0558255	0.950261	0.147958	0.0862346	0.896859	0.222634
0.590333	1.29956	1.24285	-1.01263						0	0	0	1	0	0	1	0	9	9	9	49.3	49.3	49.3	15.798	0	48.788	3215500000	159	NaN	0.156281	1	0.384646	0.333422	1	0.746832	0.450257	1	0.942469	0.315859	0.791821	-0.704283	NaN	NaN	NaN	NaN	NaN	NaN	NaN	NaN	NaN
0.183376	-0.114089	-1.3446	0.117831	0.359446	-0.200205	-0.425744	-0.207829		0	0	0	1	0	0	0	1	16	16	16	47.6	47.6	47.6	40.329	0	108.21	6364200000	234	NaN	0.108442	1	0.254957	0.049333	1	-0.126286	0.562459	0.976689	-1.12579	0.0705898	0.958365	0.170365	0.154831	0.938238	0.366461	0.0609214	0.947221	-0.159602	0.231756	0.756894	-0.511204
-1.487	-1.7842	-2.74409	-2.08916	-1.3877	-2.31402	-2.9516	-4.10271	+	0	1	0	0	0	1	0	0	15	15	8	69.4	69.4	42	21.768	0	83.813	8323600000	308	NaN	0.420507	1	-0.904486	0.54655	1	-1.1239	0.710339	0.933288	-1.41891	0.898082	0.308088	-1.68426	1.08694	0.521234	-1.87862	0.99545	0.284123	-1.84669	1.75509	0.047562	-3.1165
0	0	0.090179	1.37001						0	0	0	1	0	0	1	0	13	13	12	36.7	36.7	34.1	47.747	0	60.963	1571900000	46	NaN	NaN	1	NaN	NaN	1	NaN	0.0421715	1	0.107656	0.342382	0.769606	0.765053	NaN	NaN	NaN	NaN	NaN	NaN	NaN	NaN	NaN
-0.275144	-0.635484	-1.71405	0.905358						0	1	0	0	0	0	1	0	12	12	5	57.9	57.9	21.1	10.871	0	323.31	731540000000	1678	NaN	0.0724546	1	-0.189984	0.169121	1	-0.412609	0.302818	1	-0.7005	0.342922	0.771611	0.744646	NaN	NaN	NaN	NaN	NaN	NaN	NaN	NaN	NaN
-0.283916	0	0	1.54639	-0.070612	1.22762	0.480262	1.36033		1	0	0	0	0	0	0	1	11	11	11	34.8	34.8	34.8	38.926	0	119.39	5393600000	153	NaN	0.131616	1	-0.313882	NaN	1	NaN	NaN	1	NaN	1.26721	0.206391	2.157	0.0260512	0.9851	-0.0692476	0.901131	0.324086	1.5982	0.195439	0.796559	0.453704
-1.84888	-2.17321	-2.47698	-3.80915	0.462374	0.834771	1.91604	2.36137	+	0	1	0	0	1	0	0	0	48	48	48	76	76	76	50.976	0	323.31	131180000000	1475	NaN	0.718033	1	-1.39605	1.05853	1	-1.93242	1.37372	0.625455	-2.44246	1.34636	0.188479	-2.48377	0.273109	0.901356	0.584358	0.369818	0.709935	0.783495	1.41869	0.0838226	2.44061
-0.839102	-2.32321	-1.74429	-1.86371	-1.31925	-2.75804	-2.48879	-3.87572	+	0	1	0	0	0	1	0	0	13	13	10	58.8	58.8	58.8	23.399	0	78.205	4450200000	174	NaN	0.360034	1	-0.767991	0.767552	1	-1.49576	0.72808	0.943133	-1.40499	0.531411	0.598237	-1.10226	0.666358	0.649206	-1.27977	1.59026	0.194066	-2.81844	1.0008	0.133078	-1.86536
-1.54086	-1.36818	-1.38746	-3.50714	-0.699697	-2.05734	-1.70561	-1.48149		0	1	0	0	0	1	0	0	22	22	22	75.3	75.3	75.3	22.127	0	323.31	147670000000	1460	NaN	0.712862	1	-1.3676	0.363316	1	-0.801917	0.489588	1	-1.0139	1.23132	0.201745	-2.28065	0.426174	0.822247	-0.854928	1.0802	0.285421	-1.95514	1.14922	0.1151	-2.01654
-0.986802	1.08824	0.337279	1.89714	1.45059	2.55382	2.98493	2.9561		1	0	0	0	1	0	0	0	29	29	10	76.4	76.4	19.4	37.512	0	323.31	58803000000	1055	NaN	0.344517	1	-0.75245	0.751882	1	1.37257	0.0962757	1	0.246189	1.17586	0.222473	2.07999	0.751247	0.611453	1.41629	1.18881	0.246653	2.16045	1.03871	0.12013	1.94892
-1.47391	-0.31272	-0.423956	0.702841	-0.773993	0.36274	0.444428	-0.351009		0	0	0	1	0	0	0	1	26	11	11	69.1	33.9	33.9	37.186	0	149.32	13900000000	291	259	0.762472	1	-1.43485	0.102119	1	-0.257258	0.141489	0.99786	-0.345835	0.191127	0.879943	0.459251	0.262042	0.900619	-0.595938	0.125844	0.920306	0.309962	0.107119	0.883253	0.274731
-0.352511	0.240084	0.685445	0.0453471	0.806566	0.577584	1.8242	1.9269		0	0	0	1	0	0	0	1	37	37	37	69.1	69.1	69.1	49.184	0	323.31	29443000000	784	NaN	0.0846722	1	-0.22111	0.0440042	1	0.120918	0.191344	0.996095	0.458916	0.00796455	0.994553	0.0227376	0.280239	0.895923	0.630327	0.110149	0.921878	0.285523	0.782399	0.213021	1.49227
-1.84822	-1.32378	-1.66139	-0.759547	-2.09028	-2.01837	-1.68492	-0.760679		0	1	0	0	0	1	0	0	37	37	36	79.6	79.6	76.6	45.626	0	323.31	16276000000	595	NaN	0.700575	1	-1.36921	0.417463	1	-0.892671	0.680125	0.932189	-1.32686	0.184758	0.883723	-0.448797	0.73576	0.602468	-1.43591	0.690326	0.423058	-1.36183	0.630928	0.302455	-1.25269
				0.943827	1.07087	1.09495	1.35442		0	0	1	0	0	0	0	1	21	21	21	64.9	64.9	64.9	24.205	0	323.31	37847000000	646	NaN	NaN	NaN	NaN	NaN	NaN	NaN	NaN	NaN	NaN	NaN	NaN	NaN	0.580332	0.720223	1.11266	0.824234	0.370708	1.46706	1.12958	0.1327	1.867
0.317515	1.46848	-0.215182	1.55407	0.631397	1.28964	1.29231	0.744334		1	0	0	0	0	0	0	1	15	15	15	61	61	61	16.445	0	37.61	11317000000	262	NaN	0.0656018	1	0.175652	0.49738	1	1.0306	0.0398777	1	-0.109947	0.581199	0.556888	1.16802	0.117354	0.948946	0.302908	0.538366	0.562039	1.08476	0.539731	0.392988	1.08706
				0.95481	1.09058	1.14085	0.666372		0	0	1	0	0	0	0	1	14	11	11	60.4	53.3	53.3	29.174	0	56.707	4516700000	262	NaN	NaN	NaN	NaN	NaN	NaN	NaN	NaN	NaN	NaN	NaN	NaN	NaN	0.318769	0.88956	0.70639	0.435408	0.639756	0.908928	0.434624	0.512015	0.911012
				1.83918	1.46161	2.50642	4.09775		0	0	1	0	1	0	0	0	22	22	22	96.1	96.1	96.1	25.734	0	323.31	205360000000	534	NaN	NaN	NaN	NaN	NaN	NaN	NaN	NaN	NaN	NaN	NaN	NaN	NaN	0.453675	0.777455	0.972036	0.289487	0.759385	0.670681	0.583359	0.331206	1.20593
				0.385761	1.18738	1.17515	-0.52334		0	0	1	0	0	0	0	1	12	12	12	49.7	49.7	49.7	17.222	0	44.734	4272900000	213	NaN	NaN	NaN	NaN	NaN	NaN	NaN	NaN	NaN	NaN	NaN	NaN	NaN	0.167348	0.934494	0.392671	2.26854	0.162415	3.36168	1.46145	0.0875586	2.31359
				0.167815	0.315228	0.942731	-0.138094		0	0	1	0	0	0	0	1	13	13	13	78	78	78	13.527	0	121.59	5811100000	262	NaN	NaN	NaN	NaN	NaN	NaN	NaN	NaN	NaN	NaN	NaN	NaN	NaN	0.0331959	0.979781	0.0917976	0.107842	0.92745	0.26945	0.373954	0.580785	0.798818
				0.55384	0.964899	2.22182	2.7582	+	0	0	1	0	1	0	0	0	6	6	6	42.9	42.9	42.9	13.916	0.00020695	17.569	2805200000	124	NaN	NaN	NaN	NaN	NaN	NaN	NaN	NaN	NaN	NaN	NaN	NaN	NaN	0.325331	0.890955	0.680704	1.02339	0.303393	1.69576	1.38573	0.0837302	2.43352
				1.84299	2.7289	1.68225	1.55516		0	0	1	0	1	0	0	0	44	44	44	39.1	39.1	39.1	168.35	0	323.31	6885200000	335	NaN	NaN	NaN	NaN	NaN	NaN	NaN	NaN	NaN	NaN	NaN	NaN	NaN	0.707768	0.619578	1.37998	1.45149	0.206085	2.58962	0.558145	0.364371	1.13816
-0.838206	-0.358291	-0.212769	-0.739863	0.192149	-0.226551	0.294613	0.227793		0	0	0	1	0	0	0	1	30	30	30	65.8	65.8	65.8	29.995	0	323.31	35571000000	795	NaN	0.225755	1	-0.531903	0.0973838	0.997216	-0.249678	0.0594282	1	-0.156921	0.271475	0.831919	-0.610556	0.0899967	0.963125	0.220894	0.0771245	0.944673	-0.197463	0.263004	0.746473	0.530953
-0.333136	-0.906854	-0.067771	-1.06249	0.527031	0.252037	-0.667326	0.413972		0	0	0	1	0	0	0	1	28	28	28	76.4	76.4	76.4	29.597	0	258.67	26582000000	597	NaN	0.110527	1	-0.276318	0.256648	1	-0.592788	0.0714995	1	-0.155355	0.547916	0.612169	-1.07981	1.47294	0.515285	1.87209	0.471873	0.727336	0.746484	0.264487	0.708216	-0.592974
-1.33941	-1.52025	-1.2389	-1.98843	-0.755191	-0.327198	-0.0139715	-0.114901		0	1	0	0	0	0	0	1	21	21	21	69.9	69.9	69.9	11.367	0	323.31	232400000000	1937	21	0.863775	1	-1.56386	0.911254	0.990141	-1.6537	0.681549	0.936814	-1.29374	1.46918	0.179448	-2.52784	0.676329	0.675305	-1.20601	0.323925	0.782292	-0.625444	0.0156583	0.977969	-0.0349805
-0.659069	-0.829276	-1.01346	-2.35421	-0.247614	-0.472897	-0.858662	-1.65252	+	0	1	0	0	0	0	0	1	18	18	18	55.1	55.1	55.1	24.423	0	71.96	15904000000	531	NaN	0.298856	1	-0.650901	0.539802	1	-1.03839	0.789155	0.939464	-1.40957	0.872807	0.318123	-1.6607	0.140947	0.946564	-0.325875	0.460339	0.668486	-0.85176	1.22019	0.130329	-1.887
				-0.536545	-0.892979	0.588479	0.0771101		0	0	1	0	0	0	0	1	11	11	11	56.4	56.4	56.4	14.865	0	37.79	7134300000	219	NaN	NaN	NaN	NaN	NaN	NaN	NaN	NaN	NaN	NaN	NaN	NaN	NaN	0.193719	0.924958	-0.455017	0.286835	0.769621	-0.646924	0.490565	0.502423	0.923687
-1.70586	-0.861488	-1.14959	-1.96985	-0.207198	-0.150707	-0.900249	-2.0094		0	1	0	0	0	1	0	0	13	13	6	78.8	78.8	35.3	20.987	0	242.61	23314000000	428	NaN	0.672597	1	-1.31811	0.319237	1	-0.701575	0.558152	0.981856	-1.10358	0.96309	0.283504	-1.77316	0.11477	0.956263	-0.271025	0.0931478	0.938653	-0.220018	0.670682	0.31483	-1.23029
-0.405591	1.05442	0.277896	0.330253						0	0	0	1	0	0	1	0	5	5	5	42.9	42.9	42.9	15.423	0	46.73	4311000000	236	NaN	0.108141	1	-0.275327	0.382207	1	0.819814	0.0846382	1	0.217373	0.136185	0.913852	0.327766	NaN	NaN	NaN	NaN	NaN	NaN	NaN	NaN	NaN
-0.0750265	-1.13362	-0.328941	-0.304162	-0.363933	-1.38858	-1.11063	-2.42294		0	0	0	1	0	1	0	0	18	18	11	59.1	59.1	37.9	37.377	0	323.31	23817000000	515	NaN	0.075473	1	-0.165293	0.439343	1	-0.91815	0.257731	1	-0.533334	0.553754	0.716868	-0.867015	0.434564	0.858502	-0.77826	0.531218	0.565382	-1.08009	1.90199	0.0609091	-2.83546
-3.06324	-2.45215	-2.76715	-4.77633	-1.42749	-1.48354	-1.41127	-2.53179	+	0	1	0	0	0	1	0	0	9	9	9	60.9	60.9	60.9	12.784	0	116.16	10607000000	439	NaN	0.850804	1	-1.65311	0.760954	1	-1.49044	1.34035	0.632261	-2.41467	5.44225	0	-15.0569	0.463354	0.776593	-0.973344	0.814853	0.351635	-1.51168	1.27976	0.100971	-2.14562
0.501395	1.35127	0.865427	1.34849	1.84426	1.97877	2.61819	3.42619	+	0	0	0	1	1	0	0	0	63	63	63	80.2	80.2	80.2	82.704	0	323.31	91767000000	1350	NaN	0.154562	1	0.376813	0.855553	0.958258	1.55396	0.384202	1	0.809329	0.646542	0.506575	1.25314	1.36401	0.439054	2.3483	1.38677	0.228861	2.40278	1.92795	0.0425357	3.36882
1.46964	1.21393	1.4806	2.04255	1.84933	2.1417	1.52907	1.78758		1	0	0	0	1	0	0	0	40	40	40	68	68	68	67.662	0	323.31	154840000000	718	NaN	0.35012	1	0.78179	0.251545	1	0.592963	0.288991	1	0.67014	0.514559	0.613184	1.08005	0.396371	0.815891	0.873226	0.540458	0.533594	1.12577	0.271496	0.679506	0.637759
				0.320791	0.543143	3.59347	5.40152	+	0	0	1	0	1	0	0	0	22	22	19	94.5	94.5	94.5	18.012	0	323.31	34870000000	509	82	NaN	NaN	NaN	NaN	NaN	NaN	NaN	NaN	NaN	NaN	NaN	NaN	0.0929891	0.961723	0.238131	0.161997	0.891151	0.393968	1.76836	0.0452188	3.20013
-0.685574	-0.467914	-0.544957	-0.952796	-0.304563	-0.261544	-0.261162	-0.510144		0	0	0	1	0	0	0	1	43	43	8	80.8	80.8	33.3	17.965	0	323.31	14112000000000	24205	NaN	0.278148	1	-0.618152	0.1746	1	-0.413717	0.206093	1	-0.478679	0.457725	0.690351	-0.932724	0.132394	0.949848	-0.317755	0.107965	0.929545	-0.265052	0.105616	0.889829	-0.26027
-0.0970276	-0.0325988	0.137582	0.337773						0	0	0	1	0	0	1	0	14	13	13	47.4	41.7	41.7	21.45	0	104.83	67677000000	910	NaN	0.0625909	1	-0.150337	0.0226568	1	-0.0555863	0.0853497	1	0.202649	0.342052	0.815961	0.653096	NaN	NaN	NaN	NaN	NaN	NaN	NaN	NaN	NaN
0.0315568	0.467283	0.0580322	0.111127	0.132596	0.0777389	-0.496171	-1.58063		0	0	0	1	0	0	0	1	45	45	29	49.7	49.7	37.6	104.55	0	323.31	93155000000	1225	NaN	0.0109428	0.99984	0.0296957	0.218176	1	0.493199	0.0204037	1	0.0547837	0.0448672	0.976073	0.116158	0.0665495	0.967928	0.165006	0.0351619	0.9681	0.0906798	0.264189	0.718496	-0.574848
-0.414337	0.73755	1.52274	0.0203684						1	0	0	0	0	0	1	0	7	5	5	70.7	44	44	12.663	0	323.31	6761800000	170	NaN	0.0836897	1	-0.220927	0.177762	1	0.433947	0.44182	1	0.941703	0.00444275	0.998404	0.0125782	NaN	NaN	NaN	NaN	NaN	NaN	NaN	NaN	NaN
-0.637198	-0.0878587	-0.179841	-0.758183	-0.845839	-0.992796	-1.66905	-2.78508	+	0	0	0	1	0	1	0	0	32	30	25	65.5	64.2	57.4	45.664	0	323.31	56617000000	1171	NaN	0.420106	1	-0.836037	0.0365586	1	-0.0950495	0.0771619	1	-0.193169	0.57268	0.615342	-1.07115	0.670193	0.673285	-1.21893	0.650657	0.481685	-1.21848	1.07225	0.128652	-1.90149
-2.99078	-1.95516	-2.28649	-2.43179	-0.851444	-1.93712	-0.530205	-2.13309		0	1	0	0	0	1	0	0	22	18	16	68.2	61.2	57.6	27.745	0	323.31	18386000000	417	NaN	0.82503	1	-1.60979	0.555362	1	-1.14449	0.530088	0.978278	-1.11223	0.99152	0.258383	-1.8478	0.367213	0.858831	-0.780713	0.491802	0.581339	-1.03908	0.308971	0.671624	-0.651614
-0.555449	-0.566073	-0.382344	0.707944	-0.157238	-0.16901	-0.48639	-1.56339		0	0	0	1	0	0	0	1	16	16	16	67.3	67.3	67.3	11.557	0	323.31	401480000000	1814	NaN	0.215579	1	-0.496885	0.191127	0.998909	-0.452114	0.152892	0.994264	-0.364995	0.259648	0.835145	0.58744	0.0514481	0.970175	-0.135092	0.0514725	0.957955	-0.135961	0.166021	0.822406	-0.398536
				0.902851	1.54366	2.30645	1.62352	+	0	0	1	0	1	0	0	0	5	5	2	59.6	59.6	33.7	10.366	0	179.01	6164600000	225	NaN	NaN	NaN	NaN	NaN	NaN	NaN	NaN	NaN	NaN	NaN	NaN	NaN	0.308883	0.892518	0.68628	1.41517	0.229636	2.36294	1.81224	0.0468235	3.12015
				1.85812	2.3507	2.82287	2.20594		0	0	1	0	1	0	0	0	45	45	45	41.7	41.7	41.7	108.66	0	323.31	50251000000	836	NaN	NaN	NaN	NaN	NaN	NaN	NaN	NaN	NaN	NaN	NaN	NaN	NaN	0.362624	0.845263	0.813255	0.763603	0.359805	1.49069	0.952477	0.143114	1.80604
				1.31394	3.3238	4.84893	5.39965	+	0	0	1	0	1	0	0	0	14	14	14	88.3	88.3	88.3	16.832	0	323.31	24090000000	376	NaN	NaN	NaN	NaN	NaN	NaN	NaN	NaN	NaN	NaN	NaN	NaN	NaN	0.322979	0.884119	0.728572	1.12236	0.254838	2.09642	2.89131	0.0290909	5.73364
-1.36792	-0.588731	-0.883529	-0.258193	-0.403543	-0.479026	-0.678303	-1.23735		0	0	0	1	0	0	0	1	24	24	24	74.8	74.8	74.8	35.076	0	323.31	61742000000	750	NaN	0.388212	1	-0.845005	0.246171	1	-0.554336	0.32676	1	-0.715856	0.130918	0.91949	-0.309158	0.209141	0.924893	-0.469659	0.253422	0.821021	-0.554747	0.340192	0.630059	-0.72034
0.00356356	0.112267	0.168597	0.311915	0.15355	0.0795662	-0.00155528	0.0478055		0	0	0	1	0	0	0	1	51	51	2	99.5	99.5	4.8	41.792	0	323.31	1052600000000	5078	NaN	0.00245045	0.999609	0.00613511	0.0954631	1	0.21342	0.155993	0.99381	0.330305	0.380218	0.801354	0.689421	0.163482	0.944243	0.334843	0.0817995	0.946563	0.177507	0.00152945	0.997143	-0.00356814
				1.86031	1.50787	1.05727	0.422239		0	0	1	0	0	0	0	1	40	38	38	39.7	39.7	39.7	133.65	0	323.31	28974000000	265	NaN	NaN	NaN	NaN	NaN	NaN	NaN	NaN	NaN	NaN	NaN	NaN	NaN	0.886193	0.56618	1.65007	0.907716	0.316704	1.6472	0.901723	0.195227	1.56614
				1.18556	1.77039	0.549022	0.399817		0	0	1	0	0	0	0	1	8	8	8	49.3	49.3	49.3	24.942	0	62.523	11534000000	104	NaN	NaN	NaN	NaN	NaN	NaN	NaN	NaN	NaN	NaN	NaN	NaN	NaN	0.461453	0.785629	0.956957	0.875967	0.318238	1.6276	0.167533	0.820677	0.405293
-0.796058	-0.53277	-1.32361	-0.183043	-0.272442	-0.295005	0.588274	1.66795	+	0	0	0	1	0	0	0	1	32	32	17	65.4	65.4	37.9	50.14	0	323.31	128010000000	1560	NaN	0.675114	1	-1.21441	0.467505	1	-0.878804	0.968776	0.786915	-1.70628	0.111552	0.934523	-0.260595	0.218666	0.925973	-0.459326	0.199167	0.875303	-0.434371	0.703945	0.34166	1.18557
1.05759	1.84698	1.84918	1.80596	1.87094	1.37068	1.52526	1.62251		1	0	0	0	0	0	0	1	72	72	72	87.9	87.9	87.9	57.193	0	323.31	2471000000000	3568	NaN	0.244702	1	0.575677	0.525514	1	1.09202	0.54218	0.981208	1.11929	0.486782	0.638625	1.0267	0.494996	0.749369	1.04243	0.279565	0.768252	0.650002	0.309599	0.637361	0.709577
-0.170539	0.253357	0.109264	0.30141	0.420831	1.71311	3.0932	4.25799	+	0	0	0	1	1	0	0	0	57	57	0	88	88	0	50.151	0	323.31	757530000000	4197	NaN	0.0942974	1	-0.226021	0.393941	1	0.670489	0.090978	1	0.204835	0.412696	0.783142	0.721205	0.375154	0.885684	0.72447	1.12749	0.281339	1.98641	2.03593	0.0362917	3.63295
				0	0.988393	2.2892	2.36493		0	0	1	0	1	0	0	0	44	10	10	73.7	22.5	22.5	49.924	0	97.998	5785400000	106	NaN	NaN	NaN	NaN	NaN	NaN	NaN	NaN	NaN	NaN	NaN	NaN	NaN	NaN	1	NaN	0.610509	0.514394	1.1616	1.16184	0.107702	2.09842
-0.870846	0.274988	-0.132075	0.519826	1.87437	3.55503	4.82836	5.73164	+	0	0	0	1	1	0	0	0	57	57	4	80.9	80.9	13	49.83	0	323.31	737870000000	4342	NaN	0.184474	1	-0.451634	0.187062	1	0.410254	0.0830363	1	-0.197105	0.324521	0.805946	0.674035	1.13445	0.46583	2.01661	1.65911	0.190324	3.00404	2.11838	0.0320526	3.96012
-0.637333	0.0390919	0.341303	2.59269	1.8769	2.60699	3.29372	4.27904	+	1	0	0	0	1	0	0	0	62	62	46	71	71	62.9	69.147	0	323.31	80536000000	1326	470	0.252063	1	-0.568782	0.0204204	1	0.0524239	0.236276	1	0.503566	1.35447	0.190413	2.42285	2.27737	0.271826	3.76646	2.04712	0.174146	3.5748	2.08004	0.0348966	3.74179
				0.205908	-1.46892	-1.05274	-3.9865		0	0	1	0	0	1	0	0	23	2	2	75	26.5	26.5	15.404	0	323.31	114640000000	221	NaN	NaN	NaN	NaN	NaN	NaN	NaN	NaN	NaN	NaN	NaN	NaN	NaN	0.0309541	0.979656	0.0869293	0.256914	0.790867	-0.608513	0.174706	0.803639	-0.435312
				0.886069	1.64038	1.41854	0.280942		0	0	1	0	0	0	0	1	11	11	11	51.4	51.4	51.4	29.278	0	288.37	3255100000	153	NaN	NaN	NaN	NaN	NaN	NaN	NaN	NaN	NaN	NaN	NaN	NaN	NaN	0.319043	0.891615	0.702829	0.673622	0.440963	1.31562	0.643981	0.301056	1.25508
-0.384421	-0.195724	0.281281	-0.447206	-0.0354114	-0.672251	-2.46176	-3.90065	+	0	0	0	1	0	1	0	0	20	20	17	45.6	45.6	40.9	54.966	0	218.84	16100000000	422	NaN	0.124347	1	-0.308384	0.168496	1	-0.359121	0.145491	0.997424	0.339467	0.125534	0.920338	-0.314395	0.020027	0.987753	-0.0508686	0.256674	0.809581	-0.579613	2.12803	0.0357303	-3.6877
				1.42068	2.12712	3.26834	4.66226	+	0	0	1	0	1	0	0	0	50	50	50	56.6	56.6	56.6	102.36	0	323.31	16624000000	638	NaN	NaN	NaN	NaN	NaN	NaN	NaN	NaN	NaN	NaN	NaN	NaN	NaN	1.16617	0.472331	1.99299	1.40056	0.226336	2.44426	2.17965	0.0323038	3.92802
-1.61082	-2.3443	-1.95431	-2.2429	-0.416305	-0.0138017	0.576978	1.03938		0	1	0	0	0	0	0	1	50	50	48	52.2	52.2	52.2	112.42	0	293.76	11242000000	385	NaN	0.841548	1	-1.56293	1.80078	0.883077	-3.10816	1.97861	0.813	-3.3083	1.06346	0.243678	-1.94526	0.12647	0.951622	-0.314707	0.00473837	0.992835	-0.0129519	0.174579	0.813564	0.420708
				0.51275	-0.0116094	0.603923	1.6366	+	0	0	1	0	0	0	0	1	16	16	16	26.2	26.2	26.2	105.53	0	141.27	1535600000	80	NaN	NaN	NaN	NaN	NaN	NaN	NaN	NaN	NaN	NaN	NaN	NaN	NaN	0.277779	0.901633	0.599321	0.00519903	0.993404	-0.0138101	0.164072	0.820703	0.401063
-0.729374	-0.00530322	-0.635972	-1.01712	-0.960454	-2.55309	-1.47322	0.452057	+	0	0	0	1	0	1	0	0	53	53	53	84.3	84.3	84.3	57.488	0	323.31	71387000000	1001	NaN	0.227692	1	-0.530535	0.00280334	1	-0.00730713	0.309123	1	-0.665458	0.775853	0.43414	-1.3926	1.25894	0.469679	-1.97805	1.57444	0.195918	-2.7699	1.99806	0.0469147	-3.16292
				1.87843	1.7077	2.00069	0.497068		0	0	1	0	1	0	0	0	9	9	9	63.8	63.8	63.8	18.658	0	112.35	2996600000	124	NaN	NaN	NaN	NaN	NaN	NaN	NaN	NaN	NaN	NaN	NaN	NaN	NaN	0.59641	0.675471	1.20769	0.819996	0.342337	1.53978	0.81344	0.19975	1.55042
0.664443	1.4762	0.772559	1.83811						1	0	0	0	0	0	1	0	13	13	13	51.4	51.4	51.4	40.968	0	323.31	16320000000	173	NaN	0.197001	1	0.468926	0.513357	1	1.05665	0.210406	1	0.499749	0.778611	0.384073	1.48748	NaN	NaN	NaN	NaN	NaN	NaN	NaN	NaN	NaN
1.67197	0.962801	1.6965	1.22787						1	0	0	0	0	0	1	0	34	34	34	64.7	64.7	64.7	48.006	0	323.31	100000000000	568	NaN	0.519921	1	1.07625	0.176439	1	0.437251	0.40322	1	0.881459	0.290441	0.811606	0.666635	NaN	NaN	NaN	NaN	NaN	NaN	NaN	NaN	NaN
				1.88854	0.852989	1.20971	1.21654		0	0	1	0	0	0	0	1	33	33	33	60.1	60.1	60.1	50.733	0	323.31	260220000000	804	NaN	NaN	NaN	NaN	NaN	NaN	NaN	NaN	NaN	NaN	NaN	NaN	NaN	0.472725	0.749781	1.00566	0.131581	0.91105	0.338797	0.196849	0.776714	0.484019
-0.711137	-0.764668	-1.26776	-1.93941	-0.66904	-0.737093	-0.971721	-1.6263	+	0	1	0	0	0	0	0	1	14	13	13	73	73	73	21.418	0	323.31	76130000000	1215	NaN	0.291208	1	-0.642644	0.372231	1	-0.780636	0.638966	0.967803	-1.23463	1.05746	0.251613	-1.91036	0.52572	0.762862	-0.989339	0.641265	0.517222	-1.15669	1.06688	0.154245	-1.75123
0.416525	-0.0949834	-1.38603	-1.49439	-0.168517	-0.776492	-0.77935	-1.17514		0	0	0	1	0	0	0	1	7	7	7	56.7	56.7	56.7	12.259	0	186.17	5043900000	175	12	0.194594	1	0.44573	0.0288744	1	-0.0778885	0.950808	0.78282	-1.6914	1.05629	0.259392	-1.85428	0.0602683	0.9717	-0.155802	0.317262	0.750125	-0.692056	0.469166	0.496791	-0.929619
0.818424	0.680773	0.986995	1.03904						0	0	0	1	0	0	1	0	19	19	18	68.1	68.1	62.3	21.308	0	323.31	104780000000	843	NaN	0.814562	1	1.39571	0.486884	1	0.938657	1.01629	0.7911	1.69365	1.01935	0.299834	1.71219	NaN	NaN	NaN	NaN	NaN	NaN	NaN	NaN	NaN
-0.253824	-0.0605431	-1.13514	-1.65342	-0.286287	-0.519639	-0.439251	-0.379188		0	1	0	0	0	0	0	1	20	20	20	52.6	52.6	52.6	23.466	0	245.22	66318000000	573	NaN	0.127727	1	-0.302549	0.0318314	1	-0.0808034	0.314254	1	-0.706745	0.502522	0.628226	-1.04717	0.164103	0.938032	-0.373595	0.240709	0.830967	-0.538099	0.334873	0.663717	-0.673365
				0.818526	-0.377546	-0.307694	0.060269		0	0	1	0	0	0	0	1	5	5	5	31.7	31.7	31.7	19.329	0	33.355	6294600000	141	NaN	NaN	NaN	NaN	NaN	NaN	NaN	NaN	NaN	NaN	NaN	NaN	NaN	0.427629	0.816044	0.872589	0.116338	0.919179	-0.291317	0.10369	0.889259	-0.260219
1.53463	1.40896	1.56226	2.48611	1.8976	1.65776	1.40544	2.22338		1	0	0	0	1	0	0	0	64	64	52	74.2	74.2	63.9	97.207	0	323.31	116760000000	818	NaN	0.331876	1	0.750657	0.272894	1	0.638167	0.337501	1	0.761522	0.561632	0.556917	1.16943	0.505289	0.745477	1.06036	0.40683	0.652613	0.88664	0.252081	0.704509	0.597982
-1.1559	1.3346	0.756357	2.59048	0.804753	1.23393	1.68479	1.61662		1	0	0	0	0	0	0	1	32	32	32	71.4	71.4	71.4	55.866	0	323.31	16528000000	505	NaN	0.271962	1	-0.630158	0.508186	1	1.04053	0.274715	1	0.617377	0.697498	0.433596	1.39397	0.242177	0.896407	0.56132	0.362005	0.702212	0.794571	0.398449	0.535746	0.87284
				1.44257	3.20642	3.3152	3.33256	+	0	0	1	0	1	0	0	0	25	25	25	64.6	64.6	64.6	56.684	0	323.31	9125400000	271	NaN	NaN	NaN	NaN	NaN	NaN	NaN	NaN	NaN	NaN	NaN	NaN	NaN	0.695706	0.627254	1.33408	1.65182	0.188	2.9642	0.875365	0.163556	1.69948
-0.642317	-0.852446	0.238419	-0.140229						0	0	0	1	0	0	1	0	12	12	11	50.3	50.3	42.5	38.006	0	110.39	5372400000	254	NaN	0.16967	1	-0.414001	0.211688	1	-0.5053	0.0571404	1	0.152785	0.0349591	0.980798	-0.0951559	NaN	NaN	NaN	NaN	NaN	NaN	NaN	NaN	NaN
0.218422	0.516278	-0.430383	1.24847	-0.531824	-0.864965	-1.44674	-1.4057		0	0	0	1	0	0	0	1	15	15	15	67.6	67.6	67.6	11.749	0	85.27	25987000000	373	NaN	0.0594351	1	0.157237	0.241998	1	0.539956	0.108854	1	-0.277963	0.394487	0.727044	0.850647	0.172754	0.934761	-0.414567	0.330364	0.736629	-0.720715	0.473841	0.450933	-0.991385
-0.554697	-0.351065	-0.223902	-0.389521	-0.894057	-0.724755	-0.948328	-1.10115		0	0	0	1	0	0	0	1	32	32	32	53	53	53	40.094	0	323.31	302230000000	2129	NaN	0.451928	1	-0.863688	0.185164	1	-0.420639	0.109481	1	-0.263552	0.205355	0.879692	-0.461198	0.899685	0.584615	-1.52239	0.559398	0.578273	-1.04646	0.821931	0.232321	-1.43858
				0.350167	-0.109763	1.86091	4.42078		0	0	1	0	1	0	0	0	70	70	70	53.5	53.5	53.5	141.45	0	323.31	19591000000	521	NaN	NaN	NaN	NaN	NaN	NaN	NaN	NaN	NaN	NaN	NaN	NaN	NaN	0.103541	0.960948	0.262597	0.0310834	0.967415	-0.0841423	0.661545	0.281618	1.30947
0.538972	0.984336	1.23165	1.66119	1.90009	1.151	0.668292	1.00281		1	0	0	0	0	0	0	1	33	33	33	33	33	33	159.31	0	323.31	23903000000	304	NaN	0.170572	1	0.41072	0.342722	1	0.749251	0.375439	1	0.817557	0.621137	0.517643	1.23619	1.27475	0.435687	2.22558	0.490572	0.596015	1.00044	0.463508	0.515436	0.903586
-0.435905	-0.0276809	-0.167846	-0.20574	0.00263691	0.0635591	0.165492	-0.017148		0	0	0	1	0	0	0	1	126	126	101	67	67	58.7	191.61	0	323.31	652850000000	6466	NaN	0.406322	1	-0.770382	0.0268034	1	-0.0614181	0.182748	0.996005	-0.368659	0.278568	0.859651	-0.511242	0.00176486	1	0.00444192	0.0542604	0.96036	0.124899	0.185912	0.836086	0.371834
0.780047	0.610877	1.2131	3.30615	0.947054	0.181967	1.51069	2.34246		1	0	0	0	1	0	0	0	39	39	38	49.8	49.8	48.8	96.748	0	311.68	15890000000	319	NaN	0.472743	1	0.934935	0.308475	1	0.66156	0.69644	0.930922	1.31219	2.76622	0.095	5.15052	0.549148	0.745131	1.06838	0.0690543	0.946296	0.176209	0.69163	0.272047	1.33358
-0.606404	-0.764884	-0.725944	-1.47296	-0.213118	-0.149521	-0.309165	-0.0644889		0	0	0	1	0	0	0	1	71	71	71	66.7	66.7	66.7	90.583	0	323.31	194550000000	3279	NaN	0.722146	1	-1.21372	0.62817	1	-1.14626	0.708799	0.964856	-1.23868	1.85143	0.135048	-2.9537	0.368013	0.898983	-0.613297	0.18925	0.906214	-0.367426	0.352456	0.670352	-0.654554
-0.452703	-0.235326	-0.27307	-0.447173	-0.873083	-0.821635	-1.19743	-2.0473	+	0	0	0	1	0	1	0	0	232	232	212	78.1	78.1	73.9	274.61	0	323.31	500680000000	8330	NaN	0.670938	1	-1.08413	0.258546	1	-0.502087	0.333161	1	-0.613843	0.673006	0.611042	-1.08306	0.93645	0.592708	-1.5609	0.98988	0.32199	-1.6064	1.60846	0.0826491	-2.51053
-1.82283	-1.66941	-1.52448	-2.21491	-0.563227	-0.759989	-1.40697	-1.13706		0	1	0	0	0	0	0	1	7	7	7	36.6	36.6	36.6	33.488	0	306.92	2736200000	132	NaN	0.910665	1	-1.68324	0.848141	0.9808	-1.57793	1.10974	0.73519	-1.93356	1.05695	0.246329	-1.93327	0.33019	0.895451	-0.689648	0.390025	0.699812	-0.808038	1.07234	0.133227	-1.86211
				1.32614	0.819247	0.447662	1.4672		0	0	1	0	0	0	0	1	48	48	48	38.9	38.9	38.9	100.69	0	323.31	91457000000	564	NaN	NaN	NaN	NaN	NaN	NaN	NaN	NaN	NaN	NaN	NaN	NaN	NaN	0.322293	0.884095	0.727706	0.135408	0.911429	0.346697	0.0607587	0.928975	0.166555
				0	0	0	3.47186		0	0	1	0	1	0	0	0	14	14	12	85.9	85.9	62.2	15.164	0	119.79	4315600000	122	NaN	NaN	NaN	NaN	NaN	NaN	NaN	NaN	NaN	NaN	NaN	NaN	NaN	NaN	1	NaN	NaN	1	NaN	NaN	1	NaN
2.11998	2.06947	2.56473	2.79242	1.90064	2.48743	2.96933	2.74096		1	0	0	0	1	0	0	0	52	52	52	83.4	83.4	83.4	51.402	0	323.31	480560000000	1640	NaN	0.415798	1	0.912937	0.409806	1	0.901429	0.572077	0.938409	1.18852	0.629804	0.489384	1.2889	0.344738	0.858755	0.781492	0.558384	0.512729	1.16405	0.688145	0.249369	1.38835
				1.90154	1.18843	1.85114	0.975049		0	0	1	0	0	0	0	1	32	32	32	46.8	46.8	46.8	104.48	0	323.31	10259000000	195	NaN	NaN	NaN	NaN	NaN	NaN	NaN	NaN	NaN	NaN	NaN	NaN	NaN	0.903544	0.563588	1.6791	0.319744	0.735046	0.718558	0.684662	0.265945	1.34483
-0.425033	0.240901	0.054221	-0.410259	-0.339481	0.273576	0.0694354	-0.377764		0	0	0	1	0	0	0	1	58	58	58	52.7	52.7	52.7	105.95	0	323.31	63989000000	1235	NaN	0.508799	1	-0.892454	0.160343	1	0.358323	0.0313084	1	0.0784834	0.53612	0.696233	-0.91656	0.144683	0.943895	-0.345094	0.122155	0.919567	0.294428	0.016048	0.974406	0.0447256
1.02559	1.03828	0.915069	0.644092	0.912028	0.670285	0.876918	0.662591		0	0	0	1	0	0	0	1	92	92	76	71.7	71.7	67.3	115.93	0	323.31	760540000000	2969	NaN	0.285775	1	0.651115	0.346132	1	0.758073	0.27994	1	0.635685	0.175205	0.891879	0.425181	0.270585	0.899081	0.618598	0.169791	0.881155	0.415365	0.232215	0.733899	0.545737
-1.47839	-1.39246	-1.4866	-2.41187	-1.52115	-1.98581	-2.16762	-2.1132		0	1	0	0	0	1	0	0	67	67	67	66.7	66.7	66.7	110.06	0	323.31	91681000000	2363	NaN	0.422692	1	-0.907858	0.49337	1	-1.02024	0.489707	1	-1.01906	0.745551	0.402958	-1.46465	0.333878	0.86577	-0.753964	0.381233	0.670525	-0.849097	0.360047	0.573677	-0.813656
-0.466737	-2.92107	-2.11202	-1.8151	0.278193	0.043071	0.0519387	0.607604		0	1	0	0	0	0	0	1	17	9	9	43.7	25.1	25.1	21.842	0	105.89	24708000000	425	78	0.193626	1	-0.449149	0.849987	0.980594	-1.64748	0.468107	1	-1.00347	0.671918	0.47023	-1.32322	0.2059	0.933232	0.441189	0.0200557	0.981585	0.0522665	0.0317398	0.972454	0.0788688
0.96322	0.811364	0.880693	0.23956	0.870538	0.17461	1.00794	0.896777		0	0	0	1	0	0	0	1	24	24	24	72.7	72.7	72.7	20.762	0	323.31	127860000000	672	NaN	0.254108	1	0.590321	0.186134	1	0.453274	0.202037	1	0.487234	0.0430021	0.975244	0.118399	0.310022	0.893532	0.686319	0.0391686	0.965924	0.106914	0.390955	0.561735	0.831263
				-1.13829	-1.26674	0.213275	3.15012	+	0	0	1	0	1	0	0	0	26	26	26	68.4	68.4	68.4	51.804	0	92.415	4267400000	154	NaN	NaN	NaN	NaN	NaN	NaN	NaN	NaN	NaN	NaN	NaN	NaN	NaN	1.02907	0.537907	-1.74977	0.964123	0.300898	-1.69018	0.14139	0.860769	0.319875
0.707701	0.83768	0.90228	0.52067	0.943146	0.656864	0.485533	0.297124		0	0	0	1	0	0	0	1	91	91	91	83.9	83.9	83.9	83.549	0	323.31	4881700000000	8019	NaN	0.213877	1	0.50341	0.291879	1	0.652715	0.301709	1	0.673714	0.152377	0.904628	0.37345	0.251131	0.899996	0.583988	0.162002	0.888207	0.398987	0.112095	0.878262	0.287149
-0.733502	-1.4416	-1.5511	-2.25947	-0.109698	-0.123918	0.0577245	-0.142086		0	1	0	0	0	0	0	1	22	22	22	62.8	62.8	62.8	32.728	0	131.26	25451000000	581	NaN	0.523873	1	-0.999817	0.465606	1	-0.977687	0.628113	0.969228	-1.2404	1.08927	0.23697	-1.98568	0.0578336	0.9704	-0.143516	0.0847309	0.94462	-0.198286	0.0461009	0.958283	0.108175
-0.463177	-0.911503	-1.7252	-0.532617	-0.286117	-0.447552	-0.832817	-1.3085		0	1	0	0	0	0	0	1	52	36	36	32.7	25	25	183.26	0	154.07	9197100000	372	NaN	0.217326	1	-0.491251	0.270998	1	-0.619327	0.575969	0.947859	-1.1685	0.158289	0.899117	-0.385988	0.0931882	0.961076	-0.236434	0.110884	0.922839	-0.283083	0.232615	0.7334	-0.544701
				0.333407	0.807036	-0.666101	-0.83616		0	0	1	0	0	0	0	1	19	18	18	46.5	44.4	44.4	44.279	0	39.866	5632200000	153	NaN	NaN	NaN	NaN	NaN	NaN	NaN	NaN	NaN	NaN	NaN	NaN	NaN	0.143889	0.943621	0.342941	0.815498	0.409212	1.39351	0.463333	0.515527	-0.902938
-1.79552	-2.10506	-0.913166	-1.17675	1.17323	2.3372	0.282536	-0.802288		0	1	0	0	1	0	0	0	50	50	50	55	55	55	106.83	0	323.31	35503000000	896	NaN	0.400975	1	-0.880064	0.567225	1	-1.1687	0.221222	1	-0.52592	0.283301	0.815644	-0.651895	0.238253	0.89715	0.566264	1.00156	0.285923	1.85749	0.0347504	0.96272	0.0979758
-1.04142	-1.09383	-1.47806	-3.14903	-0.341482	-0.722638	-2.43878	-5.57325	+	0	1	0	0	0	1	0	0	76	70	70	79.2	75.5	75.5	69.948	0	323.31	44458000000	1406	NaN	0.325365	1	-0.722325	0.376623	1	-0.812766	0.451198	1	-0.955541	1.6215	0.142713	-2.90758	0.121069	0.949551	-0.298658	0.292981	0.769517	-0.646603	1.40187	0.083453	-2.48274
-0.543635	-1.47075	-0.785006	-1.34489	-0.975589	-1.70295	-2.04985	-2.52521		0	0	0	1	0	1	0	0	19	19	19	30.9	30.9	30.9	87.217	0	323.31	29253000000	696	NaN	0.198725	1	-0.464909	0.420118	1	-0.903221	0.21191	1	-0.50317	0.285226	0.813821	-0.660051	0.410487	0.819995	-0.860546	0.504959	0.575638	-1.05309	0.757839	0.221019	-1.46807
-0.969669	-0.573214	-1.17726	-0.971075	-1.32704	-0.459253	-1.70851	-2.00957		0	0	0	1	0	1	0	0	22	21	21	36.3	36.3	36.3	75.663	0	323.31	28834000000	728	NaN	0.219334	1	-0.523998	0.250096	1	-0.559754	0.29402	1	-0.671648	0.241077	0.8374	-0.566014	0.297587	0.893498	-0.682606	0.227713	0.843409	-0.508804	0.569981	0.354558	-1.15822
-0.304894	0.231482	0.0338807	-0.0540719	-0.261148	-0.321908	-0.471685	-1.1964		0	0	0	1	0	0	0	1	73	73	73	58.9	58.9	58.9	120.97	0	323.31	124800000000	2045	NaN	0.244676	1	-0.507443	0.31669	1	0.571365	0.0329301	1	0.0750219	0.0341001	0.984615	-0.0841519	0.290872	0.894822	-0.555627	0.355445	0.761202	-0.663827	0.580519	0.450414	-0.995436
				1.90553	2.82116	2.00672	1.6625		0	0	1	0	1	0	0	0	40	40	39	25.6	25.6	25.1	237.3	0	143.71	6428300000	231	NaN	NaN	NaN	NaN	NaN	NaN	NaN	NaN	NaN	NaN	NaN	NaN	NaN	0.797104	0.584373	1.51977	1.00601	0.286409	1.89016	0.627177	0.299695	1.26185
-0.54337	-0.555066	-0.500943	0.219359						0	0	0	1	0	0	1	0	29	29	27	18.9	18.9	18.9	265.4	0	285.52	19249000000	431	NaN	0.781327	1	-1.2499	0.407227	1	-0.802043	0.286761	1	-0.612095	0.166884	0.9064	0.363779	NaN	NaN	NaN	NaN	NaN	NaN	NaN	NaN	NaN
1.146	1.04467	0.866311	1.2924	1.91492	2.00483	1.92071	1.61706		0	0	0	1	1	0	0	0	37	37	35	48.3	48.3	45.9	101.22	0	323.31	30082000000	416	NaN	0.355223	1	0.779024	0.260721	1	0.605595	0.196938	1	0.476641	0.331897	0.771678	0.743876	1.00383	0.525675	1.82885	0.991377	0.284287	1.81816	1.15045	0.11447	2.04541
				0	0.943578	1.64209	2.67155	+	0	0	1	0	1	0	0	0	9	9	9	51.1	51.1	51.1	20.777	0.00022237	24.319	2582400000	65	NaN	NaN	NaN	NaN	NaN	NaN	NaN	NaN	NaN	NaN	NaN	NaN	NaN	NaN	1	NaN	0.428092	0.65248	0.885821	0.73898	0.240167	1.41429
-0.144097	1.12003	0.326927	-0.575298	1.91706	1.76769	1.93873	1.50179		0	0	0	1	0	0	0	1	59	59	59	59.3	59.3	59.3	128.3	0	323.31	52008000000	1118	NaN	0.0376808	1	-0.101962	0.699604	1	1.30494	0.13605	0.994208	0.327173	0.258282	0.839362	-0.574072	1.21783	0.438554	2.14408	1.24099	0.247147	2.15746	1.40236	0.0844496	2.41995
				0	0	-0.54723	0.919152		0	0	1	0	0	0	0	1	23	23	23	37.6	37.6	37.6	88.105	0	173.68	2149500000	74	NaN	NaN	NaN	NaN	NaN	NaN	NaN	NaN	NaN	NaN	NaN	NaN	NaN	NaN	1	NaN	NaN	1	NaN	0.268507	0.710714	-0.588371
				0	0	1.94539	1.20982		0	0	1	0	0	0	0	1	16	16	16	36.3	36.3	36.3	64.608	0	323.31	6236200000	142	NaN	NaN	NaN	NaN	NaN	NaN	NaN	NaN	NaN	NaN	NaN	NaN	NaN	NaN	1	NaN	NaN	1	NaN	0.697597	0.256536	1.36968
				1.92144	2.23071	2.69381	3.29345	+	0	0	1	0	1	0	0	0	35	34	34	70.8	70.8	70.8	60.082	0	274.04	6508200000	287	NaN	NaN	NaN	NaN	NaN	NaN	NaN	NaN	NaN	NaN	NaN	NaN	NaN	1.95644	0.285297	3.26363	1.45164	0.211642	2.5361	1.02581	0.125649	1.91511
				1.92318	2.12694	2.06433	2.07045		0	0	1	0	1	0	0	0	30	30	30	42.7	42.7	42.7	81.116	0	323.31	8820200000	381	NaN	NaN	NaN	NaN	NaN	NaN	NaN	NaN	NaN	NaN	NaN	NaN	NaN	0.646809	0.658321	1.28936	0.869627	0.316904	1.64343	0.470935	0.443409	1.00719
0.818515	0.410523	0.658163	0.766653						0	0	0	1	0	0	1	0	95	95	93	85.5	85.5	85.5	66.022	0	323.31	994930000000	5402	NaN	0.466088	1	0.930404	0.212274	0.999942	0.476001	0.34154	1	0.720145	0.374795	0.765553	0.784898	NaN	NaN	NaN	NaN	NaN	NaN	NaN	NaN	NaN
-1.79954	-1.78488	-1.69638	-2.31694	-0.513338	-1.461	-2.21101	-3.73741	+	0	1	0	0	0	1	0	0	68	68	68	46	46	46	195.46	0	323.31	19335000000	918	NaN	0.829872	1	-1.56162	0.6134	1	-1.23044	0.925337	0.786215	-1.69307	1.7364	0.134886	-2.9986	0.124148	0.950368	-0.314298	0.396622	0.663432	-0.862833	1.00536	0.132869	-1.85487
				0.594809	1.04919	1.77186	1.79993		0	0	1	0	0	0	0	1	24	24	24	30.9	30.9	30.9	103.64	0	90.353	3075400000	118	NaN	NaN	NaN	NaN	NaN	NaN	NaN	NaN	NaN	NaN	NaN	NaN	NaN	0.440424	0.82037	0.8569	0.366686	0.703065	0.793554	1.29707	0.0939936	2.23917
				1.22365	0.136281	0.267705	0.75917		0	0	1	0	0	0	0	1	10	10	8	24.8	24.8	19.9	48.227	0	95.384	9825600000	168	NaN	NaN	NaN	NaN	NaN	NaN	NaN	NaN	NaN	NaN	NaN	NaN	NaN	0.438773	0.794481	0.922725	0.0269138	0.971122	0.0748923	0.0735166	0.915311	0.192029
-1.04662	-0.630749	-0.973857	-0.994174	-0.988483	-1.76158	-1.10826	-1.0418		0	0	0	1	0	0	0	1	6	6	6	19.3	19.3	19.3	26.049	0	71.924	24600000000	360	NaN	1.03959	1	-1.73979	0.639727	1	-1.125	1.20062	0.739126	-1.91391	1.06454	0.285953	-1.7555	2.06488	0.326667	-2.94025	0.558363	0.525614	-1.14199	1.19416	0.121455	-1.9525
				1.92656	0.633323	-1.08059	-0.427776		0	0	1	0	0	0	0	1	8	8	8	40.7	40.7	40.7	26.261	0	109.03	6383500000	122	NaN	NaN	NaN	NaN	NaN	NaN	NaN	NaN	NaN	NaN	NaN	NaN	NaN	0.82204	0.592806	1.5588	0.222195	0.84091	0.514663	0.732338	0.265599	-1.3446
-0.732633	-0.328555	0.156944	0.398951	0.722023	1.00585	1.96693	2.13821		0	0	0	1	1	0	0	0	80	80	80	39.6	39.6	39.6	261.51	0	323.31	11770000000	535	NaN	0.403833	1	-0.825993	0.120657	1	-0.296801	0.0733567	1	0.182448	0.12259	0.91822	0.305641	0.405748	0.834858	0.82753	0.304222	0.756757	0.683404	0.799162	0.204418	1.52669
-1.15414	-0.101131	-0.733019	0.346851						0	0	0	1	0	0	1	0	34	33	33	34.3	33.4	33.4	114.57	0	94.833	3976600000	192	NaN	0.614179	1	-1.18691	0.0660834	1	-0.157974	0.308911	1	-0.67445	0.158336	0.905281	0.371654	NaN	NaN	NaN	NaN	NaN	NaN	NaN	NaN	NaN
0.0975782	-0.274235	-0.302634	1.17415						0	0	0	1	0	0	1	0	39	39	38	10.5	10.5	10.4	504.6	0	323.31	3400800000	199	NaN	0.0257943	1	0.070543	0.125225	1	-0.30045	0.0938253	1	-0.238881	0.335755	0.771958	0.746381	NaN	NaN	NaN	NaN	NaN	NaN	NaN	NaN	NaN
-0.334337	0.0591432	-0.136703	-0.189716	-0.218442	-0.360458	-0.486393	-0.805658	+	0	0	0	1	0	0	0	1	101	101	101	67.6	67.6	67.6	140.96	0	323.31	650190000000	5298	NaN	1.13171	1	-1.34659	0.0689315	1	0.146523	0.349909	1	-0.514616	0.31877	0.844775	-0.544065	0.290447	0.900814	-0.532938	0.539604	0.648812	-0.892757	0.633142	0.406962	-1.06118
				-0.393442	0.325578	2.35919	5.34988	+	0	0	1	0	1	0	0	0	35	34	34	88.1	84.6	84.6	40.763	0	316.17	18551000000	388	NaN	NaN	NaN	NaN	NaN	NaN	NaN	NaN	NaN	NaN	NaN	NaN	NaN	0.248784	0.900636	-0.533757	0.146231	0.91079	0.346533	1.58854	0.0655385	2.76783
				1.93975	-2.17791	0.645526	-2.22201		0	0	1	0	0	1	0	0	15	15	14	28.3	28.3	26.7	63.664	0	129.54	97081000000	286	NaN	NaN	NaN	NaN	NaN	NaN	NaN	NaN	NaN	NaN	NaN	NaN	NaN	0.270632	0.897368	0.641749	0.243792	0.799839	-0.590416	0.0826748	0.897433	0.222782
-0.344923	-0.0563334	0.304186	0.200342	0.183793	0.33295	0.536989	0.109694		0	0	0	1	0	0	0	1	55	55	53	58.2	58.2	57.4	101.05	0	323.31	37897000000	979	NaN	0.0759966	1	-0.200939	0.0097646	1	-0.0278417	0.0528714	1	0.144466	0.037524	0.978015	0.103634	0.0437305	0.970024	0.118418	0.0683414	0.945859	0.182617	0.0942164	0.890576	0.248309
				1.97413	3.46951	3.43757	4.06206		0	0	1	0	1	0	0	0	64	63	63	48.8	48.8	48.8	172.79	0	323.31	26014000000	653	NaN	NaN	NaN	NaN	NaN	NaN	NaN	NaN	NaN	NaN	NaN	NaN	NaN	0.575257	0.68224	1.17741	1.18303	0.241305	2.20039	0.839395	0.175909	1.64441
0.13112	-0.437601	-0.0278228	1.0373	1.02781	1.08524	0.775951	1.4837		0	0	0	1	0	0	0	1	23	23	14	77.9	77.9	69.2	47.655	0	323.31	69664000000	417	NaN	0.0304003	1	0.0835082	0.0751212	1	-0.201364	0.00460496	1	-0.0132322	0.296465	0.807577	0.670921	0.660927	0.663231	1.23795	0.64869	0.479793	1.22857	0.346239	0.616955	0.739986
-0.890327	-1.97759	-1.23879	-1.19758	-0.749365	-1.08918	-2.42158	-3.51438	+	0	1	0	0	0	1	0	0	260	260	260	68.6	68.6	68.6	629.09	0	323.31	104270000000	3518	NaN	0.229873	1	-0.54178	0.540536	1	-1.12101	0.33681	1	-0.750731	0.21023	0.858595	-0.511136	0.283335	0.89588	-0.631987	0.368815	0.702051	-0.799365	1.17573	0.103155	-2.13037
-0.243738	-0.00130622	0.0940159	0.318386	-0.173188	-0.595847	-1.42453	-2.28913		0	0	0	1	0	1	0	0	45	45	44	67.4	67.4	67.4	64.732	0	323.31	78570000000	1175	NaN	0.082754	1	-0.210961	0.000758152	0.998565	-0.00195374	0.0481521	1	0.120918	0.144115	0.910211	0.341712	0.093135	0.963661	-0.224243	0.331019	0.748459	-0.695603	1.07662	0.132174	-1.87103
1.41884	0.39713	0.0488591	2.84494	1.33899	1.87227	2.17624	2.36225	+	1	0	0	0	1	0	0	0	64	64	64	47.3	47.3	47.3	160.88	0	323.31	49300000000	735	1421	0.453346	1	0.95651	0.105874	1	0.270025	0.0113559	1	0.03179	1.62161	0.14782	2.87934	1.1982	0.466605	2.01904	1.67225	0.192696	2.81185	2.79315	0.0376	4.81661
-0.065364	0.641847	0.546148	0.110123	0.257498	0.333396	-0.140249	0.309021		0	0	0	1	0	0	0	1	51	51	51	40.3	40.3	40.3	162.12	0	323.31	24016000000	706	NaN	0.0413687	1	-0.101401	0.686451	1	1.18506	0.416547	1	0.813196	0.0849104	0.948202	0.194703	0.13971	0.946491	0.325279	0.205179	0.867514	0.451894	0.0429002	0.955388	-0.114157
0.168372	-0.193862	0.250127	0.844312	0.615018	1.52202	1.2228	1.04612		0	0	0	1	0	0	0	1	126	126	126	55	55	55	238.87	0	323.31	54988000000	1411	NaN	0.15808	1	0.333362	0.106188	1	-0.252648	0.268834	1	0.522169	0.825226	0.428	1.41627	0.14157	0.94059	0.355	0.499101	0.581075	1.03594	0.254381	0.704564	0.598626
1.72536	1.63132	1.16116	0.858966	0.845491	1.2462	1.28668	0.904932		1	0	0	0	0	0	0	1	21	21	21	62.6	62.6	62.6	40.282	0	323.31	53817000000	340	NaN	0.574857	1	1.16674	0.557196	1	1.13426	0.262612	1	0.612719	0.154763	0.897551	0.389411	0.214252	0.907354	0.510041	0.342927	0.718481	0.761792	0.319776	0.629127	0.72195
0.139668	0.0538708	0.12128	0.0591218						0	0	0	1	0	0	1	0	56	56	56	58.4	58.4	58.4	85.862	0	323.31	494690000000	3771	NaN	0.229706	1	0.408076	0.133021	1	0.214451	0.49366	1	0.577222	0.131323	0.938074	0.22071	NaN	NaN	NaN	NaN	NaN	NaN	NaN	NaN	NaN
				0.719519	-0.320091	1.21986	0.29868		0	0	1	0	0	0	0	1	17	17	17	50.9	50.9	50.9	44.141	0	323.31	4323600000	177	NaN	NaN	NaN	NaN	NaN	NaN	NaN	NaN	NaN	NaN	NaN	NaN	NaN	0.283384	0.895557	0.629868	0.0999658	0.931166	-0.253158	0.560178	0.379191	1.11278
0.317153	1.13389	0.0951651	1.2439	1.97748	2.62752	2.56475	1.74121	+	0	0	0	1	1	0	0	0	21	21	11	48.8	48.8	35.2	55.364	0	294.37	44886000000	445	NaN	0.0759449	1	0.1998	0.331948	1	0.738028	0.0175287	1	0.0494244	0.346494	0.772874	0.767969	1.35441	0.438783	2.35431	2.06636	0.175385	3.61273	1.94617	0.0423784	3.39114
2.36043	1.55537	1.53915	2.27858	0.8368	1.2953	1.63207	0.870369		1	0	0	0	0	0	0	1	28	28	28	68.1	68.1	68.1	53.126	0	323.31	37917000000	275	NaN	0.704306	1	1.39751	0.381745	1	0.840064	0.597748	0.939114	1.19289	1.03446	0.249279	1.90379	0.176149	0.933457	0.433686	0.361397	0.702611	0.795944	0.583417	0.345205	1.17572
				-0.21183	1.52405	0.634623	1.5859		0	0	1	0	0	0	0	1	27	27	27	61.3	61.3	61.3	58.848	0	323.31	26482000000	215	NaN	NaN	NaN	NaN	NaN	NaN	NaN	NaN	NaN	NaN	NaN	NaN	NaN	0.0490123	0.966427	-0.132311	0.425029	0.641023	0.91349	0.165672	0.821629	0.405604
-0.775065	0.028433	-0.897469	0.302156	-1.32422	-1.95338	-1.79675	-1.97762	+	0	0	0	1	0	0	0	1	17	17	17	33	33	33	87.711	0	108.75	8526700000	188	NaN	0.374444	1	-0.785215	0.0280601	1	0.0639598	0.354878	1	-0.764057	0.637037	0.689053	0.939936	0.879739	0.571971	-1.58393	0.960755	0.284248	-1.76834	1.49057	0.0830493	-2.52539
				1.35874	0.271883	0.421047	-0.213826		0	0	1	0	0	0	0	1	37	37	37	26.7	26.7	26.7	213.57	0	130.83	4251400000	183	NaN	NaN	NaN	NaN	NaN	NaN	NaN	NaN	NaN	NaN	NaN	NaN	NaN	0.816384	0.591236	1.49982	0.0869178	0.938614	0.221959	0.167155	0.822029	0.395683
-0.438017	-0.258955	-0.156283	-0.0636524	0.208199	0.51195	0.346382	-0.0540713		0	0	0	1	0	0	0	1	21	21	21	70	70	70	43.062	0	323.31	76216000000	1126	NaN	0.260588	1	-0.560373	0.119635	0.999838	-0.28779	0.0805406	1	-0.196846	0.0286888	0.984852	-0.0744545	0.118907	0.956321	0.27886	0.399582	0.711227	0.781813	0.220879	0.779985	0.48007
-0.0700938	-0.370196	-0.495332	-0.946214	0.110029	-0.214978	-0.382029	-0.279071		0	0	0	1	0	0	0	1	41	41	36	51.3	51.3	48	95.337	0	323.31	42068000000	839	NaN	0.0531794	1	-0.125255	0.42643	1	-0.771378	0.566618	1	-0.989355	0.898858	0.358456	-1.53578	0.123265	0.9623	0.255423	0.264626	0.844435	-0.499741	0.517852	0.530228	-0.881823
0.211771	-0.928931	-0.120529	0.285157	0.229456	0.0894966	0.0947056	-0.349638		0	0	0	1	0	0	0	1	27	27	27	63.5	63.5	63.5	40.228	0	323.31	90205000000	1039	NaN	0.147576	1	0.330054	0.498311	1	-0.991622	0.0551735	1	-0.139628	0.199045	0.891543	0.431977	0.286931	0.900011	0.534989	0.14308	0.928399	0.266908	0.105217	0.896538	0.220891
				2.00048	2.01612	1.89048	1.37947		0	0	1	0	1	0	0	0	41	41	41	54.2	54.2	54.2	112.68	0	323.31	14564000000	467	NaN	NaN	NaN	NaN	NaN	NaN	NaN	NaN	NaN	NaN	NaN	NaN	NaN	0.590568	0.675725	1.20305	0.511543	0.568454	1.07428	0.49065	0.423264	1.03578
1.49999	0.479694	0.332993	1.51912						1	0	0	0	0	0	1	0	17	17	17	29.4	29.4	29.4	80.109	0	323.31	8909200000	115	NaN	0.406459	1	0.881047	0.127385	1	0.319818	0.0667633	1	0.178873	0.353311	0.762954	0.788846	NaN	NaN	NaN	NaN	NaN	NaN	NaN	NaN	NaN
				2.00994	1.73852	1.3114	0.613204		0	0	1	0	1	0	0	0	39	39	39	41.4	41.4	41.4	124.39	0	244.65	13964000000	282	NaN	NaN	NaN	NaN	NaN	NaN	NaN	NaN	NaN	NaN	NaN	NaN	NaN	2.60776	0.224	4.39248	2.23436	0.180432	3.6388	0.658657	0.297863	1.26772
-1.56749	-2.20587	-1.85912	-3.48107	-1.72148	-3.02892	-4.40402	-4.75019	+	0	1	0	0	0	1	0	0	37	37	36	52	52	50.7	100.45	0	116.53	9251900000	427	NaN	0.552396	1	-1.12346	0.853842	0.993577	-1.6238	1.22798	0.733705	-2.15148	1.49574	0.15317	-2.7184	0.88996	0.566623	-1.64387	1.92774	0.172	-3.42827	2.78037	0.03904	-5.39284
				-0.124641	0.0745138	0.734469	1.13107		0	0	1	0	0	0	0	1	13	13	11	17.8	17.8	14.9	115.59	0.00022193	24.079	1792300000	65	NaN	NaN	NaN	NaN	NaN	NaN	NaN	NaN	NaN	NaN	NaN	NaN	NaN	0.0505505	0.966001	-0.13016	0.0340866	0.967976	0.0878752	0.45347	0.517739	0.900158
				0.892925	1.25815	1.49235	2.30928		0	0	1	0	1	0	0	0	19	19	19	51.3	51.3	51.3	38.478	0	239.51	18170000000	139	NaN	NaN	NaN	NaN	NaN	NaN	NaN	NaN	NaN	NaN	NaN	NaN	NaN	0.258944	0.90206	0.596418	0.426196	0.64313	0.903989	0.595471	0.341938	1.18648
				2.01194	3.04756	2.14616	2.78817	+	0	0	1	0	1	0	0	0	25	25	24	46.6	46.6	44.8	70.642	0	271.4	10075000000	177	NaN	NaN	NaN	NaN	NaN	NaN	NaN	NaN	NaN	NaN	NaN	NaN	NaN	1.02345	0.515249	1.86655	1.85827	0.154759	3.30715	1.07115	0.120408	1.94925
0.313204	-0.135451	-0.031724	-0.421259	-0.331484	-1.47051	-1.30636	-1.06543		0	0	0	1	0	0	0	1	20	20	20	37	37	37	82.921	0	196.08	3575500000	227	NaN	0.216585	1	0.466332	0.0411148	1	-0.109654	0.00803607	1	-0.0224424	0.226607	0.861537	-0.501908	0.182745	0.934596	-0.413487	1.14413	0.27975	-1.9721	0.755694	0.240461	-1.40752
				2.01714	1.92788	1.92634	1.7311		0	0	1	0	1	0	0	0	71	71	71	70.7	70.7	70.7	116.92	0	323.31	182280000000	1900	NaN	NaN	NaN	NaN	NaN	NaN	NaN	NaN	NaN	NaN	NaN	NaN	NaN	1.02381	0.517222	1.86754	1.02782	0.285509	1.86549	1.03963	0.130605	1.88278
0.0677104	0.0186319	-0.544778	2.88626	-0.488445	0.851717	0.771857	1.43603		1	0	0	0	0	0	0	1	46	46	46	45	45	45	144.75	0	323.31	11219000000	425	NaN	0.0365901	1	0.0921513	0.0141689	1	0.0344695	0.478793	1	-0.896868	1.00862	0.251571	1.89714	0.215078	0.91786	-0.48997	0.396074	0.685001	0.826991	0.220733	0.751951	0.519505
-1.39212	-0.530641	-1.02549	-0.928543	-1.09085	0.118202	0.541768	0.827703		0	0	0	1	0	0	0	1	54	54	54	73.5	73.5	73.5	71.988	0	323.31	68971000000	1351	NaN	0.272904	1	-0.637837	0.113431	1	-0.291553	0.20509	1	-0.497213	0.170609	0.89119	-0.424363	0.174582	0.933407	-0.43568	0.0286139	0.970026	0.078517	0.115778	0.874322	0.297061
				0.999874	2.06334	1.82238	1.14525		0	0	1	0	1	0	0	0	14	14	14	40.4	40.4	40.4	46.163	0	209.82	4632300000	160	NaN	NaN	NaN	NaN	NaN	NaN	NaN	NaN	NaN	NaN	NaN	NaN	NaN	0.888617	0.583479	1.53616	1.36013	0.227105	2.37463	0.672809	0.275466	1.32498
				0.569147	1.36414	2.3607	2.50973		0	0	1	0	1	0	0	0	28	28	28	36.6	36.6	36.6	106.91	0	282.92	3639500000	162	NaN	NaN	NaN	NaN	NaN	NaN	NaN	NaN	NaN	NaN	NaN	NaN	NaN	0.587767	0.746766	1.0416	0.627767	0.480335	1.22643	1.03486	0.126145	1.90995
-0.651685	-0.196496	-0.284476	1.43249						0	0	0	1	0	0	1	0	18	18	18	37.7	37.7	37.7	52.555	0	46.32	2352200000	125	NaN	0.31408	1	-0.675259	0.0706306	1	-0.180921	0.0904412	1	-0.230415	0.581709	0.555512	1.16141	NaN	NaN	NaN	NaN	NaN	NaN	NaN	NaN	NaN
				0.603696	0.601344	0.985469	1.27534	+	0	0	1	0	0	0	0	1	20	20	20	42.2	42.2	42.2	65.601	0	64.129	3417800000	127	NaN	NaN	NaN	NaN	NaN	NaN	NaN	NaN	NaN	NaN	NaN	NaN	NaN	0.437676	0.821237	0.854868	0.443125	0.662577	0.862016	0.869876	0.21032	1.50875
				1.23644	1.69728	0.909849	0.917049		0	0	1	0	0	0	0	1	63	63	63	34.2	34.2	34.2	217.95	0	323.31	30901000000	789	NaN	NaN	NaN	NaN	NaN	NaN	NaN	NaN	NaN	NaN	NaN	NaN	NaN	0.716595	0.62944	1.34367	0.613067	0.479576	1.22556	0.168448	0.814422	0.419439
				1.24561	2.50287	2.54645	3.28351	+	0	0	1	0	1	0	0	0	29	29	24	59.9	59.9	51	64.009	0	323.31	33645000000	379	NaN	NaN	NaN	NaN	NaN	NaN	NaN	NaN	NaN	NaN	NaN	NaN	NaN	0.369594	0.846431	0.80814	1.1941	0.249389	2.16493	1.2347	0.0941509	2.23131
-0.6379	-0.480585	-1.12533	-1.06228	-0.212516	-0.12192	-1.026	-1.75045		0	0	0	1	0	0	0	1	24	24	24	54.9	54.9	54.9	52.253	0	323.31	10840000000	436	NaN	0.146018	1	-0.365137	0.095586	0.999009	-0.250096	0.320043	1	-0.716662	0.432252	0.693763	-0.901874	0.0550375	0.971821	-0.14668	0.0277374	0.970912	-0.076483	0.282651	0.675364	-0.645446
				-0.938367	-0.538706	-1.21723	0.500967		0	0	1	0	0	0	0	1	12	12	12	22.9	22.9	22.9	80.379	0	30.227	3627700000	70	NaN	NaN	NaN	NaN	NaN	NaN	NaN	NaN	NaN	NaN	NaN	NaN	NaN	0.319273	0.888526	-0.70635	0.214855	0.846309	-0.494195	0.372548	0.572999	-0.811977
0.683254	1.01424	1.51907	0.925295	2.0232	1.77667	1.62725	2.02962		1	0	0	0	1	0	0	0	42	42	42	63.4	63.4	63.4	45.143	0	323.31	298330000000	1079	NaN	0.095393	1	0.253563	0.163268	1	0.410421	0.279039	1	0.652025	0.142428	0.907305	0.36389	0.36865	0.83425	0.827098	0.304495	0.744738	0.704676	0.257347	0.696846	0.611826
				2.02467	3.46791	3.99885	4.2318	+	0	0	1	0	1	0	0	0	28	28	28	71.8	71.8	71.8	49.844	0	323.31	78946000000	671	NaN	NaN	NaN	NaN	NaN	NaN	NaN	NaN	NaN	NaN	NaN	NaN	NaN	0.43451	0.793289	0.943718	1.62559	0.19042	2.93954	2.36524	0.03776	4.39881
-1.03528	-0.944031	-0.975992	-1.69656	-0.974703	-0.920299	-0.945973	-1.27083	+	0	1	0	0	0	0	0	1	15	15	13	72.7	72.7	66.1	20.811	0	323.31	141170000000	2037	NaN	0.577386	1	-1.12009	0.531623	1	-1.04252	0.554269	0.988604	-1.07941	1.1781	0.222583	-2.05656	0.761447	0.620982	-1.36536	0.83891	0.377877	-1.45353	0.905531	0.201367	-1.54409
-0.987954	-0.628235	-0.939438	0.300323	1.08189	1.85315	2.50293	2.45379	+	0	0	0	1	1	0	0	0	68	68	68	71.3	71.3	71.3	100.2	0	323.31	59296000000	1157	NaN	0.615819	1	-1.16904	0.181037	1	-0.436017	0.427477	1	-0.884489	0.185221	0.887336	0.412388	0.601522	0.695464	1.16053	1.05957	0.286498	1.90473	2.36553	0.0350476	4.12799
-0.950573	-0.441697	0.385693	0.730283						0	0	0	1	0	0	1	0	43	43	43	35.9	35.9	35.9	164.47	0	296.28	5992200000	276	NaN	0.473629	1	-0.956828	0.210142	1	-0.476189	0.114743	1	0.288431	0.287412	0.822512	0.637643	NaN	NaN	NaN	NaN	NaN	NaN	NaN	NaN	NaN
				0.425186	1.49226	1.18295	2.04893		0	0	1	0	1	0	0	0	12	12	9	25.9	25.9	21.2	39.586	0.00055793	10.371	3717100000	115	NaN	NaN	NaN	NaN	NaN	NaN	NaN	NaN	NaN	NaN	NaN	NaN	NaN	0.119706	0.949662	0.301013	0.559323	0.530618	1.13029	0.255027	0.704784	0.598876
-0.0717587	0.250164	-0.673312	-1.37599	1.49652	2.68104	3.34988	3.70237	+	0	0	0	1	1	0	0	0	61	61	61	74.7	74.7	74.7	88.549	0	323.31	108850000000	1608	NaN	0.0342428	1	-0.0878187	0.122278	1	0.291726	0.235751	1	-0.54212	0.584134	0.554387	-1.16126	0.825905	0.581622	1.52894	1.37515	0.225313	2.46321	1.62895	0.0559012	2.93656
				2.02853	1.67137	1.53607	1.60278		0	0	1	0	1	0	0	0	38	38	38	68.6	68.6	68.6	49.901	0	323.31	173260000000	628	NaN	NaN	NaN	NaN	NaN	NaN	NaN	NaN	NaN	NaN	NaN	NaN	NaN	0.352884	0.851842	0.798487	0.275572	0.769017	0.647911	0.230818	0.727872	0.557906
-0.845249	-0.697116	-1.25842	-1.16392	-1.08302	-0.99719	-1.98287	-2.40763		0	0	0	1	0	1	0	0	24	24	24	53.3	53.3	53.3	33.155	0	323.31	49549000000	1147	NaN	0.292958	1	-0.655065	0.287143	1	-0.634544	0.411524	1	-0.879681	0.310126	0.794014	-0.700423	0.602155	0.695905	-1.16157	0.542856	0.570614	-1.06525	0.697742	0.256282	-1.37173
-1.98799	-2.26753	-2.99146	-3.17365	-1.23833	-1.7091	-2.40652	-2.15024	+	0	1	0	0	0	1	0	0	20	20	17	53.4	53.4	50	52.164	0	169.33	12852000000	316	NaN	2.0158	1	-3.37772	2.23913	0.683	-3.83397	1.80787	0.845231	-3.21228	2.45201	0.10256	-4.45154	2.0281	0.311378	-3.07903	3.02933	0.186462	-4.95121	1.67806	0.055253	-2.91823
-0.486144	-0.672023	-0.500807	-0.285649	-1.34721	-1.50397	-1.46173	-3.64581	+	0	0	0	1	0	1	0	0	41	41	41	45.9	45.9	45.9	118.39	0	323.31	23644000000	696	NaN	0.160274	1	-0.387254	0.285522	1	-0.62964	0.173836	0.996	-0.414662	0.0868453	0.940185	-0.222677	0.367434	0.847399	-0.808359	0.518325	0.571495	-1.06601	1.37019	0.0893512	-2.28106
				1.06204	2.07698	2.67669	2.80576		0	0	1	0	1	0	0	0	19	19	19	58.5	58.5	58.5	47.76	0	323.31	6941400000	184	145	NaN	NaN	NaN	NaN	NaN	NaN	NaN	NaN	NaN	NaN	NaN	NaN	0.458844	0.795158	0.943967	0.965887	0.283268	1.78564	1.28553	0.087507	2.32088
				0.775015	1.85715	1.78618	1.3286		0	0	1	0	0	0	0	1	29	29	29	57.9	57.9	57.9	67.231	0	185.13	7453100000	174	NaN	NaN	NaN	NaN	NaN	NaN	NaN	NaN	NaN	NaN	NaN	NaN	NaN	0.418811	0.821016	0.854043	2.24042	0.194909	3.69799	0.815766	0.200422	1.5396
				1.07579	1.68939	1.61846	3.87753	+	0	0	1	0	1	0	0	0	32	32	32	69.9	69.9	69.9	55.846	0	323.31	50277000000	512	NaN	NaN	NaN	NaN	NaN	NaN	NaN	NaN	NaN	NaN	NaN	NaN	NaN	0.237456	0.898118	0.562258	0.495804	0.582859	1.03756	0.335563	0.604799	0.759288
-0.304363	-0.385339	-0.315775	-0.287935	-0.682552	-1.1338	-1.59002	-2.05939		0	0	0	1	0	1	0	0	43	43	42	47.3	47.3	46.6	124.18	0	323.31	17610000000	515	NaN	0.983701	1	-1.20168	1.00045	1	-1.32349	1.00646	0.964082	-1.23443	0.791867	0.626442	-1.04574	1.31538	0.520552	-1.88167	1.46988	0.236707	-2.30767	1.19784	0.111288	-2.06776
				-0.55931	0.577012	0.905133	2.05348		0	0	1	0	1	0	0	0	21	21	19	50.9	50.9	49.4	71.456	0	323.31	28915000000	261	NaN	NaN	NaN	NaN	NaN	NaN	NaN	NaN	NaN	NaN	NaN	NaN	NaN	0.132773	0.943767	-0.334416	0.147483	0.906968	0.365987	0.200037	0.776127	0.483974
0.308926	0.814557	0.482066	2.45092	1.15415	1.81416	2.00931	3.66437	+	1	0	0	0	1	0	0	0	25	25	25	56.4	56.4	56.4	51.419	0	221.54	19175000000	324	NaN	0.111873	1	0.277302	0.357295	1	0.76143	0.203122	0.999138	0.467887	1.3962	0.188373	2.4751	0.674878	0.645352	1.27441	0.99887	0.284439	1.81195	0.760178	0.220832	1.46954
				0.907856	1.44702	0.92557	-0.245349		0	0	1	0	0	0	0	1	18	18	18	13.6	13.6	13.6	152.1	0	30.432	1795000000	84	NaN	NaN	NaN	NaN	NaN	NaN	NaN	NaN	NaN	NaN	NaN	NaN	NaN	0.292146	0.895495	0.657144	0.594711	0.500159	1.18237	0.311467	0.64962	0.692071
-1.59109	-0.0981752	-0.877948	-1.50136	1.43568	1.40559	1.70183	2.11251		0	1	0	0	1	0	0	0	39	39	39	49.1	49.1	49.1	100.23	0	233.16	10598000000	356	NaN	0.428352	1	-0.92145	0.0209815	1	-0.0584668	0.197902	1	-0.478917	0.456522	0.672948	-0.965331	0.566949	0.704574	1.13878	0.552651	0.543161	1.11466	0.764579	0.224507	1.45696
				0	0	2.06064	3.3126		0	0	1	0	1	0	0	0	21	21	21	48.4	48.4	48.4	51.212	0	104.45	3286300000	119	NaN	NaN	NaN	NaN	NaN	NaN	NaN	NaN	NaN	NaN	NaN	NaN	NaN	NaN	1	NaN	NaN	1	NaN	0.892275	0.16879	1.67362
0.599503	0.390658	1.42399	1.01572	-1.54277	-0.511805	-1.59784	-1.35032		0	0	0	1	0	0	0	1	11	11	11	20.4	20.4	20.4	39.676	0	135.53	5284700000	175	NaN	0.19745	1	0.466223	0.138616	1	0.337736	0.607254	0.95974	1.19996	0.330371	0.780586	0.729752	1.59521	0.366833	-2.61545	0.367169	0.735063	-0.735868	1.28237	0.0962976	-2.18807
-0.644666	-0.116689	-0.119743	0.576973	2.05262	2.16771	3.5656	2.74374		0	0	0	1	1	0	0	0	37	37	37	39	39	39	117.4	0	323.31	15769000000	409	NaN	0.157142	1	-0.388549	0.0269667	1	-0.0743404	0.0241174	1	-0.0672244	0.141612	0.906726	0.353741	0.875107	0.565772	1.64714	0.735152	0.388057	1.43849	1.64245	0.0543797	2.97572
-1.38103	-1.41737	-2.13181	-1.74793	-0.634283	-2.29584	-2.3665	-2.26155	+	0	1	0	0	0	1	0	0	14	14	14	31	31	31	70.754	0	112.51	3336400000	148	NaN	0.595006	1	-1.17822	0.639489	1	-1.24824	2.30239	1	-3.90243	1.65049	0.149692	-2.74995	0.23544	0.900839	-0.538885	0.932768	0.289496	-1.74975	1.50243	0.0759391	-2.63251
-0.51176	-0.231421	-0.124015	-0.61793	-0.197851	-0.178968	-0.103221	-0.211208		0	0	0	1	0	0	0	1	39	39	39	96.1	96.1	96.1	47.687	0	323.31	238480000000	2786	NaN	0.316635	1	-0.660592	0.112508	1	-0.270436	0.0551929	1	-0.140126	0.315788	0.807025	-0.674211	0.0583277	0.972562	-0.153534	0.0330451	0.968491	-0.091728	0.0203814	0.974124	-0.0570878
-0.0885766	-0.203472	-0.240146	0.240728	-0.00959651	-0.748131	0.391151	-1.4032		0	0	0	1	0	0	0	1	13	13	13	30.5	30.5	30.5	51.462	0	206.15	11159000000	292	NaN	0.0308589	1	-0.0821032	0.0433723	1	-0.118281	0.0569289	1	-0.152355	0.0897597	0.941646	0.225642	0.0026902	1	-0.00749834	0.201295	0.85384	-0.481057	0.141932	0.850871	0.344363
0.73779	0.922383	0.734292	0.299609	0.647611	0.404325	0.438375	-0.124609		0	0	0	1	0	0	0	1	71	71	71	48	48	48	116.99	0	323.31	838300000000	3052	NaN	0.323886	1	0.699834	0.466343	1	0.942854	0.302994	1	0.664576	0.100364	0.934672	0.252637	0.205422	0.919569	0.484166	0.112831	0.921408	0.285353	0.126489	0.864199	0.315948
				0	0	0.197942	1.52493		0	0	1	0	0	0	0	1	20	20	20	36.4	36.4	36.4	75.93	0	62.106	2237500000	82	NaN	NaN	NaN	NaN	NaN	NaN	NaN	NaN	NaN	NaN	NaN	NaN	NaN	NaN	1	NaN	NaN	1	NaN	0.0975028	0.894991	0.23657
				1.21343	1.40607	1.7202	1.53533	+	0	0	1	0	0	0	0	1	21	11	11	47.7	32.2	32.2	55.102	0	323.31	17738000000	259	NaN	NaN	NaN	NaN	NaN	NaN	NaN	NaN	NaN	NaN	NaN	NaN	NaN	1.02199	0.536358	1.75722	1.73119	0.19551	2.75947	1.86811	0.0484138	3.06642
				1.41373	1.67456	1.2947	2.78832		0	0	1	0	1	0	0	0	41	30	29	71.1	54.5	54.5	56.369	0	323.31	130960000000	568	NaN	NaN	NaN	NaN	NaN	NaN	NaN	NaN	NaN	NaN	NaN	NaN	NaN	0.348903	0.85768	0.777989	0.360569	0.701383	0.805697	0.210967	0.756006	0.514278
				2.06743	1.72337	1.25634	2.75893		0	0	1	0	1	0	0	0	24	24	17	42.3	42.3	33.8	55.272	0	323.31	146300000000	725	NaN	NaN	NaN	NaN	NaN	NaN	NaN	NaN	NaN	NaN	NaN	NaN	NaN	0.577498	0.681018	1.18423	0.405282	0.651742	0.885759	0.220114	0.745392	0.532106
1.96525	2.10101	1.9181	1.80375						1	0	0	0	0	0	1	0	50	50	49	59.7	59.7	59.7	77.422	0	323.31	121080000000	819	NaN	0.533514	1	1.10909	0.538633	1	1.12162	0.452227	1	0.971683	0.418431	0.696042	0.910658	NaN	NaN	NaN	NaN	NaN	NaN	NaN	NaN	NaN
				-0.0663541	0.449618	0.901976	0.908709		0	0	1	0	0	0	0	1	30	30	30	44.5	44.5	44.5	89.677	0	300.91	3897000000	119	NaN	NaN	NaN	NaN	NaN	NaN	NaN	NaN	NaN	NaN	NaN	NaN	NaN	0.0347612	0.979442	-0.088053	0.258181	0.820702	0.55833	0.540107	0.415942	1.04942
-1.18	1.18901	0.633192	2.63869	2.06775	2.25	2.24491	0.166258		1	0	0	0	1	0	0	0	25	25	19	64.7	64.7	56.4	50.497	0	170.59	14281000000	481	NaN	0.859842	1	-1.53426	1.13756	1	1.9029	0.173414	0.997772	0.421124	1.78694	0.12631	3.13148	0.609003	0.664304	1.2351	0.52119	0.554189	1.09647	0.750893	0.221163	1.46641
				2.07257	2.71505	2.60813	2.47496		0	0	1	0	1	0	0	0	51	51	49	54.3	54.3	53.2	114.02	0	323.31	11442000000	492	NaN	NaN	NaN	NaN	NaN	NaN	NaN	NaN	NaN	NaN	NaN	NaN	NaN	0.77062	0.584063	1.48893	1.10471	0.266691	2.03956	0.813488	0.193393	1.579
				1.1102	1.2507	1.97542	2.64524	+	0	0	1	0	1	0	0	0	47	47	33	54	54	43.1	87.679	0	259.74	7342600000	308	NaN	NaN	NaN	NaN	NaN	NaN	NaN	NaN	NaN	NaN	NaN	NaN	NaN	0.587301	0.700622	1.14292	0.600243	0.504121	1.17567	1.51446	0.0778447	2.59392
0.301958	0.219248	0.582337	0.795315	0.346198	1.58728	0.490881	0.648367		0	0	0	1	0	0	0	1	13	13	11	67.5	67.5	61.9	21.569	0	144.36	6562100000	263	NaN	0.0752943	1	0.197682	0.0629215	1	0.165306	0.200302	1	0.47054	0.254747	0.835149	0.583944	0.0674773	0.964409	0.180944	0.433103	0.630607	0.929372	0.12289	0.8677	0.310732
				0	1.01423	3.70369	4.12389		0	0	1	0	1	0	0	0	15	15	15	46.7	46.7	46.7	36.263	0	122.4	12345000000	204	NaN	NaN	NaN	NaN	NaN	NaN	NaN	NaN	NaN	NaN	NaN	NaN	NaN	NaN	1	NaN	0.395001	0.680052	0.838308	0.976439	0.131435	1.87283
				0.535553	1.36862	2.59499	2.55112		0	0	1	0	1	0	0	0	42	42	42	59.4	59.4	59.4	84.098	0	323.31	12321000000	289	NaN	NaN	NaN	NaN	NaN	NaN	NaN	NaN	NaN	NaN	NaN	NaN	NaN	0.216561	0.915465	0.497014	0.509659	0.579582	1.04488	1.10279	0.113398	2.02951
0.0923055	0.42191	0.21988	0.460526	1.47696	0.979691	0.723352	0.675317		0	0	0	1	0	0	0	1	64	64	64	68	68	68	91.916	0	323.31	346360000000	1215	NaN	0.0119734	0.999518	0.0344881	0.0591726	1	0.162239	0.0300654	1	0.0848322	0.0687873	0.949048	0.186522	0.353676	0.855849	0.788326	0.185443	0.865605	0.456246	0.124787	0.860264	0.321408
0.0877945	0.802443	0.193903	5.06944						1	0	0	0	0	0	1	0	56	56	56	47.2	47.2	47.2	129.57	0	323.31	13703000000	319	NaN	0.0388029	1	0.100009	0.496485	1	0.972582	0.126398	1	0.289471	1.30894	0.185082	2.46012	NaN	NaN	NaN	NaN	NaN	NaN	NaN	NaN	NaN
0.793635	2.37314	2.51708	2.56644	-0.0659655	-0.812284	-0.63352	-0.140127		1	0	0	0	0	0	0	1	40	40	40	70.4	70.4	70.4	69.725	0	323.31	31964000000	893	NaN	0.219384	1	0.517889	0.815673	0.968169	1.57299	0.685554	0.937161	1.37262	0.772197	0.371071	1.51229	0.0148382	0.991837	-0.0414764	0.213164	0.842486	-0.506683	0.153816	0.830657	-0.381269
-0.143967	-0.541388	-0.25899	-0.490397	-1.14705	-0.693059	-1.93472	-1.8072		0	0	0	1	0	0	0	1	71	71	71	37.9	37.9	37.9	284.54	0	270.74	11105000000	495	NaN	0.0586593	1	-0.149918	0.570437	1	-1.01108	0.107318	1	-0.263486	0.176878	0.891548	-0.419762	1.09948	0.529384	-1.84289	0.481431	0.628085	-0.933319	1.18568	0.108	-2.0989
				1.34461	1.59554	2.61578	1.72748		0	0	1	0	1	0	0	0	18	18	2	52.9	52.9	11.6	44.419	0	310.64	40529000000	337	NaN	NaN	NaN	NaN	NaN	NaN	NaN	NaN	NaN	NaN	NaN	NaN	NaN	0.451063	0.793652	0.949228	0.457948	0.609647	0.971388	1.39801	0.0827186	2.49383
1.33316	0.485505	1.15763	1.11294						0	0	0	1	0	0	1	0	34	34	34	52.7	52.7	52.7	77.454	0	180.86	5016100000	267	NaN	0.684451	1	1.30761	0.144346	1	0.355292	0.51904	0.999964	1.04497	0.525884	0.626707	1.0516	NaN	NaN	NaN	NaN	NaN	NaN	NaN	NaN	NaN
-1.87364	-1.33272	-1.87774	-3.52839	-0.0543958	-0.296238	-1.3865	0.0783256		0	1	0	0	0	0	0	1	19	19	17	41.7	41.7	41.1	38.434	0	97.371	10316000000	374	NaN	0.632664	1	-1.26488	0.435793	1	-0.923539	0.485224	1	-1.02633	2.79829	0.0928	-5.27477	0.0345839	0.980655	-0.0852022	0.193724	0.876875	-0.425738	0.43372	0.502782	-0.922584
-2.32757	-2.02579	-1.57478	-1.24802	-2.11443	-1.87861	-2.46879	-2.86657		0	1	0	0	0	1	0	0	17	17	17	37.2	37.2	37.2	54.29	0	122.83	11677000000	272	NaN	0.60894	1	-1.24329	0.571239	1	-1.17269	0.42305	1	-0.911892	0.317878	0.784181	-0.717282	0.509744	0.743089	-1.07394	0.621107	0.476713	-1.24688	0.910125	0.158702	-1.72408
0.169525	1.99735	1.36963	0.843801						1	0	0	0	0	0	1	0	20	20	17	51.2	51.2	47.6	56.931	0	323.31	75143000000	562	NaN	0.0232329	1	0.0660016	0.728675	1	1.42039	0.292999	1	0.675173	0.170744	0.892264	0.422703	NaN	NaN	NaN	NaN	NaN	NaN	NaN	NaN	NaN
				2.07883	2.53124	2.40915	1.8447		0	0	1	0	1	0	0	0	33	33	33	57.8	57.8	57.8	77.193	0	189.05	7366800000	307	NaN	NaN	NaN	NaN	NaN	NaN	NaN	NaN	NaN	NaN	NaN	NaN	NaN	0.844572	0.567429	1.60244	0.860558	0.316235	1.64981	0.783947	0.204697	1.52494
-1.28344	-1.59	-1.47647	-1.9898	-1.1193	-1.62131	-0.946163	-1.07856		0	1	0	0	0	0	0	1	13	13	13	33.7	33.7	33.7	49.772	0	323.31	2476600000	145	NaN	0.57309	1	-1.13751	1.0622	1	-1.87658	0.581187	0.948196	-1.16341	0.880274	0.31836	-1.65075	0.583387	0.704511	-1.13811	0.870332	0.32188	-1.60579	0.615192	0.352625	-1.16209
-1.69748	-1.68134	-1.90038	-3.56618	-1.34627	-1.0168	-1.05357	-1.25871		0	1	0	0	0	0	0	1	61	61	61	73.3	73.3	73.3	107.11	0	323.31	39842000000	1296	NaN	0.356351	1	-0.798646	0.475045	1	-1.00296	1.0527	0.705978	-1.8995	1.30252	0.189924	-2.4002	0.255698	0.904233	-0.603876	0.208066	0.844487	-0.502969	0.229055	0.73334	-0.545343
-1.88763	-1.46623	-1.88719	-2.58619	-1.27742	-2.79354	-2.70301	-3.52521	+	0	1	0	0	0	1	0	0	78	78	78	45.7	45.7	45.7	166.57	0	323.31	27677000000	952	NaN	1.40065	1	-2.40927	0.873593	0.97625	-1.59377	1.66509	0.75287	-2.80435	1.87423	0.122813	-3.27149	0.990133	0.553161	-1.7272	1.89266	0.158836	-3.33454	2.76913	0.038125	-4.98354
				2.08783	0.98584	1.51697	0.874273		0	0	1	0	1	0	0	0	15	15	15	11	11	11	193.46	0.00020833	18.068	935360000	63	NaN	NaN	NaN	NaN	NaN	NaN	NaN	NaN	NaN	NaN	NaN	NaN	NaN	1.05024	0.504663	1.913	0.591604	0.529102	1.13441	1.45885	0.0841236	2.41737
-1.03383	-1.31361	-1.90266	-1.24442	-0.74706	-0.999716	-1.87991	-1.7784		0	1	0	0	0	0	0	1	51	51	50	41.3	41.3	41.3	174.88	0	323.31	14621000000	475	NaN	0.344847	1	-0.755634	0.737324	1	-1.3821	0.649479	0.936176	-1.29261	0.344601	0.768823	-0.764666	0.223649	0.903381	-0.523853	0.328135	0.736111	-0.725044	0.651606	0.287591	-1.29488
				2.08881	1.47719	1.5327	1.70968		0	0	1	0	1	0	0	0	38	38	38	22.1	22.1	22.1	214.11	0	129.56	11832000000	222	NaN	NaN	NaN	NaN	NaN	NaN	NaN	NaN	NaN	NaN	NaN	NaN	NaN	2.09616	0.248125	3.53847	0.784455	0.371336	1.46711	0.644919	0.298667	1.26483
				0.239505	0.710588	2.71107	1.63507		0	0	1	0	1	0	0	0	19	19	19	44.3	44.3	44.3	65.947	0	318.49	7638300000	141	NaN	NaN	NaN	NaN	NaN	NaN	NaN	NaN	NaN	NaN	NaN	NaN	NaN	0.0872548	0.963075	0.220251	0.255656	0.809212	0.580503	0.815676	0.192517	1.5861
				0.656543	1.25435	1.2567	0.139354		0	0	1	0	0	0	0	1	29	29	28	24.3	24.3	23.8	162.46	0	95.711	2579000000	110	NaN	NaN	NaN	NaN	NaN	NaN	NaN	NaN	NaN	NaN	NaN	NaN	NaN	0.34447	0.886557	0.724581	0.508013	0.580215	1.03509	0.610481	0.339439	1.19146
				2.08955	1.53162	1.84651	2.00385		0	0	1	0	1	0	0	0	36	36	24	50.6	50.6	40.8	83.416	0	323.31	39347000000	265	NaN	NaN	NaN	NaN	NaN	NaN	NaN	NaN	NaN	NaN	NaN	NaN	NaN	0.75243	0.596109	1.46171	0.400268	0.657839	0.871476	0.414815	0.514821	0.905442
				2.11295	4.14526	6.71354	8.1462	+	0	0	1	0	1	0	0	0	41	41	41	76.3	76.3	76.3	56.068	0	323.31	52947000000	910	300	NaN	NaN	NaN	NaN	NaN	NaN	NaN	NaN	NaN	NaN	NaN	NaN	1.0217	0.51818	1.87223	1.48739	0.192621	2.73838	2.60103	0.037	5.16983
				2.12495	3.2225	3.71783	3.73388		0	0	1	0	1	0	0	0	52	52	52	62.7	62.7	62.7	101.11	0	323.31	74252000000	1135	375	NaN	NaN	NaN	NaN	NaN	NaN	NaN	NaN	NaN	NaN	NaN	NaN	0.983267	0.521515	1.81531	1.37011	0.21693	2.49355	1.49768	0.0678913	2.7353
				1.0055	1.41086	1.69017	2.49398	+	0	0	1	0	1	0	0	0	100	91	88	42.7	40.9	39.2	291.02	0	323.31	61458000000	1397	NaN	NaN	NaN	NaN	NaN	NaN	NaN	NaN	NaN	NaN	NaN	NaN	NaN	1.80087	0.363314	2.64191	1.46804	0.226137	2.40124	1.64835	0.0671613	2.73213
				2.12905	2.14677	2.78318	3.14238		0	0	1	0	1	0	0	0	26	26	26	66.3	66.3	66.3	44.172	0	323.31	15618000000	400	NaN	NaN	NaN	NaN	NaN	NaN	NaN	NaN	NaN	NaN	NaN	NaN	NaN	0.788632	0.582432	1.51956	0.696865	0.416091	1.37764	1.10276	0.114115	2.04025
-0.638129	-0.635715	-0.793728	-0.955895	-1.07933	-0.528184	-1.89679	-2.09445		0	0	0	1	0	1	0	0	24	22	22	54.1	51.2	51.2	44.049	0	129.83	11145000000	378	NaN	0.419237	1	-0.834938	0.508469	1	-0.95876	0.659892	0.947403	-1.19414	1.40681	0.204136	-2.14989	0.367209	0.852848	-0.796117	0.443295	0.673026	-0.845462	0.851891	0.187646	-1.60164
				0.507751	-1.05076	-1.7475	-1.67628		0	0	1	0	0	0	0	1	14	14	14	22	22	22	78.365	0	50.625	2909300000	150	NaN	NaN	NaN	NaN	NaN	NaN	NaN	NaN	NaN	NaN	NaN	NaN	NaN	0.166493	0.934113	0.400839	0.329513	0.733952	-0.730009	0.727558	0.241667	-1.40441
-0.156153	0.999654	2.85877	2.44975						1	0	0	0	0	0	1	0	19	19	19	20.3	20.3	20.3	84.703	0	95.684	4163600000	163	NaN	0.0254538	1	-0.0716206	0.197759	1	0.481828	0.734905	0.897524	1.46154	0.410063	0.695632	0.908026	NaN	NaN	NaN	NaN	NaN	NaN	NaN	NaN	NaN
				0.270501	0.210897	1.41837	2.07005		0	0	1	0	1	0	0	0	24	24	22	51.3	51.3	46.4	59.379	0	252.4	5509000000	217	NaN	NaN	NaN	NaN	NaN	NaN	NaN	NaN	NaN	NaN	NaN	NaN	NaN	0.18382	0.93359	0.403943	0.111112	0.929099	0.264754	0.56064	0.370087	1.12789
				1.24316	4.4502	6.26582	6.21535	+	0	0	1	0	1	0	0	0	80	80	80	70.8	70.8	70.8	113.93	0	323.31	65489000000	1233	NaN	NaN	NaN	NaN	NaN	NaN	NaN	NaN	NaN	NaN	NaN	NaN	NaN	0.289535	0.898566	0.665404	1.32561	0.221113	2.47196	1.92542	0.0370638	3.63649
-0.620283	-0.815836	-1.02953	-0.993969	-1.91328	-1.23947	-2.06583	-2.23757	+	0	0	0	1	0	1	0	0	30	30	30	54.4	54.4	54.4	63.922	0	323.31	67122000000	1345	NaN	0.332028	1	-0.700413	0.414006	1	-0.851375	0.562578	0.981333	-1.09784	0.618387	0.554848	-1.1735	0.510313	0.746546	-1.06918	1.01448	0.288953	-1.75258	1.02541	0.131582	-1.874
				-0.502399	-0.0482335	0.268419	0.782724		0	0	1	0	0	0	0	1	42	42	42	54.6	54.6	54.6	92.888	0	319.81	6702200000	196	NaN	NaN	NaN	NaN	NaN	NaN	NaN	NaN	NaN	NaN	NaN	NaN	NaN	0.537046	0.78471	-0.956839	0.0239369	0.977872	-0.0616643	0.1579	0.842372	0.359609
0.720752	0.898462	0.0612329	1.77725						1	0	0	0	0	0	1	0	42	42	38	21.9	21.9	20.1	304.1	0	244.33	8979100000	311	NaN	0.187513	1	0.452851	0.480655	1	0.961805	0.0151625	1	0.0421021	0.862627	0.329064	1.60848	NaN	NaN	NaN	NaN	NaN	NaN	NaN	NaN	NaN
0.40558	0.4601	0.0725915	2.06591	2.13521	1.44394	1.89807	1.66937	+	1	0	0	0	1	0	0	0	49	49	49	51.1	51.1	51.1	133.07	0	323.31	25917000000	483	NaN	0.160998	1	0.382604	0.201619	1	0.463026	0.0187034	1	0.0516055	1.38268	0.190094	2.40897	2.17908	0.264308	3.69154	0.622201	0.479936	1.22412	1.97079	0.0420813	3.27944
-0.778047	0.22709	-0.856837	0.597742	-0.755176	0.776344	-0.137823	-0.502086		0	0	0	1	0	0	0	1	33	33	33	41.1	41.1	41.1	107.41	0	231.17	10453000000	319	NaN	0.171191	1	-0.421842	0.0825713	1	0.209242	0.179962	0.99858	-0.442043	0.233106	0.850224	0.531922	0.168645	0.935972	-0.415921	0.190975	0.864884	0.461807	0.0271565	0.971844	-0.0755589
-0.544038	-0.235213	-0.572909	-0.346855	-1.03213	-0.963848	-1.01339	-1.84378		0	0	0	1	0	0	0	1	54	54	54	35.5	35.5	35.5	220.43	0	323.31	17837000000	824	NaN	0.74536	1	-1.21176	0.190816	0.998842	-0.405972	0.62793	0.979898	-1.09116	0.304186	0.834027	-0.605222	0.586317	0.706223	-1.13266	0.46315	0.623163	-0.94212	0.769684	0.252119	-1.38369
				1.29711	1.52492	0.995189	-0.535753		0	0	1	0	0	0	0	1	32	32	32	29	29	29	226.66	0	158.08	3272400000	176	NaN	NaN	NaN	NaN	NaN	NaN	NaN	NaN	NaN	NaN	NaN	NaN	NaN	0.897993	0.565857	1.60512	0.689722	0.436065	1.33183	0.48419	0.461924	0.977309
-0.44348	0.690835	0.0257386	0.877782	1.30336	0.282499	0.47154	0.70941		0	0	0	1	0	0	0	1	19	19	19	34.1	34.1	34.1	68.259	0	92.343	3899600000	184	NaN	0.429238	1	-0.802492	0.361469	1	0.755445	0.00629149	1	0.0176461	0.240029	0.840271	0.560558	0.565111	0.707452	1.12687	0.0726407	0.945216	0.190752	0.137449	0.852246	0.340419
0.382097	0	-0.000775814	3.36195	0.770284	2.58618	2.50425	2.82892		1	0	0	0	1	0	0	0	44	44	43	66.1	66.1	66.1	74.641	0	323.31	17805000000	416	NaN	0.250828	1	0.534841	NaN	1	NaN	0.000233088	0.999872	-0.000647729	1.34414	0.183577	2.45876	0.191809	0.925202	0.463249	0.812225	0.328868	1.5762	0.849331	0.179016	1.63113
-0.576836	-0.91567	-1.70131	-2.10981	-1.32906	-0.819691	-0.664312	-1.53292		0	1	0	0	0	0	0	1	72	72	72	56.1	56.1	56.1	143.23	0	323.31	10239000000	541	NaN	0.17065	1	-0.41294	0.360477	1	-0.774648	0.625709	0.972824	-1.24548	0.703337	0.436256	-1.38623	0.303635	0.892202	-0.693808	0.25843	0.799482	-0.591946	0.258328	0.713281	-0.581932
0.0355582	0.314239	0.228568	-0.203842	0.0655599	-0.48495	-0.587191	-1.21128		0	0	0	1	0	0	0	1	41	41	41	56.1	56.1	56.1	84.427	0	323.31	23679000000	812	NaN	0.0411925	1	0.0894581	0.30515	1	0.595751	0.198143	0.99799	0.415014	0.218219	0.891365	-0.434058	0.0654158	0.971032	0.144554	0.37012	0.734825	-0.73424	0.747515	0.312669	-1.23433
-0.0376757	0.584451	0.650786	0.809085	0.276871	0.869018	0.881656	1.43329		0	0	0	1	0	0	0	1	86	86	86	53.5	53.5	53.5	208.7	0	323.31	42381000000	1242	NaN	0.0140684	0.999494	-0.0377864	0.447821	1	0.864942	0.804319	0.927084	1.3254	1.0016	0.329483	1.61512	0.298793	0.89839	0.572728	0.781183	0.419977	1.36762	0.475296	0.480564	0.951851
0.291032	1.18439	1.07628	0.297553	1.39971	0.983633	0.54998	0.265522		0	0	0	1	0	0	0	1	69	69	69	70.4	70.4	70.4	106.87	0	323.31	459220000000	1825	NaN	0.0409947	1	0.114306	0.292437	1	0.668975	0.241358	1	0.569798	0.0455964	0.971211	0.126146	0.377862	0.836157	0.828329	0.21712	0.838337	0.520052	0.0964622	0.88929	0.253771
				-0.365021	-1.14839	-1.97815	-1.42212		0	0	1	0	0	0	0	1	12	12	12	35.1	35.1	35.1	63.145	0	53.46	1665200000	85	NaN	NaN	NaN	NaN	NaN	NaN	NaN	NaN	NaN	NaN	NaN	NaN	NaN	0.113285	0.956884	-0.284155	0.525733	0.575258	-1.05444	0.84426	0.189317	-1.5957
-0.609091	1.36733	1.6718	1.93917	-0.955479	-1.1376	-1.72711	-1.94886		1	0	0	0	0	0	0	1	49	49	49	60.6	60.6	60.6	99.326	0	243.55	11075000000	646	NaN	0.138778	1	-0.348887	0.401192	1	0.867128	0.434212	1	0.934017	0.433667	0.689847	0.940327	0.336004	0.878086	-0.736103	0.707713	0.438714	-1.31867	1.61314	0.0716825	-2.68991
				0.56179	1.49058	1.41017	1.76243	+	0	0	1	0	0	0	0	1	25	25	25	53	53	53	56.08	0	150.5	4813000000	188	NaN	NaN	NaN	NaN	NaN	NaN	NaN	NaN	NaN	NaN	NaN	NaN	NaN	0.184218	0.933162	0.438612	1.00639	0.282848	1.78402	0.616236	0.327902	1.21261
				0.36152	1.1142	0.212862	0.331673		0	0	1	0	0	0	0	1	37	37	37	68.4	68.4	68.4	73.261	0	323.31	10343000000	368	NaN	NaN	NaN	NaN	NaN	NaN	NaN	NaN	NaN	NaN	NaN	NaN	NaN	0.0807462	0.962482	0.212479	0.295945	0.759213	0.672985	0.0498946	0.945615	0.134475
0.6354	1.2763	0.967106	0.958461	0.613306	0.838263	1.06013	0.852469		0	0	0	1	0	0	0	1	115	115	101	59	59	53.2	218	0	323.31	148610000000	3323	NaN	0.466797	1	0.901875	0.845076	0.980756	1.52905	0.56183	0.977892	1.08926	0.662173	0.518255	1.22896	0.493329	0.792624	0.933309	0.548272	0.574864	1.05173	0.740462	0.262663	1.35246
				0.611252	1.30307	3.28695	4.32452	+	0	0	1	0	1	0	0	0	18	18	18	59.4	59.4	59.4	29.717	0	323.31	12827000000	231	75	NaN	NaN	NaN	NaN	NaN	NaN	NaN	NaN	NaN	NaN	NaN	NaN	0.293746	0.897983	0.637493	0.458865	0.61508	0.959781	1.18342	0.0977872	2.1933
0.564685	0	1.08524	1.43949	2.14162	3.14099	2.75868	4.5225	+	0	0	0	1	1	0	0	0	28	28	28	64	64	64	50.646	0	323.31	17096000000	399	NaN	0.372993	1	0.754521	NaN	1	NaN	0.622018	0.940368	1.19049	0.650021	0.500866	1.26577	1.21128	0.439874	2.15967	2.32821	0.181667	4.1971	0.845407	0.178125	1.63479
-0.962288	-0.638092	-0.717388	-2.08178	-0.322879	-0.0550952	-0.0627937	-0.173601		0	1	0	0	0	0	0	1	45	45	45	30.8	30.8	30.8	220.62	0	218.82	7150800000	461	NaN	0.317966	1	-0.705399	0.342292	1	-0.718858	0.506013	1	-0.972098	0.880792	0.316057	-1.65761	0.0855881	0.963429	-0.221894	0.0128533	0.985568	-0.0359174	0.0174906	0.974016	-0.0480407
-0.617917	-0.309854	-0.478327	-0.433097	-0.796117	-0.637467	-0.501003	-0.526795		0	0	0	1	0	0	0	1	50	50	50	55.3	55.3	55.3	97.169	0	323.31	493390000000	3328	NaN	0.346121	1	-0.722184	0.148569	0.995901	-0.349031	0.257299	1	-0.561069	0.229036	0.861109	-0.507662	0.454697	0.796872	-0.910603	0.370644	0.71842	-0.762636	0.281336	0.701018	-0.603416
				-0.0985522	1.59566	0.858349	-2.06474		0	0	1	0	0	1	0	0	15	15	15	15.7	15.7	15.7	73.602	0	36.187	5860900000	90	NaN	NaN	NaN	NaN	NaN	NaN	NaN	NaN	NaN	NaN	NaN	NaN	NaN	0.0184165	0.987767	-0.0518411	0.36567	0.694554	0.812854	0.219395	0.751562	0.520469
-1.02954	-1.92322	-2.32068	-2.18721	-0.504068	0.412148	0.0671339	-0.684237		0	1	0	0	0	0	0	1	88	88	88	51.9	51.9	51.9	238.26	0	323.31	21621000000	534	NaN	0.314558	1	-0.702796	0.784311	1	-1.50148	0.747084	0.904554	-1.46357	0.856336	0.328181	-1.62661	0.108948	0.956907	-0.280819	0.083025	0.938393	0.219325	0.014838	0.97461	0.0415214
				-0.517818	-0.134259	0.331537	0.921849		0	0	1	0	0	0	0	1	51	51	51	36.5	36.5	36.5	193.08	0	295.39	5329900000	207	NaN	NaN	NaN	NaN	NaN	NaN	NaN	NaN	NaN	NaN	NaN	NaN	NaN	0.524724	0.794045	-0.947154	0.0451789	0.961867	-0.119004	0.123843	0.870708	0.303475
				-0.112384	1.29311	0.446672	1.80694		0	0	1	0	0	0	0	1	35	35	35	53.3	53.3	53.3	82.562	0	323.31	12902000000	278	NaN	NaN	NaN	NaN	NaN	NaN	NaN	NaN	NaN	NaN	NaN	NaN	NaN	0.0224705	0.988506	-0.062763	0.436782	0.635428	0.923208	0.0866852	0.896263	0.228745
-1.547	-0.862529	-1.05964	-3.3415	-1.54523	-2.52671	-4.51124	-6.86567	+	0	1	0	0	0	1	0	0	16	16	16	82.9	82.9	82.9	11.986	0	323.31	71219000000	772	24	0.6375	1	-1.25449	0.320143	1	-0.70319	0.426332	1	-0.892201	0.909379	0.285198	-1.75491	0.695419	0.625771	-1.3419	1.28406	0.234843	-2.30671	1.36317	0.0815204	-2.53802
				0.922818	1.61735	1.79957	2.38273		0	0	1	0	1	0	0	0	23	23	23	31.6	31.6	31.6	109.93	0	97.819	3667200000	116	NaN	NaN	NaN	NaN	NaN	NaN	NaN	NaN	NaN	NaN	NaN	NaN	NaN	0.356672	0.859528	0.768836	0.568963	0.517842	1.1522	0.582337	0.342586	1.18194
0.470504	1.63605	1.82528	4.21863	1.41846	1.73528	1.75515	2.70971		1	0	0	0	1	0	0	0	82	82	82	63.5	63.5	63.5	157.18	0	323.31	72353000000	1683	NaN	0.166667	1	0.398688	0.800788	1	1.50549	0.819964	0.844827	1.54873	1.51875	0.143287	2.79611	0.397289	0.819142	0.862449	0.445849	0.613175	0.955731	0.41359	0.517445	0.901015
-0.784101	-1.8561	-1.88273	-0.863469	0.0471762	-0.996168	-1.77724	-0.848487		0	1	0	0	0	0	0	1	20	20	20	35.9	35.9	35.9	83.054	0	197.4	7704400000	187	NaN	0.777923	1	-1.3407	0.9059	0.989347	-1.67897	0.903512	0.760969	-1.67757	0.62427	0.553834	-1.16092	0.0223982	0.989163	0.0581048	0.459339	0.624355	-0.939218	0.786536	0.212943	-1.49525
				0.313405	-0.220686	-0.852803	-1.95581	+	0	0	1	0	0	0	0	1	12	12	12	39.2	39.2	39.2	31.821	0	34.362	3966100000	228	NaN	NaN	NaN	NaN	NaN	NaN	NaN	NaN	NaN	NaN	NaN	NaN	NaN	0.319652	0.899434	0.614656	0.103418	0.931521	-0.251287	0.466562	0.493084	-0.935383
-1.0419	-0.601114	-0.943713	-1.64014	-0.751014	-0.661254	-1.1514	-2.29562		0	1	0	0	0	1	0	0	26	26	26	42.5	42.5	42.5	71.863	0	112.69	8906900000	502	NaN	0.316612	1	-0.706989	0.226904	1	-0.521	0.346362	1	-0.752954	0.465306	0.665962	-0.985279	0.233995	0.899078	-0.543415	0.248768	0.817574	-0.564761	0.355423	0.592276	-0.779616
0.437823	0.498959	-0.016796	0.256047	1.027	0.853407	0.734831	0.569743		0	0	0	1	0	0	0	1	59	57	57	63.4	63.4	63.4	109.43	0	323.31	106520000000	1372	NaN	0.172345	1	0.40697	0.157222	1	0.381988	0.00492854	1	-0.0136553	0.0890447	0.940929	0.225393	0.759548	0.616064	1.37262	0.516709	0.592209	1.00903	0.397926	0.572803	0.817252
1.3107	0.71961	1.84313	2.53519						1	0	0	0	0	0	1	0	39	39	39	52.5	52.5	52.5	101.97	0	323.31	53190000000	506	NaN	0.278203	1	0.646032	0.130628	0.998821	0.334231	0.450646	1	0.966996	0.814656	0.340026	1.57808	NaN	NaN	NaN	NaN	NaN	NaN	NaN	NaN	NaN
-2.08393	-1.19538	-1.14313	-0.966292	-1.59779	-2.02864	-2.32513	-3.36208	+	0	1	0	0	0	1	0	0	12	12	12	65.8	65.8	65.8	23.198	0	306.03	6944900000	334	NaN	0.918977	1	-1.71549	0.351384	1	-0.77456	0.280049	1	-0.644821	0.321789	0.788776	-0.712258	0.721159	0.617528	-1.38435	0.972828	0.283071	-1.79237	1.46856	0.0793744	-2.57428
-0.669483	-1.85432	-0.899892	-1.58597	-0.350051	-1.11371	-0.589794	-1.4565		0	1	0	0	0	0	0	1	6	6	6	21.1	21.1	21.1	54.212	0	323.31	28832000000	315	NaN	0.300482	1	-0.654619	1.37662	0.934839	-2.36844	0.466435	1	-0.940591	0.429892	0.692895	-0.923889	0.215358	0.924113	-0.471741	0.379355	0.691437	-0.818436	0.447559	0.541297	-0.865742
-1.9882	-1.49798	-1.85736	-1.29561	-0.917437	-0.743325	-1.2726	-2.46531		0	1	0	0	0	1	0	0	74	74	74	58.2	58.2	58.2	143.16	0	323.31	65281000000	1912	NaN	0.587981	1	-1.19844	0.32162	1	-0.731085	0.446651	1	-0.960573	0.419442	0.697667	-0.894659	0.199007	0.919758	-0.482258	0.185082	0.868311	-0.448867	0.256471	0.701344	-0.603798
				0.747499	1.64304	2.08928	3.084		0	0	1	0	1	0	0	0	19	19	19	40.8	40.8	40.8	51.4	0	323.31	5885300000	134	NaN	NaN	NaN	NaN	NaN	NaN	NaN	NaN	NaN	NaN	NaN	NaN	NaN	0.529848	0.754071	1.01065	1.09944	0.285092	1.93677	0.837988	0.18899	1.59302
				2.14434	1.98704	2.13685	2.22092	+	0	0	1	0	1	0	0	0	36	36	36	51.7	51.7	51.7	87.175	0	323.31	12308000000	252	NaN	NaN	NaN	NaN	NaN	NaN	NaN	NaN	NaN	NaN	NaN	NaN	NaN	1.35738	0.444506	2.38083	0.978199	0.285116	1.79706	1.18261	0.104659	2.11604
0.215786	2.37099	0.486755	-0.0660725						1	0	0	0	0	0	1	0	22	22	22	38.6	38.6	38.6	74.423	0	313.44	13069000000	153	NaN	0.0559656	1	0.149016	2.31716	0.662857	4.00253	0.184696	0.998972	0.434295	0.019443	0.990121	-0.0530706	NaN	NaN	NaN	NaN	NaN	NaN	NaN	NaN	NaN
				0.166459	-0.3396	-1.54515	0.208244		0	0	1	0	0	0	0	1	17	17	17	42	42	42	48.121	0	260.68	9741900000	292	NaN	NaN	NaN	NaN	NaN	NaN	NaN	NaN	NaN	NaN	NaN	NaN	NaN	0.0504049	0.970307	0.13333	0.0881417	0.94069	-0.228369	0.473508	0.450301	-0.995183
0.873979	1.81437	1.3821	1.27705	2.14767	1.75786	2.34082	2.55346		1	0	0	0	1	0	0	0	59	59	59	68.7	68.7	68.7	100.01	0	323.31	90244000000	841	NaN	0.237507	1	0.555649	0.731423	1	1.41446	0.473599	1	0.987826	0.272429	0.822321	0.634316	0.796856	0.581891	1.53318	0.559706	0.524614	1.14399	0.963552	0.14466	1.79953
-0.147366	-0.0207427	0.0138218	-0.157388	-0.441613	-0.606636	-0.905727	-0.905404	+	0	0	0	1	0	0	0	1	579	579	567	83.7	83.7	81.9	531.78	0	323.31	1268500000000	17056	NaN	0.289394	1	-0.475833	0.0261641	1	-0.0562081	0.0182528	1	0.0389551	0.263086	0.879262	-0.45894	0.504075	0.810862	-0.893965	0.96833	0.365479	-1.48023	1.69489	0.0835918	-2.44886
-2.55019	-1.94123	-2.76399	-3.94548	-0.877322	-1.27122	-1.08747	-1.21668		0	1	0	0	0	0	0	1	117	117	117	51.9	51.9	51.9	228.54	0	323.31	139630000000	3494	NaN	0.476867	1	-1.02692	0.66342	1	-1.31623	0.972853	0.747434	-1.83556	1.49293	0.149486	-2.73878	0.14216	0.939698	-0.362525	0.19739	0.851458	-0.486079	0.217941	0.74988	-0.524322
				-0.313766	1.47134	2.46334	5.08695	+	0	0	1	0	1	0	0	0	26	26	26	82.7	82.7	82.7	32.66	0	323.31	9969900000	222	NaN	NaN	NaN	NaN	NaN	NaN	NaN	NaN	NaN	NaN	NaN	NaN	NaN	0.198489	0.933537	-0.437108	0.99784	0.284592	1.76931	1.76554	0.0479167	3.06984
				0.0170231	1.62216	3.69465	5.42534	+	0	0	1	0	1	0	0	0	9	9	9	50.6	50.6	50.6	18.697	0	258.98	12819000000	164	7	NaN	NaN	NaN	NaN	NaN	NaN	NaN	NaN	NaN	NaN	NaN	NaN	0.0053447	0.998136	0.0147182	0.62262	0.478619	1.23627	1.07997	0.114712	2.04073
-2.06622	-3.90692	-3.34651	-4.37363	-2.67735	-3.84971	-3.92485	-3.98365	+	0	1	0	0	0	1	0	0	10	10	10	33.1	33.1	33.1	57.157	0	36.502	2847900000	94	NaN	0.855245	1	-1.6179	3.15917	0.964	-6.24727	1.7511	0.767467	-3.14879	4.49353	0.0333333	-10.6725	1.34017	0.430558	-2.40733	4.71781	0.056	-11.1443	2.8341	0.0406667	-5.44073
0.12939	0.37399	0.354777	-0.0405343	0.30067	0.330793	0.285028	0.201631		0	0	0	1	0	0	0	1	134	134	129	89.6	89.6	89.6	54.231	0	323.31	19402000000000	30295	126	0.052975	1	0.135982	0.226995	1	0.495096	0.189342	0.995022	0.42848	0.0157395	0.9929	-0.0420375	0.114883	0.956758	0.282741	0.12601	0.920094	0.307756	0.107711	0.887915	0.266764
-0.777582	0.994734	0.468088	0.659867	0.776859	0.521047	0.246918	0.563112		0	0	0	1	0	0	0	1	57	57	57	54.5	54.5	54.5	102.45	0	323.31	180940000000	1387	NaN	0.165898	1	-0.410895	0.424562	1	0.884514	0.137208	0.998424	0.339743	0.207924	0.867265	0.489592	0.41541	0.82026	0.849083	0.238323	0.833006	0.534124	0.0991146	0.89148	0.245621
				0.623861	1.77875	1.60958	2.37344	+	0	0	1	0	1	0	0	0	8	8	8	43.3	43.3	43.3	34.208	0	60.68	3373900000	154	NaN	NaN	NaN	NaN	NaN	NaN	NaN	NaN	NaN	NaN	NaN	NaN	NaN	0.196949	0.924847	0.466684	1.50108	0.213377	2.5372	0.879316	0.183057	1.61764
0.169606	0.706445	1.63799	0.801402						1	0	0	0	0	0	1	0	9	9	9	45	45	45	38.89	0	323.31	13125000000	132	NaN	0.0884798	1	0.214611	0.354799	1	0.746738	1.477	0.641048	2.47206	0.545558	0.628872	1.04192	NaN	NaN	NaN	NaN	NaN	NaN	NaN	NaN	NaN
-1.07281	-1.03604	-1.31664	-1.85845	0.0194211	-0.410029	-1.444	-2.35898		0	1	0	0	0	1	0	0	40	40	39	47.5	47.5	46.6	115.42	0	323.31	33872000000	895	NaN	0.885337	1	-1.54808	1.24832	1	-1.99524	1.34313	0.723571	-2.20658	1.91523	0.125353	-3.18067	0.007465	0.998489	0.020123	0.201989	0.865538	-0.458054	0.529951	0.395295	-1.08132
				0.942658	1.50085	1.73666	1.40236		0	0	1	0	0	0	0	1	33	33	33	43.5	43.5	43.5	88.649	0	144.89	5734000000	171	NaN	NaN	NaN	NaN	NaN	NaN	NaN	NaN	NaN	NaN	NaN	NaN	NaN	0.520946	0.746003	1.0267	0.609945	0.485367	1.2093	0.773355	0.219592	1.47261
-0.0581837	0.904605	1.03228	3.23236	2.15111	2.41986	2.60384	2.0288		1	0	0	0	1	0	0	0	37	37	36	59.5	59.5	59.5	57.889	0	323.31	74013000000	923	NaN	0.018474	1	-0.0501557	0.478945	1	0.959943	0.356048	1	0.774632	1.28803	0.19313	2.36005	0.859217	0.566918	1.62898	0.69452	0.410649	1.38395	0.640085	0.285721	1.3014
				2.15716	3.02893	3.26142	3.02229	+	0	0	1	0	1	0	0	0	44	44	44	29.9	29.9	29.9	194.1	0	298.92	18342000000	382	NaN	NaN	NaN	NaN	NaN	NaN	NaN	NaN	NaN	NaN	NaN	NaN	NaN	0.958964	0.5255	1.78089	2.27218	0.196	4.06767	2.53423	0.0366829	4.63902
-0.556672	-0.358392	-1.21974	0.22658						0	0	0	1	0	0	1	0	25	25	25	51.6	51.6	51.6	60.101	0	323.31	52044000000	712	NaN	0.175631	1	-0.421651	0.179661	1	-0.411913	0.295635	1	-0.675952	0.128853	0.920966	0.300328	NaN	NaN	NaN	NaN	NaN	NaN	NaN	NaN	NaN
0.634949	1.07743	0.857345	1.09038	0.64534	0.791628	0.556769	0.647526		0	0	0	1	0	0	0	1	52	52	52	49.7	49.7	49.7	135.58	0	323.31	61315000000	879	NaN	0.31535	1	0.675479	0.702998	1	1.30366	0.395295	1	0.826285	0.727088	0.460349	1.33888	0.785811	0.649742	1.30215	0.795733	0.421011	1.36475	0.529052	0.470101	0.964908
0.4787	1.101	0.841311	0.62498	0.570049	0.701152	0.660878	0.920699		0	0	0	1	0	0	0	1	45	45	45	59.3	59.3	59.3	73.584	0	323.31	103930000000	1159	NaN	0.144949	1	0.356147	0.65434	1	1.2386	0.383514	1	0.806068	0.243419	0.841843	0.552492	0.258778	0.900947	0.574394	0.434521	0.659511	0.867416	0.396301	0.57724	0.804776
				0.588058	1.71595	2.00304	3.33182	+	0	0	1	0	1	0	0	0	31	31	22	49.9	49.9	39.5	82.722	0	152.84	9379400000	180	NaN	NaN	NaN	NaN	NaN	NaN	NaN	NaN	NaN	NaN	NaN	NaN	NaN	0.670019	0.705616	1.1463	1.47507	0.218215	2.48634	1.07075	0.123224	1.93609
0.0768029	0.462201	0.0247528	-0.312122						0	0	0	1	0	0	1	0	19	19	19	43.9	43.9	43.9	44.385	0	323.31	2691200000000	4961	NaN	0.0442449	1	0.109713	1.18695	0.970975	1.56083	0.0162069	1	0.040393	0.183815	0.886764	-0.412142	NaN	NaN	NaN	NaN	NaN	NaN	NaN	NaN	NaN
0.942149	1.22161	1.11614	0.605285	1.03671	0.811599	0.69953	0.587095		0	0	0	1	0	0	0	1	50	50	50	46.3	46.3	46.3	49.255	0	323.31	2725400000000	4607	NaN	0.286614	1	0.648982	0.429758	1	0.907891	0.357148	1	0.780909	0.146098	0.907978	0.364181	0.29093	0.898618	0.660913	0.184571	0.867357	0.450126	0.146732	0.836583	0.368504
-0.547077	-0.991646	-1.53824	-1.59505	-2.25036	-1.75838	-2.83022	-3.43856	+	0	1	0	0	0	1	0	0	7	7	7	11	11	11	43.071	0	190.35	13309000000	336	NaN	0.332676	1	-0.690981	0.865512	1	-1.50458	0.364114	1	-0.808558	0.419225	0.69546	-0.906039	0.66381	0.632281	-1.32923	0.804888	0.34981	-1.5213	1.60527	0.0607356	-2.85068
				2.15954	2.84873	2.96989	3.25916	+	0	0	1	0	1	0	0	0	30	30	30	62.1	62.1	62.1	45.209	0	323.31	25803000000	339	NaN	NaN	NaN	NaN	NaN	NaN	NaN	NaN	NaN	NaN	NaN	NaN	NaN	0.810643	0.589338	1.55501	1.68093	0.189795	2.97905	1.44556	0.0782941	2.60001
				2.17605	3.24215	3.47549	3.78405		0	0	1	0	1	0	0	0	37	37	37	69.2	69.2	69.2	59.57	0	323.31	16798000000	371	NaN	NaN	NaN	NaN	NaN	NaN	NaN	NaN	NaN	NaN	NaN	NaN	NaN	0.731924	0.603603	1.43381	1.33533	0.2248	2.43772	1.18507	0.0975062	2.20394
-0.0366084	-0.860544	-1.02056	-1.69414	0.0629455	-0.144698	0.319842	0.47939		0	1	0	0	0	0	0	1	21	21	21	57.4	57.4	57.4	36.091	0	279.86	9503900000	274	NaN	0.0223431	1	-0.0559959	0.492291	1	-0.974454	0.386512	1	-0.824808	0.820018	0.35851	-1.5387	0.0141141	0.991629	0.0394895	0.0406437	0.966029	-0.109104	0.11595	0.878083	0.286525
-0.292738	-0.735831	-0.985083	-0.385825	-1.14238	-1.82619	-2.44485	-2.78447	+	0	0	0	1	0	1	0	0	12	12	12	28.1	28.1	28.1	56.598	0	242.83	43759000000	498	NaN	0.08645	1	-0.222231	0.27235	1	-0.611821	0.239859	1	-0.56416	0.0948787	0.938864	-0.245366	0.46846	0.777966	-0.965131	0.485149	0.582088	-1.02463	0.710962	0.238919	-1.41098
				0.279349	1.05017	4.06787	5.58385	+	0	0	1	0	1	0	0	0	33	33	33	75.7	75.7	75.7	34.559	0	323.31	20106000000	435	NaN	NaN	NaN	NaN	NaN	NaN	NaN	NaN	NaN	NaN	NaN	NaN	NaN	0.095777	0.961707	0.241463	0.354547	0.711741	0.773072	1.37743	0.0800917	2.54672
				0.800398	1.14796	1.97571	0.954945		0	0	1	0	0	0	0	1	21	17	11	46.5	42	21.8	52.306	0	323.31	6037500000	122	NaN	NaN	NaN	NaN	NaN	NaN	NaN	NaN	NaN	NaN	NaN	NaN	NaN	0.549478	0.751699	1.0472	0.489958	0.59594	0.999254	0.807959	0.200101	1.54059
-1.18034	-0.690153	-1.47955	-0.341623	-1.7387	-0.974987	-1.25568	-1.42958		0	0	0	1	0	0	0	1	21	21	21	51.8	51.8	51.8	66.452	0	127.33	8674600000	132	NaN	0.583142	1	-1.14377	0.354509	1	-0.744423	0.612709	0.964693	-1.21213	0.13744	0.913522	-0.331306	1.66865	0.34329	-2.77446	0.653475	0.483194	-1.21965	1.09125	0.133285	-1.85796
-1.49644	-0.552832	-1.54312	-1.60148	-1.723	-1.30366	-1.92368	-3.11958		0	1	0	0	0	1	0	0	9	9	7	65	65	34	11.309	0	323.31	23332000000	389	NaN	0.417334	1	-0.899452	0.246559	1	-0.55164	0.28397	1	-0.661855	0.353837	0.762547	-0.7919	0.413592	0.807093	-0.900157	0.747699	0.408405	-1.39582	0.664573	0.278463	-1.31722
0.397189	0.276726	0.195514	0.521324	2.17895	2.50389	3.04097	3.29204		0	0	0	1	1	0	0	0	29	28	19	65.7	65.7	48.3	49.263	0	323.31	52229000000	707	NaN	0.0877805	1	0.229795	0.0536504	1	0.145692	0.0415655	1	0.113564	0.129651	0.912562	0.326355	0.849081	0.563893	1.61504	0.945106	0.283099	1.78002	1.08052	0.115196	2.01766
-0.629982	-0.554011	-0.877141	0.106654	-0.550331	-0.196502	-1.23715	-2.45236	+	0	0	0	1	0	1	0	0	19	19	19	32.6	32.6	32.6	52.025	0	323.31	23242000000	478	NaN	0.185351	1	-0.444569	0.615304	1	-1.06927	0.247828	1	-0.575137	0.0317932	0.986432	0.08566	0.251843	0.895493	-0.560491	0.118248	0.927146	-0.275459	1.27215	0.107858	-2.09077
				0	0.10199	1.56259	2.94023		0	0	1	0	1	0	0	0	16	16	16	41.3	41.3	41.3	61.277	0	323.31	4831800000	110	NaN	NaN	NaN	NaN	NaN	NaN	NaN	NaN	NaN	NaN	NaN	NaN	NaN	NaN	1	NaN	0.0522364	0.958239	0.130721	0.645424	0.297665	1.2676
-0.83592	-0.476438	-1.23499	-1.36801	0.0914303	-0.46243	-0.592147	-1.87725	+	0	0	0	1	0	0	0	1	12	12	11	34.6	34.6	32.5	50.679	0.00020877	18.267	3596500000	254	NaN	0.6104	1	-1.13708	0.341578	1	-0.691348	0.601108	0.935858	-1.17555	0.597854	0.549417	-1.18159	0.0587158	0.970721	0.141563	0.295388	0.784595	-0.619328	1.00111	0.210687	-1.50455
-0.15423	0.0841481	-0.754273	-1.01538	1.36837	0.704533	1.66981	0.358298		0	0	0	1	0	0	0	1	20	20	20	36.9	36.9	36.9	42.153	0	323.31	23756000000	492	34	0.0330407	1	-0.0909691	0.0184309	1	0.0514154	0.196105	1	-0.47114	0.25547	0.833974	-0.594747	0.568889	0.704594	1.13734	0.117223	0.919985	0.30413	1.15382	0.115295	2.018
0	-0.115306	0.963319	1.70929						1	0	0	0	0	0	1	0	14	14	14	26.4	26.4	26.4	67.826	0.00021925	22.974	1002600000	56	NaN	NaN	1	NaN	0.0333131	1	-0.0898479	0.519226	1	1.02656	0.87757	0.326392	1.62462	NaN	NaN	NaN	NaN	NaN	NaN	NaN	NaN	NaN
				0	0	0.821471	1.38019		0	0	1	0	0	0	0	1	9	9	9	26.5	26.5	26.5	38.592	0	251.59	2820100000	86	NaN	NaN	NaN	NaN	NaN	NaN	NaN	NaN	NaN	NaN	NaN	NaN	NaN	NaN	1	NaN	NaN	1	NaN	0.778062	0.262536	1.35138
				-0.682245	-1.14468	-1.03707	-0.635403		0	0	1	0	0	0	0	1	9	9	9	19.8	19.8	19.8	86.254	0	143.56	7615500000	113	NaN	NaN	NaN	NaN	NaN	NaN	NaN	NaN	NaN	NaN	NaN	NaN	NaN	0.553926	0.74473	-1.0299	0.991423	0.302022	-1.70223	0.739676	0.264564	-1.34757
				0	0	0.255288	1.72974		0	0	1	0	0	0	0	1	8	8	8	51.3	51.3	51.3	20.954	0.00070065	7.7424	830970000	35	NaN	NaN	NaN	NaN	NaN	NaN	NaN	NaN	NaN	NaN	NaN	NaN	NaN	NaN	1	NaN	NaN	1	NaN	0.10524	0.889496	0.258916
-0.164731	0.016325	0.206209	0.299757	0.623555	0.398968	0.755085	0.45915		0	0	0	1	0	0	0	1	51	51	51	51.2	51.2	51.2	126.97	0	323.31	37035000000	912	NaN	0.160983	1	-0.336208	0.0182095	1	0.0406435	0.259317	1	0.488353	0.459238	0.774218	0.77035	0.952616	0.587009	1.47367	0.514367	0.653355	0.886645	1.71947	0.0865507	2.34833
-1.3785	-1.74575	-1.34324	-1.31766	-1.60751	-1.55224	-2.34101	-3.31801	+	0	1	0	0	0	1	0	0	14	14	14	30.8	30.8	30.8	59.143	0	77.247	12528000000	422	NaN	0.318141	1	-0.721684	0.419559	1	-0.91108	0.358099	1	-0.791924	0.306415	0.794519	-0.698591	0.490167	0.746876	-1.0251	0.629125	0.480532	-1.24202	0.815776	0.193663	-1.57172
-1.0807	-1.87431	-2.16996	-3.22745	-1.4903	-2.0527	-1.3685	-2.54004	+	0	1	0	0	0	1	0	0	13	13	13	28.3	28.3	28.3	59.209	0	323.31	6600600000	201	NaN	0.710055	1	-1.31391	0.56999	1	-1.16522	0.828259	0.816028	-1.58263	1.66452	0.13595	-2.9878	0.426936	0.796075	-0.915468	1.37834	0.225469	-2.40063	1.47807	0.0840456	-2.40215
0.388968	3.39204	3.44405	4.13147						1	0	0	0	0	0	1	0	38	38	38	47.1	47.1	47.1	92.669	0	323.31	20269000000	601	NaN	0.0856313	1	0.224614	0.970259	1	1.85424	0.686634	0.91909	1.39485	0.938121	0.266557	1.81985	NaN	NaN	NaN	NaN	NaN	NaN	NaN	NaN	NaN
1.24998	1.14819	1.00768	1.9098	2.1795	0.830303	1.47788	1.38387		1	0	0	0	1	0	0	0	12	12	11	49.8	49.8	45.8	33.36	0	323.31	17715000000	162	NaN	0.449736	1	0.942032	0.410985	1	0.872929	0.445066	1	0.917949	1.60073	0.152	2.71185	1.19916	0.441147	2.14514	0.32204	0.744407	0.704187	0.798478	0.215156	1.48747
0.708282	0.637401	0.185271	1.06668						0	0	0	1	0	0	1	0	37	37	36	40.5	40.5	39.8	131.14	0	323.31	30003000000	472	NaN	0.666074	1	1.1806	0.595941	1	1.07274	0.0596144	1	0.155642	1.12502	0.257741	1.8529	NaN	NaN	NaN	NaN	NaN	NaN	NaN	NaN	NaN
0	-0.262866	-0.369686	2.19401						1	0	0	0	0	0	1	0	21	21	19	28.7	28.7	25.5	134.52	0	246.46	2234900000	101	NaN	NaN	1	NaN	0.0945025	0.998563	-0.237488	0.192631	0.99882	-0.436345	0.888689	0.311399	1.67645	NaN	NaN	NaN	NaN	NaN	NaN	NaN	NaN	NaN
				1.4059	-1.86225	0.452787	-0.610205		0	0	1	0	0	0	0	1	44	2	2	84.5	22.5	22.5	13.988	0	45.994	22383000000	168	NaN	NaN	NaN	NaN	NaN	NaN	NaN	NaN	NaN	NaN	NaN	NaN	NaN	0.626396	0.669414	1.22765	0.978167	0.28356	-1.78619	0.113449	0.87724	0.288864
1.80413	1.6843	1.89818	1.95491	1.31237	0.854934	0.551726	1.03421		1	0	0	0	0	0	0	1	36	36	36	66.6	66.6	66.6	42.509	0	323.31	667090000000	1125	NaN	0.456952	1	0.976589	0.399893	1	0.875343	0.5018	0.989614	1.05459	0.538821	0.58919	1.11747	0.278767	0.897145	0.647135	0.140633	0.905112	0.358795	0.0883054	0.895232	0.234815
-0.829033	-2.48885	-0.592153	-0.489154	-1.57571	-1.25863	-2.26291	-2.33056	+	0	1	0	0	0	1	0	0	24	24	23	29.2	29.2	28.3	96.735	0	167.13	7009800000	298	NaN	0.260551	1	-0.59629	0.84989	0.988583	-1.63135	0.250446	1	-0.562118	0.177602	0.892864	-0.421053	0.668272	0.649922	-1.3032	0.650843	0.474194	-1.25118	1.19896	0.100345	-2.15265
0.0481633	0.0189622	-0.2154	0.69827	-0.714746	-0.570517	-0.303221	-1.04579		0	0	0	1	0	0	0	1	34	34	34	70	70	70	56.805	0	323.31	48383000000	856	NaN	0.055321	1	0.119154	0.0164535	1	0.0389325	0.17147	0.996222	-0.36995	0.580372	0.615801	1.06842	0.51619	0.766858	-0.985693	0.31748	0.75994	-0.670827	0.104581	0.889575	-0.26176
-1.07876	0.164462	-0.251395	-0.690527						0	0	0	1	0	0	1	0	16	16	16	31.6	31.6	31.6	61.437	0	79.544	4906200000	157	NaN	0.377939	1	-0.814125	0.0488692	1	0.12964	0.0785528	1	-0.202333	0.283519	0.824267	-0.627795	NaN	NaN	NaN	NaN	NaN	NaN	NaN	NaN	NaN
1.24549	0.662685	0.905071	2.75789						1	0	0	0	0	0	1	0	43	43	43	57	57	57	83.677	0	222.22	10741000000	254	NaN	0.483995	1	0.996676	0.233985	1	0.538207	0.178976	0.998365	0.44123	1.04328	0.244552	1.94566	NaN	NaN	NaN	NaN	NaN	NaN	NaN	NaN	NaN
0	0	0	1.15829	1.46818	3.02467	3.34099	3.15473		0	0	0	1	1	0	0	0	30	30	30	38.9	38.9	38.9	102.88	0	198.44	6944400000	240	NaN	NaN	1	NaN	NaN	1	NaN	NaN	1	NaN	0.531297	0.61568	1.06376	0.80147	0.590362	1.4908	1.66297	0.189823	2.96673	1.38644	0.0828829	2.52738
-0.569933	-0.0185068	-0.0978306	-0.118952	-0.513242	-0.189975	-0.372596	-0.726153		0	0	0	1	0	0	0	1	91	91	87	63.4	63.4	61.3	150.83	0	323.31	97001000000	2302	NaN	0.632489	1	-1.09547	0.0112716	1	-0.0285466	0.0642705	1	-0.153729	0.0656912	0.961142	-0.16098	0.153737	0.937261	-0.375806	0.0616779	0.948115	-0.160622	0.087649	0.895743	-0.228624
				0	-0.169629	0.63996	0.889724		0	0	1	0	0	0	0	1	47	47	47	37.1	37.1	37.1	141.1	0	323.31	7798000000	197	NaN	NaN	NaN	NaN	NaN	NaN	NaN	NaN	NaN	NaN	NaN	NaN	NaN	NaN	1	NaN	0.07033	0.947137	-0.177685	0.234544	0.740352	0.537671
				0.875137	0.283557	0.653387	2.13644	+	0	0	1	0	1	0	0	0	23	23	23	40.5	40.5	40.5	91.809	0	145.93	3828300000	121	NaN	NaN	NaN	NaN	NaN	NaN	NaN	NaN	NaN	NaN	NaN	NaN	NaN	0.588927	0.718528	1.11442	0.143907	0.909376	0.336883	0.398659	0.575883	0.807168
				-1.15882	0.040397	0.387674	0.899602		0	0	1	0	0	0	0	1	21	21	21	30.5	30.5	30.5	86.435	0	208.94	4757500000	178	NaN	NaN	NaN	NaN	NaN	NaN	NaN	NaN	NaN	NaN	NaN	NaN	NaN	1.05832	0.524255	-1.79261	0.019586	0.98144	0.0508109	0.135623	0.856954	0.331529
				0.630584	-0.148531	-0.572519	0.224973		0	0	1	0	0	0	0	1	36	36	36	45.5	45.5	45.5	75.235	0	323.31	99647000000	393	NaN	NaN	NaN	NaN	NaN	NaN	NaN	NaN	NaN	NaN	NaN	NaN	NaN	0.0904191	0.961317	0.241083	0.0210324	0.978133	-0.0598073	0.083873	0.897972	-0.224667
-0.385198	-1.10462	-0.560124	-0.850975	-2.17386	-1.89197	-2.21963	-1.62662	+	0	0	0	1	0	1	0	0	18	18	18	49.7	49.7	49.7	37.001	0	249.19	11718000000	360	NaN	0.33381	1	-0.657718	0.379684	1	-0.818495	0.303967	1	-0.647942	0.782577	0.439003	-1.36483	0.702565	0.617406	-1.38771	0.720223	0.407324	-1.40182	0.711556	0.242068	-1.4037
				0.980969	1.20023	0.91913	0.257559		0	0	1	0	0	0	0	1	9	9	9	28.9	28.9	28.9	39.646	0	197.65	4271200000	64	NaN	NaN	NaN	NaN	NaN	NaN	NaN	NaN	NaN	NaN	NaN	NaN	NaN	0.462896	0.792659	0.943338	0.612621	0.492385	1.18932	0.548322	0.405534	1.06354
				2.18336	2.95435	3.61162	3.59053		0	0	1	0	1	0	0	0	72	72	72	46.6	46.6	46.6	169.01	0	323.31	29691000000	703	NaN	NaN	NaN	NaN	NaN	NaN	NaN	NaN	NaN	NaN	NaN	NaN	NaN	0.836869	0.566141	1.59656	0.83473	0.319596	1.6242	0.873651	0.161918	1.70388
-0.0576091	-0.211724	-0.589458	-0.343342	0.418957	0.0489469	-0.74016	-2.30352		0	0	0	1	0	1	0	0	29	29	29	57.1	57.1	57.1	60.547	0	215.12	10295000000	564	NaN	0.0278387	1	-0.0716993	0.0764127	1	-0.194732	0.290353	1	-0.629468	0.15283	0.905837	-0.360963	0.242215	0.9021	0.527505	0.0277657	0.973048	0.070001	0.257988	0.711178	-0.586594
2.05234	1.27925	1.78007	2.13301	2.18384	2.62141	1.46706	1.76344		1	0	0	0	1	0	0	0	28	28	21	50	50	42.3	74.761	0	203.74	14466000000	249	NaN	0.958795	1	1.77316	0.456966	1	0.955392	0.59218	0.94985	1.19672	1.3252	0.196917	2.33066	1.14915	0.472576	2.07003	1.90715	0.156	3.33351	1.13202	0.121693	1.95477
0.974291	0.502121	0.627048	0.597555	0.909304	0.830263	-0.43707	0.461762		0	0	0	1	0	0	0	1	56	56	56	81.2	81.2	81.2	64.129	0	323.31	186220000000	918	NaN	0.206726	1	0.499216	0.0856299	1	0.227572	0.106253	1	0.277794	0.100365	0.933565	0.263729	0.159534	0.933557	0.400588	0.135835	0.911938	0.347831	0.0541557	0.93622	-0.149842
				-0.723231	0.168303	-1.3583	-1.89521	+	0	0	1	0	0	0	0	1	19	19	19	19	19	19	106.16	0	95.054	4758400000	173	NaN	NaN	NaN	NaN	NaN	NaN	NaN	NaN	NaN	NaN	NaN	NaN	NaN	0.245483	0.898927	-0.562966	0.0692986	0.944973	0.175353	0.759448	0.238525	-1.41873
0.999905	0.487094	0.0241793	0.374094	0.89613	1.09613	1.14833	-0.454904		0	0	0	1	0	0	0	1	44	44	43	63.7	63.7	63.7	80.107	0	323.31	74943000000	706	NaN	0.24701	1	0.578255	0.0954341	0.998142	0.249923	0.00397519	1	0.011434	0.0725606	0.946797	0.193769	0.245558	0.897456	0.57169	0.511733	0.583687	1.02859	1.14449	0.128479	1.90105
-1.63133	0.942729	1.36433	1.04149	-1.71446	-0.879429	-1.09402	0.6539		0	1	0	0	0	0	0	1	68	68	63	60.8	60.8	58.8	118.08	0	323.31	249390000000	1092	NaN	0.346293	1	-0.779033	0.50021	1	0.996005	0.947463	0.766921	1.6835	0.6119	0.55634	1.17059	0.337075	0.859654	-0.764054	0.798699	0.409006	-1.3924	0.997734	0.163033	-1.69871
0	0.579685	0.369654	2.55167						1	0	0	0	0	0	1	0	20	20	18	13	13	11.9	216.46	0	61.233	2564700000	118	NaN	NaN	1	NaN	0.330898	1	0.693157	0.174947	0.993606	0.404848	1.58514	0.141786	2.78704	NaN	NaN	NaN	NaN	NaN	NaN	NaN	NaN	NaN
				0.465392	1.46259	3.16403	2.82633		0	0	1	0	1	0	0	0	17	17	17	42.6	42.6	42.6	51.735	0	161.76	7836900000	203	NaN	NaN	NaN	NaN	NaN	NaN	NaN	NaN	NaN	NaN	NaN	NaN	NaN	0.197317	0.926063	0.455762	0.448672	0.616971	0.950702	1.05941	0.11693	1.98918
				0.327445	0.58988	1.13973	1.40849		0	0	1	0	0	0	0	1	31	31	31	57.3	57.3	57.3	54.178	0	323.31	12029000000	352	NaN	NaN	NaN	NaN	NaN	NaN	NaN	NaN	NaN	NaN	NaN	NaN	NaN	0.070227	0.965398	0.18689	0.145157	0.906103	0.361647	0.425303	0.52171	0.895839
-0.969434	-1.35754	-1.97129	-1.34936	-0.351528	-0.805447	-1.10489	-1.36153	+	0	1	0	0	0	0	0	1	10	10	10	40.3	40.3	40.3	46.236	0.00023223	28.229	1148300000	132	NaN	0.649112	1	-1.21276	1.18636	1	-2.00727	1.43865	0.683179	-2.47925	1.26245	0.214326	-2.10756	0.144472	0.944272	-0.345894	0.384375	0.699805	-0.804004	1.03774	0.154554	-1.7528
0.017687	1.06959	1.1224	1.28186	0.350985	0.251313	0.051191	-0.827514		0	0	0	1	0	0	0	1	53	53	53	61.7	61.7	61.7	79.835	0	323.31	77566000000	838	NaN	0.00427542	1	0.0120262	0.518194	1	1.03598	0.455775	1	0.943635	0.558196	0.588426	1.11469	0.190231	0.932658	0.429465	0.143871	0.910555	0.331759	0.0277536	0.970486	0.0704169
0.767987	0.830972	0.763075	0.551383						0	0	0	1	0	0	1	0	40	40	40	68.3	68.3	68.3	65.38	0	323.31	221600000000	894	NaN	0.410492	1	0.840512	0.414775	1	0.854187	0.395569	1	0.816986	0.23203	0.849827	0.526069	NaN	NaN	NaN	NaN	NaN	NaN	NaN	NaN	NaN
1.14974	0.749999	0.192581	-0.502799	0.57204	0.882201	0.368063	0.475663		0	0	0	1	0	0	0	1	19	19	19	67.1	67.1	67.1	31.323	0	162.09	5355700000	206	NaN	0.407676	1	0.867568	0.303689	1	0.667019	0.0629103	1	0.163573	0.207805	0.871938	-0.478286	0.1291	0.948039	0.326993	0.296128	0.761409	0.662784	0.0850398	0.896301	0.222535
				2.18608	3.2197	4.42527	4.85961		0	0	1	0	1	0	0	0	36	36	36	80.9	80.9	80.9	49.973	0	323.31	28773000000	470	NaN	NaN	NaN	NaN	NaN	NaN	NaN	NaN	NaN	NaN	NaN	NaN	NaN	1.41265	0.4124	2.47037	1.26891	0.235342	2.32835	1.233	0.0879722	2.31466
0.368623	1.21194	1.21069	1.58137						1	0	0	0	0	0	1	0	20	20	20	26.2	26.2	26.2	97.41	0	33.676	3240300000	131	NaN	0.128805	1	0.316398	0.579685	1	1.14149	0.507896	1	1.03184	0.903223	0.319394	1.64915	NaN	NaN	NaN	NaN	NaN	NaN	NaN	NaN	NaN
				0.729715	1.24797	2.00784	1.75607		0	0	1	0	1	0	0	0	23	23	23	41.6	41.6	41.6	68.306	0	215.58	4886100000	195	NaN	NaN	NaN	NaN	NaN	NaN	NaN	NaN	NaN	NaN	NaN	NaN	NaN	0.258585	0.901186	0.586998	0.474526	0.60713	0.981775	0.867686	0.178278	1.63301
-0.0531133	0.0366732	-0.155312	0.986318						0	0	0	1	0	0	1	0	7	7	7	52.6	52.6	52.6	21.789	0.00020747	17.763	2114100000	85	NaN	0.0139084	0.999662	-0.0385166	0.00950968	1	0.026473	0.0407574	1	-0.109943	0.358185	0.773862	0.775526	NaN	NaN	NaN	NaN	NaN	NaN	NaN	NaN	NaN
0.540226	0	0	1.75434	1.41291	2.07744	2.222	2.25627		1	0	0	0	1	0	0	0	49	49	49	52.1	52.1	52.1	130.8	0	267.68	9900300000	286	NaN	0.373973	1	0.75141	NaN	1	NaN	NaN	1	NaN	1.21223	0.212989	2.11401	0.74304	0.612333	1.40071	1.08071	0.28629	1.95771	1.10365	0.11599	2.00452
-1.31881	-1.26675	-1.4461	-2.16266	-1.70653	-1.89813	-1.91029	-1.95364		0	1	0	0	0	0	0	1	82	82	82	66.5	66.5	66.5	95.4	0	323.31	75356000000	2643	NaN	0.69194	1	-1.31712	0.481701	1	-0.994368	0.608623	0.964355	-1.2036	1.04835	0.250772	-1.91624	0.379195	0.829335	-0.839596	0.467279	0.597126	-0.99673	0.479653	0.435851	-1.01794
0.107055	-0.101885	-0.901238	-1.33268	-0.953106	0.378886	-2.72117	-1.98186		0	0	0	1	0	1	0	0	13	13	13	48.1	48.1	48.1	34.435	0	323.31	17724000000	409	NaN	0.0434932	1	0.112665	0.0719249	1	-0.169051	0.252262	1	-0.584415	0.444906	0.690007	-0.938542	0.35269	0.860703	-0.764204	0.346558	0.759765	0.673181	1.11108	0.113598	-2.04987
				0	0.215475	1.46932	-0.0887038		0	0	1	0	0	0	0	1	32	32	32	38.5	38.5	38.5	123.25	0	105.11	3013400000	103	NaN	NaN	NaN	NaN	NaN	NaN	NaN	NaN	NaN	NaN	NaN	NaN	NaN	NaN	1	NaN	0.0844029	0.938557	0.212063	0.692638	0.272707	1.33177
0.659282	2.31552	1.33527	0.555127	2.18898	2.1132	2.31088	2.35684		1	0	0	0	1	0	0	0	34	34	34	63.8	63.8	63.8	28.024	0	323.31	387210000000	1584	NaN	0.0894899	1	0.239278	0.678238	1	1.35448	0.250369	1	0.593321	0.0921032	0.938211	0.243771	0.626781	0.648896	1.26785	0.647467	0.454671	1.29822	0.774487	0.210291	1.50608
				0.119077	0.0830603	-0.51552	-1.43937		0	0	1	0	0	0	0	1	19	19	19	18.2	18.2	18.2	182.52	0	33.562	2502300000	190	NaN	NaN	NaN	NaN	NaN	NaN	NaN	NaN	NaN	NaN	NaN	NaN	NaN	0.0425647	0.972243	0.111765	0.039947	0.968394	0.101831	0.300195	0.679479	-0.635593
0.304443	0.487976	-0.601346	-1.57572						0	1	0	0	0	0	1	0	11	11	11	47.5	47.5	47.5	20.086	0	64.521	10750000000	291	NaN	0.0956208	1	0.242861	0.140716	0.995552	0.347989	0.158428	1	-0.389497	0.469161	0.663778	-0.989248	NaN	NaN	NaN	NaN	NaN	NaN	NaN	NaN	NaN
0.10977	0.288793	0.558804	1.9077	-0.594544	0.194732	-0.197885	-0.606179		1	0	0	0	0	0	0	1	38	38	4	43.3	43.3	5.6	139.44	0	186.22	9233200000	437	NaN	0.0326867	1	0.0880004	0.193551	1	0.423885	0.333349	1	0.693854	0.882282	0.318947	1.64788	0.159674	0.934733	-0.391744	0.129012	0.919025	0.294233	0.0664113	0.926303	-0.171765
-0.757063	-0.318249	-0.338346	-0.455082	-0.786485	-0.854769	-1.04828	-1.69072	+	0	0	0	1	0	0	0	1	88	88	87	54.4	54.4	54.4	143.7	0	323.31	276830000000	3662	687	1.05732	1	-1.65549	0.245623	1	-0.512438	0.259218	1	-0.537976	0.427381	0.756505	-0.803806	1.03368	0.566694	-1.64242	1.22271	0.284974	-1.88797	1.11615	0.138355	-1.83621
-0.868664	-0.567566	-0.402834	-0.603854	-0.962253	-0.744041	-1.14881	-1.42032		0	0	0	1	0	0	0	1	30	30	30	63.2	63.2	63.2	46.029	0	323.31	36211000000	502	NaN	0.30302	1	-0.674058	0.199493	1	-0.468035	0.0986871	1	-0.25451	0.170271	0.888543	-0.413511	0.375215	0.850033	-0.802273	0.248562	0.81468	-0.569804	0.457436	0.482898	-0.948108
				2.1915	1.46228	1.60447	1.28981		0	0	1	0	1	0	0	0	21	21	21	29.7	29.7	29.7	114.53	0	196.68	7049400000	255	NaN	NaN	NaN	NaN	NaN	NaN	NaN	NaN	NaN	NaN	NaN	NaN	NaN	1.21495	0.435302	2.17019	0.503278	0.581128	1.03978	0.827312	0.200507	1.54158
				0	2.70019	2.78337	3.00229	+	0	0	1	0	1	0	0	0	22	22	22	56.1	56.1	56.1	52.787	0	126.87	5901100000	168	NaN	NaN	NaN	NaN	NaN	NaN	NaN	NaN	NaN	NaN	NaN	NaN	NaN	NaN	1	NaN	1.33935	0.229147	2.40786	1.21792	0.0955	2.22157
-0.855668	-1.10253	-0.249483	-0.461207	-1.91487	-1.58915	-2.32491	-1.90472	+	0	0	0	1	0	1	0	0	11	11	11	23.1	23.1	23.1	72.235	0.0002129	20.054	6565800000	228	NaN	0.229061	1	-0.538903	0.539799	1	-1.07164	0.0710844	1	-0.185556	0.123168	0.9198	-0.310061	1.81785	0.30825	-3.04485	0.951032	0.299363	-1.71852	2.44121	0.0371034	-4.2148
-0.45335	-0.227555	-0.370957	-0.218701	-0.389779	-0.651967	-1.02099	-1.70727	+	0	0	0	1	0	0	0	1	60	60	60	38.4	38.4	38.4	196.04	0	323.31	49326000000	999	NaN	0.255576	1	-0.554655	0.153447	0.996692	-0.343677	0.29185	1	-0.594398	0.181212	0.89996	-0.386138	0.600296	0.777113	-0.973591	0.433228	0.665175	-0.857535	0.929258	0.189194	-1.59322
-0.865567	-1.1803	-1.80165	-1.55148	-0.771022	-0.31811	-0.319288	0.419353		0	1	0	0	0	0	0	1	28	28	28	42.3	42.3	42.3	61.206	0	323.31	9410600000	400	NaN	0.247925	1	-0.574814	0.426604	1	-0.900391	0.621733	0.969607	-1.24434	0.75154	0.421241	-1.42577	0.204445	0.918173	-0.488128	0.0875948	0.938609	-0.226126	0.0901897	0.895984	-0.231915
0.0940003	0.520703	0.631193	1.13233						0	0	0	1	0	0	1	0	17	17	17	41.2	41.2	41.2	51.103	0	241.64	10925000000	334	NaN	0.0321522	1	0.0855846	0.348648	1	0.710517	0.424703	1	0.841623	0.802345	0.410607	1.4484	NaN	NaN	NaN	NaN	NaN	NaN	NaN	NaN	NaN
1.79184	1.42251	0.973592	1.04512						1	0	0	0	0	0	1	0	19	14	14	44.5	35	35	45.814	0	245.14	40912000000	258	NaN	0.801357	1	1.51849	0.460661	1	0.9687	0.256563	1	0.595299	0.252347	0.836358	0.589839	NaN	NaN	NaN	NaN	NaN	NaN	NaN	NaN	NaN
-1.448	-0.718919	-2.19756	-2.38953	-1.87896	-2.01294	-2.52248	-2.18667	+	0	1	0	0	0	1	0	0	28	28	28	58.9	58.9	58.9	65.523	0	77.576	2217100000	194	NaN	1.04453	1	-1.83067	0.793167	1	-1.33833	0.756126	0.90373	-1.4725	2.5979	0.1	-4.53152	0.860654	0.562616	-1.61345	1.44484	0.218031	-2.49503	3.27875	0.0305263	-6.00939
				0.382027	1.67108	2.18044	1.66222		0	0	1	0	1	0	0	0	40	40	40	53.4	53.4	53.4	97.112	0	260.17	8502400000	224	NaN	NaN	NaN	NaN	NaN	NaN	NaN	NaN	NaN	NaN	NaN	NaN	NaN	0.156228	0.93795	0.371349	0.898154	0.316349	1.65107	0.975076	0.142936	1.80687
3.28654	3.32421	2.85553	2.5073	2.19401	1.92113	1.55435	1.73431		1	0	0	0	1	0	0	0	21	21	21	51.4	51.4	51.4	35.422	0	323.31	166700000000	534	NaN	0.968966	1	1.84892	0.804182	0.984673	1.58479	0.676249	0.932857	1.36639	0.584816	0.53339	1.20836	0.693817	0.617408	1.37474	0.77923	0.359966	1.49364	0.527261	0.394911	1.0828
				0.240594	0.480168	1.23268	0.740132		0	0	1	0	0	0	0	1	40	40	40	58.8	58.8	58.8	94.474	0	323.31	5356400000	162	NaN	NaN	NaN	NaN	NaN	NaN	NaN	NaN	NaN	NaN	NaN	NaN	NaN	0.148229	0.944787	0.337475	0.223379	0.84446	0.50373	0.614617	0.338191	1.19538
0.917201	2.66477	1.55405	0.839727	2.19755	2.78262	2.46796	0.848271		1	0	0	0	1	0	0	0	44	44	44	50.4	50.4	50.4	122	0	323.31	27585000000	498	634	0.266507	1	0.611388	1.2705	0.919771	2.29631	0.531947	0.979159	1.09027	0.466326	0.690887	0.933438	0.442145	0.781315	0.960498	0.62058	0.463781	1.27349	0.538489	0.3691	1.13035
				0	0	1.65807	1.21403		0	0	1	0	0	0	0	1	21	21	21	45	45	45	58.262	0	121.39	4372200000	123	NaN	NaN	NaN	NaN	NaN	NaN	NaN	NaN	NaN	NaN	NaN	NaN	NaN	NaN	1	NaN	NaN	1	NaN	0.726851	0.244973	1.39728
				2.20509	1.31633	0.867427	0		0	0	1	0	1	0	0	0	15	15	15	36.4	36.4	36.4	67.315	0	110.44	8681200000	188	NaN	NaN	NaN	NaN	NaN	NaN	NaN	NaN	NaN	NaN	NaN	NaN	NaN	2.06775	0.241059	3.52235	1.11004	0.285723	1.89594	0.87295	0.217525	1.48174
				0.646153	0.952941	1.08803	1.70438	+	0	0	1	0	0	0	0	1	18	18	17	34.8	34.8	33.3	66.851	0	195.68	6905100000	148	NaN	NaN	NaN	NaN	NaN	NaN	NaN	NaN	NaN	NaN	NaN	NaN	NaN	0.778468	0.652981	1.2941	1.02995	0.30242	1.70004	0.822114	0.220976	1.4674
-1.22529	-1.94409	-1.36107	-0.79268	-2.50346	-1.87312	-3.09748	-3.05098	+	0	1	0	0	0	1	0	0	19	19	17	20.1	20.1	19.2	125.29	0	61.757	1995100000	116	NaN	0.429293	1	-0.907331	1.75026	0.729053	-2.94735	0.864435	0.827456	-1.56769	0.422979	0.717827	-0.862501	1.22528	0.424367	-2.21333	1.7095	0.195767	-2.86848	3.84335	0.0215	-7.77023
				2.20698	1.63631	2.22877	3.59301	+	0	0	1	0	1	0	0	0	38	38	38	56.2	56.2	56.2	86.982	0	323.31	54216000000	557	NaN	NaN	NaN	NaN	NaN	NaN	NaN	NaN	NaN	NaN	NaN	NaN	NaN	1.29755	0.436588	2.29712	0.870329	0.322622	1.60724	0.936837	0.154541	1.75194
				2.21032	3.42696	5.15393	5.15458	+	0	0	1	0	1	0	0	0	30	30	30	80.3	80.3	80.3	43.215	0	323.31	115270000000	742	278	NaN	NaN	NaN	NaN	NaN	NaN	NaN	NaN	NaN	NaN	NaN	NaN	0.800333	0.587736	1.54166	2.56468	0.1735	4.73608	5.13044	0	13.8925
				2.21798	2.62285	3.12602	3.20742	+	0	0	1	0	1	0	0	0	57	57	57	81	81	81	81.746	0	323.31	116350000000	923	NaN	NaN	NaN	NaN	NaN	NaN	NaN	NaN	NaN	NaN	NaN	NaN	NaN	0.95214	0.528632	1.77455	1.18611	0.247918	2.16105	1.47598	0.0734845	2.66172
				2.22362	2.75601	2.68478	2.2294		0	0	1	0	1	0	0	0	15	15	15	27.8	27.8	27.8	70.537	0	221.69	3387300000	173	NaN	NaN	NaN	NaN	NaN	NaN	NaN	NaN	NaN	NaN	NaN	NaN	NaN	1.80024	0.332286	3.0851	1.55182	0.19424	2.75512	1.1625	0.103517	2.12819
0.969937	0.837245	0.0941081	-1.3863	2.22697	1.16734	0.836545	0.172174		0	0	0	1	1	0	0	0	68	68	68	67	67	67	110.13	0	323.31	27476000000	1038	NaN	0.243603	1	0.570775	0.19593	0.999253	0.473726	0.0281259	1	0.0760292	0.766162	0.417674	-1.43139	0.649422	0.648411	1.30544	0.254859	0.796671	0.598151	0.215122	0.757858	0.511398
-0.0110847	0.502398	0.59995	-0.124977	-0.566165	-0.281969	-2.12868	-2.88695	+	0	0	0	1	0	1	0	0	34	34	34	32.7	32.7	32.7	142.29	0	323.31	38393000000	516	NaN	0.00331053	1	-0.00917452	0.228949	1	0.515853	0.359103	1	0.739544	0.0497066	0.970681	-0.12834	0.192717	0.925788	-0.455144	0.169292	0.899921	-0.381845	1.27215	0.0929132	-2.25001
				-0.025472	0.937434	0.772735	0.252732		0	0	1	0	0	0	0	1	32	32	32	18.8	18.8	18.8	251.11	0	110.39	3312100000	150	NaN	NaN	NaN	NaN	NaN	NaN	NaN	NaN	NaN	NaN	NaN	NaN	NaN	0.0129469	0.99266	-0.0335945	0.763297	0.423813	1.36021	0.500172	0.464841	0.973327
-0.478674	0.24894	0.126772	0.779247	0.0404949	0.534103	1.39906	1.09923		0	0	0	1	0	0	0	1	30	30	30	63.7	63.7	63.7	65.111	0	226.9	7490200000	212	NaN	0.20594	1	-0.472652	0.0806198	1	0.206701	0.0507495	1	0.130826	0.211457	0.863643	0.502058	0.0134964	0.99134	0.0366659	0.207768	0.853269	0.480899	0.615241	0.328904	1.21028
1.02756	1.73563	1.17819	1.40049	2.23	2.34175	2.35979	2.02981		1	0	0	0	1	0	0	0	45	45	45	83.6	83.6	83.6	47.863	0	323.31	601260000000	2104	NaN	0.353512	1	0.770065	0.764498	1	1.45927	0.367431	1	0.801455	0.526899	0.614661	1.074	0.887039	0.561226	1.67599	1.02422	0.286567	1.89243	0.821257	0.193058	1.58108
				-1.42167	0.182703	1.06236	2.0977		0	0	1	0	1	0	0	0	52	52	52	39	39	39	204.29	0	323.31	6029000000	190	NaN	NaN	NaN	NaN	NaN	NaN	NaN	NaN	NaN	NaN	NaN	NaN	NaN	0.76067	0.607699	-1.42713	0.0858456	0.937845	0.211299	0.660346	0.309062	1.242
0.104216	0.43815	1.01718	0.0728978	2.23475	0.928275	0.503779	2.33588		0	0	0	1	1	0	0	0	7	7	7	34.4	34.4	34.4	17.779	0	33.72	9511800000	266	NaN	0.0173964	0.998954	0.049298	0.0800083	1	0.212951	0.174011	0.997118	0.433224	0.0136847	0.99352	0.0387006	0.651114	0.647823	1.30841	0.172597	0.875092	0.428515	0.0974703	0.889881	0.255003
-2.39674	-2.33246	-2.66878	-1.4554	2.23666	4.3186	4.72379	4.47046	+	0	1	0	0	1	0	0	0	117	117	117	97	97	97	77.515	0	323.31	625850000000	5537	NaN	1.00749	1	-1.87027	0.655268	1	-1.3183	1.63738	0.874889	-2.88619	0.39683	0.718775	-0.862994	0.637324	0.654408	1.28638	1.86545	0.179478	3.42979	2.00648	0.0350909	3.72788
				0.312999	0	-0.443797	2.44945		0	0	1	0	1	0	0	0	62	62	61	15.2	15.2	15.1	591.4	0	256.88	8973700000	131	NaN	NaN	NaN	NaN	NaN	NaN	NaN	NaN	NaN	NaN	NaN	NaN	NaN	0.100727	0.961215	0.254325	NaN	1	NaN	0.44285	0.570823	-0.819926
0.26079	-0.662762	-1.01631	-0.788696	-0.247463	0.0914323	-1.93227	-3.15596	+	0	0	0	1	0	1	0	0	19	19	19	38.3	38.3	38.3	54.6	0	243.96	20985000000	492	NaN	0.0806882	1	0.207635	0.226008	1	-0.523583	0.185949	0.996199	-0.458057	0.158837	0.893662	-0.396442	0.0844333	0.962477	-0.214861	0.0366198	0.969167	0.0955911	0.627529	0.299855	-1.25936
				1.14035	0.736881	-0.119714	0.450979		0	0	1	0	0	0	0	1	38	38	38	37.7	37.7	37.7	133.49	0	132.87	2848200000	139	NaN	NaN	NaN	NaN	NaN	NaN	NaN	NaN	NaN	NaN	NaN	NaN	NaN	0.943836	0.5652	1.6389	0.400453	0.688822	0.821373	0.0573652	0.939391	-0.144127
				0.0910861	0.613044	2.16834	1.25377		0	0	1	0	1	0	0	0	17	17	17	29	29	29	66.463	0	125.9	3688000000	95	NaN	NaN	NaN	NaN	NaN	NaN	NaN	NaN	NaN	NaN	NaN	NaN	NaN	0.047723	0.970108	0.119531	0.282414	0.783616	0.618809	1.5833	0.0668021	2.73138
-0.477161	1.04745	0.3133	-0.405457						0	0	0	1	0	0	1	0	40	40	40	25.7	25.7	25.7	197.39	0	323.31	20811000000	441	NaN	0.17959	1	-0.42391	1.12189	1	1.84312	0.166751	0.999222	0.382577	0.132738	0.913283	-0.326925	NaN	NaN	NaN	NaN	NaN	NaN	NaN	NaN	NaN
				0.498156	1.81608	2.40165	2.05949		0	0	1	0	1	0	0	0	62	62	60	57.4	57.4	56.5	155.26	0	323.31	17559000000	593	NaN	NaN	NaN	NaN	NaN	NaN	NaN	NaN	NaN	NaN	NaN	NaN	NaN	0.0912821	0.960998	0.240656	0.641979	0.464879	1.27674	1.27478	0.0894765	2.28143
-1.94299	-0.312843	-1.21868	-1.45474	-0.883619	-0.717087	-0.772109	-1.10169		0	1	0	0	0	0	0	1	37	37	37	37.5	37.5	37.5	118.07	0	323.31	33808000000	817	NaN	1.08483	1	-1.95111	0.293736	1	-0.579799	1.29877	0.755613	-2.11989	0.704046	0.452638	-1.34745	0.916704	0.587253	-1.54017	0.916805	0.366063	-1.48037	0.564812	0.405673	-1.0632
2.39752	2.25973	1.95222	2.20862	2.24112	3.36052	3.49984	2.9499	+	1	0	0	0	1	0	0	0	47	46	46	69.3	68.2	68.2	79.063	0	323.31	91235000000	735	NaN	0.632741	1	1.28394	0.571822	1	1.18072	0.464757	1	0.993902	0.663472	0.468568	1.32721	0.769675	0.592527	1.49554	1.86763	0.159407	3.35779	2.77124	0.0361481	5.2067
-1.97205	-1.11681	-2.07945	-1.62556	-0.977701	-1.636	-0.983837	-1.65029	+	0	1	0	0	0	0	0	1	33	33	33	20.6	20.6	20.6	202.02	0	323.31	7824600000	296	NaN	2.51174	1	-4.20491	0.699085	1	-1.30377	1.04736	0.70387	-1.90799	0.619941	0.518793	-1.23232	0.36137	0.85811	-0.780323	0.753072	0.387911	-1.43485	0.79387	0.239377	-1.40987
				2.24189	3.81699	4.15307	3.89438	+	0	0	1	0	1	0	0	0	49	49	49	72.1	72.1	72.1	89.277	0	323.31	28586000000	787	NaN	NaN	NaN	NaN	NaN	NaN	NaN	NaN	NaN	NaN	NaN	NaN	NaN	0.979435	0.527569	1.81761	2.1026	0.20469	3.84498	1.9807	0.0374624	3.63802
-0.862531	-3.70315	-4.83021	-4.27513	0.32237	0.466026	0.739735	-0.162453		0	1	0	0	0	0	0	1	46	11	0	87.7	35.4	0	14.095	0	323.31	661330000000	1494	NaN	0.104871	1	-0.277962	0.518054	1	-1.11238	0.671099	0.92712	-1.38491	0.667837	0.437929	-1.37428	0.0317967	0.979069	0.0905344	0.0668484	0.945944	0.181867	0.11423	0.874167	0.297972
-0.0462635	-0.884174	-0.733644	-0.733733	0.210982	-0.304875	-1.47592	-1.51348		0	0	0	1	0	0	0	1	10	10	10	75.8	75.8	75.8	17.745	0	212.96	14370000000	342	NaN	0.0108725	1	-0.0304299	0.25225	1	-0.583663	0.186284	0.998392	-0.450905	0.143943	0.905607	-0.363445	0.0764568	0.966619	0.194765	0.071679	0.944825	-0.189477	0.602331	0.337815	-1.19598
				2.24277	1.95567	1.88276	1.32392		0	0	1	0	1	0	0	0	9	9	1	43.9	43.9	4.2	21.33	0	85.051	2053000000	78	NaN	NaN	NaN	NaN	NaN	NaN	NaN	NaN	NaN	NaN	NaN	NaN	NaN	0.775011	0.593967	1.50392	0.958629	0.284929	1.76537	0.731417	0.238286	1.41847
				0.87191	1.75126	2.61156	2.49955	+	0	0	1	0	1	0	0	0	24	24	24	43.5	43.5	43.5	67.351	0	178.84	20796000000	191	NaN	NaN	NaN	NaN	NaN	NaN	NaN	NaN	NaN	NaN	NaN	NaN	NaN	0.340383	0.876869	0.738058	0.937177	0.299556	1.71568	2.81539	0.0365333	5.04721
				2.24353	1.92787	2.15252	1.45346		0	0	1	0	1	0	0	0	27	27	27	72	72	72	29.945	0	178.58	8549700000	348	NaN	NaN	NaN	NaN	NaN	NaN	NaN	NaN	NaN	NaN	NaN	NaN	NaN	0.863221	0.566072	1.64023	0.635483	0.463904	1.27173	0.825907	0.192481	1.57808
-0.965519	-1.00411	-1.07163	-1.86064	-0.693592	-0.815973	-1.03772	-1.92395	+	0	1	0	0	0	0	0	1	38	38	38	63.8	63.8	63.8	43.476	0	323.31	486360000000	3635	NaN	0.44788	1	-0.918688	0.482147	1	-0.975044	0.522524	1	-1.04272	1.01846	0.25643	-1.84525	0.477761	0.795051	-0.928255	0.8246	0.403992	-1.4073	1.23895	0.116781	-1.98438
-1.28108	-1.00562	-1.12184	-0.395456	0.28031	0.398804	0.0311732	-0.17569		0	0	0	1	0	0	0	1	86	86	86	67.4	67.4	67.4	129.08	0	323.31	98788000000	2233	NaN	0.253481	1	-0.598226	0.205275	1	-0.49711	0.220403	1	-0.529991	0.0521772	0.967721	-0.144312	0.0359684	0.976231	0.101137	0.0538907	0.950411	0.148684	0.0037248	0.992085	0.010857
-0.900799	-0.307771	-0.707494	-0.743169	-1.01927	-0.767395	-1.7981	-2.19861		0	0	0	1	0	1	0	0	43	43	42	56.8	56.8	54.6	72.063	0	323.31	50055000000	1107	NaN	0.700776	1	-1.27051	0.188195	1	-0.41879	0.60692	0.982413	-1.10518	0.691352	0.523799	-1.22181	0.521994	0.74735	-1.03674	0.442143	0.653051	-0.888151	0.492928	0.42308	-1.03666
				0.169507	-0.0182999	0.896645	0.182945		0	0	1	0	0	0	0	1	27	27	27	28.6	28.6	28.6	151.66	0	323.31	4381500000	94	NaN	NaN	NaN	NaN	NaN	NaN	NaN	NaN	NaN	NaN	NaN	NaN	NaN	0.0563932	0.971969	0.147223	0.00776434	0.988765	-0.020701	0.387169	0.572788	0.816754
-0.362621	0.123076	0.0314291	0.00383123	-0.30601	-0.490615	-0.496326	-0.794646		0	0	0	1	0	0	0	1	178	178	178	64.1	64.1	64.1	273.6	0	323.31	449200000000	5565	NaN	0.978296	1	-1.279	0.446387	1	0.555494	0.0544582	1	0.104246	0.00749565	0.998085	0.0141913	0.657559	0.781488	-0.961208	2.07914	0.23896	-2.26841	1.32853	0.159701	-1.71605
				-0.433775	-0.337292	0.979076	1.43162		0	0	1	0	0	0	0	1	26	26	26	28.5	28.5	28.5	96.631	0	120.08	5105200000	150	NaN	NaN	NaN	NaN	NaN	NaN	NaN	NaN	NaN	NaN	NaN	NaN	NaN	0.322153	0.896298	-0.653685	0.109631	0.927058	-0.274725	0.503202	0.444673	1.00442
				0	0.698696	1.75315	2.97406	+	0	0	1	0	1	0	0	0	37	37	37	54.1	54.1	54.1	86.706	0	323.31	7569300000	195	NaN	NaN	NaN	NaN	NaN	NaN	NaN	NaN	NaN	NaN	NaN	NaN	NaN	NaN	1	NaN	0.429805	0.663563	0.860123	1.35803	0.0876184	2.32421
0.367575	0.0083127	-0.933587	-0.840744	-0.902291	-1.36275	-1.48519	-0.823611		0	0	0	1	0	0	0	1	17	17	17	41.9	41.9	41.9	50.993	0	323.31	57458000000	362	NaN	0.152243	1	0.362362	0.00246267	1	0.00683545	0.205152	1	-0.494976	0.263613	0.835279	-0.602459	0.491747	0.775079	-0.978779	0.646124	0.47202	-1.25374	0.518327	0.404519	-1.06506
-0.815865	-0.501297	-0.771807	-0.755045	-1.15081	-1.58953	-1.6602	-2.22993		0	0	0	1	0	1	0	0	27	26	26	46	46	46	71.107	0	254.51	18353000000	588	NaN	0.766079	1	-1.33491	0.388851	1	-0.764368	0.58346	0.977203	-1.08839	0.522804	0.651215	-1.00223	1.4715	0.44098	-2.31667	0.625425	0.478036	-1.23866	0.83059	0.199846	-1.55138
				1.27576	1.30571	1.53796	1.99428		0	0	1	0	0	0	0	1	26	26	26	35.5	35.5	35.5	85.093	0	323.31	9751900000	232	NaN	NaN	NaN	NaN	NaN	NaN	NaN	NaN	NaN	NaN	NaN	NaN	NaN	0.512868	0.74857	1.04414	0.45844	0.614747	0.959233	0.594225	0.34168	1.18736
1.26607	-0.402489	1.74416	0.550693	2.24454	0.384694	-0.145436	-1.83171		1	0	0	0	1	0	0	0	27	17	17	79	65.4	65.4	35.924	0	323.31	14941000000	301	NaN	0.244694	1	0.580867	0.0615893	1	-0.16791	0.310483	1	0.715399	0.0821845	0.937832	0.220296	0.906326	0.555357	1.70632	0.0628574	0.946589	0.170689	0.0302442	0.970553	-0.0836409
-0.323967	-0.625081	-0.338476	-0.39409	-1.16183	-1.29134	-1.54573	-2.11177		0	0	0	1	0	1	0	0	15	15	15	44.9	44.9	44.9	45.807	0	307.99	17517000000	569	NaN	0.16186	1	-0.375289	0.264744	1	-0.589878	0.112487	1	-0.280772	0.17797	0.887827	-0.413161	0.443978	0.791639	-0.927429	0.507918	0.582294	-1.03739	1.08384	0.128189	-1.90064
1.49426	0.912922	1.35946	1.95272	2.25586	1.8999	2.02371	1.83515		1	0	0	0	1	0	0	0	22	22	22	69.5	69.5	69.5	40.744	0	250.39	18618000000	338	NaN	0.907615	1	1.64541	0.321859	1	0.709323	0.773908	0.921209	1.43956	1.74949	0.134541	2.94813	1.9264	0.290057	3.29804	1.64328	0.197417	2.77408	1.69773	0.0570526	2.88327
				0.619509	0.772888	0.422288	0.0775607		0	0	1	0	0	0	0	1	19	19	19	24.6	24.6	24.6	116.4	0	69.202	3380500000	197	NaN	NaN	NaN	NaN	NaN	NaN	NaN	NaN	NaN	NaN	NaN	NaN	NaN	0.198235	0.924004	0.468895	0.295791	0.766048	0.655236	0.150388	0.840791	0.363409
-1.93274	-1.64219	-2.15162	-4.0071	-2.66231	-1.89554	-1.34539	-1.87713		0	1	0	0	0	1	0	0	45	45	45	67.4	67.4	67.4	82.875	0	323.31	29619000000	897	NaN	0.663012	1	-1.3152	0.381344	1	-0.841764	0.590822	0.95676	-1.20857	1.89756	0.124453	-3.46881	0.662101	0.628487	-1.33871	0.537723	0.543506	-1.11368	0.347782	0.594733	-0.77384
0.402807	0.619725	0.214808	0.564505	0.711732	-0.0832278	0.273972	0.229439		0	0	0	1	0	0	0	1	107	107	101	62.9	62.9	60.9	158.55	0	323.31	95215000000	2092	NaN	0.927337	1	1.28379	2.80564	0.824286	3.10562	0.561891	1	0.781181	0.978832	0.401072	1.46415	0.333793	0.886767	0.713595	0.0132944	0.985701	-0.0379123	0.0434628	0.950668	0.120307
-1.80352	-0.368435	-0.686378	-1.84675						0	1	0	0	0	0	1	0	24	13	0	24.5	14.9	0	121.36	0.0002165	21.898	1513800000	91	NaN	0.478451	1	-1.01273	0.121373	1	-0.301207	0.223903	1	-0.521099	0.72298	0.431182	-1.4035	NaN	NaN	NaN	NaN	NaN	NaN	NaN	NaN	NaN
				1.0401	1.83907	2.02991	2.24305		0	0	1	0	1	0	0	0	40	40	40	50.8	50.8	50.8	84.673	0	245.3	10303000000	343	NaN	NaN	NaN	NaN	NaN	NaN	NaN	NaN	NaN	NaN	NaN	NaN	NaN	0.298193	0.895636	0.674144	0.676218	0.435761	1.33114	0.528822	0.384128	1.10334
-0.194796	-1.20332	-0.263727	-0.0644005	-0.696791	-0.490934	-1.45739	-3.96311	+	0	0	0	1	0	1	0	0	99	99	99	46.8	46.8	46.8	250.53	0	323.31	60075000000	1477	NaN	0.0308354	1	-0.0864129	0.226147	1	-0.543123	0.0469705	1	-0.128894	0.00923005	0.997327	-0.0265598	0.135449	0.943467	-0.344225	0.0906742	0.937223	-0.23908	0.574753	0.356665	-1.15225
0.882767	0.128274	-0.514885	0.839124						0	0	0	1	0	0	1	0	20	20	20	48.7	48.7	48.7	52.432	0	215.22	4050200000	187	NaN	0.306562	1	0.681065	0.0305854	1	0.0838499	0.112159	0.999396	-0.288261	0.274823	0.8261	0.622582	NaN	NaN	NaN	NaN	NaN	NaN	NaN	NaN	NaN
				2.26527	2.26898	2.51291	3.74913	+	0	0	1	0	1	0	0	0	16	16	14	34.6	34.6	33.3	78.314	0	106.26	3477400000	127	NaN	NaN	NaN	NaN	NaN	NaN	NaN	NaN	NaN	NaN	NaN	NaN	NaN	0.735522	0.601385	1.44319	0.960895	0.282535	1.79111	1.4882	0.076201	2.62699
				-0.242162	0.714785	-0.509023	-0.0492194		0	0	1	0	0	0	0	1	40	40	40	27.9	27.9	27.9	192.19	0	54.524	2654700000	110	NaN	NaN	NaN	NaN	NaN	NaN	NaN	NaN	NaN	NaN	NaN	NaN	NaN	0.0939565	0.961514	-0.234536	0.284875	0.776249	0.632075	0.197851	0.792816	-0.460608
1.60892	2.52606	2.32705	2.23523	2.27297	2.65988	3.69528	3.42442	+	1	0	0	0	1	0	0	0	27	27	27	70	70	70	55.18	0	323.31	162890000000	667	NaN	0.299176	1	0.691803	0.558919	1	1.16577	0.43674	1	0.95338	0.411578	0.694863	0.907495	0.781213	0.584277	1.51492	0.722587	0.389014	1.43625	1.68729	0.0480822	3.06341
0.783177	0.690267	1.0444	0.788671	0.891943	2.55643	2.35516	0.584812		0	0	0	1	1	0	0	0	51	51	51	64	64	64	101.34	0	323.31	119380000000	1377	NaN	0.360403	1	0.763598	0.303322	1	0.66131	0.661215	0.972367	1.24073	0.477621	0.68892	0.943274	1.09675	0.537403	1.75871	0.826067	0.323754	1.59683	0.47694	0.430203	1.02363
0.171613	0.904016	-0.165119	-0.367328	-0.169168	0.39641	-0.814861	-0.84792		0	0	0	1	0	0	0	1	23	23	23	40.8	40.8	40.8	77.528	0	297.81	21225000000	551	NaN	0.0441381	1	0.118857	0.360187	1	0.773325	0.047913	1	-0.127449	0.0995734	0.935085	-0.254903	0.0705675	0.964772	-0.178136	0.198796	0.867675	0.450722	0.273737	0.691366	-0.619273
-2.03825	-1.59901	-0.952234	-1.67919	-1.76321	-1.89218	-2.64653	-1.93429	+	0	1	0	0	0	1	0	0	47	47	47	42.5	42.5	42.5	128.01	0	244.99	8313400000	519	NaN	0.692508	1	-1.36614	0.626073	1	-1.24023	0.473184	1	-0.956319	1.24999	0.205554	-2.1565	0.613049	0.670935	-1.22885	1.54391	0.211296	-2.62303	1.12609	0.111427	-2.06894
				1.47628	2.99681	3.4581	3.24705		0	0	1	0	1	0	0	0	35	35	35	64.6	64.6	64.6	61.661	0	323.31	12314000000	392	NaN	NaN	NaN	NaN	NaN	NaN	NaN	NaN	NaN	NaN	NaN	NaN	NaN	0.772104	0.600406	1.4491	1.14544	0.253431	2.11877	1.0632	0.115762	2.00599
-0.424376	-0.0740976	-0.971305	1.64374						1	0	0	0	0	0	1	0	40	40	40	15.1	15.1	15.1	422.39	0	174.29	2923800000	172	NaN	0.228601	1	-0.505711	0.0412678	1	-0.103081	0.789995	0.939011	-1.40221	1.35117	0.20166	2.29413	NaN	NaN	NaN	NaN	NaN	NaN	NaN	NaN	NaN
				2.27319	4.12341	4.75293	5.11731		0	0	1	0	1	0	0	0	59	59	59	65.3	65.3	65.3	118.56	0	323.31	68785000000	1077	469	NaN	NaN	NaN	NaN	NaN	NaN	NaN	NaN	NaN	NaN	NaN	NaN	0.592417	0.66904	1.21481	0.921784	0.283739	1.79291	0.923989	0.14351	1.80695
				0.387877	0.38377	1.5211	1.41412		0	0	1	0	0	0	0	1	37	37	37	45.6	45.6	45.6	123.28	0	323.31	21235000000	375	NaN	NaN	NaN	NaN	NaN	NaN	NaN	NaN	NaN	NaN	NaN	NaN	NaN	0.227711	0.915345	0.498636	0.190672	0.876375	0.434783	1.0381	0.139043	1.83284
				0.684871	1.47564	1.68174	2.01299	+	0	0	1	0	1	0	0	0	9	8	8	44.1	40.8	40.8	27.166	0.00057993	12.823	1425500000	87	NaN	NaN	NaN	NaN	NaN	NaN	NaN	NaN	NaN	NaN	NaN	NaN	NaN	0.387824	0.851352	0.795377	1.09469	0.285405	1.90463	1.02197	0.139164	1.83102
-1.95337	-1.46387	-1.28063	-3.21027	-0.753567	-0.717172	-0.943329	-2.15195	+	0	1	0	0	0	1	0	0	24	24	3	75	75	27.2	15.388	0	323.31	749190000000	1893	NaN	1.2317	1	-2.16906	0.932239	0.98125	-1.67636	0.601526	0.93752	-1.18018	1.92238	0.122357	-3.44061	0.685255	0.671599	-1.2169	0.508996	0.609259	-0.9762	0.817109	0.234153	-1.43123
-0.460435	-1.33342	-2.15499	-2.62253	0.171823	-0.0394195	-0.281657	-1.55088		0	1	0	0	0	0	0	1	22	22	22	52.6	52.6	52.6	47.521	0	209.91	13160000000	540	NaN	0.209329	1	-0.476845	0.526677	1	-1.06953	0.709466	0.927634	-1.39776	1.97421	0.123259	-3.44976	0.0414722	0.973157	0.112435	0.00730786	0.989353	-0.0208195	0.0673334	0.922819	-0.178468
				1.01015	0.764671	2.28769	2.73639		0	0	1	0	1	0	0	0	37	37	36	53.7	53.7	52.8	80.595	0	323.31	15087000000	421	NaN	NaN	NaN	NaN	NaN	NaN	NaN	NaN	NaN	NaN	NaN	NaN	NaN	0.426013	0.809382	0.888028	0.201431	0.854331	0.481993	0.637846	0.288079	1.28887
0.368443	-1.94758	-0.874768	-0.681881	-0.456073	0.724852	-0.843675	-0.718045		0	1	0	0	0	0	0	1	9	9	9	39.9	39.9	39.9	33.788	0	169.81	16522000000	217	NaN	0.101799	1	0.259803	0.530457	1	-1.1035	0.143443	0.995304	-0.365281	0.14152	0.907065	-0.356912	0.0969613	0.960233	-0.252511	0.176801	0.875306	0.43156	0.182088	0.799875	-0.446027
0.00574748	0.856741	0.850662	1.48786	0.842168	2.45359	4.24921	5.32989	+	0	0	0	1	1	0	0	0	57	5	0	88	10.2	0	50.135	0	204.42	27944000000	227	NaN	0.00215361	0.998841	0.00585207	0.436657	1	0.890624	0.505407	1	0.992303	1.31547	0.204247	2.21181	0.31769	0.890881	0.69763	1.1741	0.252975	2.1303	2.21358	0.0345	4.1095
1.15486	1.02987	0.974961	2.28573						1	0	0	0	0	0	1	0	7	7	3	47.6	47.6	19	9.4771	0	45.42	7190900000	127	NaN	0.690917	1	1.29726	0.540307	1	1.0651	0.441438	1	0.909484	1.33063	0.194504	2.35615	NaN	NaN	NaN	NaN	NaN	NaN	NaN	NaN	NaN
				2.27439	2.94809	3.20056	3.28336		0	0	1	0	1	0	0	0	87	87	87	36.8	36.8	36.8	336.16	0	323.31	20652000000	786	NaN	NaN	NaN	NaN	NaN	NaN	NaN	NaN	NaN	NaN	NaN	NaN	NaN	0.649343	0.648039	1.30691	0.909949	0.291069	1.7436	0.727694	0.224415	1.45781
-1.31572	-0.905265	-0.853234	-1.16216	-2.07836	-0.911322	-1.31737	-1.96113		0	0	0	1	0	1	0	0	17	17	17	20.3	20.3	20.3	113.09	0	323.31	6057800000	353	NaN	1.01027	1	-1.76136	0.355276	1	-0.765279	0.746603	0.928667	-1.31974	0.423475	0.696937	-0.894217	0.927172	0.555315	-1.72747	0.706832	0.463611	-1.28061	0.605482	0.341266	-1.18917
-1.69602	-1.20346	-1.84466	-1.67278	-1.18493	-2.29174	-1.61474	-1.77347		0	1	0	0	0	1	0	0	85	85	85	69	69	69	153.82	0	323.31	60541000000	2111	370	0.50037	1	-1.04531	0.325237	1	-0.728905	0.448495	1	-0.963376	0.515704	0.615361	-1.06943	0.384477	0.834592	-0.830728	0.484295	0.579533	-1.03498	0.509349	0.410599	-1.05668
-1.11372	-0.748851	-1.51754	-1.04128	-0.143599	-0.353141	1.09641	2.49867		0	1	0	0	1	0	0	0	49	49	49	63.2	63.2	63.2	102	0	323.31	16315000000	431	NaN	0.538524	1	-1.07077	0.478068	1	-0.937954	1.30026	0.733123	-2.19716	1.13358	0.260237	-1.85572	0.0723615	0.965059	-0.178494	0.1262	0.921004	-0.309963	1.19762	0.121336	1.95313
0.804649	0.696289	0.783884	0.814075	0.497563	0.478152	0.146131	-0.136402		0	0	0	1	0	0	0	1	98	98	98	72.8	72.8	72.8	133.94	0	323.31	273010000000	2032	NaN	0.342502	1	0.736367	0.279977	1	0.62217	0.372044	1	0.782297	0.3613	0.771771	0.767889	0.267537	0.902004	0.580535	0.226347	0.842869	0.508674	0.0591399	0.936743	0.151191
				0	0	-0.771944	0.580803		0	0	1	0	0	0	0	1	12	12	12	41.7	41.7	41.7	42.502	0	323.31	1854400000	90	NaN	NaN	NaN	NaN	NaN	NaN	NaN	NaN	NaN	NaN	NaN	NaN	NaN	NaN	1	NaN	NaN	1	NaN	0.340789	0.623816	-0.73072
				1.30214	2.10989	2.06147	1.99985		0	0	1	0	1	0	0	0	65	65	65	74	74	74	74.354	0	323.31	476340000000	1621	NaN	NaN	NaN	NaN	NaN	NaN	NaN	NaN	NaN	NaN	NaN	NaN	NaN	0.231639	0.895236	0.555917	0.558534	0.518296	1.15462	0.462788	0.45098	0.993226
-0.912182	-1.26556	-1.80324	-4.23382	-0.425052	-0.219994	-0.254908	-1.05531		0	1	0	0	0	0	0	1	17	17	17	66.4	66.4	66.4	30.595	0	323.31	14311000000	492	NaN	0.229715	1	-0.542268	0.41309	1	-0.882637	0.58287	0.94313	-1.18294	2.10886	0.1101	-3.896	0.105795	0.957004	-0.271064	0.0565402	0.952256	-0.150563	0.122029	0.876912	-0.291885
-1.00714	-1.51797	-1.62097	-0.964069	-0.292215	-0.495105	-0.42328	-0.260242		0	1	0	0	0	0	0	1	19	19	19	41.9	41.9	41.9	65.683	0	204.39	4383900000	241	NaN	0.478821	1	-0.970237	1.0203	0.99664	-1.80743	0.969156	0.776793	-1.74815	0.423141	0.707187	-0.87977	0.124899	0.949328	-0.301853	0.168937	0.887098	-0.404795	0.209317	0.785928	-0.472529
-0.706378	-0.219404	-0.19147	0.0076232	-0.318485	-0.419201	-0.614047	-0.842785		0	0	0	1	0	0	0	1	49	49	27	36.5	36.5	20.7	145.18	0	323.31	54477000000	1206	NaN	0.565292	1	-1.05038	0.144378	0.99926	-0.326383	0.178248	0.997782	-0.372313	0.0044811	0.998337	0.0114842	0.169652	0.935041	-0.388507	0.273014	0.811025	-0.576701	0.365592	0.60962	-0.751526
				1.46215	1.48008	2.30962	1.23967		0	0	1	0	1	0	0	0	36	36	36	44.7	44.7	44.7	98.182	0	255.45	7952100000	207	NaN	NaN	NaN	NaN	NaN	NaN	NaN	NaN	NaN	NaN	NaN	NaN	NaN	1.16486	0.474245	1.99914	0.631877	0.480352	1.24137	1.1021	0.115284	2.00904
-0.301958	0.355911	0.400019	1.49523	-0.409593	0.386607	-0.753595	1.10092		0	0	0	1	0	0	0	1	11	11	11	32.4	32.4	32.4	36.504	0	152.43	6444400000	264	NaN	0.152835	1	-0.355844	0.155967	1	0.368229	0.159389	1	0.379037	1.03055	0.265959	1.81849	0.158176	0.937353	-0.377548	0.178242	0.882165	0.412819	0.374299	0.593495	-0.782727
-0.440589	-0.309689	-0.379826	-0.495987	-1.23934	-0.961832	-1.81891	-2.85337	+	0	0	0	1	0	1	0	0	35	35	35	53	53	53	86.573	0	323.31	41105000000	883	NaN	1.19128	1	-1.5388	0.470431	1	-0.788538	0.714799	0.9854	-1.07753	0.740694	0.548351	-1.18132	2.52579	0.265833	-3.75357	2.57897	0.168545	-3.51401	2.07647	0.0409541	-3.42057
				0.341416	0.983766	1.79928	1.79541		0	0	1	0	0	0	0	1	67	67	65	48.3	48.3	46.9	191.58	0	323.31	16671000000	535	NaN	NaN	NaN	NaN	NaN	NaN	NaN	NaN	NaN	NaN	NaN	NaN	NaN	0.113225	0.956131	0.282509	0.421191	0.652789	0.878281	0.466617	0.451143	0.992749
0.38083	0	1.60269	1.56731						1	0	0	0	0	0	1	0	9	9	9	27.2	27.2	27.2	41.881	0	42.549	5036300000	120	NaN	0.173161	1	0.402884	NaN	1	NaN	1.51855	0.728471	2.52288	1.26818	0.210627	2.16239	NaN	NaN	NaN	NaN	NaN	NaN	NaN	NaN	NaN
				2.27521	2.29726	2.59244	1.71985		0	0	1	0	1	0	0	0	32	32	32	56.5	56.5	56.5	72.132	0	323.31	19208000000	565	NaN	NaN	NaN	NaN	NaN	NaN	NaN	NaN	NaN	NaN	NaN	NaN	NaN	0.484863	0.747525	1.03561	0.503924	0.571432	1.06846	0.719141	0.234938	1.42873
				2.27598	1.51861	2.32533	2.17363		0	0	1	0	1	0	0	0	49	49	49	66.8	66.8	66.8	104.11	0	323.31	19422000000	294	NaN	NaN	NaN	NaN	NaN	NaN	NaN	NaN	NaN	NaN	NaN	NaN	NaN	2.15088	0.255704	3.68256	1.24092	0.255356	2.11502	1.10133	0.115571	2.00905
				2.28061	2.95453	3.25869	2.48154		0	0	1	0	1	0	0	0	67	67	67	58.1	58.1	58.1	159	0	323.31	28756000000	970	NaN	NaN	NaN	NaN	NaN	NaN	NaN	NaN	NaN	NaN	NaN	NaN	NaN	0.42438	0.79254	0.930879	0.586191	0.482613	1.21955	0.844716	0.174996	1.64867
-0.561524	0.38419	0.232009	1.42859						0	0	0	1	0	0	1	0	22	22	22	49.7	49.7	49.7	55.435	0	162.21	2206200000	131	NaN	0.191361	1	-0.452267	0.158937	1	0.376705	0.105046	1	0.255925	0.704887	0.452276	1.3464	NaN	NaN	NaN	NaN	NaN	NaN	NaN	NaN	NaN
-2.69798	-2.03953	-2.24631	-2.53784	-0.34035	-0.799927	-0.956318	-0.675746		0	1	0	0	0	0	0	1	27	27	27	26.2	26.2	26.2	168.9	0	323.31	4857700000	254	NaN	1.42942	1	-2.55137	1.83552	0.777333	-3.10269	1.95328	0.870182	-3.34056	2.67525	0.0954545	-4.73533	0.102701	0.962398	-0.260234	0.369731	0.711485	-0.780166	0.299405	0.663821	-0.672488
-0.593252	-0.988321	-0.579343	-1.62669	-1.10602	-2.53685	-2.22151	-1.88748		0	1	0	0	0	1	0	0	14	14	14	35.4	35.4	35.4	56.527	0	323.31	5005400000	183	NaN	0.602634	1	-1.06767	0.469827	1	-0.954688	0.200164	1	-0.470085	0.732439	0.42996	-1.40337	0.440268	0.796231	-0.917778	1.29769	0.236459	-2.32885	1.10132	0.115472	-2.00095
-1.07018	-1.11786	-1.30002	-1.68123	-2.07063	-1.82111	-1.73575	-1.79326		0	1	0	0	0	1	0	0	53	53	51	44.5	44.5	43.5	150.94	0	323.31	18383000000	731	NaN	0.344228	1	-0.75645	0.240476	1	-0.569218	0.431283	1	-0.914498	0.407251	0.699346	-0.888032	0.680275	0.62829	-1.34838	0.59273	0.48913	-1.19941	0.574686	0.349903	-1.16694
-3.38365	-3.80968	-4.00929	-3.50924	-3.57035	-4.09419	-3.29329	-2.55584	+	0	1	0	0	0	1	0	0	26	26	26	56.1	56.1	56.1	67.304	0	323.31	4666000000	202	NaN	2.09179	1	-3.77544	2.39559	1	-4.43858	3.53609	0.392	-7.31343	2.92801	0.0956667	-5.57245	3.11252	0.356	-6.0374	4.30322	0.028	-9.81284	3.47439	0.0182857	-6.87006
0	0	0	1.72874						1	0	0	0	0	0	1	0	43	43	43	45.2	45.2	45.2	141.47	0	141.28	5106500000	156	NaN	NaN	1	NaN	NaN	1	NaN	NaN	1	NaN	0.352229	0.761344	0.791889	NaN	NaN	NaN	NaN	NaN	NaN	NaN	NaN	NaN
-0.790052	-0.954377	-0.592367	-0.729679	-1.80246	-1.76966	-3.22207	-3.04727	+	0	0	0	1	0	1	0	0	8	8	8	59.1	59.1	59.1	15.824	0	55.349	4358100000	248	NaN	0.270784	1	-0.612543	0.334316	1	-0.733154	0.217811	1	-0.503773	0.22564	0.851181	-0.526715	0.563204	0.702016	-1.15145	1.02894	0.284428	-1.85111	3.06923	0.0304762	-5.82535
				1.13389	1.60702	2.44394	1.25909		0	0	1	0	1	0	0	0	48	48	48	51.6	51.6	51.6	132.94	0	323.31	16311000000	402	NaN	NaN	NaN	NaN	NaN	NaN	NaN	NaN	NaN	NaN	NaN	NaN	NaN	0.724751	0.627367	1.34197	0.90667	0.31486	1.65686	1.29554	0.0876237	2.31741
0.352327	0.979855	1.02636	1.32445	0.648018	0.731579	0.47115	0.684377		0	0	0	1	0	0	0	1	32	32	32	22.7	22.7	22.7	201.56	0	174.47	5605100000	339	NaN	0.0933349	1	0.240488	0.335398	1	0.736477	0.357518	1	0.776785	0.461449	0.67214	0.965119	0.304693	0.89836	0.659469	0.356286	0.723572	0.751833	0.165035	0.821501	0.395569
				0.750519	1.3999	2.39191	2.04185		0	0	1	0	1	0	0	0	120	120	120	35	35	35	481.89	0	323.31	40300000000	957	NaN	NaN	NaN	NaN	NaN	NaN	NaN	NaN	NaN	NaN	NaN	NaN	NaN	0.160393	0.933856	0.398682	0.316662	0.737099	0.719565	0.66267	0.272842	1.33206
1.59436	0.491497	1.19068	1.71038	0.515508	-0.202812	-1.17054	-1.07935		1	0	0	0	0	0	0	1	40	40	40	60	60	60	75.388	0	323.31	105260000000	722	NaN	0.65212	1	1.27988	0.124056	1	0.31325	0.446266	1	0.93292	0.769102	0.40174	1.46435	0.18028	0.930734	0.428051	0.0479374	0.95758	-0.129362	0.27499	0.679624	-0.636252
-1.16787	-1.04645	-1.77518	-1.17716	-0.970136	-1.88828	-2.80416	-3.44248	+	0	1	0	0	0	1	0	0	13	13	13	23.2	23.2	23.2	57.933	0	113.23	8617500000	326	NaN	0.510324	1	-1.03237	0.35249	1	-0.769369	0.684591	0.943431	-1.34056	0.497806	0.646901	-1.01367	0.50915	0.753529	-1.01235	0.890893	0.313361	-1.65924	2.62474	0.0352821	-4.71694
-1.46432	-0.857923	-1.02945	-1.05222	-0.0534328	-0.140564	-0.495925	-0.567829		0	0	0	1	0	0	0	1	59	59	58	49.8	49.8	48.9	142.16	0	323.31	14357000000	596	NaN	0.564246	1	-1.13634	0.322981	1	-0.707715	0.331292	1	-0.732049	0.303331	0.801339	-0.683863	0.0108141	0.993038	-0.0305471	0.0337314	0.968463	-0.092156	0.117415	0.873238	-0.299123
				1.06445	0.625199	1.10412	1.26509		0	0	1	0	0	0	0	1	22	22	22	34.5	34.5	34.5	86.849	0	219.34	12544000000	150	NaN	NaN	NaN	NaN	NaN	NaN	NaN	NaN	NaN	NaN	NaN	NaN	NaN	0.455631	0.792303	0.93911	0.232938	0.8312	0.533706	0.417582	0.529315	0.881049
				-0.313019	0.254307	-2.27092	-2.89457		0	0	1	0	0	1	0	0	4	2	2	10.6	6.3	6.3	60.581	0.0014573	2.6547	13191000000	145	NaN	NaN	NaN	NaN	NaN	NaN	NaN	NaN	NaN	NaN	NaN	NaN	NaN	0.0480122	0.968358	-0.132523	0.0520016	0.954476	0.14102	0.554642	0.357107	-1.15269
				2.28928	1.82842	1.80867	0.497073		0	0	1	0	1	0	0	0	33	33	33	46.1	46.1	46.1	83.538	0	133.78	13852000000	395	NaN	NaN	NaN	NaN	NaN	NaN	NaN	NaN	NaN	NaN	NaN	NaN	NaN	0.592537	0.672315	1.21547	0.431996	0.627414	0.934701	0.519273	0.395422	1.08045
0.728997	-0.329851	0.0078826	0.0981336						0	0	0	1	0	0	1	0	44	44	44	33.3	33.3	33.3	192.95	0	144.28	3047300000	165	NaN	0.314184	1	0.682935	0.130918	1	-0.317413	0.00299519	1	0.00812029	0.052164	0.970326	0.129918	NaN	NaN	NaN	NaN	NaN	NaN	NaN	NaN	NaN
				1.12808	1.78281	2.54444	2.7743		0	0	1	0	1	0	0	0	61	61	61	71.3	71.3	71.3	98.636	0	323.31	29576000000	530	NaN	NaN	NaN	NaN	NaN	NaN	NaN	NaN	NaN	NaN	NaN	NaN	NaN	0.549385	0.733577	1.08843	1.65075	0.193535	2.75884	0.918279	0.155598	1.74035
				0	1.36813	1.9602	2.08232		0	0	1	0	1	0	0	0	46	45	45	31.7	30.9	30.9	151.16	0	323.31	6393700000	125	NaN	NaN	NaN	NaN	NaN	NaN	NaN	NaN	NaN	NaN	NaN	NaN	NaN	NaN	1	NaN	0.845607	0.340973	1.5422	0.739724	0.232427	1.43549
				0.640493	2.30396	3.24475	4.48658	+	0	0	1	0	1	0	0	0	42	42	42	45.5	45.5	45.5	119.03	0	323.31	17816000000	442	NaN	NaN	NaN	NaN	NaN	NaN	NaN	NaN	NaN	NaN	NaN	NaN	NaN	0.292075	0.898472	0.637753	0.93869	0.287636	1.75929	0.721395	0.227398	1.44842
0.0718459	0.610714	0.530633	2.56506	2.30226	3.09055	3.60164	3.04257	+	1	0	0	0	1	0	0	0	29	29	29	60.3	60.3	60.3	71.655	0	323.31	18411000000	367	NaN	0.0201324	1	0.0551264	0.232542	1	0.531914	0.196922	0.995926	0.460579	1.90309	0.124581	3.31727	1.59943	0.348918	2.77706	2.05181	0.187086	3.66183	2.36584	0.0393077	4.34732
				1.24182	0.981036	2.60207	2.86552		0	0	1	0	1	0	0	0	20	20	20	61.2	61.2	61.2	27.194	0	323.31	81297000000	383	NaN	NaN	NaN	NaN	NaN	NaN	NaN	NaN	NaN	NaN	NaN	NaN	NaN	0.248423	0.901289	0.587582	0.210909	0.84305	0.507714	0.942459	0.147742	1.78068
-0.622693	-0.0817912	-0.529257	0.630632	-0.506878	-0.667455	-0.285407	-0.014798		0	0	0	1	0	0	0	1	72	72	69	50	50	48.2	184.7	0	323.31	22642000000	728	NaN	0.22459	1	-0.518342	0.0433427	1	-0.108805	0.212699	1	-0.489484	0.292683	0.823564	0.637775	0.229415	0.904987	-0.517136	0.336128	0.740074	-0.712617	0.184638	0.819342	-0.40848
				0.367991	0.355711	1.46224	2.27691		0	0	1	0	1	0	0	0	26	26	26	27.7	27.7	27.7	106.38	0	49.354	4803700000	172	NaN	NaN	NaN	NaN	NaN	NaN	NaN	NaN	NaN	NaN	NaN	NaN	NaN	0.109717	0.955179	0.276788	0.170121	0.891621	0.394384	0.540724	0.385689	1.09935
				1.34716	1.77941	1.20536	0.630422		0	0	1	0	0	0	0	1	40	40	40	45.6	45.6	45.6	90.876	0	323.31	13625000000	520	NaN	NaN	NaN	NaN	NaN	NaN	NaN	NaN	NaN	NaN	NaN	NaN	NaN	0.242027	0.900088	0.577244	0.471281	0.595995	0.999963	0.292527	0.665623	0.669799
1.63363	1.87244	0.831132	1.0965	2.3029	1.82077	1.00738	0.692529		1	0	0	0	1	0	0	0	24	22	22	38.3	38	38	86.955	0	164.06	17973000000	231	NaN	0.764788	1	1.45208	0.730833	1	1.41699	0.252778	1	0.582183	0.535582	0.615441	1.06474	1.40301	0.407309	2.46968	0.979507	0.283441	1.78426	0.367808	0.586339	0.792947
				-0.32439	1.17915	2.33421	3.28531		0	0	1	0	1	0	0	0	56	56	56	58.3	58.3	58.3	101	0	323.31	15859000000	401	NaN	NaN	NaN	NaN	NaN	NaN	NaN	NaN	NaN	NaN	NaN	NaN	NaN	0.278164	0.896579	-0.561778	0.305737	0.74995	0.693042	0.528974	0.379325	1.11147
2.08815	2.28704	0.951928	1.12109	2.31006	1.98659	2.36437	3.64685	+	1	0	0	0	1	0	0	0	39	39	36	46.5	46.5	44.6	112.96	0	323.31	59198000000	488	NaN	0.650379	1	1.30189	0.735951	1	1.44474	0.22192	1	0.528517	0.282213	0.817032	0.648102	0.666141	0.629732	1.33499	0.530447	0.54703	1.10471	0.654536	0.278791	1.31813
1.02519	1.49145	1.24168	1.64636	1.07563	0.790455	0.898798	-0.00316763		1	0	0	0	0	0	0	1	40	40	40	47.1	47.1	47.1	103.58	0	323.31	157610000000	896	NaN	0.284223	1	0.648278	0.527456	1	1.07994	0.497001	1	1.01696	0.617712	0.517797	1.23005	0.262718	0.902228	0.610358	0.161409	0.886572	0.401885	0.19486	0.785437	0.473418
				2.3215	1.84107	3.14869	4.11791	+	0	0	1	0	1	0	0	0	18	18	18	62.6	62.6	62.6	33.17	0	323.31	17610000000	129	NaN	NaN	NaN	NaN	NaN	NaN	NaN	NaN	NaN	NaN	NaN	NaN	NaN	0.763542	0.587558	1.48941	0.865573	0.319611	1.61792	1.42813	0.0786923	2.58425
-2.62794	-1.83858	-2.81391	-2.6121	-1.21027	-1.45299	-1.62272	-2.30211	+	0	1	0	0	0	1	0	0	23	23	23	56.2	56.2	56.2	57.088	0	36.414	3291300000	220	NaN	1.37892	1	-2.46462	1.83714	0.711529	-3.05443	1.70404	0.793	-3.01406	1.59498	0.14228	-2.81012	0.75547	0.614931	-1.39527	0.9026	0.317237	-1.63321	0.794514	0.212621	-1.49512
-0.49408	-0.574189	-0.640997	0.0135423	-0.609523	-0.533206	-0.809443	-1.51718		0	0	0	1	0	0	0	1	32	32	32	63.4	63.4	63.4	58.14	0	323.31	29308000000	860	NaN	0.140789	1	-0.348447	0.179918	0.998316	-0.431011	0.197415	1	-0.468514	0.00352112	0.997491	0.00986159	0.189558	0.926479	-0.451675	0.174999	0.880396	-0.419023	0.334058	0.628867	-0.722778
				2.3257	3.55389	4.57065	4.69612	+	0	0	1	0	1	0	0	0	21	21	21	61.6	61.6	61.6	33.325	0	323.31	19310000000	311	NaN	NaN	NaN	NaN	NaN	NaN	NaN	NaN	NaN	NaN	NaN	NaN	NaN	1.21166	0.435552	2.17762	3.11151	0.128	6.03015	3.17644	0.027	6.44302
				2.33759	1.88948	1.69808	1.98266		0	0	1	0	1	0	0	0	28	28	28	46	46	46	80.147	0	323.31	10344000000	242	NaN	NaN	NaN	NaN	NaN	NaN	NaN	NaN	NaN	NaN	NaN	NaN	NaN	1.13638	0.471177	2.0635	0.686451	0.426902	1.34959	0.915331	0.168363	1.67869
-1.25309	-1.21556	-1.20903	-1.12969	-0.908572	-1.57504	-2.49843	-1.87449		0	0	0	1	0	1	0	0	15	15	15	56.2	56.2	56.2	31.642	0	312.02	10444000000	373	NaN	0.460515	1	-0.959627	0.456012	1	-0.950135	0.314672	1	-0.710196	0.437882	0.696718	-0.915542	0.312457	0.892215	-0.692823	0.540322	0.546255	-1.10466	0.869926	0.171964	-1.663
0.348306	1.26731	0.241002	0.699412	0.322366	1.12244	0.904843	0.623091		0	0	0	1	0	0	0	1	18	18	16	50	50	44.7	46.868	0	323.31	7794800000	332	NaN	0.121429	1	0.299905	0.690822	1	1.31019	0.0778713	1	0.20014	0.255004	0.836042	0.578583	0.0945638	0.962222	0.241648	0.457224	0.619881	0.945937	0.341375	0.616295	0.742009
1.77624	2.92713	1.97409	2.34446	2.34194	2.12575	2.0082	1.39604		1	0	0	0	1	0	0	0	24	24	24	71.7	71.7	71.7	41.213	0	294.51	39316000000	283	NaN	0.430802	1	0.931252	1.06554	0.995037	1.9888	0.50311	0.990736	1.05903	0.624352	0.4988	1.26881	0.916196	0.54811	1.72692	0.97822	0.283299	1.80776	0.815039	0.199362	1.5533
-1.4959	-1.78418	-2.30757	-3.98682	-0.797115	-1.50898	-1.53745	-1.9906	+	0	1	0	0	0	0	0	1	37	9	6	86.2	40	40	13.995	0	323.31	1501000000000	1358	NaN	0.937737	1	-1.68825	0.955687	1	-1.74588	1.25966	0.692667	-2.24946	1.88704	0.123491	-3.44758	0.816668	0.614279	-1.39194	2.24956	0.167256	-3.54919	2.39309	0.0353412	-3.78274
0.751786	0.663146	0.969089	0.461653						0	0	0	1	0	0	1	0	11	11	11	40.2	40.2	40.2	29.34	0	261.71	18656000000	248	NaN	0.265948	1	0.601556	0.2424	1	0.553484	0.382085	1	0.81404	0.136415	0.910745	0.337769	NaN	NaN	NaN	NaN	NaN	NaN	NaN	NaN	NaN
-0.643482	-0.226209	-0.191376	-1.21781	-0.574154	-0.555934	-1.05619	-0.933851		0	0	0	1	0	0	0	1	31	31	25	33.9	33.9	28.8	117.21	0	163.47	5333800000	231	NaN	0.238608	1	-0.545262	0.0660368	1	-0.172803	0.057414	1	-0.151043	0.399307	0.720998	-0.857276	0.205421	0.91993	-0.479576	0.249843	0.819716	-0.557624	0.384337	0.568291	-0.823457
-2.61863	-1.33025	-1.71243	-2.40174	-0.297049	-0.604342	-0.649789	-0.704143		0	1	0	0	0	0	0	1	44	44	44	81.7	81.7	81.7	35.822	0	323.31	82327000000	1481	NaN	0.501	1	-1.06959	0.514055	1	-1.04952	0.703445	0.930234	-1.36558	2.22763	0.103907	-3.85	0.10354	0.961584	-0.259121	0.275075	0.792029	-0.605564	0.358302	0.613369	-0.745362
0.0631596	0.454088	0.952491	0.953957	1.11183	1.14013	0.811117	0.673798		0	0	0	1	0	0	0	1	35	35	35	82.3	82.3	82.3	42.961	0	323.31	273420000000	1225	NaN	0.00939402	1	0.0269849	0.103729	1	0.267599	0.318346	1	0.705529	0.273264	0.824554	0.625347	0.272928	0.896457	0.630599	0.284825	0.766904	0.653546	0.180873	0.801117	0.442616
0.934621	1.17857	0.802882	1.41747	0.198576	0.645359	0.478527	0.753537		0	0	0	1	0	0	0	1	43	43	43	53.7	53.7	53.7	94.498	0	323.31	164890000000	921	NaN	0.329276	1	0.723356	0.496345	1	1.0115	0.275134	1	0.621057	0.64987	0.501449	1.26382	0.0885785	0.962109	0.218848	0.393106	0.702338	0.797666	0.345709	0.646462	0.697809
-0.374523	-0.249073	-0.379789	-0.0972161	-0.716685	-1.27232	-1.10423	-1.09396		0	0	0	1	0	0	0	1	48	46	46	61	61	61	84.159	0	323.31	37355000000	1153	NaN	0.562168	1	-0.924855	0.170328	1	-0.376854	0.274171	1	-0.570332	0.0587701	0.967888	-0.142986	0.474385	0.792793	-0.927472	0.411351	0.652706	-0.880064	0.949396	0.177298	-1.63847
				2.36015	1.64336	1.51398	2.64569	+	0	0	1	0	1	0	0	0	54	54	47	48.3	48.3	45.1	167.78	0	323.31	41702000000	457	NaN	NaN	NaN	NaN	NaN	NaN	NaN	NaN	NaN	NaN	NaN	NaN	NaN	1.04976	0.498376	1.93271	0.955286	0.297091	1.73079	0.573614	0.356556	1.15389
				1.25058	4.52709	6.01358	5.56128	+	0	0	1	0	1	0	0	0	59	59	58	62.8	62.8	61.2	110.54	0	323.31	62929000000	967	NaN	NaN	NaN	NaN	NaN	NaN	NaN	NaN	NaN	NaN	NaN	NaN	NaN	0.917675	0.567578	1.62451	1.14019	0.248907	2.16188	1.51599	0.0605714	2.84754
				1.4726	2.31907	2.46883	2.65275	+	0	0	1	0	1	0	0	0	30	30	30	77.3	77.3	77.3	41.29	0	323.31	195590000000	942	8	NaN	NaN	NaN	NaN	NaN	NaN	NaN	NaN	NaN	NaN	NaN	NaN	0.397962	0.818813	0.865537	0.97244	0.283524	1.81183	1.29538	0.0872168	2.31937
0	0	0	2.2304						1	0	0	0	0	0	1	0	24	24	24	38.5	38.5	38.5	80.352	0	55.4	2310200000	85	NaN	NaN	1	NaN	NaN	1	NaN	NaN	1	NaN	0.877607	0.319578	1.66157	NaN	NaN	NaN	NaN	NaN	NaN	NaN	NaN	NaN
				1.3939	2.03925	2.39977	1.65147		0	0	1	0	1	0	0	0	52	52	52	52.3	52.3	52.3	120.21	0	323.31	9548800000	292	NaN	NaN	NaN	NaN	NaN	NaN	NaN	NaN	NaN	NaN	NaN	NaN	NaN	0.489829	0.752084	1.01463	0.97853	0.284391	1.80173	1.1417	0.109864	2.07639
				2.36084	2.80219	2.5422	2.46422		0	0	1	0	1	0	0	0	39	39	39	38.2	38.2	38.2	98.899	0	323.31	46915000000	358	NaN	NaN	NaN	NaN	NaN	NaN	NaN	NaN	NaN	NaN	NaN	NaN	NaN	0.608019	0.661785	1.24273	0.799206	0.333622	1.56292	0.718238	0.235814	1.42573
1.40385	1.47529	1.31764	1.02482	1.0116	1.00982	1.12575	0.802508		0	0	0	1	0	0	0	1	54	54	54	56.7	56.7	56.7	91.079	0	323.31	365760000000	1635	NaN	0.488803	1	1.01351	0.525302	1	1.07566	0.451911	1	0.949242	0.30428	0.801792	0.684369	0.337174	0.874773	0.741277	0.311453	0.749135	0.696391	0.35832	0.593903	0.783384
				-0.0113848	0.826491	0.465548	1.03492		0	0	1	0	0	0	0	1	19	19	19	30.2	30.2	30.2	66.246	0	85.452	3984600000	142	NaN	NaN	NaN	NaN	NaN	NaN	NaN	NaN	NaN	NaN	NaN	NaN	NaN	0.00447726	0.999371	-0.0120766	0.442103	0.64709	0.895501	0.249575	0.733947	0.546527
0.380307	1.07739	0.611057	1.06734	0.166606	0.502749	0.271773	-0.105015		0	0	0	1	0	0	0	1	26	26	25	60.7	60.7	60.7	68.117	0	323.31	150990000000	929	NaN	0.115278	1	0.289252	0.478446	1	0.975789	0.229885	1	0.527141	0.465357	0.68161	0.954587	0.220642	0.935123	0.417325	0.590612	0.584659	1.02032	0.466679	0.605865	0.75782
				2.36405	2.44953	3.52536	3.68837		0	0	1	0	1	0	0	0	52	52	52	90.1	90.1	90.1	66.193	0	323.31	413850000000	1676	NaN	NaN	NaN	NaN	NaN	NaN	NaN	NaN	NaN	NaN	NaN	NaN	NaN	0.393627	0.812148	0.877358	0.452396	0.607821	0.982777	0.869207	0.163728	1.69472
-1.21764	-1.71698	-1.66557	-0.999241	-1.03713	-1.53161	-1.13867	-1.93966		0	1	0	0	0	0	0	1	48	48	47	39.3	39.3	38.9	165.43	0	323.31	25468000000	961	NaN	0.380302	1	-0.825213	0.409539	1	-0.892977	0.399461	1	-0.87408	0.278247	0.821462	-0.636338	0.302667	0.890764	-0.682031	0.358928	0.701668	-0.799182	0.326728	0.62499	-0.729036
				2.36701	2.84266	3.14816	3.03613	+	0	0	1	0	1	0	0	0	39	39	31	57.9	57.9	49.9	59.96	0	323.31	205290000000	1373	NaN	NaN	NaN	NaN	NaN	NaN	NaN	NaN	NaN	NaN	NaN	NaN	NaN	0.855053	0.563843	1.63386	1.13423	0.254245	2.09298	1.35374	0.08445	2.46226
-1.67439	-0.96485	-1.23491	0.45315	0.525999	1.41811	1.42059	2.31315		0	1	0	0	1	0	0	0	38	38	38	49.8	49.8	49.8	96.342	0	323.31	14973000000	384	NaN	2.67226	1	-4.31474	0.984885	0.9898	-1.64822	1.16689	0.733171	-1.95274	0.146844	0.907696	0.358469	0.177656	0.93208	0.42371	0.731658	0.410929	1.38465	0.370776	0.57239	0.816714
				0.958697	0.706465	1.17913	1.50383		0	0	1	0	0	0	0	1	33	33	33	37.1	37.1	37.1	118.1	0	85.411	21718000000	412	NaN	NaN	NaN	NaN	NaN	NaN	NaN	NaN	NaN	NaN	NaN	NaN	NaN	0.39694	0.829647	0.837449	0.231352	0.832038	0.536071	0.608548	0.342824	1.18123
0.440775	-0.214962	0.472379	1.30453						0	0	0	1	0	0	1	0	28	28	28	23.6	23.6	23.6	150.95	0	302.9	7751200000	179	NaN	0.254842	1	0.551535	0.102962	0.996131	-0.249635	0.208685	1	0.476947	1.1178	0.250407	1.90386	NaN	NaN	NaN	NaN	NaN	NaN	NaN	NaN	NaN
-0.865257	-1.94368	-0.965598	0.101327	0.517527	0.131437	0.475155	-0.917829		0	1	0	0	0	0	0	1	37	37	37	35.8	35.8	35.8	128.81	0	66.405	3191600000	152	NaN	0.511604	1	-1.00327	1.36558	0.878182	-2.36602	0.380852	1	-0.811771	0.0298615	0.98486	0.0806775	0.184708	0.933163	0.436633	0.0414076	0.965918	0.110068	0.235017	0.749807	0.523255
				1.04166	1.62843	1.47444	1.73872		0	0	1	0	0	0	0	1	19	19	19	34.8	34.8	34.8	86.33	0	260.24	4784400000	150	NaN	NaN	NaN	NaN	NaN	NaN	NaN	NaN	NaN	NaN	NaN	NaN	NaN	0.341384	0.87032	0.750103	0.801159	0.354733	1.50539	0.445242	0.484703	0.945499
				2.37398	2.07793	2.80051	2.73013	+	0	0	1	0	1	0	0	0	27	27	27	60.6	60.6	60.6	52.569	0	323.31	10298000000	258	NaN	NaN	NaN	NaN	NaN	NaN	NaN	NaN	NaN	NaN	NaN	NaN	NaN	2.73684	0.222909	4.79562	1.01077	0.284681	1.85306	3.41912	0.0288	6.49155
0.418367	0.233283	0.453169	0.151353	0.525802	0.701743	0.797543	1.13814		0	0	0	1	0	0	0	1	34	34	34	38.4	38.4	38.4	96.557	0	323.31	25463000000	673	NaN	0.501288	1	0.880791	0.148861	1	0.33709	0.38952	1	0.753093	0.122772	0.930455	0.2719	0.523475	0.793619	0.948239	0.634742	0.526925	1.13936	1.14303	0.150221	1.7704
[truncated: 637 more rows]
[truncated: 9 more columns]

[truncated: 31 more sheets: Figure 3d-f,j-n, Figure 4a, Figure 4c, Figure4e,d,5,6b-f, Figure 6g, Figure 7a,b,c,f, Figure 7g, Figure 7h, Figure 7i, Figure 7j, Supplementary Figure 1a, Supplementary Figure 1b, Supplementary Figure 1c, Supplementary Figure 1d, Supplementary Figure 2, Supplementary Figure 3a, Supplementary Figure 3b, Supplementary Figure 4, Supplementary Figure 5a, Supplementary Figure 5b …]
